# Supplementary material for: Escherichia coli transcription factors of unknown function: sequence features and possible evolutionary relationships
Source: PeerJ. 2022 Jul 20;10:e13772. doi: 10.7717/peerj.13772 (PMC9308461; doi:10.7717/peerj.13772)
Supplement: Supplemental Information 18 [file peerj-10-13772-s018.zip › Raw Data/PDB files/YihW_B3884_unrelaxed_model_1.pdb]

ATOM      1  N   MET A   1      17.435  -3.579  -4.553  1.00  0.38           N  
ATOM      2  CA  MET A   1      17.778  -4.422  -5.695  1.00  0.38           C  
ATOM      3  C   MET A   1      18.064  -3.574  -6.930  1.00  0.38           C  
ATOM      4  CB  MET A   1      16.653  -5.414  -5.991  1.00  0.38           C  
ATOM      5  O   MET A   1      17.197  -2.829  -7.392  1.00  0.38           O  
ATOM      6  CG  MET A   1      17.040  -6.866  -5.764  1.00  0.38           C  
ATOM      7  SD  MET A   1      15.741  -8.036  -6.322  1.00  0.38           S  
ATOM      8  CE  MET A   1      15.327  -8.831  -4.745  1.00  0.38           C  
ATOM      9  N   SER A   2      19.224  -2.856  -7.043  1.00  0.37           N  
ATOM     10  CA  SER A   2      19.872  -2.188  -8.167  1.00  0.37           C  
ATOM     11  C   SER A   2      19.393  -2.755  -9.499  1.00  0.37           C  
ATOM     12  CB  SER A   2      21.392  -2.320  -8.065  1.00  0.37           C  
ATOM     13  O   SER A   2      19.230  -3.968  -9.640  1.00  0.37           O  
ATOM     14  OG  SER A   2      21.848  -3.453  -8.783  1.00  0.37           O  
ATOM     15  N   LEU A   3      18.372  -2.158 -10.176  1.00  0.45           N  
ATOM     16  CA  LEU A   3      17.854  -2.275 -11.534  1.00  0.45           C  
ATOM     17  C   LEU A   3      18.912  -2.845 -12.473  1.00  0.45           C  
ATOM     18  CB  LEU A   3      17.382  -0.912 -12.047  1.00  0.45           C  
ATOM     19  O   LEU A   3      18.607  -3.211 -13.610  1.00  0.45           O  
ATOM     20  CG  LEU A   3      15.870  -0.729 -12.195  1.00  0.45           C  
ATOM     21  CD1 LEU A   3      15.352   0.262 -11.158  1.00  0.45           C  
ATOM     22  CD2 LEU A   3      15.523  -0.265 -13.606  1.00  0.45           C  
ATOM     23  N   THR A   4      20.026  -3.530 -12.019  1.00  0.51           N  
ATOM     24  CA  THR A   4      21.033  -3.911 -13.004  1.00  0.51           C  
ATOM     25  C   THR A   4      21.189  -5.428 -13.059  1.00  0.51           C  
ATOM     26  CB  THR A   4      22.394  -3.263 -12.691  1.00  0.51           C  
ATOM     27  O   THR A   4      21.676  -5.972 -14.052  1.00  0.51           O  
ATOM     28  CG2 THR A   4      22.731  -2.174 -13.704  1.00  0.51           C  
ATOM     29  OG1 THR A   4      22.352  -2.685 -11.380  1.00  0.51           O  
ATOM     30  N   GLU A   5      20.079  -6.295 -12.877  1.00  0.54           N  
ATOM     31  CA  GLU A   5      20.288  -7.679 -13.291  1.00  0.54           C  
ATOM     32  C   GLU A   5      18.963  -8.430 -13.394  1.00  0.54           C  
ATOM     33  CB  GLU A   5      21.224  -8.396 -12.315  1.00  0.54           C  
ATOM     34  O   GLU A   5      18.616  -9.212 -12.506  1.00  0.54           O  
ATOM     35  CG  GLU A   5      22.695  -8.058 -12.513  1.00  0.54           C  
ATOM     36  CD  GLU A   5      23.619  -8.838 -11.592  1.00  0.54           C  
ATOM     37  OE1 GLU A   5      24.851  -8.827 -11.817  1.00  0.54           O  
ATOM     38  OE2 GLU A   5      23.108  -9.467 -10.639  1.00  0.54           O  
ATOM     39  N   LEU A   6      18.045  -8.020 -14.253  1.00  0.67           N  
ATOM     40  CA  LEU A   6      16.724  -8.633 -14.353  1.00  0.67           C  
ATOM     41  C   LEU A   6      16.799  -9.970 -15.083  1.00  0.67           C  
ATOM     42  CB  LEU A   6      15.753  -7.697 -15.078  1.00  0.67           C  
ATOM     43  O   LEU A   6      16.175 -10.947 -14.663  1.00  0.67           O  
ATOM     44  CG  LEU A   6      15.259  -6.486 -14.284  1.00  0.67           C  
ATOM     45  CD1 LEU A   6      14.710  -5.421 -15.228  1.00  0.67           C  
ATOM     46  CD2 LEU A   6      14.200  -6.907 -13.270  1.00  0.67           C  
ATOM     47  N   THR A   7      17.738 -10.116 -15.973  1.00  0.77           N  
ATOM     48  CA  THR A   7      17.719 -11.323 -16.792  1.00  0.77           C  
ATOM     49  C   THR A   7      19.046 -12.068 -16.689  1.00  0.77           C  
ATOM     50  CB  THR A   7      17.426 -10.992 -18.267  1.00  0.77           C  
ATOM     51  O   THR A   7      19.154 -13.218 -17.120  1.00  0.77           O  
ATOM     52  CG2 THR A   7      16.115 -10.226 -18.410  1.00  0.77           C  
ATOM     53  OG1 THR A   7      18.493 -10.192 -18.792  1.00  0.77           O  
ATOM     54  N   GLY A   8      20.118 -11.501 -15.962  1.00  0.83           N  
ATOM     55  CA  GLY A   8      21.465 -12.050 -15.994  1.00  0.83           C  
ATOM     56  C   GLY A   8      22.185 -11.789 -17.303  1.00  0.83           C  
ATOM     57  O   GLY A   8      23.312 -12.247 -17.500  1.00  0.83           O  
ATOM     58  N   ASN A   9      21.513 -11.141 -18.269  1.00  0.91           N  
ATOM     59  CA  ASN A   9      22.037 -10.733 -19.568  1.00  0.91           C  
ATOM     60  C   ASN A   9      21.964  -9.220 -19.752  1.00  0.91           C  
ATOM     61  CB  ASN A   9      21.286 -11.442 -20.696  1.00  0.91           C  
ATOM     62  O   ASN A   9      20.875  -8.657 -19.871  1.00  0.91           O  
ATOM     63  CG  ASN A   9      21.908 -11.197 -22.057  1.00  0.91           C  
ATOM     64  ND2 ASN A   9      21.851 -12.201 -22.925  1.00  0.91           N  
ATOM     65  OD1 ASN A   9      22.438 -10.116 -22.325  1.00  0.91           O  
ATOM     66  N   PRO A  10      23.061  -8.537 -19.700  1.00  0.92           N  
ATOM     67  CA  PRO A  10      23.091  -7.073 -19.739  1.00  0.92           C  
ATOM     68  C   PRO A  10      22.348  -6.500 -20.944  1.00  0.92           C  
ATOM     69  CB  PRO A  10      24.586  -6.753 -19.818  1.00  0.92           C  
ATOM     70  O   PRO A  10      21.682  -5.468 -20.829  1.00  0.92           O  
ATOM     71  CG  PRO A  10      25.266  -7.972 -19.282  1.00  0.92           C  
ATOM     72  CD  PRO A  10      24.374  -9.157 -19.516  1.00  0.92           C  
ATOM     73  N   ARG A  11      22.325  -7.190 -22.019  1.00  0.95           N  
ATOM     74  CA  ARG A  11      21.631  -6.698 -23.204  1.00  0.95           C  
ATOM     75  C   ARG A  11      20.118  -6.799 -23.034  1.00  0.95           C  
ATOM     76  CB  ARG A  11      22.071  -7.475 -24.447  1.00  0.95           C  
ATOM     77  O   ARG A  11      19.388  -5.862 -23.363  1.00  0.95           O  
ATOM     78  CG  ARG A  11      21.458  -6.966 -25.741  1.00  0.95           C  
ATOM     79  CD  ARG A  11      22.047  -7.666 -26.958  1.00  0.95           C  
ATOM     80  NE  ARG A  11      21.857  -9.113 -26.892  1.00  0.95           N  
ATOM     81  NH1 ARG A  11      24.046  -9.631 -27.420  1.00  0.95           N  
ATOM     82  NH2 ARG A  11      22.530 -11.304 -27.026  1.00  0.95           N  
ATOM     83  CZ  ARG A  11      22.811 -10.013 -27.112  1.00  0.95           C  
ATOM     84  N   HIS A  12      19.716  -7.916 -22.478  1.00  0.95           N  
ATOM     85  CA  HIS A  12      18.292  -8.070 -22.204  1.00  0.95           C  
ATOM     86  C   HIS A  12      17.797  -6.997 -21.240  1.00  0.95           C  
ATOM     87  CB  HIS A  12      18.003  -9.460 -21.636  1.00  0.95           C  
ATOM     88  O   HIS A  12      16.724  -6.423 -21.441  1.00  0.95           O  
ATOM     89  CG  HIS A  12      18.124 -10.558 -22.644  1.00  0.95           C  
ATOM     90  CD2 HIS A  12      18.450 -10.526 -23.958  1.00  0.95           C  
ATOM     91  ND1 HIS A  12      17.894 -11.881 -22.335  1.00  0.95           N  
ATOM     92  CE1 HIS A  12      18.074 -12.618 -23.419  1.00  0.95           C  
ATOM     93  NE2 HIS A  12      18.411 -11.820 -24.417  1.00  0.95           N  
ATOM     94  N   ASP A  13      18.615  -6.739 -20.291  1.00  0.91           N  
ATOM     95  CA  ASP A  13      18.256  -5.715 -19.314  1.00  0.91           C  
ATOM     96  C   ASP A  13      18.120  -4.347 -19.979  1.00  0.91           C  
ATOM     97  CB  ASP A  13      19.295  -5.654 -18.193  1.00  0.91           C  
ATOM     98  O   ASP A  13      17.192  -3.593 -19.675  1.00  0.91           O  
ATOM     99  CG  ASP A  13      19.291  -6.892 -17.313  1.00  0.91           C  
ATOM    100  OD1 ASP A  13      18.288  -7.637 -17.313  1.00  0.91           O  
ATOM    101  OD2 ASP A  13      20.299  -7.122 -16.611  1.00  0.91           O  
ATOM    102  N   GLN A  14      19.059  -4.080 -20.890  1.00  0.95           N  
ATOM    103  CA  GLN A  14      19.013  -2.818 -21.622  1.00  0.95           C  
ATOM    104  C   GLN A  14      17.766  -2.736 -22.498  1.00  0.95           C  
ATOM    105  CB  GLN A  14      20.269  -2.646 -22.477  1.00  0.95           C  
ATOM    106  O   GLN A  14      17.115  -1.692 -22.564  1.00  0.95           O  
ATOM    107  CG  GLN A  14      20.583  -1.197 -22.825  1.00  0.95           C  
ATOM    108  CD  GLN A  14      21.856  -1.051 -23.636  1.00  0.95           C  
ATOM    109  NE2 GLN A  14      22.068   0.134 -24.199  1.00  0.95           N  
ATOM    110  OE1 GLN A  14      22.644  -1.994 -23.755  1.00  0.95           O  
ATOM    111  N   LEU A  15      17.488  -3.766 -23.202  1.00  0.95           N  
ATOM    112  CA  LEU A  15      16.293  -3.851 -24.034  1.00  0.95           C  
ATOM    113  C   LEU A  15      15.036  -3.601 -23.207  1.00  0.95           C  
ATOM    114  CB  LEU A  15      16.208  -5.221 -24.711  1.00  0.95           C  
ATOM    115  O   LEU A  15      14.187  -2.793 -23.589  1.00  0.95           O  
ATOM    116  CG  LEU A  15      15.127  -5.382 -25.781  1.00  0.95           C  
ATOM    117  CD1 LEU A  15      15.568  -6.396 -26.832  1.00  0.95           C  
ATOM    118  CD2 LEU A  15      13.805  -5.802 -25.148  1.00  0.95           C  
ATOM    119  N   LEU A  16      14.869  -4.216 -22.076  1.00  0.92           N  
ATOM    120  CA  LEU A  16      13.728  -4.048 -21.183  1.00  0.92           C  
ATOM    121  C   LEU A  16      13.611  -2.600 -20.717  1.00  0.92           C  
ATOM    122  CB  LEU A  16      13.851  -4.977 -19.973  1.00  0.92           C  
ATOM    123  O   LEU A  16      12.510  -2.048 -20.663  1.00  0.92           O  
ATOM    124  CG  LEU A  16      13.581  -6.461 -20.227  1.00  0.92           C  
ATOM    125  CD1 LEU A  16      13.949  -7.285 -18.998  1.00  0.92           C  
ATOM    126  CD2 LEU A  16      12.120  -6.681 -20.607  1.00  0.92           C  
ATOM    127  N   MET A  17      14.772  -2.051 -20.419  1.00  0.90           N  
ATOM    128  CA  MET A  17      14.791  -0.658 -19.982  1.00  0.90           C  
ATOM    129  C   MET A  17      14.284   0.265 -21.085  1.00  0.90           C  
ATOM    130  CB  MET A  17      16.202  -0.245 -19.561  1.00  0.90           C  
ATOM    131  O   MET A  17      13.482   1.164 -20.827  1.00  0.90           O  
ATOM    132  CG  MET A  17      16.596  -0.732 -18.176  1.00  0.90           C  
ATOM    133  SD  MET A  17      18.281  -0.189 -17.692  1.00  0.90           S  
ATOM    134  CE  MET A  17      18.025   1.605 -17.601  1.00  0.90           C  
ATOM    135  N   LEU A  18      14.756   0.028 -22.283  1.00  0.94           N  
ATOM    136  CA  LEU A  18      14.339   0.840 -23.420  1.00  0.94           C  
ATOM    137  C   LEU A  18      12.836   0.725 -23.649  1.00  0.94           C  
ATOM    138  CB  LEU A  18      15.093   0.419 -24.684  1.00  0.94           C  
ATOM    139  O   LEU A  18      12.155   1.733 -23.849  1.00  0.94           O  
ATOM    140  CG  LEU A  18      16.566   0.825 -24.762  1.00  0.94           C  
ATOM    141  CD1 LEU A  18      17.261   0.081 -25.897  1.00  0.94           C  
ATOM    142  CD2 LEU A  18      16.697   2.333 -24.945  1.00  0.94           C  
ATOM    143  N   ILE A  19      12.349  -0.457 -23.599  1.00  0.92           N  
ATOM    144  CA  ILE A  19      10.929  -0.687 -23.837  1.00  0.92           C  
ATOM    145  C   ILE A  19      10.111  -0.105 -22.686  1.00  0.92           C  
ATOM    146  CB  ILE A  19      10.620  -2.191 -24.007  1.00  0.92           C  
ATOM    147  O   ILE A  19       9.045   0.475 -22.905  1.00  0.92           O  
ATOM    148  CG1 ILE A  19      11.183  -2.705 -25.337  1.00  0.92           C  
ATOM    149  CG2 ILE A  19       9.113  -2.447 -23.915  1.00  0.92           C  
ATOM    150  CD1 ILE A  19      11.015  -4.204 -25.543  1.00  0.92           C  
ATOM    151  N   ALA A  20      10.641  -0.229 -21.419  1.00  0.83           N  
ATOM    152  CA  ALA A  20       9.979   0.336 -20.246  1.00  0.83           C  
ATOM    153  C   ALA A  20       9.822   1.848 -20.380  1.00  0.83           C  
ATOM    154  CB  ALA A  20      10.759  -0.005 -18.979  1.00  0.83           C  
ATOM    155  O   ALA A  20       8.781   2.405 -20.024  1.00  0.83           O  
ATOM    156  N   GLU A  21      10.841   2.439 -20.957  1.00  0.83           N  
ATOM    157  CA  GLU A  21      10.876   3.892 -21.090  1.00  0.83           C  
ATOM    158  C   GLU A  21       9.973   4.365 -22.225  1.00  0.83           C  
ATOM    159  CB  GLU A  21      12.310   4.376 -21.323  1.00  0.83           C  
ATOM    160  O   GLU A  21       9.230   5.336 -22.071  1.00  0.83           O  
ATOM    161  CG  GLU A  21      12.460   5.890 -21.295  1.00  0.83           C  
ATOM    162  CD  GLU A  21      13.888   6.356 -21.530  1.00  0.83           C  
ATOM    163  OE1 GLU A  21      14.122   7.583 -21.604  1.00  0.83           O  
ATOM    164  OE2 GLU A  21      14.781   5.486 -21.643  1.00  0.83           O  
ATOM    165  N   ARG A  22       9.834   3.642 -23.267  1.00  0.87           N  
ATOM    166  CA  ARG A  22       9.184   4.164 -24.465  1.00  0.87           C  
ATOM    167  C   ARG A  22       7.862   3.451 -24.726  1.00  0.87           C  
ATOM    168  CB  ARG A  22      10.104   4.025 -25.680  1.00  0.87           C  
ATOM    169  O   ARG A  22       7.033   3.933 -25.500  1.00  0.87           O  
ATOM    170  CG  ARG A  22      11.359   4.880 -25.603  1.00  0.87           C  
ATOM    171  CD  ARG A  22      12.101   4.912 -26.932  1.00  0.87           C  
ATOM    172  NE  ARG A  22      13.356   5.653 -26.831  1.00  0.87           N  
ATOM    173  NH1 ARG A  22      13.698   5.790 -29.112  1.00  0.87           N  
ATOM    174  NH2 ARG A  22      15.211   6.720 -27.663  1.00  0.87           N  
ATOM    175  CZ  ARG A  22      14.085   6.053 -27.869  1.00  0.87           C  
ATOM    176  N   GLY A  23       7.646   2.443 -24.041  1.00  0.86           N  
ATOM    177  CA  GLY A  23       6.422   1.675 -24.210  1.00  0.86           C  
ATOM    178  C   GLY A  23       6.497   0.676 -25.349  1.00  0.86           C  
ATOM    179  O   GLY A  23       6.292  -0.522 -25.145  1.00  0.86           O  
ATOM    180  N   TYR A  24       6.752   1.064 -26.571  1.00  0.91           N  
ATOM    181  CA  TYR A  24       6.886   0.251 -27.775  1.00  0.91           C  
ATOM    182  C   TYR A  24       8.108   0.669 -28.583  1.00  0.91           C  
ATOM    183  CB  TYR A  24       5.626   0.359 -28.640  1.00  0.91           C  
ATOM    184  O   TYR A  24       8.392   1.862 -28.718  1.00  0.91           O  
ATOM    185  CG  TYR A  24       5.737  -0.354 -29.965  1.00  0.91           C  
ATOM    186  CD1 TYR A  24       6.184   0.314 -31.103  1.00  0.91           C  
ATOM    187  CD2 TYR A  24       5.394  -1.697 -30.084  1.00  0.91           C  
ATOM    188  CE1 TYR A  24       6.286  -0.338 -32.327  1.00  0.91           C  
ATOM    189  CE2 TYR A  24       5.492  -2.359 -31.303  1.00  0.91           C  
ATOM    190  OH  TYR A  24       6.038  -2.323 -33.627  1.00  0.91           O  
ATOM    191  CZ  TYR A  24       5.939  -1.673 -32.417  1.00  0.91           C  
ATOM    192  N   MET A  25       8.772  -0.319 -29.083  1.00  0.96           N  
ATOM    193  CA  MET A  25       9.900   0.007 -29.951  1.00  0.96           C  
ATOM    194  C   MET A  25      10.003  -0.985 -31.105  1.00  0.96           C  
ATOM    195  CB  MET A  25      11.206   0.021 -29.155  1.00  0.96           C  
ATOM    196  O   MET A  25       9.780  -2.183 -30.921  1.00  0.96           O  
ATOM    197  CG  MET A  25      11.296   1.154 -28.144  1.00  0.96           C  
ATOM    198  SD  MET A  25      12.936   1.237 -27.326  1.00  0.96           S  
ATOM    199  CE  MET A  25      13.918   1.988 -28.653  1.00  0.96           C  
ATOM    200  N   ASN A  26      10.309  -0.427 -32.316  1.00  0.97           N  
ATOM    201  CA  ASN A  26      10.450  -1.321 -33.460  1.00  0.97           C  
ATOM    202  C   ASN A  26      11.842  -1.945 -33.516  1.00  0.97           C  
ATOM    203  CB  ASN A  26      10.150  -0.578 -34.763  1.00  0.97           C  
ATOM    204  O   ASN A  26      12.763  -1.480 -32.843  1.00  0.97           O  
ATOM    205  CG  ASN A  26      11.174   0.496 -35.073  1.00  0.97           C  
ATOM    206  ND2 ASN A  26      10.700   1.699 -35.373  1.00  0.97           N  
ATOM    207  OD1 ASN A  26      12.382   0.246 -35.043  1.00  0.97           O  
ATOM    208  N   ILE A  27      11.992  -3.037 -34.181  1.00  0.98           N  
ATOM    209  CA  ILE A  27      13.158  -3.913 -34.227  1.00  0.98           C  
ATOM    210  C   ILE A  27      14.367  -3.137 -34.745  1.00  0.98           C  
ATOM    211  CB  ILE A  27      12.898  -5.154 -35.110  1.00  0.98           C  
ATOM    212  O   ILE A  27      15.460  -3.233 -34.183  1.00  0.98           O  
ATOM    213  CG1 ILE A  27      11.910  -6.102 -34.422  1.00  0.98           C  
ATOM    214  CG2 ILE A  27      14.211  -5.871 -35.434  1.00  0.98           C  
ATOM    215  CD1 ILE A  27      11.439  -7.252 -35.302  1.00  0.98           C  
ATOM    216  N   ASP A  28      14.172  -2.274 -35.735  1.00  0.97           N  
ATOM    217  CA  ASP A  28      15.271  -1.517 -36.327  1.00  0.97           C  
ATOM    218  C   ASP A  28      15.845  -0.511 -35.332  1.00  0.97           C  
ATOM    219  CB  ASP A  28      14.804  -0.796 -37.594  1.00  0.97           C  
ATOM    220  O   ASP A  28      17.064  -0.365 -35.223  1.00  0.97           O  
ATOM    221  CG  ASP A  28      14.510  -1.745 -38.742  1.00  0.97           C  
ATOM    222  OD1 ASP A  28      15.155  -2.812 -38.832  1.00  0.97           O  
ATOM    223  OD2 ASP A  28      13.628  -1.422 -39.566  1.00  0.97           O  
ATOM    224  N   GLU A  29      14.936   0.105 -34.590  1.00  0.97           N  
ATOM    225  CA  GLU A  29      15.354   1.078 -33.585  1.00  0.97           C  
ATOM    226  C   GLU A  29      16.152   0.409 -32.469  1.00  0.97           C  
ATOM    227  CB  GLU A  29      14.140   1.803 -33.000  1.00  0.97           C  
ATOM    228  O   GLU A  29      17.198   0.916 -32.057  1.00  0.97           O  
ATOM    229  CG  GLU A  29      13.489   2.786 -33.963  1.00  0.97           C  
ATOM    230  CD  GLU A  29      12.241   3.444 -33.396  1.00  0.97           C  
ATOM    231  OE1 GLU A  29      11.712   4.387 -34.027  1.00  0.97           O  
ATOM    232  OE2 GLU A  29      11.789   3.014 -32.311  1.00  0.97           O  
ATOM    233  N   LEU A  30      15.638  -0.689 -32.073  1.00  0.98           N  
ATOM    234  CA  LEU A  30      16.304  -1.432 -31.008  1.00  0.98           C  
ATOM    235  C   LEU A  30      17.681  -1.910 -31.457  1.00  0.98           C  
ATOM    236  CB  LEU A  30      15.452  -2.628 -30.575  1.00  0.98           C  
ATOM    237  O   LEU A  30      18.650  -1.826 -30.699  1.00  0.98           O  
ATOM    238  CG  LEU A  30      14.244  -2.315 -29.690  1.00  0.98           C  
ATOM    239  CD1 LEU A  30      13.316  -3.522 -29.614  1.00  0.98           C  
ATOM    240  CD2 LEU A  30      14.697  -1.893 -28.296  1.00  0.98           C  
ATOM    241  N   ALA A  31      17.736  -2.342 -32.623  1.00  0.98           N  
ATOM    242  CA  ALA A  31      19.001  -2.807 -33.186  1.00  0.98           C  
ATOM    243  C   ALA A  31      20.039  -1.689 -33.201  1.00  0.98           C  
ATOM    244  CB  ALA A  31      18.788  -3.350 -34.597  1.00  0.98           C  
ATOM    245  O   ALA A  31      21.194  -1.901 -32.825  1.00  0.98           O  
ATOM    246  N   ASN A  32      19.603  -0.524 -33.609  1.00  0.97           N  
ATOM    247  CA  ASN A  32      20.486   0.635 -33.678  1.00  0.97           C  
ATOM    248  C   ASN A  32      20.968   1.055 -32.292  1.00  0.97           C  
ATOM    249  CB  ASN A  32      19.785   1.804 -34.373  1.00  0.97           C  
ATOM    250  O   ASN A  32      22.166   1.248 -32.079  1.00  0.97           O  
ATOM    251  CG  ASN A  32      19.673   1.609 -35.873  1.00  0.97           C  
ATOM    252  ND2 ASN A  32      18.735   2.315 -36.494  1.00  0.97           N  
ATOM    253  OD1 ASN A  32      20.423   0.830 -36.467  1.00  0.97           O  
ATOM    254  N   LEU A  33      20.079   1.064 -31.343  1.00  0.97           N  
ATOM    255  CA  LEU A  33      20.389   1.539 -29.999  1.00  0.97           C  
ATOM    256  C   LEU A  33      21.273   0.540 -29.259  1.00  0.97           C  
ATOM    257  CB  LEU A  33      19.102   1.784 -29.206  1.00  0.97           C  
ATOM    258  O   LEU A  33      22.155   0.933 -28.493  1.00  0.97           O  
ATOM    259  CG  LEU A  33      18.318   3.048 -29.562  1.00  0.97           C  
ATOM    260  CD1 LEU A  33      16.952   3.033 -28.883  1.00  0.97           C  
ATOM    261  CD2 LEU A  33      19.103   4.294 -29.166  1.00  0.97           C  
ATOM    262  N   LEU A  34      21.090  -0.721 -29.542  1.00  0.97           N  
ATOM    263  CA  LEU A  34      21.815  -1.762 -28.821  1.00  0.97           C  
ATOM    264  C   LEU A  34      23.079  -2.165 -29.572  1.00  0.97           C  
ATOM    265  CB  LEU A  34      20.921  -2.987 -28.607  1.00  0.97           C  
ATOM    266  O   LEU A  34      23.877  -2.960 -29.072  1.00  0.97           O  
ATOM    267  CG  LEU A  34      19.722  -2.797 -27.677  1.00  0.97           C  
ATOM    268  CD1 LEU A  34      18.806  -4.015 -27.740  1.00  0.97           C  
ATOM    269  CD2 LEU A  34      20.188  -2.545 -26.248  1.00  0.97           C  
ATOM    270  N   ASP A  35      23.198  -1.490 -30.721  1.00  0.97           N  
ATOM    271  CA  ASP A  35      24.336  -1.754 -31.597  1.00  0.97           C  
ATOM    272  C   ASP A  35      24.475  -3.248 -31.880  1.00  0.97           C  
ATOM    273  CB  ASP A  35      25.626  -1.213 -30.979  1.00  0.97           C  
ATOM    274  O   ASP A  35      25.566  -3.809 -31.759  1.00  0.97           O  
ATOM    275  CG  ASP A  35      26.769  -1.124 -31.975  1.00  0.97           C  
ATOM    276  OD1 ASP A  35      26.511  -0.940 -33.184  1.00  0.97           O  
ATOM    277  OD2 ASP A  35      27.938  -1.241 -31.547  1.00  0.97           O  
ATOM    278  N   VAL A  36      23.436  -3.942 -32.333  1.00  0.98           N  
ATOM    279  CA  VAL A  36      23.396  -5.341 -32.746  1.00  0.98           C  
ATOM    280  C   VAL A  36      22.549  -5.483 -34.009  1.00  0.98           C  
ATOM    281  CB  VAL A  36      22.839  -6.248 -31.626  1.00  0.98           C  
ATOM    282  O   VAL A  36      21.925  -4.519 -34.457  1.00  0.98           O  
ATOM    283  CG1 VAL A  36      23.737  -6.196 -30.392  1.00  0.98           C  
ATOM    284  CG2 VAL A  36      21.411  -5.838 -31.269  1.00  0.98           C  
ATOM    285  N   SER A  37      22.569  -6.608 -34.639  1.00  0.98           N  
ATOM    286  CA  SER A  37      21.793  -6.841 -35.853  1.00  0.98           C  
ATOM    287  C   SER A  37      20.309  -6.997 -35.539  1.00  0.98           C  
ATOM    288  CB  SER A  37      22.302  -8.085 -36.583  1.00  0.98           C  
ATOM    289  O   SER A  37      19.937  -7.273 -34.397  1.00  0.98           O  
ATOM    290  OG  SER A  37      21.978  -9.260 -35.861  1.00  0.98           O  
ATOM    291  N   THR A  38      19.447  -6.709 -36.467  1.00  0.98           N  
ATOM    292  CA  THR A  38      18.011  -6.913 -36.310  1.00  0.98           C  
ATOM    293  C   THR A  38      17.708  -8.362 -35.938  1.00  0.98           C  
ATOM    294  CB  THR A  38      17.250  -6.541 -37.595  1.00  0.98           C  
ATOM    295  O   THR A  38      16.791  -8.630 -35.158  1.00  0.98           O  
ATOM    296  CG2 THR A  38      17.331  -5.042 -37.868  1.00  0.98           C  
ATOM    297  OG1 THR A  38      17.820  -7.248 -38.703  1.00  0.98           O  
ATOM    298  N   GLN A  39      18.489  -9.324 -36.455  1.00  0.97           N  
ATOM    299  CA  GLN A  39      18.317 -10.741 -36.151  1.00  0.97           C  
ATOM    300  C   GLN A  39      18.553 -11.018 -34.669  1.00  0.97           C  
ATOM    301  CB  GLN A  39      19.262 -11.592 -37.001  1.00  0.97           C  
ATOM    302  O   GLN A  39      17.814 -11.786 -34.050  1.00  0.97           O  
ATOM    303  CG  GLN A  39      18.846 -11.700 -38.462  1.00  0.97           C  
ATOM    304  CD  GLN A  39      17.442 -12.250 -38.633  1.00  0.97           C  
ATOM    305  NE2 GLN A  39      16.657 -11.613 -39.495  1.00  0.97           N  
ATOM    306  OE1 GLN A  39      17.067 -13.239 -37.996  1.00  0.97           O  
ATOM    307  N   THR A  40      19.567 -10.373 -34.060  1.00  0.97           N  
ATOM    308  CA  THR A  40      19.869 -10.517 -32.640  1.00  0.97           C  
ATOM    309  C   THR A  40      18.735  -9.956 -31.787  1.00  0.97           C  
ATOM    310  CB  THR A  40      21.188  -9.810 -32.276  1.00  0.97           C  
ATOM    311  O   THR A  40      18.319 -10.582 -30.810  1.00  0.97           O  
ATOM    312  CG2 THR A  40      21.500  -9.962 -30.791  1.00  0.97           C  
ATOM    313  OG1 THR A  40      22.257 -10.384 -33.039  1.00  0.97           O  
ATOM    314  N   VAL A  41      18.191  -8.798 -32.179  1.00  0.98           N  
ATOM    315  CA  VAL A  41      17.092  -8.173 -31.451  1.00  0.98           C  
ATOM    316  C   VAL A  41      15.862  -9.077 -31.498  1.00  0.98           C  
ATOM    317  CB  VAL A  41      16.751  -6.779 -32.024  1.00  0.98           C  
ATOM    318  O   VAL A  41      15.205  -9.294 -30.477  1.00  0.98           O  
ATOM    319  CG1 VAL A  41      15.446  -6.255 -31.428  1.00  0.98           C  
ATOM    320  CG2 VAL A  41      17.893  -5.801 -31.760  1.00  0.98           C  
ATOM    321  N   ARG A  42      15.617  -9.687 -32.662  1.00  0.98           N  
ATOM    322  CA  ARG A  42      14.471 -10.578 -32.811  1.00  0.98           C  
ATOM    323  C   ARG A  42      14.585 -11.779 -31.878  1.00  0.98           C  
ATOM    324  CB  ARG A  42      14.342 -11.051 -34.261  1.00  0.98           C  
ATOM    325  O   ARG A  42      13.607 -12.169 -31.236  1.00  0.98           O  
ATOM    326  CG  ARG A  42      13.781 -10.000 -35.205  1.00  0.98           C  
ATOM    327  CD  ARG A  42      13.612 -10.542 -36.617  1.00  0.98           C  
ATOM    328  NE  ARG A  42      13.181  -9.502 -37.546  1.00  0.98           N  
ATOM    329  NH1 ARG A  42      11.058 -10.362 -37.847  1.00  0.98           N  
ATOM    330  NH2 ARG A  42      11.690  -8.449 -38.940  1.00  0.98           N  
ATOM    331  CZ  ARG A  42      11.977  -9.440 -38.109  1.00  0.98           C  
ATOM    332  N   ARG A  43      15.800 -12.323 -31.771  1.00  0.97           N  
ATOM    333  CA  ARG A  43      16.052 -13.455 -30.885  1.00  0.97           C  
ATOM    334  C   ARG A  43      15.853 -13.062 -29.425  1.00  0.97           C  
ATOM    335  CB  ARG A  43      17.468 -13.996 -31.093  1.00  0.97           C  
ATOM    336  O   ARG A  43      15.234 -13.801 -28.656  1.00  0.97           O  
ATOM    337  CG  ARG A  43      17.759 -15.273 -30.320  1.00  0.97           C  
ATOM    338  CD  ARG A  43      19.128 -15.842 -30.667  1.00  0.97           C  
ATOM    339  NE  ARG A  43      20.203 -14.929 -30.290  1.00  0.97           N  
ATOM    340  NH1 ARG A  43      21.879 -16.155 -31.302  1.00  0.97           N  
ATOM    341  NH2 ARG A  43      22.381 -14.205 -30.207  1.00  0.97           N  
ATOM    342  CZ  ARG A  43      21.485 -15.098 -30.601  1.00  0.97           C  
ATOM    343  N   ASP A  44      16.359 -11.901 -29.049  1.00  0.97           N  
ATOM    344  CA  ASP A  44      16.224 -11.413 -27.680  1.00  0.97           C  
ATOM    345  C   ASP A  44      14.757 -11.186 -27.320  1.00  0.97           C  
ATOM    346  CB  ASP A  44      17.018 -10.119 -27.489  1.00  0.97           C  
ATOM    347  O   ASP A  44      14.311 -11.574 -26.238  1.00  0.97           O  
ATOM    348  CG  ASP A  44      18.521 -10.341 -27.487  1.00  0.97           C  
ATOM    349  OD1 ASP A  44      18.965 -11.505 -27.393  1.00  0.97           O  
ATOM    350  OD2 ASP A  44      19.266  -9.342 -27.578  1.00  0.97           O  
ATOM    351  N   ILE A  45      14.026 -10.518 -28.229  1.00  0.97           N  
ATOM    352  CA  ILE A  45      12.609 -10.249 -28.010  1.00  0.97           C  
ATOM    353  C   ILE A  45      11.857 -11.566 -27.827  1.00  0.97           C  
ATOM    354  CB  ILE A  45      11.999  -9.441 -29.177  1.00  0.97           C  
ATOM    355  O   ILE A  45      11.008 -11.685 -26.940  1.00  0.97           O  
ATOM    356  CG1 ILE A  45      12.450  -7.978 -29.107  1.00  0.97           C  
ATOM    357  CG2 ILE A  45      10.471  -9.545 -29.165  1.00  0.97           C  
ATOM    358  CD1 ILE A  45      12.002  -7.134 -30.292  1.00  0.97           C  
ATOM    359  N   ARG A  46      12.177 -12.545 -28.660  1.00  0.95           N  
ATOM    360  CA  ARG A  46      11.528 -13.847 -28.552  1.00  0.95           C  
ATOM    361  C   ARG A  46      11.763 -14.464 -27.177  1.00  0.95           C  
ATOM    362  CB  ARG A  46      12.034 -14.793 -29.643  1.00  0.95           C  
ATOM    363  O   ARG A  46      10.819 -14.910 -26.521  1.00  0.95           O  
ATOM    364  CG  ARG A  46      11.340 -16.146 -29.656  1.00  0.95           C  
ATOM    365  CD  ARG A  46      11.850 -17.030 -30.786  1.00  0.95           C  
ATOM    366  NE  ARG A  46      11.240 -18.356 -30.749  1.00  0.95           N  
ATOM    367  NH1 ARG A  46      12.112 -19.040 -32.777  1.00  0.95           N  
ATOM    368  NH2 ARG A  46      10.778 -20.454 -31.561  1.00  0.95           N  
ATOM    369  CZ  ARG A  46      11.378 -19.280 -31.696  1.00  0.95           C  
ATOM    370  N   LYS A  47      13.020 -14.432 -26.749  1.00  0.94           N  
ATOM    371  CA  LYS A  47      13.372 -15.001 -25.451  1.00  0.94           C  
ATOM    372  C   LYS A  47      12.653 -14.272 -24.319  1.00  0.94           C  
ATOM    373  CB  LYS A  47      14.885 -14.945 -25.232  1.00  0.94           C  
ATOM    374  O   LYS A  47      12.073 -14.906 -23.435  1.00  0.94           O  
ATOM    375  CG  LYS A  47      15.662 -15.992 -26.017  1.00  0.94           C  
ATOM    376  CD  LYS A  47      17.143 -15.972 -25.659  1.00  0.94           C  
ATOM    377  CE  LYS A  47      17.927 -16.999 -26.466  1.00  0.94           C  
ATOM    378  NZ  LYS A  47      19.384 -16.965 -26.138  1.00  0.94           N  
ATOM    379  N   LEU A  48      12.703 -12.968 -24.388  1.00  0.94           N  
ATOM    380  CA  LEU A  48      12.099 -12.156 -23.337  1.00  0.94           C  
ATOM    381  C   LEU A  48      10.580 -12.289 -23.352  1.00  0.94           C  
ATOM    382  CB  LEU A  48      12.496 -10.686 -23.501  1.00  0.94           C  
ATOM    383  O   LEU A  48       9.944 -12.302 -22.296  1.00  0.94           O  
ATOM    384  CG  LEU A  48      13.957 -10.341 -23.208  1.00  0.94           C  
ATOM    385  CD1 LEU A  48      14.247  -8.894 -23.592  1.00  0.94           C  
ATOM    386  CD2 LEU A  48      14.280 -10.586 -21.738  1.00  0.94           C  
ATOM    387  N   SER A  49      10.020 -12.418 -24.553  1.00  0.92           N  
ATOM    388  CA  SER A  49       8.580 -12.619 -24.674  1.00  0.92           C  
ATOM    389  C   SER A  49       8.160 -13.970 -24.104  1.00  0.92           C  
ATOM    390  CB  SER A  49       8.146 -12.517 -26.137  1.00  0.92           C  
ATOM    391  O   SER A  49       7.151 -14.066 -23.402  1.00  0.92           O  
ATOM    392  OG  SER A  49       6.754 -12.751 -26.266  1.00  0.92           O  
ATOM    393  N   GLU A  50       8.935 -15.031 -24.378  1.00  0.88           N  
ATOM    394  CA  GLU A  50       8.680 -16.377 -23.874  1.00  0.88           C  
ATOM    395  C   GLU A  50       8.724 -16.413 -22.349  1.00  0.88           C  
ATOM    396  CB  GLU A  50       9.692 -17.369 -24.453  1.00  0.88           C  
ATOM    397  O   GLU A  50       8.033 -17.218 -21.721  1.00  0.88           O  
ATOM    398  CG  GLU A  50       9.422 -17.748 -25.902  1.00  0.88           C  
ATOM    399  CD  GLU A  50      10.502 -18.634 -26.501  1.00  0.88           C  
ATOM    400  OE1 GLU A  50      10.362 -19.054 -27.673  1.00  0.88           O  
ATOM    401  OE2 GLU A  50      11.496 -18.912 -25.794  1.00  0.88           O  
ATOM    402  N   GLN A  51       9.449 -15.462 -21.800  1.00  0.85           N  
ATOM    403  CA  GLN A  51       9.551 -15.346 -20.349  1.00  0.85           C  
ATOM    404  C   GLN A  51       8.441 -14.461 -19.789  1.00  0.85           C  
ATOM    405  CB  GLN A  51      10.918 -14.789 -19.950  1.00  0.85           C  
ATOM    406  O   GLN A  51       8.337 -14.281 -18.574  1.00  0.85           O  
ATOM    407  CG  GLN A  51      12.083 -15.701 -20.310  1.00  0.85           C  
ATOM    408  CD  GLN A  51      13.433 -15.048 -20.083  1.00  0.85           C  
ATOM    409  NE2 GLN A  51      14.493 -15.848 -20.119  1.00  0.85           N  
ATOM    410  OE1 GLN A  51      13.523 -13.833 -19.876  1.00  0.85           O  
ATOM    411  N   GLY A  52       7.674 -13.814 -20.635  1.00  0.83           N  
ATOM    412  CA  GLY A  52       6.574 -12.955 -20.227  1.00  0.83           C  
ATOM    413  C   GLY A  52       7.019 -11.558 -19.840  1.00  0.83           C  
ATOM    414  O   GLY A  52       6.288 -10.833 -19.162  1.00  0.83           O  
ATOM    415  N   LEU A  53       8.230 -11.184 -20.215  1.00  0.86           N  
ATOM    416  CA  LEU A  53       8.792  -9.908 -19.787  1.00  0.86           C  
ATOM    417  C   LEU A  53       8.427  -8.797 -20.766  1.00  0.86           C  
ATOM    418  CB  LEU A  53      10.313 -10.008 -19.655  1.00  0.86           C  
ATOM    419  O   LEU A  53       8.446  -7.617 -20.409  1.00  0.86           O  
ATOM    420  CG  LEU A  53      10.839 -10.954 -18.574  1.00  0.86           C  
ATOM    421  CD1 LEU A  53      12.353 -11.097 -18.685  1.00  0.86           C  
ATOM    422  CD2 LEU A  53      10.444 -10.455 -17.188  1.00  0.86           C  
ATOM    423  N   ILE A  54       8.107  -9.032 -21.990  1.00  0.91           N  
ATOM    424  CA  ILE A  54       7.628  -8.102 -23.006  1.00  0.91           C  
ATOM    425  C   ILE A  54       6.618  -8.803 -23.912  1.00  0.91           C  
ATOM    426  CB  ILE A  54       8.793  -7.530 -23.844  1.00  0.91           C  
ATOM    427  O   ILE A  54       6.427 -10.018 -23.817  1.00  0.91           O  
ATOM    428  CG1 ILE A  54       9.540  -8.661 -24.561  1.00  0.91           C  
ATOM    429  CG2 ILE A  54       9.746  -6.719 -22.961  1.00  0.91           C  
ATOM    430  CD1 ILE A  54      10.616  -8.179 -25.525  1.00  0.91           C  
ATOM    431  N   THR A  55       5.910  -8.062 -24.684  1.00  0.89           N  
ATOM    432  CA  THR A  55       4.969  -8.580 -25.670  1.00  0.89           C  
ATOM    433  C   THR A  55       5.481  -8.335 -27.087  1.00  0.89           C  
ATOM    434  CB  THR A  55       3.578  -7.939 -25.506  1.00  0.89           C  
ATOM    435  O   THR A  55       5.831  -7.207 -27.440  1.00  0.89           O  
ATOM    436  CG2 THR A  55       2.583  -8.521 -26.504  1.00  0.89           C  
ATOM    437  OG1 THR A  55       3.102  -8.179 -24.176  1.00  0.89           O  
ATOM    438  N   ARG A  56       5.566  -9.426 -27.768  1.00  0.92           N  
ATOM    439  CA  ARG A  56       6.013  -9.360 -29.155  1.00  0.92           C  
ATOM    440  C   ARG A  56       4.905  -8.836 -30.063  1.00  0.92           C  
ATOM    441  CB  ARG A  56       6.478 -10.736 -29.637  1.00  0.92           C  
ATOM    442  O   ARG A  56       3.749  -9.245 -29.939  1.00  0.92           O  
ATOM    443  CG  ARG A  56       7.128 -10.721 -31.011  1.00  0.92           C  
ATOM    444  CD  ARG A  56       7.681 -12.088 -31.389  1.00  0.92           C  
ATOM    445  NE  ARG A  56       6.695 -12.887 -32.110  1.00  0.92           N  
ATOM    446  NH1 ARG A  56       8.205 -14.485 -32.820  1.00  0.92           N  
ATOM    447  NH2 ARG A  56       5.993 -14.657 -33.395  1.00  0.92           N  
ATOM    448  CZ  ARG A  56       6.967 -14.008 -32.774  1.00  0.92           C  
ATOM    449  N   HIS A  57       5.192  -7.784 -30.916  1.00  0.91           N  
ATOM    450  CA  HIS A  57       4.331  -7.252 -31.967  1.00  0.91           C  
ATOM    451  C   HIS A  57       4.980  -7.402 -33.339  1.00  0.91           C  
ATOM    452  CB  HIS A  57       4.004  -5.782 -31.698  1.00  0.91           C  
ATOM    453  O   HIS A  57       6.173  -7.700 -33.437  1.00  0.91           O  
ATOM    454  CG  HIS A  57       3.351  -5.545 -30.374  1.00  0.91           C  
ATOM    455  CD2 HIS A  57       3.869  -5.164 -29.183  1.00  0.91           C  
ATOM    456  ND1 HIS A  57       1.996  -5.702 -30.174  1.00  0.91           N  
ATOM    457  CE1 HIS A  57       1.709  -5.426 -28.912  1.00  0.91           C  
ATOM    458  NE2 HIS A  57       2.828  -5.098 -28.290  1.00  0.91           N  
ATOM    459  N   HIS A  58       4.088  -7.396 -34.398  1.00  0.89           N  
ATOM    460  CA  HIS A  58       4.660  -7.375 -35.740  1.00  0.89           C  
ATOM    461  C   HIS A  58       5.614  -6.198 -35.914  1.00  0.89           C  
ATOM    462  CB  HIS A  58       3.552  -7.314 -36.794  1.00  0.89           C  
ATOM    463  O   HIS A  58       5.215  -5.042 -35.756  1.00  0.89           O  
ATOM    464  CG  HIS A  58       4.048  -7.474 -38.196  1.00  0.89           C  
ATOM    465  CD2 HIS A  58       4.108  -6.595 -39.223  1.00  0.89           C  
ATOM    466  ND1 HIS A  58       4.559  -8.661 -38.673  1.00  0.89           N  
ATOM    467  CE1 HIS A  58       4.914  -8.505 -39.937  1.00  0.89           C  
ATOM    468  NE2 HIS A  58       4.650  -7.260 -40.296  1.00  0.89           N  
ATOM    469  N   GLY A  59       6.949  -6.472 -35.950  1.00  0.94           N  
ATOM    470  CA  GLY A  59       7.942  -5.456 -36.260  1.00  0.94           C  
ATOM    471  C   GLY A  59       8.588  -4.857 -35.025  1.00  0.94           C  
ATOM    472  O   GLY A  59       9.462  -3.994 -35.131  1.00  0.94           O  
ATOM    473  N   GLY A  60       8.129  -5.347 -33.836  1.00  0.95           N  
ATOM    474  CA  GLY A  60       8.709  -4.776 -32.630  1.00  0.95           C  
ATOM    475  C   GLY A  60       8.233  -5.455 -31.360  1.00  0.95           C  
ATOM    476  O   GLY A  60       7.823  -6.617 -31.387  1.00  0.95           O  
ATOM    477  N   ALA A  61       8.408  -4.830 -30.275  1.00  0.96           N  
ATOM    478  CA  ALA A  61       8.045  -5.352 -28.960  1.00  0.96           C  
ATOM    479  C   ALA A  61       7.586  -4.231 -28.033  1.00  0.96           C  
ATOM    480  CB  ALA A  61       9.223  -6.101 -28.341  1.00  0.96           C  
ATOM    481  O   ALA A  61       7.970  -3.072 -28.211  1.00  0.96           O  
ATOM    482  N   GLY A  62       6.588  -4.521 -27.221  1.00  0.90           N  
ATOM    483  CA  GLY A  62       6.050  -3.598 -26.234  1.00  0.90           C  
ATOM    484  C   GLY A  62       6.020  -4.175 -24.832  1.00  0.90           C  
ATOM    485  O   GLY A  62       6.558  -5.257 -24.588  1.00  0.90           O  
ATOM    486  N   ARG A  63       5.639  -3.413 -23.936  1.00  0.85           N  
ATOM    487  CA  ARG A  63       5.541  -3.826 -22.540  1.00  0.85           C  
ATOM    488  C   ARG A  63       4.663  -5.064 -22.395  1.00  0.85           C  
ATOM    489  CB  ARG A  63       4.988  -2.687 -21.680  1.00  0.85           C  
ATOM    490  O   ARG A  63       3.680  -5.223 -23.122  1.00  0.85           O  
ATOM    491  CG  ARG A  63       5.910  -1.481 -21.589  1.00  0.85           C  
ATOM    492  CD  ARG A  63       5.325  -0.391 -20.702  1.00  0.85           C  
ATOM    493  NE  ARG A  63       6.352   0.540 -20.243  1.00  0.85           N  
ATOM    494  NH1 ARG A  63       4.862   2.117 -19.449  1.00  0.85           N  
ATOM    495  NH2 ARG A  63       7.119   2.478 -19.280  1.00  0.85           N  
ATOM    496  CZ  ARG A  63       6.109   1.709 -19.658  1.00  0.85           C  
ATOM    497  N   ALA A  64       5.248  -6.117 -21.682  1.00  0.77           N  
ATOM    498  CA  ALA A  64       4.406  -7.275 -21.390  1.00  0.77           C  
ATOM    499  C   ALA A  64       3.101  -6.849 -20.724  1.00  0.77           C  
ATOM    500  CB  ALA A  64       5.154  -8.267 -20.503  1.00  0.77           C  
ATOM    501  O   ALA A  64       3.065  -5.857 -19.992  1.00  0.77           O  
ATOM    502  N   SER A  65       2.009  -7.250 -21.327  1.00  0.62           N  
ATOM    503  CA  SER A  65       0.737  -7.007 -20.653  1.00  0.62           C  
ATOM    504  C   SER A  65       0.827  -7.336 -19.167  1.00  0.62           C  
ATOM    505  CB  SER A  65      -0.378  -7.830 -21.299  1.00  0.62           C  
ATOM    506  O   SER A  65       0.189  -6.681 -18.341  1.00  0.62           O  
ATOM    507  OG  SER A  65      -0.102  -9.217 -21.199  1.00  0.62           O  
ATOM    508  N   SER A  66       1.941  -8.240 -18.885  1.00  0.52           N  
ATOM    509  CA  SER A  66       2.142  -8.607 -17.487  1.00  0.52           C  
ATOM    510  C   SER A  66       2.992  -7.570 -16.760  1.00  0.52           C  
ATOM    511  CB  SER A  66       2.801  -9.982 -17.382  1.00  0.52           C  
ATOM    512  O   SER A  66       3.073  -7.577 -15.530  1.00  0.52           O  
ATOM    513  OG  SER A  66       4.117  -9.951 -17.907  1.00  0.52           O  
ATOM    514  N   VAL A  67       3.711  -6.729 -17.624  1.00  0.48           N  
ATOM    515  CA  VAL A  67       4.557  -5.747 -16.954  1.00  0.48           C  
ATOM    516  C   VAL A  67       3.698  -4.843 -16.071  1.00  0.48           C  
ATOM    517  CB  VAL A  67       5.355  -4.898 -17.969  1.00  0.48           C  
ATOM    518  O   VAL A  67       4.112  -4.463 -14.973  1.00  0.48           O  
ATOM    519  CG1 VAL A  67       6.140  -3.799 -17.254  1.00  0.48           C  
ATOM    520  CG2 VAL A  67       6.293  -5.785 -18.784  1.00  0.48           C  
ATOM    521  N   VAL A  68       2.443  -4.730 -16.496  1.00  0.50           N  
ATOM    522  CA  VAL A  68       1.579  -3.948 -15.618  1.00  0.50           C  
ATOM    523  C   VAL A  68       1.294  -4.735 -14.340  1.00  0.50           C  
ATOM    524  CB  VAL A  68       0.254  -3.568 -16.316  1.00  0.50           C  
ATOM    525  O   VAL A  68       1.305  -4.172 -13.242  1.00  0.50           O  
ATOM    526  CG1 VAL A  68      -0.663  -2.809 -15.358  1.00  0.50           C  
ATOM    527  CG2 VAL A  68       0.530  -2.737 -17.567  1.00  0.50           C  
ATOM    528  N   ASN A  69       1.269  -6.104 -14.523  1.00  0.50           N  
ATOM    529  CA  ASN A  69       1.088  -6.962 -13.356  1.00  0.50           C  
ATOM    530  C   ASN A  69       2.349  -7.014 -12.498  1.00  0.50           C  
ATOM    531  CB  ASN A  69       0.678  -8.372 -13.785  1.00  0.50           C  
ATOM    532  O   ASN A  69       2.268  -7.040 -11.269  1.00  0.50           O  
ATOM    533  CG  ASN A  69      -0.795  -8.473 -14.130  1.00  0.50           C  
ATOM    534  ND2 ASN A  69      -1.153  -9.486 -14.909  1.00  0.50           N  
ATOM    535  OD1 ASN A  69      -1.603  -7.646 -13.700  1.00  0.50           O  
ATOM    536  N   THR A  70       3.563  -6.820 -13.195  1.00  0.53           N  
ATOM    537  CA  THR A  70       4.842  -6.881 -12.497  1.00  0.53           C  
ATOM    538  C   THR A  70       5.034  -5.655 -11.610  1.00  0.53           C  
ATOM    539  CB  THR A  70       6.015  -6.988 -13.490  1.00  0.53           C  
ATOM    540  O   THR A  70       5.562  -5.761 -10.501  1.00  0.53           O  
ATOM    541  CG2 THR A  70       5.997  -8.327 -14.220  1.00  0.53           C  
ATOM    542  OG1 THR A  70       5.918  -5.931 -14.452  1.00  0.53           O  
ATOM    543  N   ALA A  71       4.446  -4.593 -12.105  1.00  0.68           N  
ATOM    544  CA  ALA A  71       4.647  -3.375 -11.325  1.00  0.68           C  
ATOM    545  C   ALA A  71       3.909  -3.449  -9.991  1.00  0.68           C  
ATOM    546  CB  ALA A  71       4.187  -2.153 -12.117  1.00  0.68           C  
ATOM    547  O   ALA A  71       4.448  -3.056  -8.953  1.00  0.68           O  
ATOM    548  N   PHE A  72       2.681  -4.024 -10.089  1.00  0.70           N  
ATOM    549  CA  PHE A  72       1.909  -4.161  -8.859  1.00  0.70           C  
ATOM    550  C   PHE A  72       2.545  -5.189  -7.931  1.00  0.70           C  
ATOM    551  CB  PHE A  72       0.463  -4.560  -9.172  1.00  0.70           C  
ATOM    552  O   PHE A  72       2.681  -4.948  -6.730  1.00  0.70           O  
ATOM    553  CG  PHE A  72      -0.449  -4.526  -7.976  1.00  0.70           C  
ATOM    554  CD1 PHE A  72      -0.690  -5.678  -7.236  1.00  0.70           C  
ATOM    555  CD2 PHE A  72      -1.065  -3.343  -7.590  1.00  0.70           C  
ATOM    556  CE1 PHE A  72      -1.533  -5.650  -6.128  1.00  0.70           C  
ATOM    557  CE2 PHE A  72      -1.909  -3.307  -6.484  1.00  0.70           C  
ATOM    558  CZ  PHE A  72      -2.143  -4.462  -5.755  1.00  0.70           C  
ATOM    559  N   GLU A  73       2.953  -6.286  -8.492  1.00  0.70           N  
ATOM    560  CA  GLU A  73       3.614  -7.327  -7.710  1.00  0.70           C  
ATOM    561  C   GLU A  73       4.931  -6.825  -7.126  1.00  0.70           C  
ATOM    562  CB  GLU A  73       3.860  -8.570  -8.569  1.00  0.70           C  
ATOM    563  O   GLU A  73       5.269  -7.140  -5.983  1.00  0.70           O  
ATOM    564  CG  GLU A  73       2.595  -9.347  -8.902  1.00  0.70           C  
ATOM    565  CD  GLU A  73       2.852 -10.569  -9.770  1.00  0.70           C  
ATOM    566  OE1 GLU A  73       1.885 -11.292 -10.102  1.00  0.70           O  
ATOM    567  OE2 GLU A  73       4.030 -10.805 -10.120  1.00  0.70           O  
ATOM    568  N   GLN A  74       5.637  -6.061  -7.967  1.00  0.72           N  
ATOM    569  CA  GLN A  74       6.870  -5.456  -7.472  1.00  0.72           C  
ATOM    570  C   GLN A  74       6.591  -4.514  -6.305  1.00  0.72           C  
ATOM    571  CB  GLN A  74       7.587  -4.704  -8.594  1.00  0.72           C  
ATOM    572  O   GLN A  74       7.342  -4.490  -5.327  1.00  0.72           O  
ATOM    573  CG  GLN A  74       8.247  -5.614  -9.621  1.00  0.72           C  
ATOM    574  CD  GLN A  74       8.877  -4.846 -10.768  1.00  0.72           C  
ATOM    575  NE2 GLN A  74       9.585  -5.556 -11.639  1.00  0.72           N  
ATOM    576  OE1 GLN A  74       8.727  -3.624 -10.870  1.00  0.72           O  
ATOM    577  N   ARG A  75       5.545  -3.764  -6.391  1.00  0.74           N  
ATOM    578  CA  ARG A  75       5.191  -2.850  -5.310  1.00  0.74           C  
ATOM    579  C   ARG A  75       4.823  -3.614  -4.043  1.00  0.74           C  
ATOM    580  CB  ARG A  75       4.031  -1.944  -5.731  1.00  0.74           C  
ATOM    581  O   ARG A  75       5.054  -3.133  -2.932  1.00  0.74           O  
ATOM    582  CG  ARG A  75       4.429  -0.843  -6.701  1.00  0.74           C  
ATOM    583  CD  ARG A  75       3.314   0.176  -6.886  1.00  0.74           C  
ATOM    584  NE  ARG A  75       2.262  -0.328  -7.764  1.00  0.74           N  
ATOM    585  NH1 ARG A  75       0.799   1.412  -7.353  1.00  0.74           N  
ATOM    586  NH2 ARG A  75       0.206  -0.276  -8.787  1.00  0.74           N  
ATOM    587  CZ  ARG A  75       1.092   0.271  -7.966  1.00  0.74           C  
ATOM    588  N   GLU A  76       4.292  -4.777  -4.324  1.00  0.72           N  
ATOM    589  CA  GLU A  76       3.880  -5.602  -3.193  1.00  0.72           C  
ATOM    590  C   GLU A  76       5.076  -5.994  -2.330  1.00  0.72           C  
ATOM    591  CB  GLU A  76       3.149  -6.856  -3.680  1.00  0.72           C  
ATOM    592  O   GLU A  76       4.974  -6.041  -1.103  1.00  0.72           O  
ATOM    593  CG  GLU A  76       2.437  -7.622  -2.575  1.00  0.72           C  
ATOM    594  CD  GLU A  76       1.724  -8.869  -3.072  1.00  0.72           C  
ATOM    595  OE1 GLU A  76       1.211  -9.648  -2.237  1.00  0.72           O  
ATOM    596  OE2 GLU A  76       1.679  -9.070  -4.306  1.00  0.72           O  
ATOM    597  N   VAL A  77       6.202  -6.167  -2.927  1.00  0.76           N  
ATOM    598  CA  VAL A  77       7.354  -6.658  -2.178  1.00  0.76           C  
ATOM    599  C   VAL A  77       8.253  -5.487  -1.787  1.00  0.76           C  
ATOM    600  CB  VAL A  77       8.157  -7.699  -2.990  1.00  0.76           C  
ATOM    601  O   VAL A  77       9.146  -5.635  -0.949  1.00  0.76           O  
ATOM    602  CG1 VAL A  77       7.341  -8.974  -3.190  1.00  0.76           C  
ATOM    603  CG2 VAL A  77       8.580  -7.114  -4.336  1.00  0.76           C  
ATOM    604  N   SER A  78       7.958  -4.336  -2.287  1.00  0.78           N  
ATOM    605  CA  SER A  78       8.763  -3.170  -1.937  1.00  0.78           C  
ATOM    606  C   SER A  78       8.200  -2.458  -0.711  1.00  0.78           C  
ATOM    607  CB  SER A  78       8.836  -2.196  -3.113  1.00  0.78           C  
ATOM    608  O   SER A  78       6.989  -2.467  -0.483  1.00  0.78           O  
ATOM    609  OG  SER A  78       7.564  -1.629  -3.377  1.00  0.78           O  
ATOM    610  N   GLN A  79       9.037  -2.025   0.093  1.00  0.84           N  
ATOM    611  CA  GLN A  79       8.711  -1.217   1.263  1.00  0.84           C  
ATOM    612  C   GLN A  79       7.744  -1.952   2.187  1.00  0.84           C  
ATOM    613  CB  GLN A  79       8.115   0.126   0.840  1.00  0.84           C  
ATOM    614  O   GLN A  79       6.779  -1.363   2.680  1.00  0.84           O  
ATOM    615  CG  GLN A  79       9.082   1.011   0.065  1.00  0.84           C  
ATOM    616  CD  GLN A  79       8.375   1.984  -0.860  1.00  0.84           C  
ATOM    617  NE2 GLN A  79       9.126   2.579  -1.780  1.00  0.84           N  
ATOM    618  OE1 GLN A  79       7.164   2.198  -0.748  1.00  0.84           O  
ATOM    619  N   THR A  80       7.870  -3.186   2.277  1.00  0.88           N  
ATOM    620  CA  THR A  80       6.947  -4.025   3.033  1.00  0.88           C  
ATOM    621  C   THR A  80       6.860  -3.562   4.484  1.00  0.88           C  
ATOM    622  CB  THR A  80       7.374  -5.504   2.988  1.00  0.88           C  
ATOM    623  O   THR A  80       5.765  -3.435   5.036  1.00  0.88           O  
ATOM    624  CG2 THR A  80       6.413  -6.378   3.789  1.00  0.88           C  
ATOM    625  OG1 THR A  80       7.386  -5.951   1.627  1.00  0.88           O  
ATOM    626  N   GLU A  81       8.039  -3.284   5.091  1.00  0.91           N  
ATOM    627  CA  GLU A  81       8.051  -2.890   6.496  1.00  0.91           C  
ATOM    628  C   GLU A  81       7.323  -1.565   6.704  1.00  0.91           C  
ATOM    629  CB  GLU A  81       9.488  -2.788   7.014  1.00  0.91           C  
ATOM    630  O   GLU A  81       6.565  -1.411   7.664  1.00  0.91           O  
ATOM    631  CG  GLU A  81      10.204  -4.127   7.108  1.00  0.91           C  
ATOM    632  CD  GLU A  81       9.438  -5.162   7.916  1.00  0.91           C  
ATOM    633  OE1 GLU A  81       9.198  -6.278   7.401  1.00  0.91           O  
ATOM    634  OE2 GLU A  81       9.075  -4.855   9.073  1.00  0.91           O  
ATOM    635  N   GLU A  82       7.590  -0.668   5.787  1.00  0.93           N  
ATOM    636  CA  GLU A  82       6.912   0.624   5.835  1.00  0.93           C  
ATOM    637  C   GLU A  82       5.401   0.461   5.690  1.00  0.93           C  
ATOM    638  CB  GLU A  82       7.448   1.553   4.743  1.00  0.93           C  
ATOM    639  O   GLU A  82       4.631   1.070   6.435  1.00  0.93           O  
ATOM    640  CG  GLU A  82       8.890   1.988   4.958  1.00  0.93           C  
ATOM    641  CD  GLU A  82       9.904   0.989   4.422  1.00  0.93           C  
ATOM    642  OE1 GLU A  82      11.115   1.305   4.404  1.00  0.93           O  
ATOM    643  OE2 GLU A  82       9.483  -0.116   4.015  1.00  0.93           O  
ATOM    644  N   LYS A  83       4.963  -0.372   4.816  1.00  0.95           N  
ATOM    645  CA  LYS A  83       3.539  -0.596   4.585  1.00  0.95           C  
ATOM    646  C   LYS A  83       2.880  -1.240   5.801  1.00  0.95           C  
ATOM    647  CB  LYS A  83       3.326  -1.471   3.349  1.00  0.95           C  
ATOM    648  O   LYS A  83       1.775  -0.857   6.191  1.00  0.95           O  
ATOM    649  CG  LYS A  83       3.642  -0.773   2.034  1.00  0.95           C  
ATOM    650  CD  LYS A  83       3.520  -1.726   0.852  1.00  0.95           C  
ATOM    651  CE  LYS A  83       3.940  -1.058  -0.450  1.00  0.95           C  
ATOM    652  NZ  LYS A  83       4.069  -2.046  -1.563  1.00  0.95           N  
ATOM    653  N   LYS A  84       3.569  -2.127   6.398  1.00  0.95           N  
ATOM    654  CA  LYS A  84       3.046  -2.784   7.592  1.00  0.95           C  
ATOM    655  C   LYS A  84       2.859  -1.787   8.732  1.00  0.95           C  
ATOM    656  CB  LYS A  84       3.976  -3.915   8.033  1.00  0.95           C  
ATOM    657  O   LYS A  84       1.838  -1.810   9.422  1.00  0.95           O  
ATOM    658  CG  LYS A  84       3.414  -4.778   9.154  1.00  0.95           C  
ATOM    659  CD  LYS A  84       4.349  -5.932   9.494  1.00  0.95           C  
ATOM    660  CE  LYS A  84       3.834  -6.739  10.678  1.00  0.95           C  
ATOM    661  NZ  LYS A  84       4.763  -7.853  11.034  1.00  0.95           N  
ATOM    662  N   ALA A  85       3.872  -0.977   8.886  1.00  0.95           N  
ATOM    663  CA  ALA A  85       3.795   0.036   9.935  1.00  0.95           C  
ATOM    664  C   ALA A  85       2.623   0.984   9.697  1.00  0.95           C  
ATOM    665  CB  ALA A  85       5.102   0.821  10.015  1.00  0.95           C  
ATOM    666  O   ALA A  85       1.867   1.291  10.621  1.00  0.95           O  
ATOM    667  N   ILE A  86       2.547   1.438   8.508  1.00  0.97           N  
ATOM    668  CA  ILE A  86       1.436   2.305   8.128  1.00  0.97           C  
ATOM    669  C   ILE A  86       0.112   1.590   8.387  1.00  0.97           C  
ATOM    670  CB  ILE A  86       1.533   2.732   6.646  1.00  0.97           C  
ATOM    671  O   ILE A  86      -0.803   2.162   8.984  1.00  0.97           O  
ATOM    672  CG1 ILE A  86       2.693   3.715   6.449  1.00  0.97           C  
ATOM    673  CG2 ILE A  86       0.211   3.343   6.173  1.00  0.97           C  
ATOM    674  CD1 ILE A  86       3.024   3.997   4.990  1.00  0.97           C  
ATOM    675  N   ALA A  87       0.013   0.359   8.002  1.00  0.98           N  
ATOM    676  CA  ALA A  87      -1.203  -0.441   8.129  1.00  0.98           C  
ATOM    677  C   ALA A  87      -1.615  -0.584   9.592  1.00  0.98           C  
ATOM    678  CB  ALA A  87      -1.003  -1.817   7.499  1.00  0.98           C  
ATOM    679  O   ALA A  87      -2.791  -0.432   9.930  1.00  0.98           O  
ATOM    680  N   GLU A  88      -0.708  -0.829  10.472  1.00  0.97           N  
ATOM    681  CA  GLU A  88      -0.994  -0.975  11.896  1.00  0.97           C  
ATOM    682  C   GLU A  88      -1.548   0.320  12.483  1.00  0.97           C  
ATOM    683  CB  GLU A  88       0.264  -1.401  12.656  1.00  0.97           C  
ATOM    684  O   GLU A  88      -2.487   0.294  13.282  1.00  0.97           O  
ATOM    685  CG  GLU A  88       0.660  -2.853  12.426  1.00  0.97           C  
ATOM    686  CD  GLU A  88       1.991  -3.220  13.062  1.00  0.97           C  
ATOM    687  OE1 GLU A  88       2.379  -4.409  13.015  1.00  0.97           O  
ATOM    688  OE2 GLU A  88       2.651  -2.311  13.614  1.00  0.97           O  
ATOM    689  N   ALA A  89      -0.955   1.390  12.097  1.00  0.98           N  
ATOM    690  CA  ALA A  89      -1.421   2.691  12.571  1.00  0.98           C  
ATOM    691  C   ALA A  89      -2.849   2.965  12.109  1.00  0.98           C  
ATOM    692  CB  ALA A  89      -0.487   3.798  12.088  1.00  0.98           C  
ATOM    693  O   ALA A  89      -3.671   3.470  12.877  1.00  0.98           O  
ATOM    694  N   VAL A  90      -3.077   2.637  10.862  1.00  0.98           N  
ATOM    695  CA  VAL A  90      -4.423   2.818  10.330  1.00  0.98           C  
ATOM    696  C   VAL A  90      -5.408   1.950  11.109  1.00  0.98           C  
ATOM    697  CB  VAL A  90      -4.488   2.478   8.824  1.00  0.98           C  
ATOM    698  O   VAL A  90      -6.471   2.422  11.519  1.00  0.98           O  
ATOM    699  CG1 VAL A  90      -5.935   2.469   8.335  1.00  0.98           C  
ATOM    700  CG2 VAL A  90      -3.654   3.471   8.017  1.00  0.98           C  
ATOM    701  N   ALA A  91      -5.106   0.654  11.330  1.00  0.98           N  
ATOM    702  CA  ALA A  91      -5.966  -0.290  12.039  1.00  0.98           C  
ATOM    703  C   ALA A  91      -6.304   0.220  13.437  1.00  0.98           C  
ATOM    704  CB  ALA A  91      -5.297  -1.660  12.124  1.00  0.98           C  
ATOM    705  O   ALA A  91      -7.445   0.101  13.889  1.00  0.98           O  
ATOM    706  N   ASP A  92      -5.377   0.865  14.143  1.00  0.97           N  
ATOM    707  CA  ASP A  92      -5.577   1.412  15.482  1.00  0.97           C  
ATOM    708  C   ASP A  92      -6.522   2.612  15.449  1.00  0.97           C  
ATOM    709  CB  ASP A  92      -4.238   1.814  16.104  1.00  0.97           C  
ATOM    710  O   ASP A  92      -7.199   2.902  16.437  1.00  0.97           O  
ATOM    711  CG  ASP A  92      -3.397   0.621  16.521  1.00  0.97           C  
ATOM    712  OD1 ASP A  92      -3.925  -0.511  16.571  1.00  0.97           O  
ATOM    713  OD2 ASP A  92      -2.195   0.815  16.806  1.00  0.97           O  
ATOM    714  N   TYR A  93      -6.525   3.234  14.347  1.00  0.98           N  
ATOM    715  CA  TYR A  93      -7.315   4.444  14.150  1.00  0.98           C  
ATOM    716  C   TYR A  93      -8.786   4.107  13.934  1.00  0.98           C  
ATOM    717  CB  TYR A  93      -6.783   5.245  12.958  1.00  0.98           C  
ATOM    718  O   TYR A  93      -9.667   4.905  14.264  1.00  0.98           O  
ATOM    719  CG  TYR A  93      -7.257   6.678  12.928  1.00  0.98           C  
ATOM    720  CD1 TYR A  93      -8.452   7.024  12.302  1.00  0.98           C  
ATOM    721  CD2 TYR A  93      -6.511   7.688  13.525  1.00  0.98           C  
ATOM    722  CE1 TYR A  93      -8.893   8.343  12.271  1.00  0.98           C  
ATOM    723  CE2 TYR A  93      -6.941   9.011  13.500  1.00  0.98           C  
ATOM    724  OH  TYR A  93      -8.563  10.635  12.844  1.00  0.98           O  
ATOM    725  CZ  TYR A  93      -8.132   9.328  12.872  1.00  0.98           C  
ATOM    726  N   ILE A  94      -9.085   2.945  13.477  1.00  0.99           N  
ATOM    727  CA  ILE A  94     -10.427   2.534  13.076  1.00  0.99           C  
ATOM    728  C   ILE A  94     -11.099   1.778  14.221  1.00  0.99           C  
ATOM    729  CB  ILE A  94     -10.392   1.658  11.803  1.00  0.99           C  
ATOM    730  O   ILE A  94     -10.586   0.756  14.683  1.00  0.99           O  
ATOM    731  CG1 ILE A  94      -9.891   2.475  10.607  1.00  0.99           C  
ATOM    732  CG2 ILE A  94     -11.775   1.064  11.520  1.00  0.99           C  
ATOM    733  CD1 ILE A  94      -9.641   1.648   9.353  1.00  0.99           C  
ATOM    734  N   PRO A  95     -12.263   2.276  14.706  1.00  0.99           N  
ATOM    735  CA  PRO A  95     -12.985   1.586  15.777  1.00  0.99           C  
ATOM    736  C   PRO A  95     -13.710   0.334  15.287  1.00  0.99           C  
ATOM    737  CB  PRO A  95     -13.983   2.639  16.265  1.00  0.99           C  
ATOM    738  O   PRO A  95     -14.086   0.252  14.115  1.00  0.99           O  
ATOM    739  CG  PRO A  95     -13.445   3.938  15.760  1.00  0.99           C  
ATOM    740  CD  PRO A  95     -12.685   3.679  14.491  1.00  0.99           C  
ATOM    741  N   ASP A  96     -13.952  -0.632  16.228  1.00  0.99           N  
ATOM    742  CA  ASP A  96     -14.814  -1.766  15.914  1.00  0.99           C  
ATOM    743  C   ASP A  96     -16.212  -1.299  15.513  1.00  0.99           C  
ATOM    744  CB  ASP A  96     -14.901  -2.722  17.106  1.00  0.99           C  
ATOM    745  O   ASP A  96     -16.669  -0.242  15.953  1.00  0.99           O  
ATOM    746  CG  ASP A  96     -13.635  -3.536  17.306  1.00  0.99           C  
ATOM    747  OD1 ASP A  96     -12.816  -3.631  16.367  1.00  0.99           O  
ATOM    748  OD2 ASP A  96     -13.457  -4.090  18.413  1.00  0.99           O  
ATOM    749  N   GLY A  97     -16.837  -2.037  14.543  1.00  0.99           N  
ATOM    750  CA  GLY A  97     -18.220  -1.767  14.183  1.00  0.99           C  
ATOM    751  C   GLY A  97     -18.363  -0.677  13.137  1.00  0.99           C  
ATOM    752  O   GLY A  97     -19.479  -0.302  12.773  1.00  0.99           O  
ATOM    753  N   SER A  98     -17.286  -0.178  12.582  1.00  0.99           N  
ATOM    754  CA  SER A  98     -17.323   0.887  11.585  1.00  0.99           C  
ATOM    755  C   SER A  98     -17.698   0.344  10.210  1.00  0.99           C  
ATOM    756  CB  SER A  98     -15.972   1.598  11.510  1.00  0.99           C  
ATOM    757  O   SER A  98     -17.455  -0.827   9.912  1.00  0.99           O  
ATOM    758  OG  SER A  98     -15.651   2.203  12.751  1.00  0.99           O  
ATOM    759  N   THR A  99     -18.292   1.206   9.406  1.00  0.99           N  
ATOM    760  CA  THR A  99     -18.438   0.979   7.972  1.00  0.99           C  
ATOM    761  C   THR A  99     -17.280   1.609   7.204  1.00  0.99           C  
ATOM    762  CB  THR A  99     -19.772   1.544   7.450  1.00  0.99           C  
ATOM    763  O   THR A  99     -17.024   2.808   7.330  1.00  0.99           O  
ATOM    764  CG2 THR A  99     -19.941   1.265   5.960  1.00  0.99           C  
ATOM    765  OG1 THR A  99     -20.855   0.936   8.165  1.00  0.99           O  
ATOM    766  N   ILE A 100     -16.567   0.784   6.415  1.00  0.99           N  
ATOM    767  CA  ILE A 100     -15.321   1.266   5.829  1.00  0.99           C  
ATOM    768  C   ILE A 100     -15.307   0.972   4.331  1.00  0.99           C  
ATOM    769  CB  ILE A 100     -14.091   0.627   6.513  1.00  0.99           C  
ATOM    770  O   ILE A 100     -15.665  -0.128   3.905  1.00  0.99           O  
ATOM    771  CG1 ILE A 100     -14.191   0.772   8.036  1.00  0.99           C  
ATOM    772  CG2 ILE A 100     -12.796   1.252   5.987  1.00  0.99           C  
ATOM    773  CD1 ILE A 100     -13.148  -0.029   8.803  1.00  0.99           C  
ATOM    774  N   PHE A 101     -15.023   2.029   3.603  1.00  0.99           N  
ATOM    775  CA  PHE A 101     -14.587   1.801   2.230  1.00  0.99           C  
ATOM    776  C   PHE A 101     -13.098   1.482   2.181  1.00  0.99           C  
ATOM    777  CB  PHE A 101     -14.892   3.023   1.358  1.00  0.99           C  
ATOM    778  O   PHE A 101     -12.294   2.141   2.843  1.00  0.99           O  
ATOM    779  CG  PHE A 101     -16.362   3.272   1.154  1.00  0.99           C  
ATOM    780  CD1 PHE A 101     -17.264   2.215   1.136  1.00  0.99           C  
ATOM    781  CD2 PHE A 101     -16.842   4.563   0.980  1.00  0.99           C  
ATOM    782  CE1 PHE A 101     -18.625   2.442   0.947  1.00  0.99           C  
ATOM    783  CE2 PHE A 101     -18.201   4.798   0.790  1.00  0.99           C  
ATOM    784  CZ  PHE A 101     -19.091   3.737   0.773  1.00  0.99           C  
ATOM    785  N   ILE A 102     -12.689   0.496   1.323  1.00  0.99           N  
ATOM    786  CA  ILE A 102     -11.275   0.211   1.109  1.00  0.99           C  
ATOM    787  C   ILE A 102     -10.998   0.069  -0.386  1.00  0.99           C  
ATOM    788  CB  ILE A 102     -10.836  -1.067   1.858  1.00  0.99           C  
ATOM    789  O   ILE A 102     -11.629  -0.744  -1.066  1.00  0.99           O  
ATOM    790  CG1 ILE A 102     -11.146  -0.941   3.354  1.00  0.99           C  
ATOM    791  CG2 ILE A 102      -9.347  -1.343   1.629  1.00  0.99           C  
ATOM    792  CD1 ILE A 102     -10.744  -2.160   4.174  1.00  0.99           C  
ATOM    793  N   THR A 103      -9.983   0.850  -0.856  1.00  0.98           N  
ATOM    794  CA  THR A 103      -9.705   0.875  -2.287  1.00  0.98           C  
ATOM    795  C   THR A 103      -8.627  -0.143  -2.647  1.00  0.98           C  
ATOM    796  CB  THR A 103      -9.265   2.277  -2.747  1.00  0.98           C  
ATOM    797  O   THR A 103      -8.269  -0.992  -1.827  1.00  0.98           O  
ATOM    798  CG2 THR A 103     -10.325   3.322  -2.417  1.00  0.98           C  
ATOM    799  OG1 THR A 103      -8.042   2.627  -2.087  1.00  0.98           O  
ATOM    800  N   ILE A 104      -8.075   0.036  -3.869  1.00  0.97           N  
ATOM    801  CA  ILE A 104      -7.062  -0.858  -4.420  1.00  0.97           C  
ATOM    802  C   ILE A 104      -5.670  -0.309  -4.116  1.00  0.97           C  
ATOM    803  CB  ILE A 104      -7.243  -1.045  -5.943  1.00  0.97           C  
ATOM    804  O   ILE A 104      -5.448   0.902  -4.170  1.00  0.97           O  
ATOM    805  CG1 ILE A 104      -8.630  -1.624  -6.249  1.00  0.97           C  
ATOM    806  CG2 ILE A 104      -6.139  -1.940  -6.512  1.00  0.97           C  
ATOM    807  CD1 ILE A 104      -9.059  -1.467  -7.701  1.00  0.97           C  
ATOM    808  N   GLY A 105      -4.732  -1.194  -3.696  1.00  0.95           N  
ATOM    809  CA  GLY A 105      -3.342  -0.827  -3.473  1.00  0.95           C  
ATOM    810  C   GLY A 105      -2.613  -1.785  -2.550  1.00  0.95           C  
ATOM    811  O   GLY A 105      -3.238  -2.463  -1.731  1.00  0.95           O  
ATOM    812  N   THR A 106      -1.333  -1.817  -2.782  1.00  0.94           N  
ATOM    813  CA  THR A 106      -0.543  -2.764  -2.002  1.00  0.94           C  
ATOM    814  C   THR A 106      -0.472  -2.334  -0.540  1.00  0.94           C  
ATOM    815  CB  THR A 106       0.883  -2.901  -2.569  1.00  0.94           C  
ATOM    816  O   THR A 106      -0.495  -3.175   0.362  1.00  0.94           O  
ATOM    817  CG2 THR A 106       0.859  -3.460  -3.988  1.00  0.94           C  
ATOM    818  OG1 THR A 106       1.510  -1.613  -2.585  1.00  0.94           O  
ATOM    819  N   THR A 107      -0.385  -1.090  -0.245  1.00  0.96           N  
ATOM    820  CA  THR A 107      -0.396  -0.631   1.140  1.00  0.96           C  
ATOM    821  C   THR A 107      -1.759  -0.878   1.781  1.00  0.96           C  
ATOM    822  CB  THR A 107      -0.044   0.865   1.236  1.00  0.96           C  
ATOM    823  O   THR A 107      -1.841  -1.265   2.948  1.00  0.96           O  
ATOM    824  CG2 THR A 107       0.040   1.318   2.689  1.00  0.96           C  
ATOM    825  OG1 THR A 107       1.221   1.094   0.602  1.00  0.96           O  
ATOM    826  N   VAL A 108      -2.794  -0.674   1.014  1.00  0.98           N  
ATOM    827  CA  VAL A 108      -4.155  -0.899   1.489  1.00  0.98           C  
ATOM    828  C   VAL A 108      -4.349  -2.376   1.825  1.00  0.98           C  
ATOM    829  CB  VAL A 108      -5.203  -0.448   0.446  1.00  0.98           C  
ATOM    830  O   VAL A 108      -5.053  -2.715   2.779  1.00  0.98           O  
ATOM    831  CG1 VAL A 108      -6.607  -0.870   0.874  1.00  0.98           C  
ATOM    832  CG2 VAL A 108      -5.135   1.065   0.243  1.00  0.98           C  
ATOM    833  N   GLU A 109      -3.779  -3.276   1.059  1.00  0.97           N  
ATOM    834  CA  GLU A 109      -3.829  -4.706   1.350  1.00  0.97           C  
ATOM    835  C   GLU A 109      -3.233  -5.012   2.721  1.00  0.97           C  
ATOM    836  CB  GLU A 109      -3.094  -5.501   0.267  1.00  0.97           C  
ATOM    837  O   GLU A 109      -3.764  -5.840   3.463  1.00  0.97           O  
ATOM    838  CG  GLU A 109      -3.802  -5.505  -1.080  1.00  0.97           C  
ATOM    839  CD  GLU A 109      -3.083  -6.332  -2.133  1.00  0.97           C  
ATOM    840  OE1 GLU A 109      -3.382  -6.174  -3.339  1.00  0.97           O  
ATOM    841  OE2 GLU A 109      -2.213  -7.146  -1.750  1.00  0.97           O  
ATOM    842  N   HIS A 110      -2.108  -4.337   3.047  1.00  0.98           N  
ATOM    843  CA  HIS A 110      -1.520  -4.495   4.372  1.00  0.98           C  
ATOM    844  C   HIS A 110      -2.471  -4.003   5.459  1.00  0.98           C  
ATOM    845  CB  HIS A 110      -0.189  -3.747   4.461  1.00  0.98           C  
ATOM    846  O   HIS A 110      -2.559  -4.605   6.531  1.00  0.98           O  
ATOM    847  CG  HIS A 110       0.947  -4.464   3.802  1.00  0.98           C  
ATOM    848  CD2 HIS A 110       1.453  -4.366   2.550  1.00  0.98           C  
ATOM    849  ND1 HIS A 110       1.701  -5.417   4.450  1.00  0.98           N  
ATOM    850  CE1 HIS A 110       2.626  -5.875   3.622  1.00  0.98           C  
ATOM    851  NE2 HIS A 110       2.496  -5.254   2.463  1.00  0.98           N  
ATOM    852  N   VAL A 111      -3.153  -2.930   5.148  1.00  0.98           N  
ATOM    853  CA  VAL A 111      -4.146  -2.428   6.092  1.00  0.98           C  
ATOM    854  C   VAL A 111      -5.226  -3.485   6.316  1.00  0.98           C  
ATOM    855  CB  VAL A 111      -4.785  -1.111   5.599  1.00  0.98           C  
ATOM    856  O   VAL A 111      -5.627  -3.740   7.454  1.00  0.98           O  
ATOM    857  CG1 VAL A 111      -5.941  -0.697   6.507  1.00  0.98           C  
ATOM    858  CG2 VAL A 111      -3.734  -0.004   5.528  1.00  0.98           C  
ATOM    859  N   ALA A 112      -5.684  -4.087   5.208  1.00  0.99           N  
ATOM    860  CA  ALA A 112      -6.690  -5.141   5.313  1.00  0.99           C  
ATOM    861  C   ALA A 112      -6.228  -6.248   6.258  1.00  0.99           C  
ATOM    862  CB  ALA A 112      -7.002  -5.719   3.935  1.00  0.99           C  
ATOM    863  O   ALA A 112      -6.990  -6.695   7.118  1.00  0.99           O  
ATOM    864  N   ARG A 113      -4.990  -6.660   6.184  1.00  0.98           N  
ATOM    865  CA  ARG A 113      -4.439  -7.697   7.051  1.00  0.98           C  
ATOM    866  C   ARG A 113      -4.428  -7.245   8.507  1.00  0.98           C  
ATOM    867  CB  ARG A 113      -3.023  -8.072   6.607  1.00  0.98           C  
ATOM    868  O   ARG A 113      -4.776  -8.015   9.404  1.00  0.98           O  
ATOM    869  CG  ARG A 113      -2.972  -8.844   5.299  1.00  0.98           C  
ATOM    870  CD  ARG A 113      -1.553  -9.272   4.951  1.00  0.98           C  
ATOM    871  NE  ARG A 113      -1.442  -9.691   3.557  1.00  0.98           N  
ATOM    872  NH1 ARG A 113      -2.362 -11.782   3.897  1.00  0.98           N  
ATOM    873  NH2 ARG A 113      -1.682 -11.151   1.801  1.00  0.98           N  
ATOM    874  CZ  ARG A 113      -1.829 -10.873   3.088  1.00  0.98           C  
ATOM    875  N   ALA A 114      -4.085  -6.025   8.705  1.00  0.98           N  
ATOM    876  CA  ALA A 114      -3.995  -5.482  10.058  1.00  0.98           C  
ATOM    877  C   ALA A 114      -5.377  -5.365  10.695  1.00  0.98           C  
ATOM    878  CB  ALA A 114      -3.304  -4.121  10.041  1.00  0.98           C  
ATOM    879  O   ALA A 114      -5.506  -5.384  11.921  1.00  0.98           O  
ATOM    880  N   LEU A 115      -6.390  -5.276   9.922  1.00  0.99           N  
ATOM    881  CA  LEU A 115      -7.754  -5.090  10.405  1.00  0.99           C  
ATOM    882  C   LEU A 115      -8.357  -6.415  10.857  1.00  0.99           C  
ATOM    883  CB  LEU A 115      -8.628  -4.464   9.315  1.00  0.99           C  
ATOM    884  O   LEU A 115      -9.428  -6.439  11.468  1.00  0.99           O  
ATOM    885  CG  LEU A 115      -8.412  -2.974   9.045  1.00  0.99           C  
ATOM    886  CD1 LEU A 115      -9.185  -2.542   7.803  1.00  0.99           C  
ATOM    887  CD2 LEU A 115      -8.830  -2.145  10.255  1.00  0.99           C  
ATOM    888  N   LEU A 116      -7.753  -7.546  10.581  1.00  0.98           N  
ATOM    889  CA  LEU A 116      -8.319  -8.866  10.834  1.00  0.98           C  
ATOM    890  C   LEU A 116      -8.600  -9.061  12.320  1.00  0.98           C  
ATOM    891  CB  LEU A 116      -7.373  -9.961  10.334  1.00  0.98           C  
ATOM    892  O   LEU A 116      -9.433  -9.890  12.696  1.00  0.98           O  
ATOM    893  CG  LEU A 116      -7.395 -10.241   8.831  1.00  0.98           C  
ATOM    894  CD1 LEU A 116      -6.240 -11.161   8.446  1.00  0.98           C  
ATOM    895  CD2 LEU A 116      -8.731 -10.851   8.419  1.00  0.98           C  
ATOM    896  N   ASN A 117      -8.009  -8.238  13.150  1.00  0.97           N  
ATOM    897  CA  ASN A 117      -8.217  -8.392  14.585  1.00  0.97           C  
ATOM    898  C   ASN A 117      -9.381  -7.537  15.078  1.00  0.97           C  
ATOM    899  CB  ASN A 117      -6.940  -8.045  15.353  1.00  0.97           C  
ATOM    900  O   ASN A 117      -9.721  -7.567  16.262  1.00  0.97           O  
ATOM    901  CG  ASN A 117      -5.818  -9.031  15.095  1.00  0.97           C  
ATOM    902  ND2 ASN A 117      -4.595  -8.523  14.992  1.00  0.97           N  
ATOM    903  OD1 ASN A 117      -6.047 -10.238  14.989  1.00  0.97           O  
ATOM    904  N   HIS A 118     -10.041  -6.854  14.218  1.00  0.98           N  
ATOM    905  CA  HIS A 118     -11.205  -6.044  14.558  1.00  0.98           C  
ATOM    906  C   HIS A 118     -12.470  -6.894  14.614  1.00  0.98           C  
ATOM    907  CB  HIS A 118     -11.380  -4.907  13.549  1.00  0.98           C  
ATOM    908  O   HIS A 118     -12.461  -8.056  14.202  1.00  0.98           O  
ATOM    909  CG  HIS A 118     -10.474  -3.743  13.795  1.00  0.98           C  
ATOM    910  CD2 HIS A 118     -10.736  -2.491  14.238  1.00  0.98           C  
ATOM    911  ND1 HIS A 118      -9.115  -3.798  13.575  1.00  0.98           N  
ATOM    912  CE1 HIS A 118      -8.578  -2.627  13.875  1.00  0.98           C  
ATOM    913  NE2 HIS A 118      -9.541  -1.816  14.279  1.00  0.98           N  
ATOM    914  N   ASN A 119     -13.517  -6.250  15.185  1.00  0.98           N  
ATOM    915  CA  ASN A 119     -14.794  -6.949  15.281  1.00  0.98           C  
ATOM    916  C   ASN A 119     -15.921  -6.149  14.636  1.00  0.98           C  
ATOM    917  CB  ASN A 119     -15.129  -7.256  16.742  1.00  0.98           C  
ATOM    918  O   ASN A 119     -15.975  -4.925  14.770  1.00  0.98           O  
ATOM    919  CG  ASN A 119     -14.104  -8.159  17.400  1.00  0.98           C  
ATOM    920  ND2 ASN A 119     -13.491  -7.676  18.474  1.00  0.98           N  
ATOM    921  OD1 ASN A 119     -13.865  -9.281  16.946  1.00  0.98           O  
ATOM    922  N   HIS A 120     -16.717  -6.863  13.823  1.00  0.98           N  
ATOM    923  CA  HIS A 120     -18.015  -6.400  13.346  1.00  0.98           C  
ATOM    924  C   HIS A 120     -17.864  -5.209  12.406  1.00  0.98           C  
ATOM    925  CB  HIS A 120     -18.917  -6.027  14.525  1.00  0.98           C  
ATOM    926  O   HIS A 120     -18.594  -4.222  12.525  1.00  0.98           O  
ATOM    927  CG  HIS A 120     -19.105  -7.136  15.510  1.00  0.98           C  
ATOM    928  CD2 HIS A 120     -18.796  -7.218  16.826  1.00  0.98           C  
ATOM    929  ND1 HIS A 120     -19.675  -8.344  15.171  1.00  0.98           N  
ATOM    930  CE1 HIS A 120     -19.708  -9.124  16.239  1.00  0.98           C  
ATOM    931  NE2 HIS A 120     -19.181  -8.464  17.256  1.00  0.98           N  
ATOM    932  N   LEU A 121     -16.780  -5.237  11.564  1.00  0.99           N  
ATOM    933  CA  LEU A 121     -16.635  -4.235  10.514  1.00  0.99           C  
ATOM    934  C   LEU A 121     -17.550  -4.547   9.335  1.00  0.99           C  
ATOM    935  CB  LEU A 121     -15.181  -4.159  10.042  1.00  0.99           C  
ATOM    936  O   LEU A 121     -17.765  -5.715   9.003  1.00  0.99           O  
ATOM    937  CG  LEU A 121     -14.146  -3.758  11.094  1.00  0.99           C  
ATOM    938  CD1 LEU A 121     -12.753  -3.706  10.475  1.00  0.99           C  
ATOM    939  CD2 LEU A 121     -14.510  -2.414  11.717  1.00  0.99           C  
ATOM    940  N   ARG A 122     -18.194  -3.497   8.792  1.00  0.99           N  
ATOM    941  CA  ARG A 122     -18.829  -3.561   7.480  1.00  0.99           C  
ATOM    942  C   ARG A 122     -17.932  -2.954   6.407  1.00  0.99           C  
ATOM    943  CB  ARG A 122     -20.181  -2.844   7.500  1.00  0.99           C  
ATOM    944  O   ARG A 122     -17.666  -1.750   6.421  1.00  0.99           O  
ATOM    945  CG  ARG A 122     -20.946  -2.935   6.190  1.00  0.99           C  
ATOM    946  CD  ARG A 122     -22.294  -2.231   6.274  1.00  0.99           C  
ATOM    947  NE  ARG A 122     -23.196  -2.903   7.205  1.00  0.99           N  
ATOM    948  NH1 ARG A 122     -24.718  -1.168   7.306  1.00  0.99           N  
ATOM    949  NH2 ARG A 122     -25.072  -3.082   8.517  1.00  0.99           N  
ATOM    950  CZ  ARG A 122     -24.326  -2.383   7.674  1.00  0.99           C  
ATOM    951  N   ILE A 123     -17.541  -3.782   5.491  1.00  0.99           N  
ATOM    952  CA  ILE A 123     -16.505  -3.366   4.552  1.00  0.99           C  
ATOM    953  C   ILE A 123     -17.055  -3.401   3.128  1.00  0.99           C  
ATOM    954  CB  ILE A 123     -15.249  -4.259   4.664  1.00  0.99           C  
ATOM    955  O   ILE A 123     -17.631  -4.406   2.703  1.00  0.99           O  
ATOM    956  CG1 ILE A 123     -14.662  -4.181   6.078  1.00  0.99           C  
ATOM    957  CG2 ILE A 123     -14.206  -3.859   3.616  1.00  0.99           C  
ATOM    958  CD1 ILE A 123     -13.870  -5.414   6.489  1.00  0.99           C  
ATOM    959  N   ILE A 124     -16.878  -2.258   2.440  1.00  0.99           N  
ATOM    960  CA  ILE A 124     -17.127  -2.163   1.006  1.00  0.99           C  
ATOM    961  C   ILE A 124     -15.813  -1.909   0.270  1.00  0.99           C  
ATOM    962  CB  ILE A 124     -18.146  -1.047   0.682  1.00  0.99           C  
ATOM    963  O   ILE A 124     -15.152  -0.893   0.498  1.00  0.99           O  
ATOM    964  CG1 ILE A 124     -19.459  -1.289   1.436  1.00  0.99           C  
ATOM    965  CG2 ILE A 124     -18.389  -0.959  -0.827  1.00  0.99           C  
ATOM    966  CD1 ILE A 124     -19.502  -0.661   2.822  1.00  0.99           C  
ATOM    967  N   THR A 125     -15.434  -2.819  -0.594  1.00  0.99           N  
ATOM    968  CA  THR A 125     -14.150  -2.693  -1.274  1.00  0.99           C  
ATOM    969  C   THR A 125     -14.285  -3.039  -2.754  1.00  0.99           C  
ATOM    970  CB  THR A 125     -13.084  -3.597  -0.628  1.00  0.99           C  
ATOM    971  O   THR A 125     -15.090  -3.896  -3.125  1.00  0.99           O  
ATOM    972  CG2 THR A 125     -13.483  -5.066  -0.714  1.00  0.99           C  
ATOM    973  OG1 THR A 125     -11.834  -3.412  -1.304  1.00  0.99           O  
ATOM    974  N   ASN A 126     -13.550  -2.228  -3.566  1.00  0.98           N  
ATOM    975  CA  ASN A 126     -13.484  -2.570  -4.982  1.00  0.98           C  
ATOM    976  C   ASN A 126     -12.216  -3.353  -5.312  1.00  0.98           C  
ATOM    977  CB  ASN A 126     -13.568  -1.308  -5.844  1.00  0.98           C  
ATOM    978  O   ASN A 126     -11.716  -3.288  -6.436  1.00  0.98           O  
ATOM    979  CG  ASN A 126     -12.344  -0.424  -5.706  1.00  0.98           C  
ATOM    980  ND2 ASN A 126     -11.985   0.264  -6.783  1.00  0.98           N  
ATOM    981  OD1 ASN A 126     -11.726  -0.361  -4.640  1.00  0.98           O  
ATOM    982  N   SER A 127     -11.683  -4.043  -4.372  1.00  0.98           N  
ATOM    983  CA  SER A 127     -10.486  -4.862  -4.523  1.00  0.98           C  
ATOM    984  C   SER A 127     -10.762  -6.317  -4.159  1.00  0.98           C  
ATOM    985  CB  SER A 127      -9.350  -4.318  -3.656  1.00  0.98           C  
ATOM    986  O   SER A 127     -11.000  -6.636  -2.992  1.00  0.98           O  
ATOM    987  OG  SER A 127      -8.264  -5.227  -3.620  1.00  0.98           O  
ATOM    988  N   LEU A 128     -10.641  -7.167  -5.149  1.00  0.97           N  
ATOM    989  CA  LEU A 128     -10.849  -8.585  -4.878  1.00  0.97           C  
ATOM    990  C   LEU A 128      -9.780  -9.120  -3.931  1.00  0.97           C  
ATOM    991  CB  LEU A 128     -10.840  -9.387  -6.182  1.00  0.97           C  
ATOM    992  O   LEU A 128     -10.051 -10.010  -3.122  1.00  0.97           O  
ATOM    993  CG  LEU A 128     -12.126  -9.349  -7.010  1.00  0.97           C  
ATOM    994  CD1 LEU A 128     -12.006 -10.273  -8.217  1.00  0.97           C  
ATOM    995  CD2 LEU A 128     -13.326  -9.735  -6.151  1.00  0.97           C  
ATOM    996  N   ARG A 129      -8.599  -8.631  -3.973  1.00  0.97           N  
ATOM    997  CA  ARG A 129      -7.528  -9.025  -3.064  1.00  0.97           C  
ATOM    998  C   ARG A 129      -7.866  -8.649  -1.625  1.00  0.97           C  
ATOM    999  CB  ARG A 129      -6.205  -8.378  -3.478  1.00  0.97           C  
ATOM   1000  O   ARG A 129      -7.703  -9.461  -0.711  1.00  0.97           O  
ATOM   1001  CG  ARG A 129      -5.656  -8.888  -4.800  1.00  0.97           C  
ATOM   1002  CD  ARG A 129      -4.346  -8.207  -5.169  1.00  0.97           C  
ATOM   1003  NE  ARG A 129      -3.259  -8.613  -4.282  1.00  0.97           N  
ATOM   1004  NH1 ARG A 129      -2.644 -10.451  -5.539  1.00  0.97           N  
ATOM   1005  NH2 ARG A 129      -1.516  -9.947  -3.607  1.00  0.97           N  
ATOM   1006  CZ  ARG A 129      -2.476  -9.669  -4.478  1.00  0.97           C  
ATOM   1007  N   VAL A 130      -8.312  -7.431  -1.440  1.00  0.98           N  
ATOM   1008  CA  VAL A 130      -8.718  -6.984  -0.112  1.00  0.98           C  
ATOM   1009  C   VAL A 130      -9.881  -7.839   0.387  1.00  0.98           C  
ATOM   1010  CB  VAL A 130      -9.115  -5.491  -0.112  1.00  0.98           C  
ATOM   1011  O   VAL A 130      -9.870  -8.308   1.528  1.00  0.98           O  
ATOM   1012  CG1 VAL A 130      -9.815  -5.119   1.194  1.00  0.98           C  
ATOM   1013  CG2 VAL A 130      -7.884  -4.613  -0.331  1.00  0.98           C  
ATOM   1014  N   ALA A 131     -10.838  -7.991  -0.465  1.00  0.98           N  
ATOM   1015  CA  ALA A 131     -11.995  -8.806  -0.104  1.00  0.98           C  
ATOM   1016  C   ALA A 131     -11.567 -10.205   0.331  1.00  0.98           C  
ATOM   1017  CB  ALA A 131     -12.972  -8.892  -1.273  1.00  0.98           C  
ATOM   1018  O   ALA A 131     -12.057 -10.727   1.336  1.00  0.98           O  
ATOM   1019  N   HIS A 132     -10.658 -10.778  -0.410  1.00  0.98           N  
ATOM   1020  CA  HIS A 132     -10.172 -12.125  -0.136  1.00  0.98           C  
ATOM   1021  C   HIS A 132      -9.520 -12.206   1.241  1.00  0.98           C  
ATOM   1022  CB  HIS A 132      -9.180 -12.566  -1.213  1.00  0.98           C  
ATOM   1023  O   HIS A 132      -9.704 -13.189   1.962  1.00  0.98           O  
ATOM   1024  CG  HIS A 132      -8.727 -13.984  -1.068  1.00  0.98           C  
ATOM   1025  CD2 HIS A 132      -9.308 -15.146  -1.448  1.00  0.98           C  
ATOM   1026  ND1 HIS A 132      -7.537 -14.327  -0.462  1.00  0.98           N  
ATOM   1027  CE1 HIS A 132      -7.406 -15.643  -0.477  1.00  0.98           C  
ATOM   1028  NE2 HIS A 132      -8.466 -16.164  -1.069  1.00  0.98           N  
ATOM   1029  N   ILE A 133      -8.790 -11.228   1.640  1.00  0.98           N  
ATOM   1030  CA  ILE A 133      -8.110 -11.171   2.930  1.00  0.98           C  
ATOM   1031  C   ILE A 133      -9.140 -11.073   4.052  1.00  0.98           C  
ATOM   1032  CB  ILE A 133      -7.127  -9.981   2.999  1.00  0.98           C  
ATOM   1033  O   ILE A 133      -9.107 -11.855   5.005  1.00  0.98           O  
ATOM   1034  CG1 ILE A 133      -5.943 -10.210   2.052  1.00  0.98           C  
ATOM   1035  CG2 ILE A 133      -6.645  -9.761   4.435  1.00  0.98           C  
ATOM   1036  CD1 ILE A 133      -5.109  -8.964   1.789  1.00  0.98           C  
ATOM   1037  N   LEU A 134     -10.078 -10.222   3.890  1.00  0.98           N  
ATOM   1038  CA  LEU A 134     -10.939  -9.815   4.995  1.00  0.98           C  
ATOM   1039  C   LEU A 134     -12.079 -10.809   5.191  1.00  0.98           C  
ATOM   1040  CB  LEU A 134     -11.505  -8.414   4.747  1.00  0.98           C  
ATOM   1041  O   LEU A 134     -12.676 -10.871   6.268  1.00  0.98           O  
ATOM   1042  CG  LEU A 134     -10.506  -7.258   4.812  1.00  0.98           C  
ATOM   1043  CD1 LEU A 134     -11.174  -5.955   4.385  1.00  0.98           C  
ATOM   1044  CD2 LEU A 134      -9.926  -7.131   6.217  1.00  0.98           C  
ATOM   1045  N   TYR A 135     -12.319 -11.673   4.110  1.00  0.97           N  
ATOM   1046  CA  TYR A 135     -13.435 -12.608   4.204  1.00  0.97           C  
ATOM   1047  C   TYR A 135     -13.132 -13.719   5.202  1.00  0.97           C  
ATOM   1048  CB  TYR A 135     -13.749 -13.211   2.831  1.00  0.97           C  
ATOM   1049  O   TYR A 135     -14.037 -14.436   5.636  1.00  0.97           O  
ATOM   1050  CG  TYR A 135     -12.964 -14.463   2.524  1.00  0.97           C  
ATOM   1051  CD1 TYR A 135     -11.708 -14.393   1.927  1.00  0.97           C  
ATOM   1052  CD2 TYR A 135     -13.478 -15.719   2.830  1.00  0.97           C  
ATOM   1053  CE1 TYR A 135     -10.982 -15.544   1.640  1.00  0.97           C  
ATOM   1054  CE2 TYR A 135     -12.761 -16.877   2.548  1.00  0.97           C  
ATOM   1055  OH  TYR A 135     -10.802 -17.923   1.673  1.00  0.97           O  
ATOM   1056  CZ  TYR A 135     -11.516 -16.780   1.955  1.00  0.97           C  
ATOM   1057  N   HIS A 136     -11.897 -13.835   5.649  1.00  0.97           N  
ATOM   1058  CA  HIS A 136     -11.479 -14.876   6.581  1.00  0.97           C  
ATOM   1059  C   HIS A 136     -11.908 -14.544   8.007  1.00  0.97           C  
ATOM   1060  CB  HIS A 136      -9.963 -15.072   6.522  1.00  0.97           C  
ATOM   1061  O   HIS A 136     -11.866 -15.405   8.889  1.00  0.97           O  
ATOM   1062  CG  HIS A 136      -9.495 -15.763   5.280  1.00  0.97           C  
ATOM   1063  CD2 HIS A 136      -8.666 -15.352   4.293  1.00  0.97           C  
ATOM   1064  ND1 HIS A 136      -9.892 -17.039   4.945  1.00  0.97           N  
ATOM   1065  CE1 HIS A 136      -9.324 -17.385   3.802  1.00  0.97           C  
ATOM   1066  NE2 HIS A 136      -8.576 -16.378   3.385  1.00  0.97           N  
ATOM   1067  N   ASN A 137     -12.276 -13.349   8.259  1.00  0.98           N  
ATOM   1068  CA  ASN A 137     -12.855 -12.982   9.546  1.00  0.98           C  
ATOM   1069  C   ASN A 137     -14.380 -13.035   9.510  1.00  0.98           C  
ATOM   1070  CB  ASN A 137     -12.382 -11.591   9.971  1.00  0.98           C  
ATOM   1071  O   ASN A 137     -15.023 -12.143   8.953  1.00  0.98           O  
ATOM   1072  CG  ASN A 137     -12.775 -11.250  11.395  1.00  0.98           C  
ATOM   1073  ND2 ASN A 137     -11.974 -10.415  12.048  1.00  0.98           N  
ATOM   1074  OD1 ASN A 137     -13.789 -11.734  11.905  1.00  0.98           O  
ATOM   1075  N   PRO A 138     -15.025 -14.015  10.202  1.00  0.98           N  
ATOM   1076  CA  PRO A 138     -16.467 -14.249  10.092  1.00  0.98           C  
ATOM   1077  C   PRO A 138     -17.296 -13.141  10.737  1.00  0.98           C  
ATOM   1078  CB  PRO A 138     -16.665 -15.578  10.826  1.00  0.98           C  
ATOM   1079  O   PRO A 138     -18.508 -13.068  10.522  1.00  0.98           O  
ATOM   1080  CG  PRO A 138     -15.520 -15.660  11.783  1.00  0.98           C  
ATOM   1081  CD  PRO A 138     -14.312 -15.046  11.136  1.00  0.98           C  
ATOM   1082  N   ARG A 139     -16.665 -12.310  11.497  1.00  0.98           N  
ATOM   1083  CA  ARG A 139     -17.379 -11.225  12.161  1.00  0.98           C  
ATOM   1084  C   ARG A 139     -17.514 -10.015  11.242  1.00  0.98           C  
ATOM   1085  CB  ARG A 139     -16.666 -10.823  13.454  1.00  0.98           C  
ATOM   1086  O   ARG A 139     -18.226  -9.061  11.564  1.00  0.98           O  
ATOM   1087  CG  ARG A 139     -16.583 -11.939  14.484  1.00  0.98           C  
ATOM   1088  CD  ARG A 139     -16.053 -11.436  15.819  1.00  0.98           C  
ATOM   1089  NE  ARG A 139     -14.669 -10.982  15.713  1.00  0.98           N  
ATOM   1090  NH1 ARG A 139     -13.740 -13.068  16.062  1.00  0.98           N  
ATOM   1091  NH2 ARG A 139     -12.388 -11.250  15.717  1.00  0.98           N  
ATOM   1092  CZ  ARG A 139     -13.602 -11.768  15.831  1.00  0.98           C  
ATOM   1093  N   PHE A 140     -16.823 -10.058  10.132  1.00  0.99           N  
ATOM   1094  CA  PHE A 140     -16.906  -8.982   9.151  1.00  0.99           C  
ATOM   1095  C   PHE A 140     -18.065  -9.213   8.190  1.00  0.99           C  
ATOM   1096  CB  PHE A 140     -15.593  -8.861   8.371  1.00  0.99           C  
ATOM   1097  O   PHE A 140     -18.455 -10.356   7.944  1.00  0.99           O  
ATOM   1098  CG  PHE A 140     -14.439  -8.360   9.198  1.00  0.99           C  
ATOM   1099  CD1 PHE A 140     -14.634  -7.946  10.510  1.00  0.99           C  
ATOM   1100  CD2 PHE A 140     -13.159  -8.303   8.663  1.00  0.99           C  
ATOM   1101  CE1 PHE A 140     -13.569  -7.482  11.278  1.00  0.99           C  
ATOM   1102  CE2 PHE A 140     -12.089  -7.840   9.424  1.00  0.99           C  
ATOM   1103  CZ  PHE A 140     -12.296  -7.430  10.731  1.00  0.99           C  
ATOM   1104  N   GLU A 141     -18.683  -8.154   7.725  1.00  0.99           N  
ATOM   1105  CA  GLU A 141     -19.487  -8.117   6.507  1.00  0.99           C  
ATOM   1106  C   GLU A 141     -18.720  -7.470   5.358  1.00  0.99           C  
ATOM   1107  CB  GLU A 141     -20.799  -7.367   6.751  1.00  0.99           C  
ATOM   1108  O   GLU A 141     -18.372  -6.289   5.423  1.00  0.99           O  
ATOM   1109  CG  GLU A 141     -21.755  -7.398   5.568  1.00  0.99           C  
ATOM   1110  CD  GLU A 141     -23.018  -6.582   5.795  1.00  0.99           C  
ATOM   1111  OE1 GLU A 141     -23.908  -6.583   4.914  1.00  0.99           O  
ATOM   1112  OE2 GLU A 141     -23.118  -5.936   6.862  1.00  0.99           O  
ATOM   1113  N   VAL A 142     -18.401  -8.276   4.330  1.00  0.99           N  
ATOM   1114  CA  VAL A 142     -17.607  -7.772   3.215  1.00  0.99           C  
ATOM   1115  C   VAL A 142     -18.467  -7.707   1.955  1.00  0.99           C  
ATOM   1116  CB  VAL A 142     -16.360  -8.650   2.964  1.00  0.99           C  
ATOM   1117  O   VAL A 142     -19.027  -8.718   1.525  1.00  0.99           O  
ATOM   1118  CG1 VAL A 142     -15.515  -8.075   1.829  1.00  0.99           C  
ATOM   1119  CG2 VAL A 142     -15.531  -8.775   4.241  1.00  0.99           C  
ATOM   1120  N   MET A 143     -18.589  -6.504   1.355  1.00  0.99           N  
ATOM   1121  CA  MET A 143     -19.358  -6.297   0.132  1.00  0.99           C  
ATOM   1122  C   MET A 143     -18.449  -5.881  -1.019  1.00  0.99           C  
ATOM   1123  CB  MET A 143     -20.442  -5.240   0.351  1.00  0.99           C  
ATOM   1124  O   MET A 143     -17.612  -4.990  -0.864  1.00  0.99           O  
ATOM   1125  CG  MET A 143     -21.419  -5.584   1.464  1.00  0.99           C  
ATOM   1126  SD  MET A 143     -22.618  -4.234   1.789  1.00  0.99           S  
ATOM   1127  CE  MET A 143     -23.076  -4.619   3.503  1.00  0.99           C  
ATOM   1128  N   VAL A 144     -18.651  -6.546  -2.154  1.00  0.98           N  
ATOM   1129  CA  VAL A 144     -17.869  -6.304  -3.361  1.00  0.98           C  
ATOM   1130  C   VAL A 144     -18.797  -5.923  -4.512  1.00  0.98           C  
ATOM   1131  CB  VAL A 144     -17.021  -7.537  -3.746  1.00  0.98           C  
ATOM   1132  O   VAL A 144     -19.775  -6.623  -4.787  1.00  0.98           O  
ATOM   1133  CG1 VAL A 144     -16.173  -7.246  -4.982  1.00  0.98           C  
ATOM   1134  CG2 VAL A 144     -16.137  -7.962  -2.575  1.00  0.98           C  
ATOM   1135  N   PRO A 145     -18.531  -4.790  -5.110  1.00  0.98           N  
ATOM   1136  CA  PRO A 145     -19.371  -4.402  -6.245  1.00  0.98           C  
ATOM   1137  C   PRO A 145     -19.164  -5.296  -7.465  1.00  0.98           C  
ATOM   1138  CB  PRO A 145     -18.927  -2.966  -6.538  1.00  0.98           C  
ATOM   1139  O   PRO A 145     -18.150  -5.993  -7.559  1.00  0.98           O  
ATOM   1140  CG  PRO A 145     -17.485  -2.926  -6.147  1.00  0.98           C  
ATOM   1141  CD  PRO A 145     -17.292  -3.802  -4.943  1.00  0.98           C  
ATOM   1142  N   GLY A 146     -20.248  -5.447  -8.257  1.00  0.97           N  
ATOM   1143  CA  GLY A 146     -20.015  -5.943  -9.604  1.00  0.97           C  
ATOM   1144  C   GLY A 146     -19.290  -4.948 -10.489  1.00  0.97           C  
ATOM   1145  O   GLY A 146     -18.881  -3.881 -10.027  1.00  0.97           O  
ATOM   1146  N   GLY A 147     -18.859  -5.439 -11.726  1.00  0.95           N  
ATOM   1147  CA  GLY A 147     -18.176  -4.575 -12.677  1.00  0.95           C  
ATOM   1148  C   GLY A 147     -17.073  -5.283 -13.440  1.00  0.95           C  
ATOM   1149  O   GLY A 147     -17.170  -6.481 -13.713  1.00  0.95           O  
ATOM   1150  N   THR A 148     -16.098  -4.451 -13.937  1.00  0.96           N  
ATOM   1151  CA  THR A 148     -14.983  -4.996 -14.704  1.00  0.96           C  
ATOM   1152  C   THR A 148     -13.786  -5.269 -13.798  1.00  0.96           C  
ATOM   1153  CB  THR A 148     -14.565  -4.042 -15.838  1.00  0.96           C  
ATOM   1154  O   THR A 148     -13.278  -4.358 -13.140  1.00  0.96           O  
ATOM   1155  CG2 THR A 148     -13.431  -4.636 -16.667  1.00  0.96           C  
ATOM   1156  OG1 THR A 148     -15.691  -3.801 -16.691  1.00  0.96           O  
ATOM   1157  N   LEU A 149     -13.403  -6.520 -13.733  1.00  0.96           N  
ATOM   1158  CA  LEU A 149     -12.226  -6.926 -12.972  1.00  0.96           C  
ATOM   1159  C   LEU A 149     -10.954  -6.724 -13.788  1.00  0.96           C  
ATOM   1160  CB  LEU A 149     -12.345  -8.391 -12.543  1.00  0.96           C  
ATOM   1161  O   LEU A 149     -10.811  -7.292 -14.873  1.00  0.96           O  
ATOM   1162  CG  LEU A 149     -11.176  -8.958 -11.735  1.00  0.96           C  
ATOM   1163  CD1 LEU A 149     -11.056  -8.234 -10.398  1.00  0.96           C  
ATOM   1164  CD2 LEU A 149     -11.350 -10.458 -11.524  1.00  0.96           C  
ATOM   1165  N   ARG A 150     -10.062  -6.058 -13.198  1.00  0.90           N  
ATOM   1166  CA  ARG A 150      -8.789  -5.821 -13.872  1.00  0.90           C  
ATOM   1167  C   ARG A 150      -7.780  -6.914 -13.536  1.00  0.90           C  
ATOM   1168  CB  ARG A 150      -8.224  -4.451 -13.490  1.00  0.90           C  
ATOM   1169  O   ARG A 150      -7.629  -7.290 -12.372  1.00  0.90           O  
ATOM   1170  CG  ARG A 150      -9.041  -3.280 -14.014  1.00  0.90           C  
ATOM   1171  CD  ARG A 150      -8.410  -1.944 -13.648  1.00  0.90           C  
ATOM   1172  NE  ARG A 150      -7.119  -1.760 -14.304  1.00  0.90           N  
ATOM   1173  NH1 ARG A 150      -6.419  -0.057 -12.909  1.00  0.90           N  
ATOM   1174  NH2 ARG A 150      -5.062  -0.785 -14.606  1.00  0.90           N  
ATOM   1175  CZ  ARG A 150      -6.203  -0.868 -13.938  1.00  0.90           C  
ATOM   1176  N   SER A 151      -7.093  -7.300 -14.531  1.00  0.85           N  
ATOM   1177  CA  SER A 151      -6.193  -8.437 -14.367  1.00  0.85           C  
ATOM   1178  C   SER A 151      -4.929  -8.037 -13.614  1.00  0.85           C  
ATOM   1179  CB  SER A 151      -5.820  -9.027 -15.728  1.00  0.85           C  
ATOM   1180  O   SER A 151      -4.375  -8.833 -12.853  1.00  0.85           O  
ATOM   1181  OG  SER A 151      -5.217  -8.045 -16.554  1.00  0.85           O  
ATOM   1182  N   HIS A 152      -4.495  -6.840 -13.680  1.00  0.82           N  
ATOM   1183  CA  HIS A 152      -3.166  -6.502 -13.184  1.00  0.82           C  
ATOM   1184  C   HIS A 152      -3.202  -6.166 -11.697  1.00  0.82           C  
ATOM   1185  CB  HIS A 152      -2.582  -5.329 -13.974  1.00  0.82           C  
ATOM   1186  O   HIS A 152      -2.221  -6.385 -10.983  1.00  0.82           O  
ATOM   1187  CG  HIS A 152      -3.388  -4.074 -13.868  1.00  0.82           C  
ATOM   1188  CD2 HIS A 152      -3.239  -2.985 -13.078  1.00  0.82           C  
ATOM   1189  ND1 HIS A 152      -4.506  -3.840 -14.640  1.00  0.82           N  
ATOM   1190  CE1 HIS A 152      -5.010  -2.658 -14.328  1.00  0.82           C  
ATOM   1191  NE2 HIS A 152      -4.260  -2.118 -13.383  1.00  0.82           N  
ATOM   1192  N   ASN A 153      -4.261  -5.709 -11.071  1.00  0.86           N  
ATOM   1193  CA  ASN A 153      -4.247  -5.402  -9.645  1.00  0.86           C  
ATOM   1194  C   ASN A 153      -5.491  -5.940  -8.943  1.00  0.86           C  
ATOM   1195  CB  ASN A 153      -4.122  -3.893  -9.422  1.00  0.86           C  
ATOM   1196  O   ASN A 153      -5.785  -5.554  -7.810  1.00  0.86           O  
ATOM   1197  CG  ASN A 153      -5.263  -3.114 -10.046  1.00  0.86           C  
ATOM   1198  ND2 ASN A 153      -5.102  -1.799 -10.138  1.00  0.86           N  
ATOM   1199  OD1 ASN A 153      -6.280  -3.689 -10.443  1.00  0.86           O  
ATOM   1200  N   SER A 154      -6.362  -6.705  -9.714  1.00  0.92           N  
ATOM   1201  CA  SER A 154      -7.571  -7.345  -9.205  1.00  0.92           C  
ATOM   1202  C   SER A 154      -8.560  -6.314  -8.671  1.00  0.92           C  
ATOM   1203  CB  SER A 154      -7.224  -8.348  -8.105  1.00  0.92           C  
ATOM   1204  O   SER A 154      -9.237  -6.556  -7.670  1.00  0.92           O  
ATOM   1205  OG  SER A 154      -6.382  -9.373  -8.605  1.00  0.92           O  
ATOM   1206  N   GLY A 155      -8.536  -5.163  -9.288  1.00  0.96           N  
ATOM   1207  CA  GLY A 155      -9.513  -4.140  -8.953  1.00  0.96           C  
ATOM   1208  C   GLY A 155     -10.797  -4.256  -9.752  1.00  0.96           C  
ATOM   1209  O   GLY A 155     -10.784  -4.721 -10.894  1.00  0.96           O  
ATOM   1210  N   ILE A 156     -11.945  -3.948  -9.127  1.00  0.98           N  
ATOM   1211  CA  ILE A 156     -13.232  -3.872  -9.810  1.00  0.98           C  
ATOM   1212  C   ILE A 156     -13.571  -2.414 -10.110  1.00  0.98           C  
ATOM   1213  CB  ILE A 156     -14.355  -4.522  -8.972  1.00  0.98           C  
ATOM   1214  O   ILE A 156     -13.692  -1.597  -9.194  1.00  0.98           O  
ATOM   1215  CG1 ILE A 156     -14.006  -5.980  -8.650  1.00  0.98           C  
ATOM   1216  CG2 ILE A 156     -15.697  -4.430  -9.704  1.00  0.98           C  
ATOM   1217  CD1 ILE A 156     -14.910  -6.616  -7.603  1.00  0.98           C  
ATOM   1218  N   ILE A 157     -13.674  -2.126 -11.391  1.00  0.96           N  
ATOM   1219  CA  ILE A 157     -13.837  -0.741 -11.818  1.00  0.96           C  
ATOM   1220  C   ILE A 157     -15.070  -0.617 -12.711  1.00  0.96           C  
ATOM   1221  CB  ILE A 157     -12.583  -0.228 -12.562  1.00  0.96           C  
ATOM   1222  O   ILE A 157     -15.797  -1.592 -12.913  1.00  0.96           O  
ATOM   1223  CG1 ILE A 157     -12.302  -1.094 -13.796  1.00  0.96           C  
ATOM   1224  CG2 ILE A 157     -11.373  -0.201 -11.625  1.00  0.96           C  
ATOM   1225  CD1 ILE A 157     -11.186  -0.562 -14.684  1.00  0.96           C  
ATOM   1226  N   GLY A 158     -15.351   0.668 -13.179  1.00  0.94           N  
ATOM   1227  CA  GLY A 158     -16.437   0.939 -14.108  1.00  0.94           C  
ATOM   1228  C   GLY A 158     -17.647   1.569 -13.444  1.00  0.94           C  
ATOM   1229  O   GLY A 158     -17.703   1.676 -12.217  1.00  0.94           O  
ATOM   1230  N   PRO A 159     -18.597   1.988 -14.209  1.00  0.96           N  
ATOM   1231  CA  PRO A 159     -19.766   2.715 -13.708  1.00  0.96           C  
ATOM   1232  C   PRO A 159     -20.596   1.892 -12.726  1.00  0.96           C  
ATOM   1233  CB  PRO A 159     -20.564   3.018 -14.979  1.00  0.96           C  
ATOM   1234  O   PRO A 159     -21.172   2.444 -11.785  1.00  0.96           O  
ATOM   1235  CG  PRO A 159     -19.560   2.959 -16.084  1.00  0.96           C  
ATOM   1236  CD  PRO A 159     -18.482   1.987 -15.698  1.00  0.96           C  
ATOM   1237  N   SER A 160     -20.675   0.578 -12.953  1.00  0.97           N  
ATOM   1238  CA  SER A 160     -21.451  -0.260 -12.044  1.00  0.97           C  
ATOM   1239  C   SER A 160     -20.837  -0.277 -10.648  1.00  0.97           C  
ATOM   1240  CB  SER A 160     -21.550  -1.688 -12.583  1.00  0.97           C  
ATOM   1241  O   SER A 160     -21.556  -0.220  -9.648  1.00  0.97           O  
ATOM   1242  OG  SER A 160     -22.237  -1.711 -13.823  1.00  0.97           O  
ATOM   1243  N   ALA A 161     -19.501  -0.362 -10.629  1.00  0.98           N  
ATOM   1244  CA  ALA A 161     -18.810  -0.323  -9.343  1.00  0.98           C  
ATOM   1245  C   ALA A 161     -19.046   1.007  -8.633  1.00  0.98           C  
ATOM   1246  CB  ALA A 161     -17.315  -0.562  -9.535  1.00  0.98           C  
ATOM   1247  O   ALA A 161     -19.336   1.036  -7.435  1.00  0.98           O  
ATOM   1248  N   ALA A 162     -18.964   2.116  -9.347  1.00  0.98           N  
ATOM   1249  CA  ALA A 162     -19.175   3.445  -8.779  1.00  0.98           C  
ATOM   1250  C   ALA A 162     -20.598   3.597  -8.251  1.00  0.98           C  
ATOM   1251  CB  ALA A 162     -18.879   4.522  -9.820  1.00  0.98           C  
ATOM   1252  O   ALA A 162     -20.808   4.124  -7.156  1.00  0.98           O  
ATOM   1253  N   SER A 163     -21.538   3.143  -9.037  1.00  0.98           N  
ATOM   1254  CA  SER A 163     -22.938   3.223  -8.632  1.00  0.98           C  
ATOM   1255  C   SER A 163     -23.193   2.419  -7.362  1.00  0.98           C  
ATOM   1256  CB  SER A 163     -23.850   2.724  -9.753  1.00  0.98           C  
ATOM   1257  O   SER A 163     -23.922   2.866  -6.474  1.00  0.98           O  
ATOM   1258  OG  SER A 163     -25.212   2.821  -9.374  1.00  0.98           O  
ATOM   1259  N   PHE A 164     -22.659   1.286  -7.294  1.00  0.98           N  
ATOM   1260  CA  PHE A 164     -22.796   0.413  -6.134  1.00  0.98           C  
ATOM   1261  C   PHE A 164     -22.296   1.105  -4.872  1.00  0.98           C  
ATOM   1262  CB  PHE A 164     -22.032  -0.897  -6.353  1.00  0.98           C  
ATOM   1263  O   PHE A 164     -23.007   1.165  -3.867  1.00  0.98           O  
ATOM   1264  CG  PHE A 164     -22.049  -1.815  -5.161  1.00  0.98           C  
ATOM   1265  CD1 PHE A 164     -21.005  -1.806  -4.244  1.00  0.98           C  
ATOM   1266  CD2 PHE A 164     -23.109  -2.689  -4.958  1.00  0.98           C  
ATOM   1267  CE1 PHE A 164     -21.019  -2.656  -3.140  1.00  0.98           C  
ATOM   1268  CE2 PHE A 164     -23.130  -3.541  -3.858  1.00  0.98           C  
ATOM   1269  CZ  PHE A 164     -22.083  -3.523  -2.950  1.00  0.98           C  
ATOM   1270  N   VAL A 165     -21.054   1.658  -4.970  1.00  0.98           N  
ATOM   1271  CA  VAL A 165     -20.468   2.245  -3.770  1.00  0.98           C  
ATOM   1272  C   VAL A 165     -21.221   3.520  -3.397  1.00  0.98           C  
ATOM   1273  CB  VAL A 165     -18.966   2.551  -3.964  1.00  0.98           C  
ATOM   1274  O   VAL A 165     -21.213   3.936  -2.236  1.00  0.98           O  
ATOM   1275  CG1 VAL A 165     -18.178   1.263  -4.198  1.00  0.98           C  
ATOM   1276  CG2 VAL A 165     -18.765   3.522  -5.126  1.00  0.98           C  
ATOM   1277  N   ALA A 166     -21.875   4.201  -4.339  1.00  0.98           N  
ATOM   1278  CA  ALA A 166     -22.620   5.439  -4.124  1.00  0.98           C  
ATOM   1279  C   ALA A 166     -23.846   5.195  -3.248  1.00  0.98           C  
ATOM   1280  CB  ALA A 166     -23.038   6.048  -5.461  1.00  0.98           C  
ATOM   1281  O   ALA A 166     -24.400   6.134  -2.671  1.00  0.98           O  
ATOM   1282  N   ASP A 167     -24.265   3.992  -3.052  1.00  0.98           N  
ATOM   1283  CA  ASP A 167     -25.451   3.643  -2.276  1.00  0.98           C  
ATOM   1284  C   ASP A 167     -25.131   3.577  -0.784  1.00  0.98           C  
ATOM   1285  CB  ASP A 167     -26.030   2.308  -2.750  1.00  0.98           C  
ATOM   1286  O   ASP A 167     -26.013   3.305   0.033  1.00  0.98           O  
ATOM   1287  CG  ASP A 167     -26.719   2.407  -4.100  1.00  0.98           C  
ATOM   1288  OD1 ASP A 167     -27.097   3.525  -4.512  1.00  0.98           O  
ATOM   1289  OD2 ASP A 167     -26.889   1.356  -4.755  1.00  0.98           O  
ATOM   1290  N   PHE A 168     -23.837   3.760  -0.486  1.00  0.99           N  
ATOM   1291  CA  PHE A 168     -23.434   3.596   0.906  1.00  0.99           C  
ATOM   1292  C   PHE A 168     -22.800   4.875   1.440  1.00  0.99           C  
ATOM   1293  CB  PHE A 168     -22.457   2.425   1.050  1.00  0.99           C  
ATOM   1294  O   PHE A 168     -22.277   5.683   0.670  1.00  0.99           O  
ATOM   1295  CG  PHE A 168     -23.006   1.112   0.562  1.00  0.99           C  
ATOM   1296  CD1 PHE A 168     -23.664   0.252   1.432  1.00  0.99           C  
ATOM   1297  CD2 PHE A 168     -22.865   0.738  -0.768  1.00  0.99           C  
ATOM   1298  CE1 PHE A 168     -24.174  -0.964   0.983  1.00  0.99           C  
ATOM   1299  CE2 PHE A 168     -23.372  -0.475  -1.224  1.00  0.99           C  
ATOM   1300  CZ  PHE A 168     -24.025  -1.326  -0.347  1.00  0.99           C  
ATOM   1301  N   ARG A 169     -22.937   5.101   2.669  1.00  0.99           N  
ATOM   1302  CA  ARG A 169     -22.154   6.059   3.444  1.00  0.99           C  
ATOM   1303  C   ARG A 169     -21.246   5.345   4.440  1.00  0.99           C  
ATOM   1304  CB  ARG A 169     -23.074   7.035   4.180  1.00  0.99           C  
ATOM   1305  O   ARG A 169     -21.717   4.551   5.258  1.00  0.99           O  
ATOM   1306  CG  ARG A 169     -23.902   7.916   3.257  1.00  0.99           C  
ATOM   1307  CD  ARG A 169     -23.039   8.934   2.525  1.00  0.99           C  
ATOM   1308  NE  ARG A 169     -23.849   9.857   1.734  1.00  0.99           N  
ATOM   1309  NH1 ARG A 169     -23.345   8.882  -0.299  1.00  0.99           N  
ATOM   1310  NH2 ARG A 169     -24.738  10.700  -0.208  1.00  0.99           N  
ATOM   1311  CZ  ARG A 169     -23.976   9.811   0.411  1.00  0.99           C  
ATOM   1312  N   ALA A 170     -19.959   5.710   4.364  1.00  0.99           N  
ATOM   1313  CA  ALA A 170     -19.025   4.999   5.233  1.00  0.99           C  
ATOM   1314  C   ALA A 170     -18.425   5.937   6.277  1.00  0.99           C  
ATOM   1315  CB  ALA A 170     -17.918   4.350   4.407  1.00  0.99           C  
ATOM   1316  O   ALA A 170     -18.278   7.136   6.031  1.00  0.99           O  
ATOM   1317  N   ASP A 171     -18.170   5.369   7.457  1.00  0.99           N  
ATOM   1318  CA  ASP A 171     -17.477   6.135   8.488  1.00  0.99           C  
ATOM   1319  C   ASP A 171     -16.068   6.514   8.037  1.00  0.99           C  
ATOM   1320  CB  ASP A 171     -17.415   5.342   9.795  1.00  0.99           C  
ATOM   1321  O   ASP A 171     -15.622   7.641   8.259  1.00  0.99           O  
ATOM   1322  CG  ASP A 171     -18.788   5.008  10.351  1.00  0.99           C  
ATOM   1323  OD1 ASP A 171     -19.612   5.930  10.536  1.00  0.99           O  
ATOM   1324  OD2 ASP A 171     -19.047   3.813  10.610  1.00  0.99           O  
ATOM   1325  N   TYR A 172     -15.437   5.547   7.346  1.00  0.99           N  
ATOM   1326  CA  TYR A 172     -14.051   5.748   6.937  1.00  0.99           C  
ATOM   1327  C   TYR A 172     -13.832   5.281   5.502  1.00  0.99           C  
ATOM   1328  CB  TYR A 172     -13.099   5.005   7.878  1.00  0.99           C  
ATOM   1329  O   TYR A 172     -14.511   4.365   5.031  1.00  0.99           O  
ATOM   1330  CG  TYR A 172     -13.188   5.460   9.315  1.00  0.99           C  
ATOM   1331  CD1 TYR A 172     -12.408   6.515   9.781  1.00  0.99           C  
ATOM   1332  CD2 TYR A 172     -14.052   4.835  10.208  1.00  0.99           C  
ATOM   1333  CE1 TYR A 172     -12.486   6.937  11.105  1.00  0.99           C  
ATOM   1334  CE2 TYR A 172     -14.137   5.248  11.534  1.00  0.99           C  
ATOM   1335  OH  TYR A 172     -13.433   6.712  13.283  1.00  0.99           O  
ATOM   1336  CZ  TYR A 172     -13.352   6.299  11.972  1.00  0.99           C  
ATOM   1337  N   LEU A 173     -12.973   5.983   4.815  1.00  0.99           N  
ATOM   1338  CA  LEU A 173     -12.343   5.517   3.584  1.00  0.99           C  
ATOM   1339  C   LEU A 173     -10.840   5.341   3.774  1.00  0.99           C  
ATOM   1340  CB  LEU A 173     -12.613   6.497   2.439  1.00  0.99           C  
ATOM   1341  O   LEU A 173     -10.148   6.277   4.181  1.00  0.99           O  
ATOM   1342  CG  LEU A 173     -11.778   6.307   1.172  1.00  0.99           C  
ATOM   1343  CD1 LEU A 173     -12.074   4.950   0.541  1.00  0.99           C  
ATOM   1344  CD2 LEU A 173     -12.046   7.433   0.180  1.00  0.99           C  
ATOM   1345  N   VAL A 174     -10.399   4.096   3.521  1.00  0.99           N  
ATOM   1346  CA  VAL A 174      -8.962   3.852   3.437  1.00  0.99           C  
ATOM   1347  C   VAL A 174      -8.534   3.782   1.973  1.00  0.99           C  
ATOM   1348  CB  VAL A 174      -8.564   2.552   4.172  1.00  0.99           C  
ATOM   1349  O   VAL A 174      -8.909   2.853   1.254  1.00  0.99           O  
ATOM   1350  CG1 VAL A 174      -7.053   2.337   4.107  1.00  0.99           C  
ATOM   1351  CG2 VAL A 174      -9.039   2.593   5.623  1.00  0.99           C  
ATOM   1352  N   THR A 175      -7.778   4.775   1.574  1.00  0.99           N  
ATOM   1353  CA  THR A 175      -7.418   4.820   0.161  1.00  0.99           C  
ATOM   1354  C   THR A 175      -5.942   5.170  -0.010  1.00  0.99           C  
ATOM   1355  CB  THR A 175      -8.282   5.839  -0.604  1.00  0.99           C  
ATOM   1356  O   THR A 175      -5.334   5.769   0.879  1.00  0.99           O  
ATOM   1357  CG2 THR A 175      -7.960   7.266  -0.174  1.00  0.99           C  
ATOM   1358  OG1 THR A 175      -8.035   5.708  -2.009  1.00  0.99           O  
ATOM   1359  N   SER A 176      -5.343   4.654  -1.087  1.00  0.97           N  
ATOM   1360  CA  SER A 176      -4.013   5.038  -1.548  1.00  0.97           C  
ATOM   1361  C   SER A 176      -4.084   5.812  -2.860  1.00  0.97           C  
ATOM   1362  CB  SER A 176      -3.129   3.802  -1.723  1.00  0.97           C  
ATOM   1363  O   SER A 176      -5.165   5.979  -3.431  1.00  0.97           O  
ATOM   1364  OG  SER A 176      -1.802   4.175  -2.049  1.00  0.97           O  
ATOM   1365  N   VAL A 177      -2.875   6.344  -3.245  1.00  0.97           N  
ATOM   1366  CA  VAL A 177      -2.851   7.153  -4.459  1.00  0.97           C  
ATOM   1367  C   VAL A 177      -1.638   6.777  -5.307  1.00  0.97           C  
ATOM   1368  CB  VAL A 177      -2.827   8.663  -4.134  1.00  0.97           C  
ATOM   1369  O   VAL A 177      -0.707   6.132  -4.819  1.00  0.97           O  
ATOM   1370  CG1 VAL A 177      -4.127   9.091  -3.455  1.00  0.97           C  
ATOM   1371  CG2 VAL A 177      -1.625   8.999  -3.253  1.00  0.97           C  
ATOM   1372  N   GLY A 178      -1.784   7.141  -6.586  1.00  0.94           N  
ATOM   1373  CA  GLY A 178      -0.633   6.984  -7.461  1.00  0.94           C  
ATOM   1374  C   GLY A 178       0.452   8.014  -7.211  1.00  0.94           C  
ATOM   1375  O   GLY A 178       1.642   7.711  -7.327  1.00  0.94           O  
ATOM   1376  N   ALA A 179       0.012   9.223  -6.885  1.00  0.95           N  
ATOM   1377  CA  ALA A 179       0.933  10.326  -6.623  1.00  0.95           C  
ATOM   1378  C   ALA A 179       0.252  11.430  -5.820  1.00  0.95           C  
ATOM   1379  CB  ALA A 179       1.478  10.886  -7.935  1.00  0.95           C  
ATOM   1380  O   ALA A 179      -0.974  11.567  -5.855  1.00  0.95           O  
ATOM   1381  N   ILE A 180       1.147  12.126  -5.061  1.00  0.97           N  
ATOM   1382  CA  ILE A 180       0.734  13.366  -4.412  1.00  0.97           C  
ATOM   1383  C   ILE A 180       1.558  14.531  -4.954  1.00  0.97           C  
ATOM   1384  CB  ILE A 180       0.879  13.275  -2.876  1.00  0.97           C  
ATOM   1385  O   ILE A 180       2.779  14.569  -4.783  1.00  0.97           O  
ATOM   1386  CG1 ILE A 180       0.185  12.015  -2.348  1.00  0.97           C  
ATOM   1387  CG2 ILE A 180       0.316  14.532  -2.206  1.00  0.97           C  
ATOM   1388  CD1 ILE A 180       0.426  11.750  -0.868  1.00  0.97           C  
ATOM   1389  N   GLU A 181       0.840  15.480  -5.540  1.00  0.95           N  
ATOM   1390  CA  GLU A 181       1.555  16.603  -6.139  1.00  0.95           C  
ATOM   1391  C   GLU A 181       1.851  17.684  -5.103  1.00  0.95           C  
ATOM   1392  CB  GLU A 181       0.754  17.194  -7.301  1.00  0.95           C  
ATOM   1393  O   GLU A 181       1.222  17.725  -4.044  1.00  0.95           O  
ATOM   1394  CG  GLU A 181       0.489  16.208  -8.430  1.00  0.95           C  
ATOM   1395  CD  GLU A 181       1.712  15.942  -9.293  1.00  0.95           C  
ATOM   1396  OE1 GLU A 181       1.698  14.971 -10.083  1.00  0.95           O  
ATOM   1397  OE2 GLU A 181       2.693  16.710  -9.177  1.00  0.95           O  
ATOM   1398  N   SER A 182       2.765  18.517  -5.414  1.00  0.94           N  
ATOM   1399  CA  SER A 182       3.229  19.544  -4.487  1.00  0.94           C  
ATOM   1400  C   SER A 182       2.111  20.523  -4.143  1.00  0.94           C  
ATOM   1401  CB  SER A 182       4.418  20.302  -5.077  1.00  0.94           C  
ATOM   1402  O   SER A 182       2.121  21.133  -3.072  1.00  0.94           O  
ATOM   1403  OG  SER A 182       4.081  20.869  -6.332  1.00  0.94           O  
ATOM   1404  N   ASP A 183       1.141  20.626  -5.036  1.00  0.94           N  
ATOM   1405  CA  ASP A 183       0.039  21.544  -4.765  1.00  0.94           C  
ATOM   1406  C   ASP A 183      -1.072  20.851  -3.979  1.00  0.94           C  
ATOM   1407  CB  ASP A 183      -0.517  22.115  -6.071  1.00  0.94           C  
ATOM   1408  O   ASP A 183      -2.140  21.428  -3.764  1.00  0.94           O  
ATOM   1409  CG  ASP A 183      -1.099  21.050  -6.984  1.00  0.94           C  
ATOM   1410  OD1 ASP A 183      -1.054  19.852  -6.629  1.00  0.94           O  
ATOM   1411  OD2 ASP A 183      -1.603  21.411  -8.069  1.00  0.94           O  
ATOM   1412  N   GLY A 184      -0.931  19.561  -3.638  1.00  0.96           N  
ATOM   1413  CA  GLY A 184      -1.877  18.834  -2.807  1.00  0.96           C  
ATOM   1414  C   GLY A 184      -2.802  17.933  -3.603  1.00  0.96           C  
ATOM   1415  O   GLY A 184      -3.645  17.239  -3.031  1.00  0.96           O  
ATOM   1416  N   ALA A 185      -2.657  18.011  -4.924  1.00  0.97           N  
ATOM   1417  CA  ALA A 185      -3.504  17.170  -5.764  1.00  0.97           C  
ATOM   1418  C   ALA A 185      -3.210  15.690  -5.533  1.00  0.97           C  
ATOM   1419  CB  ALA A 185      -3.312  17.523  -7.237  1.00  0.97           C  
ATOM   1420  O   ALA A 185      -2.047  15.286  -5.462  1.00  0.97           O  
ATOM   1421  N   LEU A 186      -4.312  14.904  -5.383  1.00  0.98           N  
ATOM   1422  CA  LEU A 186      -4.224  13.449  -5.313  1.00  0.98           C  
ATOM   1423  C   LEU A 186      -4.474  12.823  -6.681  1.00  0.98           C  
ATOM   1424  CB  LEU A 186      -5.228  12.900  -4.296  1.00  0.98           C  
ATOM   1425  O   LEU A 186      -5.507  13.077  -7.305  1.00  0.98           O  
ATOM   1426  CG  LEU A 186      -5.161  13.494  -2.888  1.00  0.98           C  
ATOM   1427  CD1 LEU A 186      -6.258  12.901  -2.010  1.00  0.98           C  
ATOM   1428  CD2 LEU A 186      -3.787  13.255  -2.271  1.00  0.98           C  
ATOM   1429  N   MET A 187      -3.478  11.991  -7.085  1.00  0.97           N  
ATOM   1430  CA  MET A 187      -3.501  11.553  -8.478  1.00  0.97           C  
ATOM   1431  C   MET A 187      -3.665  10.039  -8.570  1.00  0.97           C  
ATOM   1432  CB  MET A 187      -2.223  11.985  -9.199  1.00  0.97           C  
ATOM   1433  O   MET A 187      -3.247   9.309  -7.670  1.00  0.97           O  
ATOM   1434  CG  MET A 187      -1.859  13.444  -8.980  1.00  0.97           C  
ATOM   1435  SD  MET A 187      -3.119  14.593  -9.657  1.00  0.97           S  
ATOM   1436  CE  MET A 187      -2.873  14.326 -11.435  1.00  0.97           C  
ATOM   1437  N   GLU A 188      -4.321   9.672  -9.690  1.00  0.95           N  
ATOM   1438  CA  GLU A 188      -4.522   8.269 -10.043  1.00  0.95           C  
ATOM   1439  C   GLU A 188      -4.122   8.001 -11.491  1.00  0.95           C  
ATOM   1440  CB  GLU A 188      -5.980   7.862  -9.815  1.00  0.95           C  
ATOM   1441  O   GLU A 188      -4.122   8.914 -12.319  1.00  0.95           O  
ATOM   1442  CG  GLU A 188      -6.260   6.394 -10.103  1.00  0.95           C  
ATOM   1443  CD  GLU A 188      -5.317   5.449  -9.375  1.00  0.95           C  
ATOM   1444  OE1 GLU A 188      -4.366   4.935 -10.007  1.00  0.95           O  
ATOM   1445  OE2 GLU A 188      -5.532   5.220  -8.164  1.00  0.95           O  
ATOM   1446  N   PHE A 189      -3.732   6.683 -11.745  1.00  0.90           N  
ATOM   1447  CA  PHE A 189      -3.202   6.346 -13.061  1.00  0.90           C  
ATOM   1448  C   PHE A 189      -4.333   6.073 -14.046  1.00  0.90           C  
ATOM   1449  CB  PHE A 189      -2.277   5.128 -12.974  1.00  0.90           C  
ATOM   1450  O   PHE A 189      -4.217   6.384 -15.234  1.00  0.90           O  
ATOM   1451  CG  PHE A 189      -1.012   5.381 -12.200  1.00  0.90           C  
ATOM   1452  CD1 PHE A 189      -0.027   6.220 -12.706  1.00  0.90           C  
ATOM   1453  CD2 PHE A 189      -0.807   4.779 -10.965  1.00  0.90           C  
ATOM   1454  CE1 PHE A 189       1.145   6.457 -11.991  1.00  0.90           C  
ATOM   1455  CE2 PHE A 189       0.361   5.011 -10.245  1.00  0.90           C  
ATOM   1456  CZ  PHE A 189       1.337   5.849 -10.761  1.00  0.90           C  
ATOM   1457  N   ASP A 190      -5.444   5.597 -13.501  1.00  0.91           N  
ATOM   1458  CA  ASP A 190      -6.497   5.081 -14.370  1.00  0.91           C  
ATOM   1459  C   ASP A 190      -7.811   5.827 -14.144  1.00  0.91           C  
ATOM   1460  CB  ASP A 190      -6.697   3.582 -14.139  1.00  0.91           C  
ATOM   1461  O   ASP A 190      -8.261   5.970 -13.005  1.00  0.91           O  
ATOM   1462  CG  ASP A 190      -7.767   2.981 -15.033  1.00  0.91           C  
ATOM   1463  OD1 ASP A 190      -8.930   2.855 -14.592  1.00  0.91           O  
ATOM   1464  OD2 ASP A 190      -7.444   2.629 -16.188  1.00  0.91           O  
ATOM   1465  N   VAL A 191      -8.465   6.247 -15.134  1.00  0.93           N  
ATOM   1466  CA  VAL A 191      -9.679   7.054 -15.071  1.00  0.93           C  
ATOM   1467  C   VAL A 191     -10.815   6.233 -14.465  1.00  0.93           C  
ATOM   1468  CB  VAL A 191     -10.086   7.578 -16.467  1.00  0.93           C  
ATOM   1469  O   VAL A 191     -11.619   6.753 -13.688  1.00  0.93           O  
ATOM   1470  CG1 VAL A 191     -10.572   6.432 -17.353  1.00  0.93           C  
ATOM   1471  CG2 VAL A 191     -11.163   8.653 -16.340  1.00  0.93           C  
ATOM   1472  N   ASN A 192     -10.884   4.958 -14.823  1.00  0.94           N  
ATOM   1473  CA  ASN A 192     -11.964   4.125 -14.307  1.00  0.94           C  
ATOM   1474  C   ASN A 192     -11.805   3.865 -12.811  1.00  0.94           C  
ATOM   1475  CB  ASN A 192     -12.033   2.801 -15.071  1.00  0.94           C  
ATOM   1476  O   ASN A 192     -12.787   3.885 -12.066  1.00  0.94           O  
ATOM   1477  CG  ASN A 192     -12.522   2.973 -16.495  1.00  0.94           C  
ATOM   1478  ND2 ASN A 192     -11.872   2.293 -17.432  1.00  0.94           N  
ATOM   1479  OD1 ASN A 192     -13.476   3.712 -16.752  1.00  0.94           O  
ATOM   1480  N   GLU A 193     -10.608   3.651 -12.425  1.00  0.95           N  
ATOM   1481  CA  GLU A 193     -10.353   3.529 -10.993  1.00  0.95           C  
ATOM   1482  C   GLU A 193     -10.619   4.847 -10.271  1.00  0.95           C  
ATOM   1483  CB  GLU A 193      -8.914   3.071 -10.740  1.00  0.95           C  
ATOM   1484  O   GLU A 193     -11.198   4.859  -9.183  1.00  0.95           O  
ATOM   1485  CG  GLU A 193      -8.582   2.874  -9.268  1.00  0.95           C  
ATOM   1486  CD  GLU A 193      -7.238   2.198  -9.042  1.00  0.95           C  
ATOM   1487  OE1 GLU A 193      -6.789   2.116  -7.876  1.00  0.95           O  
ATOM   1488  OE2 GLU A 193      -6.630   1.749 -10.039  1.00  0.95           O  
ATOM   1489  N   ALA A 194     -10.192   5.881 -10.909  1.00  0.96           N  
ATOM   1490  CA  ALA A 194     -10.364   7.209 -10.325  1.00  0.96           C  
ATOM   1491  C   ALA A 194     -11.835   7.496 -10.039  1.00  0.96           C  
ATOM   1492  CB  ALA A 194      -9.787   8.276 -11.251  1.00  0.96           C  
ATOM   1493  O   ALA A 194     -12.174   8.042  -8.986  1.00  0.96           O  
ATOM   1494  N   ASN A 195     -12.663   7.095 -10.917  1.00  0.97           N  
ATOM   1495  CA  ASN A 195     -14.091   7.353 -10.760  1.00  0.97           C  
ATOM   1496  C   ASN A 195     -14.654   6.652  -9.527  1.00  0.97           C  
ATOM   1497  CB  ASN A 195     -14.856   6.921 -12.012  1.00  0.97           C  
ATOM   1498  O   ASN A 195     -15.441   7.237  -8.780  1.00  0.97           O  
ATOM   1499  CG  ASN A 195     -15.190   8.086 -12.923  1.00  0.97           C  
ATOM   1500  ND2 ASN A 195     -16.044   7.841 -13.910  1.00  0.97           N  
ATOM   1501  OD1 ASN A 195     -14.685   9.196 -12.742  1.00  0.97           O  
ATOM   1502  N   VAL A 196     -14.272   5.465  -9.308  1.00  0.98           N  
ATOM   1503  CA  VAL A 196     -14.728   4.715  -8.142  1.00  0.98           C  
ATOM   1504  C   VAL A 196     -14.200   5.370  -6.868  1.00  0.98           C  
ATOM   1505  CB  VAL A 196     -14.282   3.237  -8.207  1.00  0.98           C  
ATOM   1506  O   VAL A 196     -14.950   5.574  -5.910  1.00  0.98           O  
ATOM   1507  CG1 VAL A 196     -14.711   2.488  -6.947  1.00  0.98           C  
ATOM   1508  CG2 VAL A 196     -14.851   2.563  -9.454  1.00  0.98           C  
ATOM   1509  N   VAL A 197     -12.962   5.736  -6.865  1.00  0.98           N  
ATOM   1510  CA  VAL A 197     -12.342   6.351  -5.696  1.00  0.98           C  
ATOM   1511  C   VAL A 197     -13.000   7.700  -5.413  1.00  0.98           C  
ATOM   1512  CB  VAL A 197     -10.820   6.531  -5.889  1.00  0.98           C  
ATOM   1513  O   VAL A 197     -13.305   8.019  -4.262  1.00  0.98           O  
ATOM   1514  CG1 VAL A 197     -10.227   7.372  -4.760  1.00  0.98           C  
ATOM   1515  CG2 VAL A 197     -10.128   5.171  -5.967  1.00  0.98           C  
ATOM   1516  N   LYS A 198     -13.217   8.476  -6.434  1.00  0.98           N  
ATOM   1517  CA  LYS A 198     -13.879   9.763  -6.240  1.00  0.98           C  
ATOM   1518  C   LYS A 198     -15.248   9.584  -5.589  1.00  0.98           C  
ATOM   1519  CB  LYS A 198     -14.025  10.499  -7.572  1.00  0.98           C  
ATOM   1520  O   LYS A 198     -15.627  10.357  -4.706  1.00  0.98           O  
ATOM   1521  CG  LYS A 198     -12.731  11.115  -8.084  1.00  0.98           C  
ATOM   1522  CD  LYS A 198     -12.943  11.844  -9.405  1.00  0.98           C  
ATOM   1523  CE  LYS A 198     -11.661  12.507  -9.890  1.00  0.98           C  
ATOM   1524  NZ  LYS A 198     -11.850  13.178 -11.211  1.00  0.98           N  
ATOM   1525  N   THR A 199     -15.955   8.584  -6.077  1.00  0.99           N  
ATOM   1526  CA  THR A 199     -17.274   8.313  -5.517  1.00  0.99           C  
ATOM   1527  C   THR A 199     -17.166   7.918  -4.046  1.00  0.99           C  
ATOM   1528  CB  THR A 199     -17.995   7.199  -6.298  1.00  0.99           C  
ATOM   1529  O   THR A 199     -17.922   8.413  -3.208  1.00  0.99           O  
ATOM   1530  CG2 THR A 199     -19.395   6.956  -5.743  1.00  0.99           C  
ATOM   1531  OG1 THR A 199     -18.099   7.581  -7.676  1.00  0.99           O  
ATOM   1532  N   MET A 200     -16.232   7.110  -3.723  1.00  0.99           N  
ATOM   1533  CA  MET A 200     -16.011   6.708  -2.337  1.00  0.99           C  
ATOM   1534  C   MET A 200     -15.627   7.908  -1.478  1.00  0.99           C  
ATOM   1535  CB  MET A 200     -14.924   5.636  -2.254  1.00  0.99           C  
ATOM   1536  O   MET A 200     -16.112   8.054  -0.355  1.00  0.99           O  
ATOM   1537  CG  MET A 200     -15.361   4.278  -2.778  1.00  0.99           C  
ATOM   1538  SD  MET A 200     -14.045   3.008  -2.625  1.00  0.99           S  
ATOM   1539  CE  MET A 200     -14.993   1.514  -3.027  1.00  0.99           C  
ATOM   1540  N   MET A 201     -14.742   8.784  -2.013  1.00  0.99           N  
ATOM   1541  CA  MET A 201     -14.322   9.977  -1.283  1.00  0.99           C  
ATOM   1542  C   MET A 201     -15.516  10.874  -0.974  1.00  0.99           C  
ATOM   1543  CB  MET A 201     -13.276  10.756  -2.081  1.00  0.99           C  
ATOM   1544  O   MET A 201     -15.627  11.409   0.130  1.00  0.99           O  
ATOM   1545  CG  MET A 201     -11.923  10.066  -2.156  1.00  0.99           C  
ATOM   1546  SD  MET A 201     -10.731  10.970  -3.218  1.00  0.99           S  
ATOM   1547  CE  MET A 201     -10.374  12.397  -2.156  1.00  0.99           C  
ATOM   1548  N   ALA A 202     -16.417  10.952  -1.874  1.00  0.98           N  
ATOM   1549  CA  ALA A 202     -17.582  11.820  -1.724  1.00  0.98           C  
ATOM   1550  C   ALA A 202     -18.557  11.256  -0.694  1.00  0.98           C  
ATOM   1551  CB  ALA A 202     -18.282  12.008  -3.068  1.00  0.98           C  
ATOM   1552  O   ALA A 202     -19.386  11.988  -0.148  1.00  0.98           O  
ATOM   1553  N   HIS A 203     -18.454   9.972  -0.362  1.00  0.99           N  
ATOM   1554  CA  HIS A 203     -19.451   9.317   0.477  1.00  0.99           C  
ATOM   1555  C   HIS A 203     -18.832   8.816   1.778  1.00  0.99           C  
ATOM   1556  CB  HIS A 203     -20.104   8.156  -0.275  1.00  0.99           C  
ATOM   1557  O   HIS A 203     -19.447   8.025   2.498  1.00  0.99           O  
ATOM   1558  CG  HIS A 203     -21.048   8.592  -1.350  1.00  0.99           C  
ATOM   1559  CD2 HIS A 203     -20.828   8.933  -2.642  1.00  0.99           C  
ATOM   1560  ND1 HIS A 203     -22.404   8.721  -1.143  1.00  0.99           N  
ATOM   1561  CE1 HIS A 203     -22.979   9.122  -2.264  1.00  0.99           C  
ATOM   1562  NE2 HIS A 203     -22.044   9.258  -3.189  1.00  0.99           N  
ATOM   1563  N   ALA A 204     -17.627   9.218   2.048  1.00  0.99           N  
ATOM   1564  CA  ALA A 204     -16.975   8.867   3.307  1.00  0.99           C  
ATOM   1565  C   ALA A 204     -16.911  10.069   4.245  1.00  0.99           C  
ATOM   1566  CB  ALA A 204     -15.572   8.324   3.047  1.00  0.99           C  
ATOM   1567  O   ALA A 204     -16.656  11.193   3.807  1.00  0.99           O  
ATOM   1568  N   ARG A 205     -17.122   9.843   5.515  1.00  0.98           N  
ATOM   1569  CA  ARG A 205     -17.049  10.903   6.515  1.00  0.98           C  
ATOM   1570  C   ARG A 205     -15.600  11.273   6.815  1.00  0.98           C  
ATOM   1571  CB  ARG A 205     -17.759  10.478   7.802  1.00  0.98           C  
ATOM   1572  O   ARG A 205     -15.287  12.444   7.042  1.00  0.98           O  
ATOM   1573  CG  ARG A 205     -19.265  10.333   7.656  1.00  0.98           C  
ATOM   1574  CD  ARG A 205     -19.918   9.885   8.956  1.00  0.98           C  
ATOM   1575  NE  ARG A 205     -21.338   9.596   8.775  1.00  0.98           N  
ATOM   1576  NH1 ARG A 205     -21.665   8.819  10.926  1.00  0.98           N  
ATOM   1577  NH2 ARG A 205     -23.412   8.872   9.442  1.00  0.98           N  
ATOM   1578  CZ  ARG A 205     -22.135   9.096   9.715  1.00  0.98           C  
ATOM   1579  N   ASN A 206     -14.790  10.246   6.913  1.00  0.98           N  
ATOM   1580  CA  ASN A 206     -13.363  10.414   7.168  1.00  0.98           C  
ATOM   1581  C   ASN A 206     -12.518   9.701   6.115  1.00  0.98           C  
ATOM   1582  CB  ASN A 206     -13.004   9.909   8.567  1.00  0.98           C  
ATOM   1583  O   ASN A 206     -12.689   8.503   5.883  1.00  0.98           O  
ATOM   1584  CG  ASN A 206     -13.754  10.642   9.662  1.00  0.98           C  
ATOM   1585  ND2 ASN A 206     -14.808  10.021  10.176  1.00  0.98           N  
ATOM   1586  OD1 ASN A 206     -13.389  11.757  10.042  1.00  0.98           O  
ATOM   1587  N   ILE A 207     -11.594  10.517   5.529  1.00  0.99           N  
ATOM   1588  CA  ILE A 207     -10.732   9.946   4.500  1.00  0.99           C  
ATOM   1589  C   ILE A 207      -9.331   9.725   5.065  1.00  0.99           C  
ATOM   1590  CB  ILE A 207     -10.669  10.851   3.249  1.00  0.99           C  
ATOM   1591  O   ILE A 207      -8.628  10.684   5.391  1.00  0.99           O  
ATOM   1592  CG1 ILE A 207     -12.074  11.065   2.674  1.00  0.99           C  
ATOM   1593  CG2 ILE A 207      -9.732  10.252   2.196  1.00  0.99           C  
ATOM   1594  CD1 ILE A 207     -12.140  12.124   1.582  1.00  0.99           C  
ATOM   1595  N   LEU A 208      -8.972   8.389   5.176  1.00  0.99           N  
ATOM   1596  CA  LEU A 208      -7.634   8.004   5.613  1.00  0.99           C  
ATOM   1597  C   LEU A 208      -6.746   7.674   4.418  1.00  0.99           C  
ATOM   1598  CB  LEU A 208      -7.704   6.802   6.559  1.00  0.99           C  
ATOM   1599  O   LEU A 208      -6.909   6.626   3.789  1.00  0.99           O  
ATOM   1600  CG  LEU A 208      -8.759   6.870   7.664  1.00  0.99           C  
ATOM   1601  CD1 LEU A 208      -8.688   5.624   8.541  1.00  0.99           C  
ATOM   1602  CD2 LEU A 208      -8.577   8.131   8.501  1.00  0.99           C  
ATOM   1603  N   LEU A 209      -5.840   8.610   4.187  1.00  0.99           N  
ATOM   1604  CA  LEU A 209      -4.931   8.426   3.061  1.00  0.99           C  
ATOM   1605  C   LEU A 209      -3.655   7.717   3.503  1.00  0.99           C  
ATOM   1606  CB  LEU A 209      -4.585   9.775   2.425  1.00  0.99           C  
ATOM   1607  O   LEU A 209      -2.990   8.157   4.445  1.00  0.99           O  
ATOM   1608  CG  LEU A 209      -3.637   9.736   1.226  1.00  0.99           C  
ATOM   1609  CD1 LEU A 209      -4.303   9.036   0.046  1.00  0.99           C  
ATOM   1610  CD2 LEU A 209      -3.202  11.147   0.841  1.00  0.99           C  
ATOM   1611  N   VAL A 210      -3.326   6.576   2.851  1.00  0.98           N  
ATOM   1612  CA  VAL A 210      -2.087   5.855   3.125  1.00  0.98           C  
ATOM   1613  C   VAL A 210      -1.128   6.011   1.947  1.00  0.98           C  
ATOM   1614  CB  VAL A 210      -2.351   4.359   3.403  1.00  0.98           C  
ATOM   1615  O   VAL A 210      -1.495   5.745   0.800  1.00  0.98           O  
ATOM   1616  CG1 VAL A 210      -3.219   4.186   4.649  1.00  0.98           C  
ATOM   1617  CG2 VAL A 210      -3.010   3.699   2.193  1.00  0.98           C  
ATOM   1618  N   ALA A 211      -0.005   6.497   2.242  1.00  0.96           N  
ATOM   1619  CA  ALA A 211       0.989   6.726   1.197  1.00  0.96           C  
ATOM   1620  C   ALA A 211       2.405   6.662   1.762  1.00  0.96           C  
ATOM   1621  CB  ALA A 211       0.750   8.075   0.522  1.00  0.96           C  
ATOM   1622  O   ALA A 211       2.706   7.298   2.774  1.00  0.96           O  
ATOM   1623  N   ASP A 212       3.297   5.853   1.085  1.00  0.94           N  
ATOM   1624  CA  ASP A 212       4.711   5.918   1.443  1.00  0.94           C  
ATOM   1625  C   ASP A 212       5.407   7.072   0.725  1.00  0.94           C  
ATOM   1626  CB  ASP A 212       5.408   4.596   1.113  1.00  0.94           C  
ATOM   1627  O   ASP A 212       4.796   7.758  -0.097  1.00  0.94           O  
ATOM   1628  CG  ASP A 212       5.451   4.303  -0.376  1.00  0.94           C  
ATOM   1629  OD1 ASP A 212       5.772   5.215  -1.168  1.00  0.94           O  
ATOM   1630  OD2 ASP A 212       5.158   3.151  -0.761  1.00  0.94           O  
ATOM   1631  N   HIS A 213       6.603   7.385   1.126  1.00  0.94           N  
ATOM   1632  CA  HIS A 213       7.322   8.580   0.697  1.00  0.94           C  
ATOM   1633  C   HIS A 213       7.521   8.590  -0.815  1.00  0.94           C  
ATOM   1634  CB  HIS A 213       8.674   8.675   1.406  1.00  0.94           C  
ATOM   1635  O   HIS A 213       7.740   9.648  -1.409  1.00  0.94           O  
ATOM   1636  CG  HIS A 213       9.654   7.632   0.971  1.00  0.94           C  
ATOM   1637  CD2 HIS A 213      10.694   7.695   0.107  1.00  0.94           C  
ATOM   1638  ND1 HIS A 213       9.620   6.337   1.441  1.00  0.94           N  
ATOM   1639  CE1 HIS A 213      10.600   5.647   0.883  1.00  0.94           C  
ATOM   1640  NE2 HIS A 213      11.266   6.447   0.069  1.00  0.94           N  
ATOM   1641  N   THR A 214       7.491   7.413  -1.462  1.00  0.91           N  
ATOM   1642  CA  THR A 214       7.723   7.346  -2.901  1.00  0.91           C  
ATOM   1643  C   THR A 214       6.584   8.016  -3.664  1.00  0.91           C  
ATOM   1644  CB  THR A 214       7.874   5.888  -3.374  1.00  0.91           C  
ATOM   1645  O   THR A 214       6.743   8.383  -4.830  1.00  0.91           O  
ATOM   1646  CG2 THR A 214       8.980   5.172  -2.606  1.00  0.91           C  
ATOM   1647  OG1 THR A 214       6.638   5.194  -3.168  1.00  0.91           O  
ATOM   1648  N   LYS A 215       5.468   8.191  -3.120  1.00  0.95           N  
ATOM   1649  CA  LYS A 215       4.306   8.768  -3.789  1.00  0.95           C  
ATOM   1650  C   LYS A 215       4.453  10.280  -3.939  1.00  0.95           C  
ATOM   1651  CB  LYS A 215       3.025   8.440  -3.020  1.00  0.95           C  
ATOM   1652  O   LYS A 215       3.759  10.899  -4.748  1.00  0.95           O  
ATOM   1653  CG  LYS A 215       2.765   6.950  -2.858  1.00  0.95           C  
ATOM   1654  CD  LYS A 215       2.730   6.239  -4.205  1.00  0.95           C  
ATOM   1655  CE  LYS A 215       2.469   4.747  -4.045  1.00  0.95           C  
ATOM   1656  NZ  LYS A 215       2.546   4.028  -5.351  1.00  0.95           N  
ATOM   1657  N   TYR A 216       5.412  10.898  -3.208  1.00  0.94           N  
ATOM   1658  CA  TYR A 216       5.633  12.338  -3.282  1.00  0.94           C  
ATOM   1659  C   TYR A 216       6.334  12.717  -4.581  1.00  0.94           C  
ATOM   1660  CB  TYR A 216       6.459  12.818  -2.084  1.00  0.94           C  
ATOM   1661  O   TYR A 216       6.245  13.862  -5.030  1.00  0.94           O  
ATOM   1662  CG  TYR A 216       5.872  12.430  -0.748  1.00  0.94           C  
ATOM   1663  CD1 TYR A 216       4.498  12.487  -0.526  1.00  0.94           C  
ATOM   1664  CD2 TYR A 216       6.690  12.007   0.294  1.00  0.94           C  
ATOM   1665  CE1 TYR A 216       3.953  12.133   0.704  1.00  0.94           C  
ATOM   1666  CE2 TYR A 216       6.156  11.650   1.528  1.00  0.94           C  
ATOM   1667  OH  TYR A 216       4.255  11.364   2.943  1.00  0.94           O  
ATOM   1668  CZ  TYR A 216       4.789  11.716   1.723  1.00  0.94           C  
ATOM   1669  N   HIS A 217       6.964  11.766  -5.202  1.00  0.88           N  
ATOM   1670  CA  HIS A 217       7.791  12.056  -6.367  1.00  0.88           C  
ATOM   1671  C   HIS A 217       7.276  11.329  -7.604  1.00  0.88           C  
ATOM   1672  CB  HIS A 217       9.247  11.670  -6.100  1.00  0.88           C  
ATOM   1673  O   HIS A 217       7.961  11.273  -8.628  1.00  0.88           O  
ATOM   1674  CG  HIS A 217       9.825  12.315  -4.881  1.00  0.88           C  
ATOM   1675  CD2 HIS A 217      10.243  11.784  -3.708  1.00  0.88           C  
ATOM   1676  ND1 HIS A 217      10.024  13.675  -4.782  1.00  0.88           N  
ATOM   1677  CE1 HIS A 217      10.542  13.953  -3.597  1.00  0.88           C  
ATOM   1678  NE2 HIS A 217      10.685  12.823  -2.926  1.00  0.88           N  
ATOM   1679  N   ALA A 218       6.143  10.794  -7.451  1.00  0.89           N  
ATOM   1680  CA  ALA A 218       5.524  10.079  -8.564  1.00  0.89           C  
ATOM   1681  C   ALA A 218       4.578  10.989  -9.342  1.00  0.89           C  
ATOM   1682  CB  ALA A 218       4.776   8.849  -8.056  1.00  0.89           C  
ATOM   1683  O   ALA A 218       4.348  12.136  -8.951  1.00  0.89           O  
ATOM   1684  N   SER A 219       4.236  10.495 -10.564  1.00  0.85           N  
ATOM   1685  CA  SER A 219       3.267  11.230 -11.371  1.00  0.85           C  
ATOM   1686  C   SER A 219       2.156  10.313 -11.872  1.00  0.85           C  
ATOM   1687  CB  SER A 219       3.957  11.904 -12.557  1.00  0.85           C  
ATOM   1688  O   SER A 219       2.379   9.121 -12.090  1.00  0.85           O  
ATOM   1689  OG  SER A 219       4.478  10.936 -13.452  1.00  0.85           O  
ATOM   1690  N   ALA A 220       0.975  10.841 -11.882  1.00  0.91           N  
ATOM   1691  CA  ALA A 220      -0.209  10.193 -12.439  1.00  0.91           C  
ATOM   1692  C   ALA A 220      -1.073  11.192 -13.203  1.00  0.91           C  
ATOM   1693  CB  ALA A 220      -1.023   9.529 -11.330  1.00  0.91           C  
ATOM   1694  O   ALA A 220      -0.863  12.403 -13.110  1.00  0.91           O  
ATOM   1695  N   ALA A 221      -2.004  10.734 -13.960  1.00  0.91           N  
ATOM   1696  CA  ALA A 221      -2.604  11.598 -14.974  1.00  0.91           C  
ATOM   1697  C   ALA A 221      -4.017  12.012 -14.576  1.00  0.91           C  
ATOM   1698  CB  ALA A 221      -2.620  10.894 -16.329  1.00  0.91           C  
ATOM   1699  O   ALA A 221      -4.600  12.915 -15.181  1.00  0.91           O  
ATOM   1700  N   VAL A 222      -4.542  11.371 -13.546  1.00  0.95           N  
ATOM   1701  CA  VAL A 222      -5.951  11.623 -13.261  1.00  0.95           C  
ATOM   1702  C   VAL A 222      -6.105  12.143 -11.833  1.00  0.95           C  
ATOM   1703  CB  VAL A 222      -6.807  10.352 -13.460  1.00  0.95           C  
ATOM   1704  O   VAL A 222      -5.688  11.485 -10.878  1.00  0.95           O  
ATOM   1705  CG1 VAL A 222      -8.289  10.662 -13.260  1.00  0.95           C  
ATOM   1706  CG2 VAL A 222      -6.564   9.759 -14.847  1.00  0.95           C  
ATOM   1707  N   GLU A 223      -6.620  13.232 -11.645  1.00  0.98           N  
ATOM   1708  CA  GLU A 223      -6.859  13.822 -10.331  1.00  0.98           C  
ATOM   1709  C   GLU A 223      -8.096  13.218  -9.672  1.00  0.98           C  
ATOM   1710  CB  GLU A 223      -7.011  15.341 -10.443  1.00  0.98           C  
ATOM   1711  O   GLU A 223      -9.166  13.165 -10.280  1.00  0.98           O  
ATOM   1712  CG  GLU A 223      -7.159  16.045  -9.101  1.00  0.98           C  
ATOM   1713  CD  GLU A 223      -7.181  17.560  -9.218  1.00  0.98           C  
ATOM   1714  OE1 GLU A 223      -7.772  18.228  -8.339  1.00  0.98           O  
ATOM   1715  OE2 GLU A 223      -6.604  18.084 -10.197  1.00  0.98           O  
ATOM   1716  N   ILE A 224      -8.036  12.778  -8.439  1.00  0.98           N  
ATOM   1717  CA  ILE A 224      -9.158  12.143  -7.756  1.00  0.98           C  
ATOM   1718  C   ILE A 224      -9.620  13.023  -6.597  1.00  0.98           C  
ATOM   1719  CB  ILE A 224      -8.784  10.734  -7.244  1.00  0.98           C  
ATOM   1720  O   ILE A 224     -10.676  12.780  -6.008  1.00  0.98           O  
ATOM   1721  CG1 ILE A 224      -7.587  10.813  -6.290  1.00  0.98           C  
ATOM   1722  CG2 ILE A 224      -8.488   9.794  -8.417  1.00  0.98           C  
ATOM   1723  CD1 ILE A 224      -7.280   9.505  -5.572  1.00  0.98           C  
ATOM   1724  N   GLY A 225      -8.788  14.046  -6.270  1.00  0.98           N  
ATOM   1725  CA  GLY A 225      -9.110  14.944  -5.172  1.00  0.98           C  
ATOM   1726  C   GLY A 225      -7.919  15.754  -4.695  1.00  0.98           C  
ATOM   1727  O   GLY A 225      -6.949  15.936  -5.434  1.00  0.98           O  
ATOM   1728  N   ASN A 226      -8.143  16.303  -3.544  1.00  0.97           N  
ATOM   1729  CA  ASN A 226      -7.115  17.149  -2.948  1.00  0.97           C  
ATOM   1730  C   ASN A 226      -6.865  16.783  -1.488  1.00  0.97           C  
ATOM   1731  CB  ASN A 226      -7.500  18.625  -3.066  1.00  0.97           C  
ATOM   1732  O   ASN A 226      -7.779  16.342  -0.788  1.00  0.97           O  
ATOM   1733  CG  ASN A 226      -6.374  19.557  -2.663  1.00  0.97           C  
ATOM   1734  ND2 ASN A 226      -5.621  20.036  -3.646  1.00  0.97           N  
ATOM   1735  OD1 ASN A 226      -6.183  19.843  -1.479  1.00  0.97           O  
ATOM   1736  N   VAL A 227      -5.649  16.974  -1.038  1.00  0.97           N  
ATOM   1737  CA  VAL A 227      -5.273  16.582   0.316  1.00  0.97           C  
ATOM   1738  C   VAL A 227      -6.166  17.297   1.328  1.00  0.97           C  
ATOM   1739  CB  VAL A 227      -3.787  16.890   0.605  1.00  0.97           C  
ATOM   1740  O   VAL A 227      -6.292  16.858   2.474  1.00  0.97           O  
ATOM   1741  CG1 VAL A 227      -2.877  15.966  -0.203  1.00  0.97           C  
ATOM   1742  CG2 VAL A 227      -3.477  18.354   0.296  1.00  0.97           C  
ATOM   1743  N   ALA A 228      -6.705  18.405   0.919  1.00  0.96           N  
ATOM   1744  CA  ALA A 228      -7.572  19.178   1.805  1.00  0.96           C  
ATOM   1745  C   ALA A 228      -8.806  18.374   2.204  1.00  0.96           C  
ATOM   1746  CB  ALA A 228      -7.986  20.486   1.136  1.00  0.96           C  
ATOM   1747  O   ALA A 228      -9.473  18.697   3.190  1.00  0.96           O  
ATOM   1748  N   GLN A 229      -9.148  17.420   1.496  1.00  0.97           N  
ATOM   1749  CA  GLN A 229     -10.316  16.588   1.768  1.00  0.97           C  
ATOM   1750  C   GLN A 229      -9.978  15.468   2.747  1.00  0.97           C  
ATOM   1751  CB  GLN A 229     -10.872  16.001   0.470  1.00  0.97           C  
ATOM   1752  O   GLN A 229     -10.872  14.783   3.247  1.00  0.97           O  
ATOM   1753  CG  GLN A 229     -11.335  17.051  -0.532  1.00  0.97           C  
ATOM   1754  CD  GLN A 229     -11.629  16.466  -1.900  1.00  0.97           C  
ATOM   1755  NE2 GLN A 229     -12.869  16.616  -2.355  1.00  0.97           N  
ATOM   1756  OE1 GLN A 229     -10.750  15.886  -2.545  1.00  0.97           O  
ATOM   1757  N   VAL A 230      -8.727  15.219   2.965  1.00  0.98           N  
ATOM   1758  CA  VAL A 230      -8.260  14.076   3.743  1.00  0.98           C  
ATOM   1759  C   VAL A 230      -8.296  14.416   5.232  1.00  0.98           C  
ATOM   1760  CB  VAL A 230      -6.834  13.652   3.328  1.00  0.98           C  
ATOM   1761  O   VAL A 230      -7.922  15.520   5.632  1.00  0.98           O  
ATOM   1762  CG1 VAL A 230      -6.295  12.575   4.269  1.00  0.98           C  
ATOM   1763  CG2 VAL A 230      -6.824  13.156   1.883  1.00  0.98           C  
ATOM   1764  N   THR A 231      -8.733  13.455   6.041  1.00  0.98           N  
ATOM   1765  CA  THR A 231      -8.769  13.582   7.493  1.00  0.98           C  
ATOM   1766  C   THR A 231      -7.389  13.327   8.093  1.00  0.98           C  
ATOM   1767  CB  THR A 231      -9.789  12.611   8.115  1.00  0.98           C  
ATOM   1768  O   THR A 231      -6.932  14.082   8.954  1.00  0.98           O  
ATOM   1769  CG2 THR A 231      -9.876  12.796   9.626  1.00  0.98           C  
ATOM   1770  OG1 THR A 231     -11.080  12.850   7.540  1.00  0.98           O  
ATOM   1771  N   ALA A 232      -6.744  12.263   7.616  1.00  0.98           N  
ATOM   1772  CA  ALA A 232      -5.422  11.903   8.120  1.00  0.98           C  
ATOM   1773  C   ALA A 232      -4.578  11.250   7.029  1.00  0.98           C  
ATOM   1774  CB  ALA A 232      -5.547  10.969   9.322  1.00  0.98           C  
ATOM   1775  O   ALA A 232      -5.089  10.468   6.225  1.00  0.98           O  
ATOM   1776  N   LEU A 233      -3.265  11.707   6.986  1.00  0.98           N  
ATOM   1777  CA  LEU A 233      -2.268  11.079   6.126  1.00  0.98           C  
ATOM   1778  C   LEU A 233      -1.348  10.170   6.935  1.00  0.98           C  
ATOM   1779  CB  LEU A 233      -1.442  12.142   5.398  1.00  0.98           C  
ATOM   1780  O   LEU A 233      -0.674  10.628   7.861  1.00  0.98           O  
ATOM   1781  CG  LEU A 233      -0.227  11.639   4.617  1.00  0.98           C  
ATOM   1782  CD1 LEU A 233      -0.669  10.722   3.481  1.00  0.98           C  
ATOM   1783  CD2 LEU A 233       0.586  12.812   4.079  1.00  0.98           C  
ATOM   1784  N   PHE A 234      -1.356   8.870   6.582  1.00  0.98           N  
ATOM   1785  CA  PHE A 234      -0.436   7.899   7.161  1.00  0.98           C  
ATOM   1786  C   PHE A 234       0.744   7.648   6.230  1.00  0.98           C  
ATOM   1787  CB  PHE A 234      -1.159   6.581   7.459  1.00  0.98           C  
ATOM   1788  O   PHE A 234       0.569   7.142   5.120  1.00  0.98           O  
ATOM   1789  CG  PHE A 234      -2.267   6.711   8.469  1.00  0.98           C  
ATOM   1790  CD1 PHE A 234      -2.098   6.251   9.769  1.00  0.98           C  
ATOM   1791  CD2 PHE A 234      -3.478   7.294   8.118  1.00  0.98           C  
ATOM   1792  CE1 PHE A 234      -3.121   6.370  10.707  1.00  0.98           C  
ATOM   1793  CE2 PHE A 234      -4.505   7.416   9.049  1.00  0.98           C  
ATOM   1794  CZ  PHE A 234      -4.325   6.953  10.343  1.00  0.98           C  
ATOM   1795  N   THR A 235       1.937   8.005   6.707  1.00  0.97           N  
ATOM   1796  CA  THR A 235       3.095   7.918   5.823  1.00  0.97           C  
ATOM   1797  C   THR A 235       4.332   7.470   6.596  1.00  0.97           C  
ATOM   1798  CB  THR A 235       3.376   9.266   5.136  1.00  0.97           C  
ATOM   1799  O   THR A 235       4.306   7.388   7.826  1.00  0.97           O  
ATOM   1800  CG2 THR A 235       3.883  10.299   6.137  1.00  0.97           C  
ATOM   1801  OG1 THR A 235       4.365   9.079   4.116  1.00  0.97           O  
ATOM   1802  N   ASP A 236       5.387   7.039   5.842  1.00  0.95           N  
ATOM   1803  CA  ASP A 236       6.601   6.521   6.465  1.00  0.95           C  
ATOM   1804  C   ASP A 236       7.668   7.608   6.576  1.00  0.95           C  
ATOM   1805  CB  ASP A 236       7.145   5.329   5.673  1.00  0.95           C  
ATOM   1806  O   ASP A 236       8.669   7.434   7.275  1.00  0.95           O  
ATOM   1807  CG  ASP A 236       7.423   5.662   4.218  1.00  0.95           C  
ATOM   1808  OD1 ASP A 236       6.602   6.359   3.584  1.00  0.95           O  
ATOM   1809  OD2 ASP A 236       8.472   5.221   3.700  1.00  0.95           O  
ATOM   1810  N   GLU A 237       7.355   8.625   5.908  1.00  0.95           N  
ATOM   1811  CA  GLU A 237       8.268   9.764   5.912  1.00  0.95           C  
ATOM   1812  C   GLU A 237       7.507  11.081   5.788  1.00  0.95           C  
ATOM   1813  CB  GLU A 237       9.290   9.639   4.780  1.00  0.95           C  
ATOM   1814  O   GLU A 237       6.459  11.140   5.142  1.00  0.95           O  
ATOM   1815  CG  GLU A 237      10.380  10.700   4.815  1.00  0.95           C  
ATOM   1816  CD  GLU A 237      11.462  10.484   3.769  1.00  0.95           C  
ATOM   1817  OE1 GLU A 237      12.135  11.466   3.380  1.00  0.95           O  
ATOM   1818  OE2 GLU A 237      11.638   9.324   3.334  1.00  0.95           O  
ATOM   1819  N   LEU A 238       8.074  12.137   6.440  1.00  0.95           N  
ATOM   1820  CA  LEU A 238       7.448  13.450   6.325  1.00  0.95           C  
ATOM   1821  C   LEU A 238       7.461  13.935   4.879  1.00  0.95           C  
ATOM   1822  CB  LEU A 238       8.161  14.465   7.223  1.00  0.95           C  
ATOM   1823  O   LEU A 238       8.434  13.713   4.155  1.00  0.95           O  
ATOM   1824  CG  LEU A 238       7.936  14.314   8.728  1.00  0.95           C  
ATOM   1825  CD1 LEU A 238       8.856  15.256   9.498  1.00  0.95           C  
ATOM   1826  CD2 LEU A 238       6.476  14.576   9.081  1.00  0.95           C  
ATOM   1827  N   PRO A 239       6.287  14.626   4.443  1.00  0.95           N  
ATOM   1828  CA  PRO A 239       6.237  15.161   3.080  1.00  0.95           C  
ATOM   1829  C   PRO A 239       7.245  16.286   2.851  1.00  0.95           C  
ATOM   1830  CB  PRO A 239       4.803  15.680   2.957  1.00  0.95           C  
ATOM   1831  O   PRO A 239       7.704  16.913   3.808  1.00  0.95           O  
ATOM   1832  CG  PRO A 239       4.063  15.028   4.080  1.00  0.95           C  
ATOM   1833  CD  PRO A 239       5.039  14.717   5.177  1.00  0.95           C  
ATOM   1834  N   PRO A 240       7.684  16.510   1.626  1.00  0.95           N  
ATOM   1835  CA  PRO A 240       8.542  17.660   1.333  1.00  0.95           C  
ATOM   1836  C   PRO A 240       7.916  18.987   1.757  1.00  0.95           C  
ATOM   1837  CB  PRO A 240       8.710  17.597  -0.187  1.00  0.95           C  
ATOM   1838  O   PRO A 240       6.699  19.069   1.937  1.00  0.95           O  
ATOM   1839  CG  PRO A 240       8.355  16.192  -0.552  1.00  0.95           C  
ATOM   1840  CD  PRO A 240       7.384  15.665   0.466  1.00  0.95           C  
ATOM   1841  N   ALA A 241       8.724  19.979   1.919  1.00  0.93           N  
ATOM   1842  CA  ALA A 241       8.360  21.255   2.530  1.00  0.93           C  
ATOM   1843  C   ALA A 241       7.121  21.847   1.864  1.00  0.93           C  
ATOM   1844  CB  ALA A 241       9.526  22.237   2.446  1.00  0.93           C  
ATOM   1845  O   ALA A 241       6.190  22.282   2.546  1.00  0.93           O  
ATOM   1846  N   ALA A 242       7.104  21.758   0.546  1.00  0.91           N  
ATOM   1847  CA  ALA A 242       5.993  22.363  -0.185  1.00  0.91           C  
ATOM   1848  C   ALA A 242       4.676  21.666   0.145  1.00  0.91           C  
ATOM   1849  CB  ALA A 242       6.256  22.313  -1.688  1.00  0.91           C  
ATOM   1850  O   ALA A 242       3.659  22.325   0.374  1.00  0.91           O  
ATOM   1851  N   LEU A 243       4.614  20.359   0.160  1.00  0.94           N  
ATOM   1852  CA  LEU A 243       3.432  19.564   0.475  1.00  0.94           C  
ATOM   1853  C   LEU A 243       3.083  19.671   1.955  1.00  0.94           C  
ATOM   1854  CB  LEU A 243       3.656  18.098   0.096  1.00  0.94           C  
ATOM   1855  O   LEU A 243       1.908  19.779   2.315  1.00  0.94           O  
ATOM   1856  CG  LEU A 243       2.477  17.151   0.325  1.00  0.94           C  
ATOM   1857  CD1 LEU A 243       1.239  17.659  -0.406  1.00  0.94           C  
ATOM   1858  CD2 LEU A 243       2.830  15.738  -0.127  1.00  0.94           C  
ATOM   1859  N   LYS A 244       4.113  19.693   2.758  1.00  0.93           N  
ATOM   1860  CA  LYS A 244       3.905  19.819   4.197  1.00  0.93           C  
ATOM   1861  C   LYS A 244       3.145  21.099   4.533  1.00  0.93           C  
ATOM   1862  CB  LYS A 244       5.244  19.796   4.937  1.00  0.93           C  
ATOM   1863  O   LYS A 244       2.230  21.085   5.360  1.00  0.93           O  
ATOM   1864  CG  LYS A 244       5.113  19.753   6.452  1.00  0.93           C  
ATOM   1865  CD  LYS A 244       6.475  19.677   7.129  1.00  0.93           C  
ATOM   1866  CE  LYS A 244       6.348  19.685   8.647  1.00  0.93           C  
ATOM   1867  NZ  LYS A 244       7.683  19.636   9.315  1.00  0.93           N  
ATOM   1868  N   SER A 245       3.498  22.179   3.893  1.00  0.91           N  
ATOM   1869  CA  SER A 245       2.834  23.462   4.104  1.00  0.91           C  
ATOM   1870  C   SER A 245       1.356  23.386   3.736  1.00  0.91           C  
ATOM   1871  CB  SER A 245       3.516  24.559   3.286  1.00  0.91           C  
ATOM   1872  O   SER A 245       0.502  23.894   4.466  1.00  0.91           O  
ATOM   1873  OG  SER A 245       2.915  25.818   3.534  1.00  0.91           O  
ATOM   1874  N   ARG A 246       1.064  22.698   2.739  1.00  0.91           N  
ATOM   1875  CA  ARG A 246      -0.316  22.523   2.296  1.00  0.91           C  
ATOM   1876  C   ARG A 246      -1.106  21.676   3.287  1.00  0.91           C  
ATOM   1877  CB  ARG A 246      -0.358  21.880   0.908  1.00  0.91           C  
ATOM   1878  O   ARG A 246      -2.274  21.962   3.563  1.00  0.91           O  
ATOM   1879  CG  ARG A 246       0.193  22.765  -0.199  1.00  0.91           C  
ATOM   1880  CD  ARG A 246      -0.670  24.001  -0.414  1.00  0.91           C  
ATOM   1881  NE  ARG A 246      -0.243  24.759  -1.586  1.00  0.91           N  
ATOM   1882  NH1 ARG A 246      -1.717  26.506  -1.250  1.00  0.91           N  
ATOM   1883  NH2 ARG A 246      -0.287  26.536  -3.041  1.00  0.91           N  
ATOM   1884  CZ  ARG A 246      -0.750  25.932  -1.956  1.00  0.91           C  
ATOM   1885  N   LEU A 247      -0.480  20.637   3.706  1.00  0.91           N  
ATOM   1886  CA  LEU A 247      -1.114  19.744   4.670  1.00  0.91           C  
ATOM   1887  C   LEU A 247      -1.412  20.476   5.974  1.00  0.91           C  
ATOM   1888  CB  LEU A 247      -0.222  18.531   4.944  1.00  0.91           C  
ATOM   1889  O   LEU A 247      -2.488  20.310   6.552  1.00  0.91           O  
ATOM   1890  CG  LEU A 247      -0.062  17.533   3.796  1.00  0.91           C  
ATOM   1891  CD1 LEU A 247       1.095  16.581   4.078  1.00  0.91           C  
ATOM   1892  CD2 LEU A 247      -1.357  16.759   3.576  1.00  0.91           C  
ATOM   1893  N   GLN A 248      -0.523  21.334   6.402  1.00  0.91           N  
ATOM   1894  CA  GLN A 248      -0.701  22.114   7.622  1.00  0.91           C  
ATOM   1895  C   GLN A 248      -1.820  23.140   7.460  1.00  0.91           C  
ATOM   1896  CB  GLN A 248       0.602  22.816   8.006  1.00  0.91           C  
ATOM   1897  O   GLN A 248      -2.637  23.322   8.365  1.00  0.91           O  
ATOM   1898  CG  GLN A 248       1.666  21.878   8.558  1.00  0.91           C  
ATOM   1899  CD  GLN A 248       2.993  22.572   8.800  1.00  0.91           C  
ATOM   1900  NE2 GLN A 248       3.801  22.013   9.695  1.00  0.91           N  
ATOM   1901  OE1 GLN A 248       3.291  23.603   8.188  1.00  0.91           O  
ATOM   1902  N   ASP A 249      -1.899  23.747   6.294  1.00  0.91           N  
ATOM   1903  CA  ASP A 249      -2.933  24.736   6.006  1.00  0.91           C  
ATOM   1904  C   ASP A 249      -4.322  24.101   6.035  1.00  0.91           C  
ATOM   1905  CB  ASP A 249      -2.684  25.393   4.647  1.00  0.91           C  
ATOM   1906  O   ASP A 249      -5.299  24.750   6.415  1.00  0.91           O  
ATOM   1907  CG  ASP A 249      -1.492  26.333   4.652  1.00  0.91           C  
ATOM   1908  OD1 ASP A 249      -0.984  26.668   5.744  1.00  0.91           O  
ATOM   1909  OD2 ASP A 249      -1.058  26.745   3.555  1.00  0.91           O  
ATOM   1910  N   SER A 250      -4.355  22.809   5.772  1.00  0.90           N  
ATOM   1911  CA  SER A 250      -5.628  22.100   5.689  1.00  0.90           C  
ATOM   1912  C   SER A 250      -5.940  21.371   6.991  1.00  0.90           C  
ATOM   1913  CB  SER A 250      -5.612  21.104   4.529  1.00  0.90           C  
ATOM   1914  O   SER A 250      -6.914  20.619   7.070  1.00  0.90           O  
ATOM   1915  OG  SER A 250      -5.469  21.777   3.290  1.00  0.90           O  
ATOM   1916  N   GLN A 251      -5.075  21.549   8.036  1.00  0.92           N  
ATOM   1917  CA  GLN A 251      -5.229  20.954   9.359  1.00  0.92           C  
ATOM   1918  C   GLN A 251      -5.348  19.436   9.270  1.00  0.92           C  
ATOM   1919  CB  GLN A 251      -6.452  21.536  10.071  1.00  0.92           C  
ATOM   1920  O   GLN A 251      -6.177  18.831   9.954  1.00  0.92           O  
ATOM   1921  CG  GLN A 251      -6.358  23.034  10.328  1.00  0.92           C  
ATOM   1922  CD  GLN A 251      -7.553  23.574  11.093  1.00  0.92           C  
ATOM   1923  NE2 GLN A 251      -7.286  24.305  12.170  1.00  0.92           N  
ATOM   1924  OE1 GLN A 251      -8.705  23.336  10.718  1.00  0.92           O  
ATOM   1925  N   ILE A 252      -4.647  18.859   8.312  1.00  0.92           N  
ATOM   1926  CA  ILE A 252      -4.601  17.411   8.141  1.00  0.92           C  
ATOM   1927  C   ILE A 252      -3.671  16.797   9.185  1.00  0.92           C  
ATOM   1928  CB  ILE A 252      -4.139  17.024   6.718  1.00  0.92           C  
ATOM   1929  O   ILE A 252      -2.574  17.306   9.424  1.00  0.92           O  
ATOM   1930  CG1 ILE A 252      -5.093  17.608   5.669  1.00  0.92           C  
ATOM   1931  CG2 ILE A 252      -4.036  15.503   6.578  1.00  0.92           C  
ATOM   1932  CD1 ILE A 252      -4.574  17.515   4.241  1.00  0.92           C  
ATOM   1933  N   GLU A 253      -4.062  15.764   9.845  1.00  0.94           N  
ATOM   1934  CA  GLU A 253      -3.232  15.010  10.780  1.00  0.94           C  
ATOM   1935  C   GLU A 253      -2.238  14.119  10.042  1.00  0.94           C  
ATOM   1936  CB  GLU A 253      -4.104  14.166  11.713  1.00  0.94           C  
ATOM   1937  O   GLU A 253      -2.632  13.294   9.214  1.00  0.94           O  
ATOM   1938  CG  GLU A 253      -3.331  13.499  12.842  1.00  0.94           C  
ATOM   1939  CD  GLU A 253      -4.212  12.673  13.766  1.00  0.94           C  
ATOM   1940  OE1 GLU A 253      -3.688  12.090  14.742  1.00  0.94           O  
ATOM   1941  OE2 GLU A 253      -5.435  12.609  13.512  1.00  0.94           O  
ATOM   1942  N   ILE A 254      -0.932  14.369  10.232  1.00  0.95           N  
ATOM   1943  CA  ILE A 254       0.093  13.498   9.668  1.00  0.95           C  
ATOM   1944  C   ILE A 254       0.538  12.480  10.716  1.00  0.95           C  
ATOM   1945  CB  ILE A 254       1.306  14.308   9.158  1.00  0.95           C  
ATOM   1946  O   ILE A 254       1.027  12.854  11.785  1.00  0.95           O  
ATOM   1947  CG1 ILE A 254       0.854  15.365   8.145  1.00  0.95           C  
ATOM   1948  CG2 ILE A 254       2.358  13.377   8.547  1.00  0.95           C  
ATOM   1949  CD1 ILE A 254       1.950  16.340   7.737  1.00  0.95           C  
ATOM   1950  N   ILE A 255       0.402  11.209  10.395  1.00  0.96           N  
ATOM   1951  CA  ILE A 255       0.736  10.145  11.335  1.00  0.96           C  
ATOM   1952  C   ILE A 255       1.922   9.342  10.806  1.00  0.96           C  
ATOM   1953  CB  ILE A 255      -0.472   9.214  11.587  1.00  0.96           C  
ATOM   1954  O   ILE A 255       1.841   8.735   9.735  1.00  0.96           O  
ATOM   1955  CG1 ILE A 255      -1.654  10.013  12.147  1.00  0.96           C  
ATOM   1956  CG2 ILE A 255      -0.085   8.072  12.531  1.00  0.96           C  
ATOM   1957  CD1 ILE A 255      -2.962   9.235  12.190  1.00  0.96           C  
ATOM   1958  N   LEU A 256       3.044   9.338  11.556  1.00  0.95           N  
ATOM   1959  CA  LEU A 256       4.246   8.569  11.254  1.00  0.95           C  
ATOM   1960  C   LEU A 256       4.362   7.358  12.172  1.00  0.95           C  
ATOM   1961  CB  LEU A 256       5.492   9.448  11.388  1.00  0.95           C  
ATOM   1962  O   LEU A 256       4.484   7.507  13.391  1.00  0.95           O  
ATOM   1963  CG  LEU A 256       5.653  10.560  10.350  1.00  0.95           C  
ATOM   1964  CD1 LEU A 256       6.676  11.586  10.827  1.00  0.95           C  
ATOM   1965  CD2 LEU A 256       6.061   9.978   9.002  1.00  0.95           C  
ATOM   1966  N   PRO A 257       4.108   6.180  11.627  1.00  0.89           N  
ATOM   1967  CA  PRO A 257       4.187   5.026  12.526  1.00  0.89           C  
ATOM   1968  C   PRO A 257       5.567   4.865  13.160  1.00  0.89           C  
ATOM   1969  CB  PRO A 257       3.865   3.842  11.610  1.00  0.89           C  
ATOM   1970  O   PRO A 257       6.577   5.213  12.544  1.00  0.89           O  
ATOM   1971  CG  PRO A 257       3.290   4.459  10.376  1.00  0.89           C  
ATOM   1972  CD  PRO A 257       3.703   5.903  10.327  1.00  0.89           C  
ATOM   1973  N   GLN A 258       5.628   4.879  14.508  1.00  0.75           N  
ATOM   1974  CA  GLN A 258       6.859   4.682  15.266  1.00  0.75           C  
ATOM   1975  C   GLN A 258       7.421   3.280  15.049  1.00  0.75           C  
ATOM   1976  CB  GLN A 258       6.617   4.926  16.757  1.00  0.75           C  
ATOM   1977  O   GLN A 258       6.664   2.316  14.916  1.00  0.75           O  
ATOM   1978  CG  GLN A 258       6.172   6.345  17.083  1.00  0.75           C  
ATOM   1979  CD  GLN A 258       6.993   6.978  18.191  1.00  0.75           C  
ATOM   1980  NE2 GLN A 258       6.949   8.303  18.280  1.00  0.75           N  
ATOM   1981  OE1 GLN A 258       7.661   6.281  18.962  1.00  0.75           O  
ATOM   1982  N   GLU A 259       8.710   3.208  14.608  1.00  0.58           N  
ATOM   1983  CA  GLU A 259       9.411   1.929  14.553  1.00  0.58           C  
ATOM   1984  C   GLU A 259       9.445   1.259  15.924  1.00  0.58           C  
ATOM   1985  CB  GLU A 259      10.835   2.118  14.024  1.00  0.58           C  
ATOM   1986  O   GLU A 259       9.729   1.910  16.931  1.00  0.58           O  
ATOM   1987  CG  GLU A 259      10.918   2.231  12.508  1.00  0.58           C  
ATOM   1988  CD  GLU A 259      12.344   2.335  11.992  1.00  0.58           C  
ATOM   1989  OE1 GLU A 259      12.539   2.403  10.757  1.00  0.58           O  
ATOM   1990  OE2 GLU A 259      13.274   2.347  12.828  1.00  0.58           O  
ATOM   1991  N   ASP A 260       8.446   0.518  16.357  1.00  0.55           N  
ATOM   1992  CA  ASP A 260       8.654  -0.289  17.555  1.00  0.55           C  
ATOM   1993  C   ASP A 260      10.111  -0.730  17.674  1.00  0.55           C  
ATOM   1994  CB  ASP A 260       7.733  -1.512  17.546  1.00  0.55           C  
ATOM   1995  O   ASP A 260      10.693  -1.235  16.711  1.00  0.55           O  
ATOM   1996  CG  ASP A 260       6.297  -1.175  17.903  1.00  0.55           C  
ATOM   1997  OD1 ASP A 260       6.055  -0.120  18.529  1.00  0.55           O  
ATOM   1998  OD2 ASP A 260       5.398  -1.972  17.558  1.00  0.55           O  
ATOM   1999  N   ALA A 261      11.069   0.194  18.214  1.00  0.35           N  
ATOM   2000  CA  ALA A 261      12.366  -0.224  18.739  1.00  0.35           C  
ATOM   2001  C   ALA A 261      12.432  -1.740  18.898  1.00  0.35           C  
ATOM   2002  CB  ALA A 261      12.644   0.460  20.076  1.00  0.35           C  
ATOM   2003  O   ALA A 261      11.449  -2.372  19.292  1.00  0.35           O  
