# Supplementary material for: Escherichia coli transcription factors of unknown function: sequence features and possible evolutionary relationships
Source: PeerJ. 2022 Jul 20;10:e13772. doi: 10.7717/peerj.13772 (PMC9308461; doi:10.7717/peerj.13772)
Supplement: Supplemental Information 18 [file peerj-10-13772-s018.zip › Raw Data/PDB files/YiiF_b3890_unrelaxed_model_1.pdb]

ATOM      1  N   MET A   1     -12.319  -4.563 -12.751  1.00  0.68           N  
ATOM      2  CA  MET A   1     -11.664  -4.438 -11.453  1.00  0.68           C  
ATOM      3  C   MET A   1     -11.041  -5.764 -11.028  1.00  0.68           C  
ATOM      4  CB  MET A   1     -12.657  -3.963 -10.391  1.00  0.68           C  
ATOM      5  O   MET A   1     -11.685  -6.811 -11.110  1.00  0.68           O  
ATOM      6  CG  MET A   1     -12.165  -2.777  -9.578  1.00  0.68           C  
ATOM      7  SD  MET A   1     -13.479  -2.059  -8.517  1.00  0.68           S  
ATOM      8  CE  MET A   1     -12.501  -0.869  -7.558  1.00  0.68           C  
ATOM      9  N   GLY A   2      -9.597  -5.815 -11.049  1.00  0.83           N  
ATOM     10  CA  GLY A   2      -8.844  -7.004 -10.682  1.00  0.83           C  
ATOM     11  C   GLY A   2      -8.637  -7.141  -9.186  1.00  0.83           C  
ATOM     12  O   GLY A   2      -8.730  -6.158  -8.448  1.00  0.83           O  
ATOM     13  N   ARG A   3      -9.016  -8.354  -8.587  1.00  0.87           N  
ATOM     14  CA  ARG A   3      -8.890  -8.668  -7.167  1.00  0.87           C  
ATOM     15  C   ARG A   3      -7.506  -9.224  -6.851  1.00  0.87           C  
ATOM     16  CB  ARG A   3      -9.967  -9.669  -6.740  1.00  0.87           C  
ATOM     17  O   ARG A   3      -6.970 -10.038  -7.606  1.00  0.87           O  
ATOM     18  CG  ARG A   3     -11.291  -9.024  -6.361  1.00  0.87           C  
ATOM     19  CD  ARG A   3     -12.274 -10.043  -5.801  1.00  0.87           C  
ATOM     20  NE  ARG A   3     -13.506 -10.088  -6.582  1.00  0.87           N  
ATOM     21  NH1 ARG A   3     -14.608 -11.524  -5.145  1.00  0.87           N  
ATOM     22  NH2 ARG A   3     -15.655 -10.760  -7.036  1.00  0.87           N  
ATOM     23  CZ  ARG A   3     -14.587 -10.791  -6.253  1.00  0.87           C  
ATOM     24  N   ILE A   4      -6.912  -8.587  -5.794  1.00  0.88           N  
ATOM     25  CA  ILE A   4      -5.606  -9.052  -5.341  1.00  0.88           C  
ATOM     26  C   ILE A   4      -5.710  -9.569  -3.908  1.00  0.88           C  
ATOM     27  CB  ILE A   4      -4.544  -7.933  -5.431  1.00  0.88           C  
ATOM     28  O   ILE A   4      -6.448  -9.010  -3.092  1.00  0.88           O  
ATOM     29  CG1 ILE A   4      -4.426  -7.425  -6.873  1.00  0.88           C  
ATOM     30  CG2 ILE A   4      -3.191  -8.430  -4.913  1.00  0.88           C  
ATOM     31  CD1 ILE A   4      -3.571  -6.174  -7.019  1.00  0.88           C  
ATOM     32  N   LEU A   5      -5.162 -10.727  -3.651  1.00  0.92           N  
ATOM     33  CA  LEU A   5      -5.076 -11.268  -2.298  1.00  0.92           C  
ATOM     34  C   LEU A   5      -3.712 -10.977  -1.682  1.00  0.92           C  
ATOM     35  CB  LEU A   5      -5.334 -12.777  -2.307  1.00  0.92           C  
ATOM     36  O   LEU A   5      -2.678 -11.264  -2.290  1.00  0.92           O  
ATOM     37  CG  LEU A   5      -6.734 -13.223  -2.731  1.00  0.92           C  
ATOM     38  CD1 LEU A   5      -6.781 -14.739  -2.890  1.00  0.92           C  
ATOM     39  CD2 LEU A   5      -7.774 -12.754  -1.719  1.00  0.92           C  
ATOM     40  N   LEU A   6      -3.743 -10.325  -0.557  1.00  0.88           N  
ATOM     41  CA  LEU A   6      -2.507  -9.912   0.100  1.00  0.88           C  
ATOM     42  C   LEU A   6      -2.357 -10.596   1.454  1.00  0.88           C  
ATOM     43  CB  LEU A   6      -2.475  -8.392   0.276  1.00  0.88           C  
ATOM     44  O   LEU A   6      -3.324 -10.703   2.212  1.00  0.88           O  
ATOM     45  CG  LEU A   6      -2.444  -7.561  -1.008  1.00  0.88           C  
ATOM     46  CD1 LEU A   6      -2.812  -6.112  -0.710  1.00  0.88           C  
ATOM     47  CD2 LEU A   6      -1.071  -7.645  -1.667  1.00  0.88           C  
ATOM     48  N   ASP A   7      -1.225 -11.148   1.608  1.00  0.94           N  
ATOM     49  CA  ASP A   7      -0.891 -11.662   2.933  1.00  0.94           C  
ATOM     50  C   ASP A   7      -0.195 -10.597   3.776  1.00  0.94           C  
ATOM     51  CB  ASP A   7      -0.004 -12.904   2.818  1.00  0.94           C  
ATOM     52  O   ASP A   7       0.914 -10.167   3.452  1.00  0.94           O  
ATOM     53  CG  ASP A   7      -0.785 -14.161   2.477  1.00  0.94           C  
ATOM     54  OD1 ASP A   7      -1.989 -14.239   2.804  1.00  0.94           O  
ATOM     55  OD2 ASP A   7      -0.191 -15.083   1.878  1.00  0.94           O  
ATOM     56  N   LEU A   8      -0.919 -10.160   4.810  1.00  0.92           N  
ATOM     57  CA  LEU A   8      -0.377  -9.123   5.681  1.00  0.92           C  
ATOM     58  C   LEU A   8      -0.215  -9.640   7.107  1.00  0.92           C  
ATOM     59  CB  LEU A   8      -1.284  -7.889   5.673  1.00  0.92           C  
ATOM     60  O   LEU A   8      -0.967 -10.514   7.543  1.00  0.92           O  
ATOM     61  CG  LEU A   8      -1.570  -7.267   4.305  1.00  0.92           C  
ATOM     62  CD1 LEU A   8      -2.650  -6.197   4.425  1.00  0.92           C  
ATOM     63  CD2 LEU A   8      -0.296  -6.683   3.706  1.00  0.92           C  
ATOM     64  N   SER A   9       0.829  -9.178   7.691  1.00  0.96           N  
ATOM     65  CA  SER A   9       1.016  -9.541   9.092  1.00  0.96           C  
ATOM     66  C   SER A   9      -0.092  -8.961   9.965  1.00  0.96           C  
ATOM     67  CB  SER A   9       2.377  -9.059   9.594  1.00  0.96           C  
ATOM     68  O   SER A   9      -0.748  -7.990   9.582  1.00  0.96           O  
ATOM     69  OG  SER A   9       2.435  -7.643   9.612  1.00  0.96           O  
ATOM     70  N   ASN A  10      -0.274  -9.575  11.172  1.00  0.95           N  
ATOM     71  CA  ASN A  10      -1.298  -9.103  12.099  1.00  0.95           C  
ATOM     72  C   ASN A  10      -1.040  -7.663  12.532  1.00  0.95           C  
ATOM     73  CB  ASN A  10      -1.378 -10.019  13.321  1.00  0.95           C  
ATOM     74  O   ASN A  10      -1.982  -6.906  12.775  1.00  0.95           O  
ATOM     75  CG  ASN A  10      -1.960 -11.380  12.994  1.00  0.95           C  
ATOM     76  ND2 ASN A  10      -1.622 -12.380  13.800  1.00  0.95           N  
ATOM     77  OD1 ASN A  10      -2.707 -11.532  12.024  1.00  0.95           O  
ATOM     78  N   GLU A  11       0.146  -7.407  12.619  1.00  0.96           N  
ATOM     79  CA  GLU A  11       0.520  -6.057  13.029  1.00  0.96           C  
ATOM     80  C   GLU A  11       0.069  -5.023  12.001  1.00  0.96           C  
ATOM     81  CB  GLU A  11       2.033  -5.959  13.243  1.00  0.96           C  
ATOM     82  O   GLU A  11      -0.482  -3.981  12.361  1.00  0.96           O  
ATOM     83  CG  GLU A  11       2.491  -4.615  13.791  1.00  0.96           C  
ATOM     84  CD  GLU A  11       3.993  -4.541  14.018  1.00  0.96           C  
ATOM     85  OE1 GLU A  11       4.486  -3.482  14.469  1.00  0.96           O  
ATOM     86  OE2 GLU A  11       4.681  -5.548  13.743  1.00  0.96           O  
ATOM     87  N   VAL A  12       0.265  -5.237  10.827  1.00  0.95           N  
ATOM     88  CA  VAL A  12      -0.095  -4.323   9.748  1.00  0.95           C  
ATOM     89  C   VAL A  12      -1.613  -4.178   9.677  1.00  0.95           C  
ATOM     90  CB  VAL A  12       0.458  -4.806   8.388  1.00  0.95           C  
ATOM     91  O   VAL A  12      -2.130  -3.071   9.506  1.00  0.95           O  
ATOM     92  CG1 VAL A  12      -0.072  -3.935   7.250  1.00  0.95           C  
ATOM     93  CG2 VAL A  12       1.986  -4.801   8.401  1.00  0.95           C  
ATOM     94  N   ILE A  13      -2.265  -5.334   9.852  1.00  0.94           N  
ATOM     95  CA  ILE A  13      -3.723  -5.318   9.828  1.00  0.94           C  
ATOM     96  C   ILE A  13      -4.249  -4.424  10.949  1.00  0.94           C  
ATOM     97  CB  ILE A  13      -4.307  -6.742   9.960  1.00  0.94           C  
ATOM     98  O   ILE A  13      -5.165  -3.626  10.738  1.00  0.94           O  
ATOM     99  CG1 ILE A  13      -3.974  -7.573   8.716  1.00  0.94           C  
ATOM    100  CG2 ILE A  13      -5.819  -6.687  10.193  1.00  0.94           C  
ATOM    101  CD1 ILE A  13      -4.310  -9.052   8.851  1.00  0.94           C  
ATOM    102  N   LYS A  14      -3.611  -4.478  12.061  1.00  0.96           N  
ATOM    103  CA  LYS A  14      -4.006  -3.630  13.182  1.00  0.96           C  
ATOM    104  C   LYS A  14      -3.771  -2.156  12.867  1.00  0.96           C  
ATOM    105  CB  LYS A  14      -3.242  -4.024  14.448  1.00  0.96           C  
ATOM    106  O   LYS A  14      -4.618  -1.310  13.163  1.00  0.96           O  
ATOM    107  CG  LYS A  14      -3.755  -3.353  15.714  1.00  0.96           C  
ATOM    108  CD  LYS A  14      -2.982  -3.814  16.943  1.00  0.96           C  
ATOM    109  CE  LYS A  14      -3.445  -3.090  18.200  1.00  0.96           C  
ATOM    110  NZ  LYS A  14      -2.646  -3.491  19.396  1.00  0.96           N  
ATOM    111  N   GLN A  15      -2.696  -1.891  12.300  1.00  0.95           N  
ATOM    112  CA  GLN A  15      -2.376  -0.517  11.924  1.00  0.95           C  
ATOM    113  C   GLN A  15      -3.392   0.031  10.926  1.00  0.95           C  
ATOM    114  CB  GLN A  15      -0.966  -0.436  11.337  1.00  0.95           C  
ATOM    115  O   GLN A  15      -3.809   1.186  11.028  1.00  0.95           O  
ATOM    116  CG  GLN A  15       0.140  -0.631  12.365  1.00  0.95           C  
ATOM    117  CD  GLN A  15       1.528  -0.515  11.763  1.00  0.95           C  
ATOM    118  NE2 GLN A  15       2.521  -1.067  12.451  1.00  0.95           N  
ATOM    119  OE1 GLN A  15       1.706   0.066  10.687  1.00  0.95           O  
ATOM    120  N   LEU A  16      -3.804  -0.843  10.053  1.00  0.94           N  
ATOM    121  CA  LEU A  16      -4.786  -0.424   9.059  1.00  0.94           C  
ATOM    122  C   LEU A  16      -6.134  -0.140   9.713  1.00  0.94           C  
ATOM    123  CB  LEU A  16      -4.945  -1.497   7.979  1.00  0.94           C  
ATOM    124  O   LEU A  16      -6.810   0.827   9.357  1.00  0.94           O  
ATOM    125  CG  LEU A  16      -3.884  -1.513   6.877  1.00  0.94           C  
ATOM    126  CD1 LEU A  16      -4.013  -2.779   6.036  1.00  0.94           C  
ATOM    127  CD2 LEU A  16      -4.001  -0.269   6.003  1.00  0.94           C  
ATOM    128  N   ASP A  17      -6.459  -0.976  10.664  1.00  0.94           N  
ATOM    129  CA  ASP A  17      -7.712  -0.775  11.387  1.00  0.94           C  
ATOM    130  C   ASP A  17      -7.717   0.569  12.112  1.00  0.94           C  
ATOM    131  CB  ASP A  17      -7.945  -1.912  12.383  1.00  0.94           C  
ATOM    132  O   ASP A  17      -8.727   1.276  12.112  1.00  0.94           O  
ATOM    133  CG  ASP A  17      -8.374  -3.207  11.716  1.00  0.94           C  
ATOM    134  OD1 ASP A  17      -8.801  -3.175  10.542  1.00  0.94           O  
ATOM    135  OD2 ASP A  17      -8.288  -4.267  12.372  1.00  0.94           O  
ATOM    136  N   ASP A  18      -6.612   0.817  12.659  1.00  0.96           N  
ATOM    137  CA  ASP A  18      -6.484   2.080  13.379  1.00  0.96           C  
ATOM    138  C   ASP A  18      -6.629   3.269  12.432  1.00  0.96           C  
ATOM    139  CB  ASP A  18      -5.141   2.148  14.109  1.00  0.96           C  
ATOM    140  O   ASP A  18      -7.293   4.254  12.761  1.00  0.96           O  
ATOM    141  CG  ASP A  18      -5.052   1.184  15.278  1.00  0.96           C  
ATOM    142  OD1 ASP A  18      -6.100   0.671  15.727  1.00  0.96           O  
ATOM    143  OD2 ASP A  18      -3.924   0.937  15.757  1.00  0.96           O  
ATOM    144  N   LEU A  19      -6.068   3.113  11.304  1.00  0.95           N  
ATOM    145  CA  LEU A  19      -6.113   4.185  10.316  1.00  0.95           C  
ATOM    146  C   LEU A  19      -7.525   4.359   9.766  1.00  0.95           C  
ATOM    147  CB  LEU A  19      -5.138   3.899   9.170  1.00  0.95           C  
ATOM    148  O   LEU A  19      -7.955   5.481   9.491  1.00  0.95           O  
ATOM    149  CG  LEU A  19      -3.677   4.279   9.414  1.00  0.95           C  
ATOM    150  CD1 LEU A  19      -2.792   3.720   8.304  1.00  0.95           C  
ATOM    151  CD2 LEU A  19      -3.526   5.793   9.512  1.00  0.95           C  
ATOM    152  N   GLU A  20      -8.129   3.251   9.621  1.00  0.95           N  
ATOM    153  CA  GLU A  20      -9.507   3.290   9.141  1.00  0.95           C  
ATOM    154  C   GLU A  20     -10.390   4.122  10.066  1.00  0.95           C  
ATOM    155  CB  GLU A  20     -10.072   1.873   9.010  1.00  0.95           C  
ATOM    156  O   GLU A  20     -11.216   4.911   9.601  1.00  0.95           O  
ATOM    157  CG  GLU A  20     -11.428   1.812   8.323  1.00  0.95           C  
ATOM    158  CD  GLU A  20     -11.977   0.399   8.202  1.00  0.95           C  
ATOM    159  OE1 GLU A  20     -13.179   0.239   7.890  1.00  0.95           O  
ATOM    160  OE2 GLU A  20     -11.199  -0.556   8.422  1.00  0.95           O  
ATOM    161  N   VAL A  21     -10.231   3.980  11.344  1.00  0.94           N  
ATOM    162  CA  VAL A  21     -11.005   4.711  12.342  1.00  0.94           C  
ATOM    163  C   VAL A  21     -10.615   6.188  12.318  1.00  0.94           C  
ATOM    164  CB  VAL A  21     -10.799   4.128  13.758  1.00  0.94           C  
ATOM    165  O   VAL A  21     -11.482   7.065  12.341  1.00  0.94           O  
ATOM    166  CG1 VAL A  21     -11.503   4.991  14.804  1.00  0.94           C  
ATOM    167  CG2 VAL A  21     -11.305   2.688  13.820  1.00  0.94           C  
ATOM    168  N   GLN A  22      -9.381   6.422  12.191  1.00  0.95           N  
ATOM    169  CA  GLN A  22      -8.851   7.780  12.248  1.00  0.95           C  
ATOM    170  C   GLN A  22      -9.294   8.595  11.036  1.00  0.95           C  
ATOM    171  CB  GLN A  22      -7.324   7.758  12.336  1.00  0.95           C  
ATOM    172  O   GLN A  22      -9.713   9.746  11.175  1.00  0.95           O  
ATOM    173  CG  GLN A  22      -6.792   7.282  13.681  1.00  0.95           C  
ATOM    174  CD  GLN A  22      -5.278   7.199  13.717  1.00  0.95           C  
ATOM    175  NE2 GLN A  22      -4.749   6.405  14.643  1.00  0.95           N  
ATOM    176  OE1 GLN A  22      -4.588   7.841  12.919  1.00  0.95           O  
ATOM    177  N   ARG A  23      -9.312   7.981   9.919  1.00  0.94           N  
ATOM    178  CA  ARG A  23      -9.553   8.710   8.679  1.00  0.94           C  
ATOM    179  C   ARG A  23     -10.977   8.487   8.181  1.00  0.94           C  
ATOM    180  CB  ARG A  23      -8.550   8.288   7.603  1.00  0.94           C  
ATOM    181  O   ARG A  23     -11.425   9.154   7.246  1.00  0.94           O  
ATOM    182  CG  ARG A  23      -7.117   8.699   7.902  1.00  0.94           C  
ATOM    183  CD  ARG A  23      -6.244   8.650   6.655  1.00  0.94           C  
ATOM    184  NE  ARG A  23      -4.875   9.072   6.939  1.00  0.94           N  
ATOM    185  NH1 ARG A  23      -4.254   9.260   4.721  1.00  0.94           N  
ATOM    186  NH2 ARG A  23      -2.745   9.727   6.383  1.00  0.94           N  
ATOM    187  CZ  ARG A  23      -3.962   9.352   6.014  1.00  0.94           C  
ATOM    188  N   ASN A  24     -11.669   7.554   8.870  1.00  0.94           N  
ATOM    189  CA  ASN A  24     -13.031   7.206   8.480  1.00  0.94           C  
ATOM    190  C   ASN A  24     -13.099   6.750   7.025  1.00  0.94           C  
ATOM    191  CB  ASN A  24     -13.974   8.389   8.710  1.00  0.94           C  
ATOM    192  O   ASN A  24     -13.989   7.165   6.281  1.00  0.94           O  
ATOM    193  CG  ASN A  24     -15.432   7.975   8.748  1.00  0.94           C  
ATOM    194  ND2 ASN A  24     -16.316   8.875   8.334  1.00  0.94           N  
ATOM    195  OD1 ASN A  24     -15.762   6.855   9.146  1.00  0.94           O  
ATOM    196  N   LEU A  25     -12.141   6.086   6.578  1.00  0.93           N  
ATOM    197  CA  LEU A  25     -12.094   5.493   5.245  1.00  0.93           C  
ATOM    198  C   LEU A  25     -11.987   3.974   5.329  1.00  0.93           C  
ATOM    199  CB  LEU A  25     -10.914   6.057   4.449  1.00  0.93           C  
ATOM    200  O   LEU A  25     -11.382   3.441   6.262  1.00  0.93           O  
ATOM    201  CG  LEU A  25     -11.005   7.531   4.054  1.00  0.93           C  
ATOM    202  CD1 LEU A  25      -9.680   8.005   3.466  1.00  0.93           C  
ATOM    203  CD2 LEU A  25     -12.144   7.751   3.065  1.00  0.93           C  
ATOM    204  N   PRO A  26     -12.664   3.334   4.323  1.00  0.94           N  
ATOM    205  CA  PRO A  26     -12.516   1.877   4.287  1.00  0.94           C  
ATOM    206  C   PRO A  26     -11.090   1.437   3.963  1.00  0.94           C  
ATOM    207  CB  PRO A  26     -13.483   1.452   3.179  1.00  0.94           C  
ATOM    208  O   PRO A  26     -10.342   2.179   3.321  1.00  0.94           O  
ATOM    209  CG  PRO A  26     -14.354   2.645   2.953  1.00  0.94           C  
ATOM    210  CD  PRO A  26     -13.619   3.867   3.425  1.00  0.94           C  
ATOM    211  N   ARG A  27     -10.763   0.260   4.418  1.00  0.90           N  
ATOM    212  CA  ARG A  27      -9.433  -0.311   4.229  1.00  0.90           C  
ATOM    213  C   ARG A  27      -9.047  -0.325   2.754  1.00  0.90           C  
ATOM    214  CB  ARG A  27      -9.372  -1.729   4.800  1.00  0.90           C  
ATOM    215  O   ARG A  27      -7.898  -0.049   2.405  1.00  0.90           O  
ATOM    216  CG  ARG A  27     -10.263  -2.725   4.075  1.00  0.90           C  
ATOM    217  CD  ARG A  27     -10.198  -4.107   4.710  1.00  0.90           C  
ATOM    218  NE  ARG A  27     -11.525  -4.704   4.839  1.00  0.90           N  
ATOM    219  NH1 ARG A  27     -10.794  -6.594   5.948  1.00  0.90           N  
ATOM    220  NH2 ARG A  27     -13.022  -6.321   5.485  1.00  0.90           N  
ATOM    221  CZ  ARG A  27     -11.777  -5.872   5.424  1.00  0.90           C  
ATOM    222  N   ALA A  28      -9.993  -0.704   1.937  1.00  0.90           N  
ATOM    223  CA  ALA A  28      -9.722  -0.808   0.506  1.00  0.90           C  
ATOM    224  C   ALA A  28      -9.251   0.528  -0.062  1.00  0.90           C  
ATOM    225  CB  ALA A  28     -10.965  -1.290  -0.237  1.00  0.90           C  
ATOM    226  O   ALA A  28      -8.315   0.573  -0.863  1.00  0.90           O  
ATOM    227  N   ASP A  29      -9.840   1.553   0.345  1.00  0.93           N  
ATOM    228  CA  ASP A  29      -9.473   2.878  -0.145  1.00  0.93           C  
ATOM    229  C   ASP A  29      -8.079   3.275   0.334  1.00  0.93           C  
ATOM    230  CB  ASP A  29     -10.500   3.920   0.304  1.00  0.93           C  
ATOM    231  O   ASP A  29      -7.301   3.864  -0.420  1.00  0.93           O  
ATOM    232  CG  ASP A  29     -11.814   3.822  -0.450  1.00  0.93           C  
ATOM    233  OD1 ASP A  29     -11.879   3.104  -1.471  1.00  0.93           O  
ATOM    234  OD2 ASP A  29     -12.792   4.472  -0.022  1.00  0.93           O  
ATOM    235  N   LEU A  30      -7.784   2.920   1.529  1.00  0.94           N  
ATOM    236  CA  LEU A  30      -6.460   3.191   2.079  1.00  0.94           C  
ATOM    237  C   LEU A  30      -5.384   2.444   1.298  1.00  0.94           C  
ATOM    238  CB  LEU A  30      -6.402   2.795   3.557  1.00  0.94           C  
ATOM    239  O   LEU A  30      -4.338   3.012   0.976  1.00  0.94           O  
ATOM    240  CG  LEU A  30      -7.244   3.637   4.518  1.00  0.94           C  
ATOM    241  CD1 LEU A  30      -7.232   3.019   5.912  1.00  0.94           C  
ATOM    242  CD2 LEU A  30      -6.733   5.073   4.559  1.00  0.94           C  
ATOM    243  N   LEU A  31      -5.669   1.251   0.971  1.00  0.93           N  
ATOM    244  CA  LEU A  31      -4.711   0.426   0.244  1.00  0.93           C  
ATOM    245  C   LEU A  31      -4.531   0.932  -1.184  1.00  0.93           C  
ATOM    246  CB  LEU A  31      -5.168  -1.035   0.226  1.00  0.93           C  
ATOM    247  O   LEU A  31      -3.410   0.975  -1.695  1.00  0.93           O  
ATOM    248  CG  LEU A  31      -5.016  -1.809   1.536  1.00  0.93           C  
ATOM    249  CD1 LEU A  31      -5.716  -3.161   1.438  1.00  0.93           C  
ATOM    250  CD2 LEU A  31      -3.542  -1.989   1.884  1.00  0.93           C  
ATOM    251  N   ARG A  32      -5.571   1.299  -1.709  1.00  0.92           N  
ATOM    252  CA  ARG A  32      -5.478   1.862  -3.052  1.00  0.92           C  
ATOM    253  C   ARG A  32      -4.600   3.108  -3.064  1.00  0.92           C  
ATOM    254  CB  ARG A  32      -6.870   2.196  -3.593  1.00  0.92           C  
ATOM    255  O   ARG A  32      -3.755   3.270  -3.947  1.00  0.92           O  
ATOM    256  CG  ARG A  32      -7.637   0.988  -4.108  1.00  0.92           C  
ATOM    257  CD  ARG A  32      -8.952   1.391  -4.760  1.00  0.92           C  
ATOM    258  NE  ARG A  32     -10.038   0.489  -4.387  1.00  0.92           N  
ATOM    259  NH1 ARG A  32     -11.187   2.056  -3.138  1.00  0.92           N  
ATOM    260  NH2 ARG A  32     -12.007  -0.074  -3.348  1.00  0.92           N  
ATOM    261  CZ  ARG A  32     -11.075   0.826  -3.625  1.00  0.92           C  
ATOM    262  N   GLU A  33      -4.922   3.884  -2.104  1.00  0.94           N  
ATOM    263  CA  GLU A  33      -4.117   5.096  -1.980  1.00  0.94           C  
ATOM    264  C   GLU A  33      -2.640   4.760  -1.791  1.00  0.94           C  
ATOM    265  CB  GLU A  33      -4.614   5.955  -0.815  1.00  0.94           C  
ATOM    266  O   GLU A  33      -1.773   5.373  -2.416  1.00  0.94           O  
ATOM    267  CG  GLU A  33      -3.831   7.246  -0.626  1.00  0.94           C  
ATOM    268  CD  GLU A  33      -4.313   8.072   0.557  1.00  0.94           C  
ATOM    269  OE1 GLU A  33      -3.599   9.013   0.971  1.00  0.94           O  
ATOM    270  OE2 GLU A  33      -5.414   7.775   1.073  1.00  0.94           O  
ATOM    271  N   ALA A  34      -2.420   3.839  -0.929  1.00  0.93           N  
ATOM    272  CA  ALA A  34      -1.046   3.420  -0.666  1.00  0.93           C  
ATOM    273  C   ALA A  34      -0.369   2.927  -1.942  1.00  0.93           C  
ATOM    274  CB  ALA A  34      -1.017   2.331   0.403  1.00  0.93           C  
ATOM    275  O   ALA A  34       0.775   3.290  -2.226  1.00  0.93           O  
ATOM    276  N   VAL A  35      -1.033   2.170  -2.682  1.00  0.93           N  
ATOM    277  CA  VAL A  35      -0.494   1.629  -3.925  1.00  0.93           C  
ATOM    278  C   VAL A  35      -0.220   2.765  -4.908  1.00  0.93           C  
ATOM    279  CB  VAL A  35      -1.454   0.597  -4.559  1.00  0.93           C  
ATOM    280  O   VAL A  35       0.842   2.810  -5.534  1.00  0.93           O  
ATOM    281  CG1 VAL A  35      -0.986   0.213  -5.961  1.00  0.93           C  
ATOM    282  CG2 VAL A  35      -1.565  -0.642  -3.672  1.00  0.93           C  
ATOM    283  N   ASP A  36      -1.107   3.658  -4.979  1.00  0.94           N  
ATOM    284  CA  ASP A  36      -0.935   4.790  -5.884  1.00  0.94           C  
ATOM    285  C   ASP A  36       0.311   5.596  -5.525  1.00  0.94           C  
ATOM    286  CB  ASP A  36      -2.171   5.691  -5.856  1.00  0.94           C  
ATOM    287  O   ASP A  36       1.109   5.937  -6.401  1.00  0.94           O  
ATOM    288  CG  ASP A  36      -3.317   5.153  -6.695  1.00  0.94           C  
ATOM    289  OD1 ASP A  36      -3.107   4.198  -7.474  1.00  0.94           O  
ATOM    290  OD2 ASP A  36      -4.440   5.690  -6.578  1.00  0.94           O  
ATOM    291  N   GLN A  37       0.419   5.810  -4.312  1.00  0.94           N  
ATOM    292  CA  GLN A  37       1.553   6.598  -3.842  1.00  0.94           C  
ATOM    293  C   GLN A  37       2.870   5.868  -4.092  1.00  0.94           C  
ATOM    294  CB  GLN A  37       1.405   6.918  -2.354  1.00  0.94           C  
ATOM    295  O   GLN A  37       3.868   6.488  -4.467  1.00  0.94           O  
ATOM    296  CG  GLN A  37       0.312   7.934  -2.049  1.00  0.94           C  
ATOM    297  CD  GLN A  37       0.678   9.339  -2.490  1.00  0.94           C  
ATOM    298  NE2 GLN A  37      -0.331  10.183  -2.679  1.00  0.94           N  
ATOM    299  OE1 GLN A  37       1.858   9.664  -2.657  1.00  0.94           O  
ATOM    300  N   TYR A  38       2.815   4.639  -3.845  1.00  0.93           N  
ATOM    301  CA  TYR A  38       4.016   3.843  -4.078  1.00  0.93           C  
ATOM    302  C   TYR A  38       4.442   3.916  -5.539  1.00  0.93           C  
ATOM    303  CB  TYR A  38       3.781   2.384  -3.675  1.00  0.93           C  
ATOM    304  O   TYR A  38       5.619   4.131  -5.839  1.00  0.93           O  
ATOM    305  CG  TYR A  38       4.939   1.472  -3.997  1.00  0.93           C  
ATOM    306  CD1 TYR A  38       4.917   0.660  -5.129  1.00  0.93           C  
ATOM    307  CD2 TYR A  38       6.057   1.419  -3.171  1.00  0.93           C  
ATOM    308  CE1 TYR A  38       5.981  -0.184  -5.429  1.00  0.93           C  
ATOM    309  CE2 TYR A  38       7.127   0.578  -3.462  1.00  0.93           C  
ATOM    310  OH  TYR A  38       8.136  -1.051  -4.884  1.00  0.93           O  
ATOM    311  CZ  TYR A  38       7.080  -0.218  -4.591  1.00  0.93           C  
ATOM    312  N   LEU A  39       3.506   3.832  -6.444  1.00  0.93           N  
ATOM    313  CA  LEU A  39       3.805   3.823  -7.872  1.00  0.93           C  
ATOM    314  C   LEU A  39       4.306   5.189  -8.331  1.00  0.93           C  
ATOM    315  CB  LEU A  39       2.566   3.425  -8.677  1.00  0.93           C  
ATOM    316  O   LEU A  39       5.206   5.275  -9.169  1.00  0.93           O  
ATOM    317  CG  LEU A  39       2.106   1.972  -8.538  1.00  0.93           C  
ATOM    318  CD1 LEU A  39       0.792   1.760  -9.282  1.00  0.93           C  
ATOM    319  CD2 LEU A  39       3.179   1.020  -9.054  1.00  0.93           C  
ATOM    320  N   ILE A  40       3.744   6.198  -7.828  1.00  0.89           N  
ATOM    321  CA  ILE A  40       4.177   7.551  -8.158  1.00  0.89           C  
ATOM    322  C   ILE A  40       5.626   7.751  -7.718  1.00  0.89           C  
ATOM    323  CB  ILE A  40       3.267   8.613  -7.501  1.00  0.89           C  
ATOM    324  O   ILE A  40       6.441   8.290  -8.470  1.00  0.89           O  
ATOM    325  CG1 ILE A  40       1.882   8.609  -8.159  1.00  0.89           C  
ATOM    326  CG2 ILE A  40       3.909  10.001  -7.583  1.00  0.89           C  
ATOM    327  CD1 ILE A  40       0.839   9.429  -7.412  1.00  0.89           C  
ATOM    328  N   ASN A  41       5.855   7.304  -6.530  1.00  0.86           N  
ATOM    329  CA  ASN A  41       7.205   7.455  -5.997  1.00  0.86           C  
ATOM    330  C   ASN A  41       8.220   6.652  -6.806  1.00  0.86           C  
ATOM    331  CB  ASN A  41       7.251   7.040  -4.525  1.00  0.86           C  
ATOM    332  O   ASN A  41       9.352   7.095  -7.005  1.00  0.86           O  
ATOM    333  CG  ASN A  41       6.533   8.021  -3.619  1.00  0.86           C  
ATOM    334  ND2 ASN A  41       6.274   7.607  -2.384  1.00  0.86           N  
ATOM    335  OD1 ASN A  41       6.212   9.140  -4.026  1.00  0.86           O  
ATOM    336  N   GLN A  42       7.816   5.517  -7.244  1.00  0.82           N  
ATOM    337  CA  GLN A  42       8.723   4.682  -8.025  1.00  0.82           C  
ATOM    338  C   GLN A  42       8.976   5.285  -9.404  1.00  0.82           C  
ATOM    339  CB  GLN A  42       8.162   3.266  -8.166  1.00  0.82           C  
ATOM    340  O   GLN A  42      10.073   5.158  -9.951  1.00  0.82           O  
ATOM    341  CG  GLN A  42       8.241   2.444  -6.887  1.00  0.82           C  
ATOM    342  CD  GLN A  42       9.666   2.230  -6.413  1.00  0.82           C  
ATOM    343  NE2 GLN A  42      10.075   0.969  -6.313  1.00  0.82           N  
ATOM    344  OE1 GLN A  42      10.394   3.189  -6.139  1.00  0.82           O  
ATOM    345  N   SER A  43       7.959   5.868  -9.912  1.00  0.79           N  
ATOM    346  CA  SER A  43       8.107   6.511 -11.214  1.00  0.79           C  
ATOM    347  C   SER A  43       9.060   7.699 -11.139  1.00  0.79           C  
ATOM    348  CB  SER A  43       6.748   6.969 -11.744  1.00  0.79           C  
ATOM    349  O   SER A  43       9.861   7.917 -12.050  1.00  0.79           O  
ATOM    350  OG  SER A  43       6.155   7.908 -10.863  1.00  0.79           O  
ATOM    351  N   GLN A  44       8.925   8.405 -10.081  1.00  0.76           N  
ATOM    352  CA  GLN A  44       9.772   9.579  -9.894  1.00  0.76           C  
ATOM    353  C   GLN A  44      11.225   9.176  -9.656  1.00  0.76           C  
ATOM    354  CB  GLN A  44       9.265  10.427  -8.727  1.00  0.76           C  
ATOM    355  O   GLN A  44      12.146   9.845 -10.129  1.00  0.76           O  
ATOM    356  CG  GLN A  44       7.995  11.207  -9.040  1.00  0.76           C  
ATOM    357  CD  GLN A  44       7.494  12.013  -7.857  1.00  0.76           C  
ATOM    358  NE2 GLN A  44       6.468  12.826  -8.084  1.00  0.76           N  
ATOM    359  OE1 GLN A  44       8.025  11.906  -6.746  1.00  0.76           O  
ATOM    360  N   THR A  45      11.365   8.183  -8.826  1.00  0.68           N  
ATOM    361  CA  THR A  45      12.707   7.676  -8.563  1.00  0.68           C  
ATOM    362  C   THR A  45      13.370   7.205  -9.855  1.00  0.68           C  
ATOM    363  CB  THR A  45      12.679   6.520  -7.546  1.00  0.68           C  
ATOM    364  O   THR A  45      14.568   7.415 -10.057  1.00  0.68           O  
ATOM    365  CG2 THR A  45      14.089   6.039  -7.220  1.00  0.68           C  
ATOM    366  OG1 THR A  45      12.048   6.968  -6.340  1.00  0.68           O  
ATOM    367  N   ALA A  46      12.554   6.631 -10.681  1.00  0.61           N  
ATOM    368  CA  ALA A  46      13.093   6.188 -11.964  1.00  0.61           C  
ATOM    369  C   ALA A  46      13.506   7.377 -12.826  1.00  0.61           C  
ATOM    370  CB  ALA A  46      12.069   5.329 -12.703  1.00  0.61           C  
ATOM    371  O   ALA A  46      14.499   7.308 -13.555  1.00  0.61           O  
ATOM    372  N   ARG A  47      12.771   8.447 -12.698  1.00  0.58           N  
ATOM    373  CA  ARG A  47      13.080   9.635 -13.487  1.00  0.58           C  
ATOM    374  C   ARG A  47      14.318  10.344 -12.949  1.00  0.58           C  
ATOM    375  CB  ARG A  47      11.889  10.596 -13.500  1.00  0.58           C  
ATOM    376  O   ARG A  47      15.106  10.898 -13.717  1.00  0.58           O  
ATOM    377  CG  ARG A  47      10.770  10.178 -14.441  1.00  0.58           C  
ATOM    378  CD  ARG A  47       9.655  11.214 -14.485  1.00  0.58           C  
ATOM    379  NE  ARG A  47       8.528  10.757 -15.294  1.00  0.58           N  
ATOM    380  NH1 ARG A  47       7.025  12.288 -14.435  1.00  0.58           N  
ATOM    381  NH2 ARG A  47       6.353  10.786 -16.031  1.00  0.58           N  
ATOM    382  CZ  ARG A  47       7.305  11.278 -15.252  1.00  0.58           C  
ATOM    383  N   THR A  48      14.453  10.276 -11.631  1.00  0.58           N  
ATOM    384  CA  THR A  48      15.594  10.967 -11.040  1.00  0.58           C  
ATOM    385  C   THR A  48      16.850  10.105 -11.122  1.00  0.58           C  
ATOM    386  CB  THR A  48      15.320  11.341  -9.571  1.00  0.58           C  
ATOM    387  O   THR A  48      17.967  10.614 -11.008  1.00  0.58           O  
ATOM    388  CG2 THR A  48      14.209  12.381  -9.467  1.00  0.58           C  
ATOM    389  OG1 THR A  48      14.928  10.166  -8.850  1.00  0.58           O  
ATOM    390  N   SER A  49      16.556   8.818 -11.312  1.00  0.54           N  
ATOM    391  CA  SER A  49      17.722   7.947 -11.422  1.00  0.54           C  
ATOM    392  C   SER A  49      18.265   7.926 -12.847  1.00  0.54           C  
ATOM    393  CB  SER A  49      17.372   6.525 -10.981  1.00  0.54           C  
ATOM    394  O   SER A  49      19.147   7.128 -13.169  1.00  0.54           O  
ATOM    395  OG  SER A  49      16.831   5.782 -12.060  1.00  0.54           O  
ATOM    396  N   VAL A  50      18.046   8.948 -13.700  1.00  0.53           N  
ATOM    397  CA  VAL A  50      18.794   8.977 -14.952  1.00  0.53           C  
ATOM    398  C   VAL A  50      20.286   8.829 -14.667  1.00  0.53           C  
ATOM    399  CB  VAL A  50      18.528  10.278 -15.742  1.00  0.53           C  
ATOM    400  O   VAL A  50      20.844   9.564 -13.849  1.00  0.53           O  
ATOM    401  CG1 VAL A  50      19.298  10.275 -17.062  1.00  0.53           C  
ATOM    402  CG2 VAL A  50      17.032  10.453 -15.994  1.00  0.53           C  
ATOM    403  N   PRO A  51      20.770   7.598 -14.707  1.00  0.52           N  
ATOM    404  CA  PRO A  51      22.198   7.333 -14.513  1.00  0.52           C  
ATOM    405  C   PRO A  51      23.088   8.388 -15.167  1.00  0.52           C  
ATOM    406  CB  PRO A  51      22.395   5.966 -15.172  1.00  0.52           C  
ATOM    407  O   PRO A  51      23.257   8.386 -16.389  1.00  0.52           O  
ATOM    408  CG  PRO A  51      21.184   5.775 -16.027  1.00  0.52           C  
ATOM    409  CD  PRO A  51      20.259   6.938 -15.809  1.00  0.52           C  
ATOM    410  N   GLY A  52      22.785   9.603 -15.007  1.00  0.57           N  
ATOM    411  CA  GLY A  52      23.768  10.466 -15.644  1.00  0.57           C  
ATOM    412  C   GLY A  52      24.802  11.008 -14.676  1.00  0.57           C  
ATOM    413  O   GLY A  52      24.596  10.986 -13.461  1.00  0.57           O  
ATOM    414  N   ILE A  53      26.052  10.530 -14.686  1.00  0.59           N  
ATOM    415  CA  ILE A  53      27.315  10.911 -14.063  1.00  0.59           C  
ATOM    416  C   ILE A  53      27.127  12.195 -13.258  1.00  0.59           C  
ATOM    417  CB  ILE A  53      28.431  11.098 -15.116  1.00  0.59           C  
ATOM    418  O   ILE A  53      27.947  12.521 -12.396  1.00  0.59           O  
ATOM    419  CG1 ILE A  53      27.845  11.640 -16.425  1.00  0.59           C  
ATOM    420  CG2 ILE A  53      29.175   9.780 -15.353  1.00  0.59           C  
ATOM    421  CD1 ILE A  53      28.893  12.119 -17.420  1.00  0.59           C  
ATOM    422  N   TRP A  54      25.878  12.731 -13.351  1.00  0.61           N  
ATOM    423  CA  TRP A  54      25.803  13.980 -12.601  1.00  0.61           C  
ATOM    424  C   TRP A  54      24.944  13.814 -11.353  1.00  0.61           C  
ATOM    425  CB  TRP A  54      25.241  15.101 -13.479  1.00  0.61           C  
ATOM    426  O   TRP A  54      24.636  14.794 -10.669  1.00  0.61           O  
ATOM    427  CG  TRP A  54      26.107  15.450 -14.651  1.00  0.61           C  
ATOM    428  CD1 TRP A  54      25.972  15.006 -15.937  1.00  0.61           C  
ATOM    429  CD2 TRP A  54      27.248  16.314 -14.643  1.00  0.61           C  
ATOM    430  CE2 TRP A  54      27.756  16.348 -15.961  1.00  0.61           C  
ATOM    431  CE3 TRP A  54      27.890  17.064 -13.649  1.00  0.61           C  
ATOM    432  NE1 TRP A  54      26.960  15.543 -16.730  1.00  0.61           N  
ATOM    433  CH2 TRP A  54      29.487  17.829 -15.318  1.00  0.61           C  
ATOM    434  CZ2 TRP A  54      28.877  17.105 -16.310  1.00  0.61           C  
ATOM    435  CZ3 TRP A  54      29.007  17.816 -13.998  1.00  0.61           C  
ATOM    436  N   GLN A  55      24.504  12.660 -11.082  1.00  0.58           N  
ATOM    437  CA  GLN A  55      23.713  12.420  -9.880  1.00  0.58           C  
ATOM    438  C   GLN A  55      24.515  12.740  -8.621  1.00  0.58           C  
ATOM    439  CB  GLN A  55      23.226  10.971  -9.837  1.00  0.58           C  
ATOM    440  O   GLN A  55      25.610  12.209  -8.424  1.00  0.58           O  
ATOM    441  CG  GLN A  55      21.819  10.811  -9.278  1.00  0.58           C  
ATOM    442  CD  GLN A  55      21.266   9.411  -9.469  1.00  0.58           C  
ATOM    443  NE2 GLN A  55      20.052   9.181  -8.982  1.00  0.58           N  
ATOM    444  OE1 GLN A  55      21.925   8.544 -10.051  1.00  0.58           O  
ATOM    445  N   GLY A  56      24.207  13.930  -7.963  1.00  0.63           N  
ATOM    446  CA  GLY A  56      24.814  14.366  -6.715  1.00  0.63           C  
ATOM    447  C   GLY A  56      25.769  15.532  -6.893  1.00  0.63           C  
ATOM    448  O   GLY A  56      26.449  15.934  -5.946  1.00  0.63           O  
ATOM    449  N   CYS A  57      25.834  15.904  -8.101  1.00  0.60           N  
ATOM    450  CA  CYS A  57      26.734  17.023  -8.358  1.00  0.60           C  
ATOM    451  C   CYS A  57      25.983  18.348  -8.316  1.00  0.60           C  
ATOM    452  CB  CYS A  57      27.421  16.859  -9.713  1.00  0.60           C  
ATOM    453  O   CYS A  57      24.856  18.444  -8.805  1.00  0.60           O  
ATOM    454  SG  CYS A  57      28.771  15.659  -9.705  1.00  0.60           S  
ATOM    455  N   GLU A  58      26.215  19.172  -7.280  1.00  0.67           N  
ATOM    456  CA  GLU A  58      25.634  20.492  -7.061  1.00  0.67           C  
ATOM    457  C   GLU A  58      25.634  21.316  -8.346  1.00  0.67           C  
ATOM    458  CB  GLU A  58      26.391  21.238  -5.958  1.00  0.67           C  
ATOM    459  O   GLU A  58      24.712  22.097  -8.589  1.00  0.67           O  
ATOM    460  CG  GLU A  58      25.898  20.923  -4.553  1.00  0.67           C  
ATOM    461  CD  GLU A  58      26.602  21.732  -3.475  1.00  0.67           C  
ATOM    462  OE1 GLU A  58      26.253  21.586  -2.282  1.00  0.67           O  
ATOM    463  OE2 GLU A  58      27.509  22.519  -3.827  1.00  0.67           O  
ATOM    464  N   GLU A  59      26.505  20.869  -9.236  1.00  0.68           N  
ATOM    465  CA  GLU A  59      26.693  21.697 -10.423  1.00  0.68           C  
ATOM    466  C   GLU A  59      25.927  21.133 -11.616  1.00  0.68           C  
ATOM    467  CB  GLU A  59      28.180  21.820 -10.763  1.00  0.68           C  
ATOM    468  O   GLU A  59      25.898  19.918 -11.823  1.00  0.68           O  
ATOM    469  CG  GLU A  59      28.507  22.993 -11.676  1.00  0.68           C  
ATOM    470  CD  GLU A  59      30.000  23.245 -11.818  1.00  0.68           C  
ATOM    471  OE1 GLU A  59      30.391  24.363 -12.223  1.00  0.68           O  
ATOM    472  OE2 GLU A  59      30.785  22.316 -11.522  1.00  0.68           O  
ATOM    473  N   ASP A  60      24.976  21.817 -12.228  1.00  0.72           N  
ATOM    474  CA  ASP A  60      24.223  21.540 -13.447  1.00  0.72           C  
ATOM    475  C   ASP A  60      25.154  21.129 -14.586  1.00  0.72           C  
ATOM    476  CB  ASP A  60      23.397  22.760 -13.857  1.00  0.72           C  
ATOM    477  O   ASP A  60      26.139  21.816 -14.868  1.00  0.72           O  
ATOM    478  CG  ASP A  60      22.475  22.484 -15.032  1.00  0.72           C  
ATOM    479  OD1 ASP A  60      22.889  22.689 -16.194  1.00  0.72           O  
ATOM    480  OD2 ASP A  60      21.323  22.062 -14.794  1.00  0.72           O  
ATOM    481  N   GLY A  61      25.073  19.917 -15.053  1.00  0.72           N  
ATOM    482  CA  GLY A  61      25.902  19.370 -16.115  1.00  0.72           C  
ATOM    483  C   GLY A  61      26.053  20.309 -17.297  1.00  0.72           C  
ATOM    484  O   GLY A  61      27.147  20.450 -17.849  1.00  0.72           O  
ATOM    485  N   VAL A  62      25.015  21.012 -17.634  1.00  0.74           N  
ATOM    486  CA  VAL A  62      25.029  21.948 -18.754  1.00  0.74           C  
ATOM    487  C   VAL A  62      25.918  23.144 -18.417  1.00  0.74           C  
ATOM    488  CB  VAL A  62      23.604  22.427 -19.111  1.00  0.74           C  
ATOM    489  O   VAL A  62      26.704  23.596 -19.253  1.00  0.74           O  
ATOM    490  CG1 VAL A  62      23.652  23.509 -20.188  1.00  0.74           C  
ATOM    491  CG2 VAL A  62      22.746  21.250 -19.570  1.00  0.74           C  
ATOM    492  N   GLU A  63      25.764  23.608 -17.190  1.00  0.76           N  
ATOM    493  CA  GLU A  63      26.597  24.734 -16.778  1.00  0.76           C  
ATOM    494  C   GLU A  63      28.075  24.354 -16.771  1.00  0.76           C  
ATOM    495  CB  GLU A  63      26.177  25.236 -15.394  1.00  0.76           C  
ATOM    496  O   GLU A  63      28.929  25.154 -17.159  1.00  0.76           O  
ATOM    497  CG  GLU A  63      24.872  26.019 -15.394  1.00  0.76           C  
ATOM    498  CD  GLU A  63      24.987  27.377 -16.068  1.00  0.76           C  
ATOM    499  OE1 GLU A  63      24.053  27.772 -16.803  1.00  0.76           O  
ATOM    500  OE2 GLU A  63      26.021  28.052 -15.861  1.00  0.76           O  
ATOM    501  N   TYR A  64      28.310  23.099 -16.307  1.00  0.74           N  
ATOM    502  CA  TYR A  64      29.676  22.588 -16.308  1.00  0.74           C  
ATOM    503  C   TYR A  64      30.257  22.587 -17.717  1.00  0.74           C  
ATOM    504  CB  TYR A  64      29.721  21.174 -15.723  1.00  0.74           C  
ATOM    505  O   TYR A  64      31.387  23.032 -17.929  1.00  0.74           O  
ATOM    506  CG  TYR A  64      31.097  20.551 -15.745  1.00  0.74           C  
ATOM    507  CD1 TYR A  64      31.447  19.624 -16.723  1.00  0.74           C  
ATOM    508  CD2 TYR A  64      32.047  20.889 -14.788  1.00  0.74           C  
ATOM    509  CE1 TYR A  64      32.712  19.046 -16.747  1.00  0.74           C  
ATOM    510  CE2 TYR A  64      33.316  20.318 -14.802  1.00  0.74           C  
ATOM    511  OH  TYR A  64      34.893  18.831 -15.802  1.00  0.74           O  
ATOM    512  CZ  TYR A  64      33.638  19.400 -15.784  1.00  0.74           C  
ATOM    513  N   GLN A  65      29.423  22.150 -18.647  1.00  0.79           N  
ATOM    514  CA  GLN A  65      29.896  22.072 -20.025  1.00  0.79           C  
ATOM    515  C   GLN A  65      30.101  23.463 -20.617  1.00  0.79           C  
ATOM    516  CB  GLN A  65      28.914  21.274 -20.885  1.00  0.79           C  
ATOM    517  O   GLN A  65      31.049  23.689 -21.372  1.00  0.79           O  
ATOM    518  CG  GLN A  65      28.953  19.773 -20.632  1.00  0.79           C  
ATOM    519  CD  GLN A  65      28.011  19.001 -21.537  1.00  0.79           C  
ATOM    520  NE2 GLN A  65      28.161  17.681 -21.560  1.00  0.79           N  
ATOM    521  OE1 GLN A  65      27.155  19.586 -22.208  1.00  0.79           O  
ATOM    522  N   ARG A  66      29.246  24.382 -20.304  1.00  0.81           N  
ATOM    523  CA  ARG A  66      29.378  25.765 -20.751  1.00  0.81           C  
ATOM    524  C   ARG A  66      30.682  26.379 -20.254  1.00  0.81           C  
ATOM    525  CB  ARG A  66      28.189  26.601 -20.271  1.00  0.81           C  
ATOM    526  O   ARG A  66      31.350  27.109 -20.989  1.00  0.81           O  
ATOM    527  CG  ARG A  66      26.927  26.408 -21.097  1.00  0.81           C  
ATOM    528  CD  ARG A  66      25.791  27.293 -20.605  1.00  0.81           C  
ATOM    529  NE  ARG A  66      24.573  27.089 -21.384  1.00  0.81           N  
ATOM    530  NH1 ARG A  66      23.258  28.465 -20.074  1.00  0.81           N  
ATOM    531  NH2 ARG A  66      22.354  27.396 -21.890  1.00  0.81           N  
ATOM    532  CZ  ARG A  66      23.397  27.651 -21.114  1.00  0.81           C  
ATOM    533  N   LYS A  67      31.033  26.025 -18.975  1.00  0.83           N  
ATOM    534  CA  LYS A  67      32.287  26.503 -18.401  1.00  0.83           C  
ATOM    535  C   LYS A  67      33.487  25.936 -19.153  1.00  0.83           C  
ATOM    536  CB  LYS A  67      32.374  26.134 -16.919  1.00  0.83           C  
ATOM    537  O   LYS A  67      34.465  26.646 -19.398  1.00  0.83           O  
ATOM    538  CG  LYS A  67      31.524  27.010 -16.011  1.00  0.83           C  
ATOM    539  CD  LYS A  67      31.682  26.618 -14.548  1.00  0.83           C  
ATOM    540  CE  LYS A  67      30.748  27.418 -13.650  1.00  0.83           C  
ATOM    541  NZ  LYS A  67      30.862  27.002 -12.220  1.00  0.83           N  
ATOM    542  N   LEU A  68      33.385  24.665 -19.581  1.00  0.82           N  
ATOM    543  CA  LEU A  68      34.491  24.027 -20.286  1.00  0.82           C  
ATOM    544  C   LEU A  68      34.646  24.604 -21.689  1.00  0.82           C  
ATOM    545  CB  LEU A  68      34.274  22.514 -20.364  1.00  0.82           C  
ATOM    546  O   LEU A  68      35.762  24.698 -22.206  1.00  0.82           O  
ATOM    547  CG  LEU A  68      34.604  21.715 -19.102  1.00  0.82           C  
ATOM    548  CD1 LEU A  68      34.100  20.282 -19.235  1.00  0.82           C  
ATOM    549  CD2 LEU A  68      36.105  21.737 -18.833  1.00  0.82           C  
ATOM    550  N   ARG A  69      33.530  25.064 -22.241  1.00  0.84           N  
ATOM    551  CA  ARG A  69      33.569  25.565 -23.611  1.00  0.84           C  
ATOM    552  C   ARG A  69      33.874  27.059 -23.639  1.00  0.84           C  
ATOM    553  CB  ARG A  69      32.244  25.287 -24.324  1.00  0.84           C  
ATOM    554  O   ARG A  69      34.036  27.645 -24.711  1.00  0.84           O  
ATOM    555  CG  ARG A  69      32.367  25.183 -25.835  1.00  0.84           C  
ATOM    556  CD  ARG A  69      31.023  24.904 -26.493  1.00  0.84           C  
ATOM    557  NE  ARG A  69      30.508  23.587 -26.130  1.00  0.84           N  
ATOM    558  NH1 ARG A  69      29.806  23.044 -28.262  1.00  0.84           N  
ATOM    559  NH2 ARG A  69      29.508  21.561 -26.541  1.00  0.84           N  
ATOM    560  CZ  ARG A  69      29.942  22.733 -26.978  1.00  0.84           C  
ATOM    561  N   GLU A  70      34.169  27.670 -22.453  1.00  0.75           N  
ATOM    562  CA  GLU A  70      34.407  29.102 -22.305  1.00  0.75           C  
ATOM    563  C   GLU A  70      33.345  29.917 -23.038  1.00  0.75           C  
ATOM    564  CB  GLU A  70      35.801  29.472 -22.818  1.00  0.75           C  
ATOM    565  O   GLU A  70      33.666  30.895 -23.717  1.00  0.75           O  
ATOM    566  CG  GLU A  70      36.936  28.922 -21.965  1.00  0.75           C  
ATOM    567  CD  GLU A  70      38.313  29.213 -22.540  1.00  0.75           C  
ATOM    568  OE1 GLU A  70      39.318  28.705 -21.994  1.00  0.75           O  
ATOM    569  OE2 GLU A  70      38.388  29.957 -23.543  1.00  0.75           O  
ATOM    570  N   GLU A  71      32.199  29.480 -23.173  1.00  0.61           N  
ATOM    571  CA  GLU A  71      31.143  30.237 -23.837  1.00  0.61           C  
ATOM    572  C   GLU A  71      30.300  31.011 -22.828  1.00  0.61           C  
ATOM    573  CB  GLU A  71      30.252  29.307 -24.664  1.00  0.61           C  
ATOM    574  O   GLU A  71      29.941  30.481 -21.775  1.00  0.61           O  
ATOM    575  CG  GLU A  71      30.949  28.701 -25.873  1.00  0.61           C  
ATOM    576  CD  GLU A  71      30.057  27.765 -26.673  1.00  0.61           C  
ATOM    577  OE1 GLU A  71      30.515  27.225 -27.705  1.00  0.61           O  
ATOM    578  OE2 GLU A  71      28.890  27.572 -26.266  1.00  0.61           O  
ATOM    579  N   TRP A  72      30.634  32.237 -22.430  1.00  0.62           N  
ATOM    580  CA  TRP A  72      29.857  33.161 -21.610  1.00  0.62           C  
ATOM    581  C   TRP A  72      28.633  33.665 -22.368  1.00  0.62           C  
ATOM    582  CB  TRP A  72      30.721  34.344 -21.166  1.00  0.62           C  
ATOM    583  O   TRP A  72      28.719  33.983 -23.557  1.00  0.62           O  
ATOM    584  CG  TRP A  72      31.898  33.956 -20.322  1.00  0.62           C  
ATOM    585  CD1 TRP A  72      32.848  33.018 -20.614  1.00  0.62           C  
ATOM    586  CD2 TRP A  72      32.246  34.495 -19.043  1.00  0.62           C  
ATOM    587  CE2 TRP A  72      33.421  33.836 -18.618  1.00  0.62           C  
ATOM    588  CE3 TRP A  72      31.678  35.472 -18.215  1.00  0.62           C  
ATOM    589  NE1 TRP A  72      33.767  32.941 -19.593  1.00  0.62           N  
ATOM    590  CH2 TRP A  72      33.463  35.085 -16.607  1.00  0.62           C  
ATOM    591  CZ2 TRP A  72      34.039  34.125 -17.399  1.00  0.62           C  
ATOM    592  CZ3 TRP A  72      32.294  35.758 -17.002  1.00  0.62           C  
