# Supplementary material for: Escherichia coli transcription factors of unknown function: sequence features and possible evolutionary relationships
Source: PeerJ. 2022 Jul 20;10:e13772. doi: 10.7717/peerj.13772 (PMC9308461; doi:10.7717/peerj.13772)
Supplement: Supplemental Information 18 [file peerj-10-13772-s018.zip › Raw Data/PDB files/YijO_b3954_unrelaxed_model_1.pdb]

ATOM      1  N   MET A   1       2.081  -9.395  26.896  1.00  0.62           N  
ATOM      2  CA  MET A   1       1.864  -9.947  25.562  1.00  0.62           C  
ATOM      3  C   MET A   1       1.165  -8.934  24.662  1.00  0.62           C  
ATOM      4  CB  MET A   1       1.041 -11.234  25.639  1.00  0.62           C  
ATOM      5  O   MET A   1       1.416  -8.892  23.456  1.00  0.62           O  
ATOM      6  CG  MET A   1       1.414 -12.264  24.586  1.00  0.62           C  
ATOM      7  SD  MET A   1       0.328 -13.743  24.632  1.00  0.62           S  
ATOM      8  CE  MET A   1       1.567 -15.043  24.884  1.00  0.62           C  
ATOM      9  N   TYR A   2       0.671  -7.819  25.180  1.00  0.74           N  
ATOM     10  CA  TYR A   2      -0.136  -6.835  24.467  1.00  0.74           C  
ATOM     11  C   TYR A   2       0.680  -5.589  24.146  1.00  0.74           C  
ATOM     12  CB  TYR A   2      -1.370  -6.453  25.291  1.00  0.74           C  
ATOM     13  O   TYR A   2       0.149  -4.610  23.617  1.00  0.74           O  
ATOM     14  CG  TYR A   2      -2.341  -7.591  25.492  1.00  0.74           C  
ATOM     15  CD1 TYR A   2      -3.007  -8.164  24.411  1.00  0.74           C  
ATOM     16  CD2 TYR A   2      -2.596  -8.094  26.764  1.00  0.74           C  
ATOM     17  CE1 TYR A   2      -3.904  -9.212  24.592  1.00  0.74           C  
ATOM     18  CE2 TYR A   2      -3.491  -9.141  26.957  1.00  0.74           C  
ATOM     19  OH  TYR A   2      -5.026 -10.729  26.052  1.00  0.74           O  
ATOM     20  CZ  TYR A   2      -4.139  -9.693  25.867  1.00  0.74           C  
ATOM     21  N   HIS A   3       1.993  -5.631  24.323  1.00  0.71           N  
ATOM     22  CA  HIS A   3       2.789  -4.420  24.158  1.00  0.71           C  
ATOM     23  C   HIS A   3       3.322  -4.300  22.734  1.00  0.71           C  
ATOM     24  CB  HIS A   3       3.949  -4.402  25.155  1.00  0.71           C  
ATOM     25  O   HIS A   3       3.687  -3.208  22.293  1.00  0.71           O  
ATOM     26  CG  HIS A   3       3.513  -4.294  26.582  1.00  0.71           C  
ATOM     27  CD2 HIS A   3       3.618  -5.166  27.612  1.00  0.71           C  
ATOM     28  ND1 HIS A   3       2.878  -3.178  27.084  1.00  0.71           N  
ATOM     29  CE1 HIS A   3       2.612  -3.370  28.365  1.00  0.71           C  
ATOM     30  NE2 HIS A   3       3.051  -4.568  28.710  1.00  0.71           N  
ATOM     31  N   ASP A   4       3.103  -5.428  21.932  1.00  0.83           N  
ATOM     32  CA  ASP A   4       3.608  -5.427  20.563  1.00  0.83           C  
ATOM     33  C   ASP A   4       2.462  -5.429  19.555  1.00  0.83           C  
ATOM     34  CB  ASP A   4       4.519  -6.634  20.327  1.00  0.83           C  
ATOM     35  O   ASP A   4       1.843  -6.468  19.312  1.00  0.83           O  
ATOM     36  CG  ASP A   4       5.217  -6.595  18.978  1.00  0.83           C  
ATOM     37  OD1 ASP A   4       4.849  -5.759  18.125  1.00  0.83           O  
ATOM     38  OD2 ASP A   4       6.141  -7.410  18.767  1.00  0.83           O  
ATOM     39  N   VAL A   5       2.163  -4.244  18.955  1.00  0.87           N  
ATOM     40  CA  VAL A   5       1.038  -4.037  18.049  1.00  0.87           C  
ATOM     41  C   VAL A   5       1.187  -4.938  16.826  1.00  0.87           C  
ATOM     42  CB  VAL A   5       0.926  -2.559  17.612  1.00  0.87           C  
ATOM     43  O   VAL A   5       0.211  -5.531  16.361  1.00  0.87           O  
ATOM     44  CG1 VAL A   5      -0.132  -2.397  16.522  1.00  0.87           C  
ATOM     45  CG2 VAL A   5       0.602  -1.671  18.812  1.00  0.87           C  
ATOM     46  N   SER A   6       2.398  -5.093  16.331  1.00  0.85           N  
ATOM     47  CA  SER A   6       2.635  -5.936  15.164  1.00  0.85           C  
ATOM     48  C   SER A   6       2.265  -7.388  15.447  1.00  0.85           C  
ATOM     49  CB  SER A   6       4.098  -5.850  14.728  1.00  0.85           C  
ATOM     50  O   SER A   6       1.649  -8.052  14.611  1.00  0.85           O  
ATOM     51  OG  SER A   6       4.394  -4.563  14.211  1.00  0.85           O  
ATOM     52  N   TYR A   7       2.683  -7.794  16.588  1.00  0.85           N  
ATOM     53  CA  TYR A   7       2.359  -9.155  17.002  1.00  0.85           C  
ATOM     54  C   TYR A   7       0.852  -9.343  17.126  1.00  0.85           C  
ATOM     55  CB  TYR A   7       3.038  -9.487  18.334  1.00  0.85           C  
ATOM     56  O   TYR A   7       0.306 -10.350  16.669  1.00  0.85           O  
ATOM     57  CG  TYR A   7       2.696 -10.858  18.864  1.00  0.85           C  
ATOM     58  CD1 TYR A   7       1.789 -11.016  19.910  1.00  0.85           C  
ATOM     59  CD2 TYR A   7       3.279 -11.999  18.322  1.00  0.85           C  
ATOM     60  CE1 TYR A   7       1.472 -12.277  20.404  1.00  0.85           C  
ATOM     61  CE2 TYR A   7       2.969 -13.265  18.807  1.00  0.85           C  
ATOM     62  OH  TYR A   7       1.755 -14.645  20.331  1.00  0.85           O  
ATOM     63  CZ  TYR A   7       2.066 -13.394  19.846  1.00  0.85           C  
ATOM     64  N   LEU A   8       0.155  -8.376  17.689  1.00  0.89           N  
ATOM     65  CA  LEU A   8      -1.293  -8.444  17.851  1.00  0.89           C  
ATOM     66  C   LEU A   8      -1.988  -8.535  16.497  1.00  0.89           C  
ATOM     67  CB  LEU A   8      -1.805  -7.222  18.619  1.00  0.89           C  
ATOM     68  O   LEU A   8      -2.919  -9.325  16.324  1.00  0.89           O  
ATOM     69  CG  LEU A   8      -1.673  -7.275  20.142  1.00  0.89           C  
ATOM     70  CD1 LEU A   8      -1.910  -5.893  20.743  1.00  0.89           C  
ATOM     71  CD2 LEU A   8      -2.645  -8.293  20.729  1.00  0.89           C  
ATOM     72  N   LEU A   9      -1.517  -7.699  15.564  1.00  0.90           N  
ATOM     73  CA  LEU A   9      -2.086  -7.729  14.221  1.00  0.90           C  
ATOM     74  C   LEU A   9      -1.916  -9.107  13.590  1.00  0.90           C  
ATOM     75  CB  LEU A   9      -1.430  -6.666  13.337  1.00  0.90           C  
ATOM     76  O   LEU A   9      -2.850  -9.634  12.980  1.00  0.90           O  
ATOM     77  CG  LEU A   9      -1.833  -5.215  13.609  1.00  0.90           C  
ATOM     78  CD1 LEU A   9      -0.928  -4.260  12.838  1.00  0.90           C  
ATOM     79  CD2 LEU A   9      -3.295  -4.988  13.243  1.00  0.90           C  
ATOM     80  N   SER A  10      -0.810  -9.725  13.783  1.00  0.86           N  
ATOM     81  CA  SER A  10      -0.544 -11.046  13.222  1.00  0.86           C  
ATOM     82  C   SER A  10      -1.476 -12.097  13.815  1.00  0.86           C  
ATOM     83  CB  SER A  10       0.911 -11.449  13.463  1.00  0.86           C  
ATOM     84  O   SER A  10      -1.994 -12.953  13.095  1.00  0.86           O  
ATOM     85  OG  SER A  10       1.792 -10.606  12.740  1.00  0.86           O  
ATOM     86  N   ARG A  11      -1.722 -11.983  15.077  1.00  0.88           N  
ATOM     87  CA  ARG A  11      -2.612 -12.920  15.755  1.00  0.88           C  
ATOM     88  C   ARG A  11      -4.041 -12.791  15.237  1.00  0.88           C  
ATOM     89  CB  ARG A  11      -2.580 -12.693  17.268  1.00  0.88           C  
ATOM     90  O   ARG A  11      -4.729 -13.795  15.041  1.00  0.88           O  
ATOM     91  CG  ARG A  11      -1.370 -13.304  17.957  1.00  0.88           C  
ATOM     92  CD  ARG A  11      -1.605 -13.490  19.449  1.00  0.88           C  
ATOM     93  NE  ARG A  11      -2.544 -14.576  19.716  1.00  0.88           N  
ATOM     94  NH1 ARG A  11      -2.896 -14.005  21.927  1.00  0.88           N  
ATOM     95  NH2 ARG A  11      -3.974 -15.814  21.019  1.00  0.88           N  
ATOM     96  CZ  ARG A  11      -3.136 -14.796  20.887  1.00  0.88           C  
ATOM     97  N   LEU A  12      -4.436 -11.568  15.012  1.00  0.89           N  
ATOM     98  CA  LEU A  12      -5.796 -11.311  14.550  1.00  0.89           C  
ATOM     99  C   LEU A  12      -5.981 -11.783  13.112  1.00  0.89           C  
ATOM    100  CB  LEU A  12      -6.126  -9.819  14.656  1.00  0.89           C  
ATOM    101  O   LEU A  12      -7.051 -12.274  12.748  1.00  0.89           O  
ATOM    102  CG  LEU A  12      -6.396  -9.283  16.063  1.00  0.89           C  
ATOM    103  CD1 LEU A  12      -6.359  -7.759  16.065  1.00  0.89           C  
ATOM    104  CD2 LEU A  12      -7.738  -9.791  16.580  1.00  0.89           C  
ATOM    105  N   ILE A  13      -4.873 -11.731  12.339  1.00  0.86           N  
ATOM    106  CA  ILE A  13      -4.957 -12.054  10.919  1.00  0.86           C  
ATOM    107  C   ILE A  13      -4.783 -13.558  10.720  1.00  0.86           C  
ATOM    108  CB  ILE A  13      -3.900 -11.279  10.100  1.00  0.86           C  
ATOM    109  O   ILE A  13      -5.535 -14.182   9.969  1.00  0.86           O  
ATOM    110  CG1 ILE A  13      -4.155  -9.770  10.192  1.00  0.86           C  
ATOM    111  CG2 ILE A  13      -3.898 -11.746   8.641  1.00  0.86           C  
ATOM    112  CD1 ILE A  13      -3.006  -8.916   9.673  1.00  0.86           C  
ATOM    113  N   ASN A  14      -3.829 -14.086  11.440  1.00  0.81           N  
ATOM    114  CA  ASN A  14      -3.433 -15.461  11.154  1.00  0.81           C  
ATOM    115  C   ASN A  14      -3.465 -16.326  12.411  1.00  0.81           C  
ATOM    116  CB  ASN A  14      -2.041 -15.497  10.520  1.00  0.81           C  
ATOM    117  O   ASN A  14      -3.185 -17.525  12.351  1.00  0.81           O  
ATOM    118  CG  ASN A  14      -1.988 -14.780   9.186  1.00  0.81           C  
ATOM    119  ND2 ASN A  14      -0.893 -14.071   8.937  1.00  0.81           N  
ATOM    120  OD1 ASN A  14      -2.923 -14.861   8.386  1.00  0.81           O  
ATOM    121  N   GLY A  15      -3.857 -15.794  13.513  1.00  0.75           N  
ATOM    122  CA  GLY A  15      -3.751 -16.510  14.774  1.00  0.75           C  
ATOM    123  C   GLY A  15      -5.058 -17.141  15.214  1.00  0.75           C  
ATOM    124  O   GLY A  15      -6.029 -17.166  14.454  1.00  0.75           O  
ATOM    125  N   PRO A  16      -5.015 -17.746  16.444  1.00  0.69           N  
ATOM    126  CA  PRO A  16      -6.157 -18.490  16.982  1.00  0.69           C  
ATOM    127  C   PRO A  16      -7.347 -17.590  17.306  1.00  0.69           C  
ATOM    128  CB  PRO A  16      -5.594 -19.129  18.253  1.00  0.69           C  
ATOM    129  O   PRO A  16      -8.489 -18.057  17.335  1.00  0.69           O  
ATOM    130  CG  PRO A  16      -4.337 -18.372  18.537  1.00  0.69           C  
ATOM    131  CD  PRO A  16      -3.932 -17.636  17.293  1.00  0.69           C  
ATOM    132  N   LEU A  17      -7.021 -16.343  17.598  1.00  0.73           N  
ATOM    133  CA  LEU A  17      -8.108 -15.397  17.824  1.00  0.73           C  
ATOM    134  C   LEU A  17      -8.621 -14.833  16.504  1.00  0.73           C  
ATOM    135  CB  LEU A  17      -7.645 -14.257  18.735  1.00  0.73           C  
ATOM    136  O   LEU A  17      -8.043 -13.889  15.960  1.00  0.73           O  
ATOM    137  CG  LEU A  17      -8.729 -13.576  19.572  1.00  0.73           C  
ATOM    138  CD1 LEU A  17      -8.800 -14.204  20.960  1.00  0.73           C  
ATOM    139  CD2 LEU A  17      -8.465 -12.077  19.671  1.00  0.73           C  
ATOM    140  N   SER A  18      -9.584 -15.586  15.807  1.00  0.83           N  
ATOM    141  CA  SER A  18     -10.109 -15.190  14.505  1.00  0.83           C  
ATOM    142  C   SER A  18     -11.220 -14.155  14.648  1.00  0.83           C  
ATOM    143  CB  SER A  18     -10.631 -16.409  13.743  1.00  0.83           C  
ATOM    144  O   SER A  18     -11.871 -14.077  15.692  1.00  0.83           O  
ATOM    145  OG  SER A  18     -10.646 -17.554  14.577  1.00  0.83           O  
ATOM    146  N   LEU A  19     -11.203 -13.277  13.668  1.00  0.93           N  
ATOM    147  CA  LEU A  19     -12.279 -12.293  13.611  1.00  0.93           C  
ATOM    148  C   LEU A  19     -13.641 -12.978  13.593  1.00  0.93           C  
ATOM    149  CB  LEU A  19     -12.126 -11.403  12.375  1.00  0.93           C  
ATOM    150  O   LEU A  19     -13.870 -13.895  12.801  1.00  0.93           O  
ATOM    151  CG  LEU A  19     -10.887 -10.507  12.334  1.00  0.93           C  
ATOM    152  CD1 LEU A  19     -10.744  -9.863  10.959  1.00  0.93           C  
ATOM    153  CD2 LEU A  19     -10.959  -9.443  13.424  1.00  0.93           C  
ATOM    154  N   ARG A  20     -14.544 -12.547  14.533  1.00  0.94           N  
ATOM    155  CA  ARG A  20     -15.862 -13.161  14.658  1.00  0.94           C  
ATOM    156  C   ARG A  20     -16.928 -12.317  13.967  1.00  0.94           C  
ATOM    157  CB  ARG A  20     -16.225 -13.359  16.132  1.00  0.94           C  
ATOM    158  O   ARG A  20     -16.908 -12.163  12.744  1.00  0.94           O  
ATOM    159  CG  ARG A  20     -15.562 -14.568  16.772  1.00  0.94           C  
ATOM    160  CD  ARG A  20     -16.020 -14.767  18.210  1.00  0.94           C  
ATOM    161  NE  ARG A  20     -17.359 -15.347  18.273  1.00  0.94           N  
ATOM    162  NH1 ARG A  20     -17.506 -15.276  20.578  1.00  0.94           N  
ATOM    163  NH2 ARG A  20     -19.246 -16.106  19.339  1.00  0.94           N  
ATOM    164  CZ  ARG A  20     -18.034 -15.575  19.396  1.00  0.94           C  
ATOM    165  N   GLN A  21     -17.583 -11.499  14.712  1.00  0.95           N  
ATOM    166  CA  GLN A  21     -18.659 -10.680  14.164  1.00  0.95           C  
ATOM    167  C   GLN A  21     -18.228  -9.223  14.030  1.00  0.95           C  
ATOM    168  CB  GLN A  21     -19.910 -10.780  15.039  1.00  0.95           C  
ATOM    169  O   GLN A  21     -17.519  -8.698  14.891  1.00  0.95           O  
ATOM    170  CG  GLN A  21     -20.538 -12.167  15.058  1.00  0.95           C  
ATOM    171  CD  GLN A  21     -21.104 -12.574  13.711  1.00  0.95           C  
ATOM    172  NE2 GLN A  21     -22.030 -13.527  13.720  1.00  0.95           N  
ATOM    173  OE1 GLN A  21     -20.712 -12.036  12.670  1.00  0.95           O  
ATOM    174  N   ILE A  22     -18.657  -8.649  12.865  1.00  0.96           N  
ATOM    175  CA  ILE A  22     -18.384  -7.231  12.658  1.00  0.96           C  
ATOM    176  C   ILE A  22     -19.644  -6.417  12.945  1.00  0.96           C  
ATOM    177  CB  ILE A  22     -17.883  -6.956  11.223  1.00  0.96           C  
ATOM    178  O   ILE A  22     -20.680  -6.619  12.307  1.00  0.96           O  
ATOM    179  CG1 ILE A  22     -16.750  -7.922  10.858  1.00  0.96           C  
ATOM    180  CG2 ILE A  22     -17.428  -5.500  11.080  1.00  0.96           C  
ATOM    181  CD1 ILE A  22     -15.552  -7.853  11.795  1.00  0.96           C  
ATOM    182  N   TYR A  23     -19.522  -5.539  13.934  1.00  0.95           N  
ATOM    183  CA  TYR A  23     -20.622  -4.655  14.303  1.00  0.95           C  
ATOM    184  C   TYR A  23     -20.381  -3.241  13.790  1.00  0.95           C  
ATOM    185  CB  TYR A  23     -20.808  -4.634  15.823  1.00  0.95           C  
ATOM    186  O   TYR A  23     -19.234  -2.824  13.614  1.00  0.95           O  
ATOM    187  CG  TYR A  23     -21.164  -5.979  16.410  1.00  0.95           C  
ATOM    188  CD1 TYR A  23     -22.493  -6.347  16.602  1.00  0.95           C  
ATOM    189  CD2 TYR A  23     -20.172  -6.883  16.774  1.00  0.95           C  
ATOM    190  CE1 TYR A  23     -22.826  -7.584  17.144  1.00  0.95           C  
ATOM    191  CE2 TYR A  23     -20.493  -8.123  17.317  1.00  0.95           C  
ATOM    192  OH  TYR A  23     -22.144  -9.690  18.034  1.00  0.95           O  
ATOM    193  CZ  TYR A  23     -21.820  -8.464  17.497  1.00  0.95           C  
ATOM    194  N   PHE A  24     -21.468  -2.574  13.512  1.00  0.93           N  
ATOM    195  CA  PHE A  24     -21.393  -1.193  13.053  1.00  0.93           C  
ATOM    196  C   PHE A  24     -22.076  -0.255  14.042  1.00  0.93           C  
ATOM    197  CB  PHE A  24     -22.030  -1.050  11.668  1.00  0.93           C  
ATOM    198  O   PHE A  24     -23.247  -0.445  14.377  1.00  0.93           O  
ATOM    199  CG  PHE A  24     -21.351  -1.863  10.600  1.00  0.93           C  
ATOM    200  CD1 PHE A  24     -20.333  -1.314   9.830  1.00  0.93           C  
ATOM    201  CD2 PHE A  24     -21.730  -3.179  10.366  1.00  0.93           C  
ATOM    202  CE1 PHE A  24     -19.702  -2.065   8.841  1.00  0.93           C  
ATOM    203  CE2 PHE A  24     -21.104  -3.935   9.379  1.00  0.93           C  
ATOM    204  CZ  PHE A  24     -20.091  -3.376   8.617  1.00  0.93           C  
ATOM    205  N   ALA A  25     -21.307   0.646  14.556  1.00  0.90           N  
ATOM    206  CA  ALA A  25     -21.866   1.591  15.520  1.00  0.90           C  
ATOM    207  C   ALA A  25     -22.889   2.509  14.857  1.00  0.90           C  
ATOM    208  CB  ALA A  25     -20.754   2.415  16.164  1.00  0.90           C  
ATOM    209  O   ALA A  25     -22.700   2.939  13.717  1.00  0.90           O  
ATOM    210  N   SER A  26     -24.082   2.562  15.433  1.00  0.74           N  
ATOM    211  CA  SER A  26     -25.163   3.394  14.916  1.00  0.74           C  
ATOM    212  C   SER A  26     -24.914   4.870  15.207  1.00  0.74           C  
ATOM    213  CB  SER A  26     -26.503   2.967  15.517  1.00  0.74           C  
ATOM    214  O   SER A  26     -24.446   5.223  16.292  1.00  0.74           O  
ATOM    215  OG  SER A  26     -27.563   3.744  14.986  1.00  0.74           O  
ATOM    216  N   SER A  27     -24.859   5.661  14.083  1.00  0.64           N  
ATOM    217  CA  SER A  27     -24.733   7.109  14.216  1.00  0.64           C  
ATOM    218  C   SER A  27     -26.101   7.773  14.335  1.00  0.64           C  
ATOM    219  CB  SER A  27     -23.975   7.694  13.024  1.00  0.64           C  
ATOM    220  O   SER A  27     -26.200   9.002  14.350  1.00  0.64           O  
ATOM    221  OG  SER A  27     -24.256   6.963  11.842  1.00  0.64           O  
ATOM    222  N   ASN A  28     -27.160   6.848  14.538  1.00  0.61           N  
ATOM    223  CA  ASN A  28     -28.475   7.474  14.460  1.00  0.61           C  
ATOM    224  C   ASN A  28     -29.048   7.750  15.847  1.00  0.61           C  
ATOM    225  CB  ASN A  28     -29.438   6.602  13.651  1.00  0.61           C  
ATOM    226  O   ASN A  28     -28.911   6.928  16.754  1.00  0.61           O  
ATOM    227  CG  ASN A  28     -29.235   6.740  12.155  1.00  0.61           C  
ATOM    228  ND2 ASN A  28     -29.793   5.807  11.393  1.00  0.61           N  
ATOM    229  OD1 ASN A  28     -28.582   7.677  11.689  1.00  0.61           O  
ATOM    230  N   GLY A  29     -29.091   9.041  16.277  1.00  0.66           N  
ATOM    231  CA  GLY A  29     -29.673   9.557  17.505  1.00  0.66           C  
ATOM    232  C   GLY A  29     -28.725  10.447  18.286  1.00  0.66           C  
ATOM    233  O   GLY A  29     -27.595  10.689  17.855  1.00  0.66           O  
ATOM    234  N   PRO A  30     -29.279  11.116  19.310  1.00  0.74           N  
ATOM    235  CA  PRO A  30     -28.436  12.031  20.084  1.00  0.74           C  
ATOM    236  C   PRO A  30     -27.266  11.323  20.763  1.00  0.74           C  
ATOM    237  CB  PRO A  30     -29.402  12.607  21.121  1.00  0.74           C  
ATOM    238  O   PRO A  30     -27.387  10.158  21.153  1.00  0.74           O  
ATOM    239  CG  PRO A  30     -30.598  11.712  21.069  1.00  0.74           C  
ATOM    240  CD  PRO A  30     -30.521  10.886  19.818  1.00  0.74           C  
ATOM    241  N   VAL A  31     -26.118  11.857  20.643  1.00  0.81           N  
ATOM    242  CA  VAL A  31     -24.902  11.347  21.268  1.00  0.81           C  
ATOM    243  C   VAL A  31     -25.016  11.461  22.787  1.00  0.81           C  
ATOM    244  CB  VAL A  31     -23.649  12.101  20.769  1.00  0.81           C  
ATOM    245  O   VAL A  31     -25.211  12.555  23.321  1.00  0.81           O  
ATOM    246  CG1 VAL A  31     -22.384  11.519  21.397  1.00  0.81           C  
ATOM    247  CG2 VAL A  31     -23.567  12.048  19.245  1.00  0.81           C  
ATOM    248  N   PRO A  32     -25.075  10.310  23.411  1.00  0.81           N  
ATOM    249  CA  PRO A  32     -25.103  10.352  24.875  1.00  0.81           C  
ATOM    250  C   PRO A  32     -23.920  11.115  25.467  1.00  0.81           C  
ATOM    251  CB  PRO A  32     -25.052   8.874  25.271  1.00  0.81           C  
ATOM    252  O   PRO A  32     -22.863  11.205  24.838  1.00  0.81           O  
ATOM    253  CG  PRO A  32     -25.438   8.133  24.032  1.00  0.81           C  
ATOM    254  CD  PRO A  32     -25.102   8.986  22.842  1.00  0.81           C  
ATOM    255  N   ASP A  33     -24.178  11.687  26.686  1.00  0.74           N  
ATOM    256  CA  ASP A  33     -23.137  12.367  27.451  1.00  0.74           C  
ATOM    257  C   ASP A  33     -22.018  11.401  27.835  1.00  0.74           C  
ATOM    258  CB  ASP A  33     -23.728  13.011  28.707  1.00  0.74           C  
ATOM    259  O   ASP A  33     -22.280  10.253  28.202  1.00  0.74           O  
ATOM    260  CG  ASP A  33     -24.461  14.309  28.418  1.00  0.74           C  
ATOM    261  OD1 ASP A  33     -24.299  14.868  27.311  1.00  0.74           O  
ATOM    262  OD2 ASP A  33     -25.206  14.779  29.305  1.00  0.74           O  
ATOM    263  N   LEU A  34     -20.740  11.565  27.182  1.00  0.78           N  
ATOM    264  CA  LEU A  34     -19.535  10.809  27.506  1.00  0.78           C  
ATOM    265  C   LEU A  34     -19.235   9.774  26.427  1.00  0.78           C  
ATOM    266  CB  LEU A  34     -19.685  10.118  28.864  1.00  0.78           C  
ATOM    267  O   LEU A  34     -18.374   8.911  26.611  1.00  0.78           O  
ATOM    268  CG  LEU A  34     -19.794  11.035  30.083  1.00  0.78           C  
ATOM    269  CD1 LEU A  34     -20.059  10.215  31.342  1.00  0.78           C  
ATOM    270  CD2 LEU A  34     -18.527  11.870  30.240  1.00  0.78           C  
ATOM    271  N   ALA A  35     -20.189   9.739  25.455  1.00  0.80           N  
ATOM    272  CA  ALA A  35     -19.878   8.854  24.336  1.00  0.80           C  
ATOM    273  C   ALA A  35     -18.598   9.291  23.629  1.00  0.80           C  
ATOM    274  CB  ALA A  35     -21.042   8.817  23.347  1.00  0.80           C  
ATOM    275  O   ALA A  35     -18.274  10.481  23.600  1.00  0.80           O  
ATOM    276  N   TYR A  36     -17.931   8.286  23.232  1.00  0.78           N  
ATOM    277  CA  TYR A  36     -16.711   8.566  22.483  1.00  0.78           C  
ATOM    278  C   TYR A  36     -17.020   8.821  21.013  1.00  0.78           C  
ATOM    279  CB  TYR A  36     -15.721   7.405  22.614  1.00  0.78           C  
ATOM    280  O   TYR A  36     -17.572   7.956  20.329  1.00  0.78           O  
ATOM    281  CG  TYR A  36     -14.339   7.723  22.096  1.00  0.78           C  
ATOM    282  CD1 TYR A  36     -13.719   6.901  21.158  1.00  0.78           C  
ATOM    283  CD2 TYR A  36     -13.652   8.846  22.543  1.00  0.78           C  
ATOM    284  CE1 TYR A  36     -12.445   7.190  20.679  1.00  0.78           C  
ATOM    285  CE2 TYR A  36     -12.378   9.145  22.071  1.00  0.78           C  
ATOM    286  OH  TYR A  36     -10.523   8.603  20.670  1.00  0.78           O  
ATOM    287  CZ  TYR A  36     -11.784   8.312  21.141  1.00  0.78           C  
ATOM    288  N   GLN A  37     -16.688  10.076  20.485  1.00  0.83           N  
ATOM    289  CA  GLN A  37     -16.944  10.494  19.110  1.00  0.83           C  
ATOM    290  C   GLN A  37     -15.759  11.270  18.542  1.00  0.83           C  
ATOM    291  CB  GLN A  37     -18.212  11.345  19.035  1.00  0.83           C  
ATOM    292  O   GLN A  37     -15.280  12.223  19.159  1.00  0.83           O  
ATOM    293  CG  GLN A  37     -18.633  11.696  17.614  1.00  0.83           C  
ATOM    294  CD  GLN A  37     -19.904  12.525  17.566  1.00  0.83           C  
ATOM    295  NE2 GLN A  37     -20.639  12.419  16.465  1.00  0.83           N  
ATOM    296  OE1 GLN A  37     -20.222  13.253  18.512  1.00  0.83           O  
ATOM    297  N   VAL A  38     -15.369  10.792  17.419  1.00  0.82           N  
ATOM    298  CA  VAL A  38     -14.276  11.477  16.736  1.00  0.82           C  
ATOM    299  C   VAL A  38     -14.595  11.605  15.249  1.00  0.82           C  
ATOM    300  CB  VAL A  38     -12.933  10.738  16.932  1.00  0.82           C  
ATOM    301  O   VAL A  38     -15.551  11.001  14.758  1.00  0.82           O  
ATOM    302  CG1 VAL A  38     -12.523  10.743  18.404  1.00  0.82           C  
ATOM    303  CG2 VAL A  38     -13.030   9.307  16.406  1.00  0.82           C  
ATOM    304  N   ASP A  39     -13.750  12.448  14.463  1.00  0.82           N  
ATOM    305  CA  ASP A  39     -14.049  12.774  13.072  1.00  0.82           C  
ATOM    306  C   ASP A  39     -13.352  11.804  12.120  1.00  0.82           C  
ATOM    307  CB  ASP A  39     -13.633  14.212  12.756  1.00  0.82           C  
ATOM    308  O   ASP A  39     -13.280  12.054  10.915  1.00  0.82           O  
ATOM    309  CG  ASP A  39     -14.438  15.245  13.524  1.00  0.82           C  
ATOM    310  OD1 ASP A  39     -15.578  14.943  13.940  1.00  0.82           O  
ATOM    311  OD2 ASP A  39     -13.930  16.371  13.713  1.00  0.82           O  
ATOM    312  N   PHE A  40     -12.860  10.751  12.608  1.00  0.86           N  
ATOM    313  CA  PHE A  40     -12.268   9.729  11.753  1.00  0.86           C  
ATOM    314  C   PHE A  40     -12.763   8.342  12.145  1.00  0.86           C  
ATOM    315  CB  PHE A  40     -10.739   9.782  11.828  1.00  0.86           C  
ATOM    316  O   PHE A  40     -13.239   8.141  13.264  1.00  0.86           O  
ATOM    317  CG  PHE A  40     -10.207   9.989  13.221  1.00  0.86           C  
ATOM    318  CD1 PHE A  40      -9.846  11.256  13.661  1.00  0.86           C  
ATOM    319  CD2 PHE A  40     -10.069   8.915  14.090  1.00  0.86           C  
ATOM    320  CE1 PHE A  40      -9.353  11.450  14.949  1.00  0.86           C  
ATOM    321  CE2 PHE A  40      -9.577   9.101  15.379  1.00  0.86           C  
ATOM    322  CZ  PHE A  40      -9.219  10.369  15.806  1.00  0.86           C  
ATOM    323  N   PRO A  41     -12.680   7.395  11.107  1.00  0.93           N  
ATOM    324  CA  PRO A  41     -13.159   6.038  11.375  1.00  0.93           C  
ATOM    325  C   PRO A  41     -12.246   5.267  12.326  1.00  0.93           C  
ATOM    326  CB  PRO A  41     -13.175   5.389   9.989  1.00  0.93           C  
ATOM    327  O   PRO A  41     -11.032   5.487  12.337  1.00  0.93           O  
ATOM    328  CG  PRO A  41     -12.998   6.525   9.034  1.00  0.93           C  
ATOM    329  CD  PRO A  41     -12.384   7.679   9.773  1.00  0.93           C  
ATOM    330  N   ARG A  42     -12.900   4.272  13.000  1.00  0.95           N  
ATOM    331  CA  ARG A  42     -12.109   3.469  13.926  1.00  0.95           C  
ATOM    332  C   ARG A  42     -12.633   2.038  13.996  1.00  0.95           C  
ATOM    333  CB  ARG A  42     -12.112   4.097  15.322  1.00  0.95           C  
ATOM    334  O   ARG A  42     -13.830   1.801  13.819  1.00  0.95           O  
ATOM    335  CG  ARG A  42     -13.500   4.438  15.840  1.00  0.95           C  
ATOM    336  CD  ARG A  42     -13.441   5.138  17.191  1.00  0.95           C  
ATOM    337  NE  ARG A  42     -14.774   5.342  17.751  1.00  0.95           N  
ATOM    338  NH1 ARG A  42     -14.802   7.624  17.392  1.00  0.95           N  
ATOM    339  NH2 ARG A  42     -16.603   6.589  18.363  1.00  0.95           N  
ATOM    340  CZ  ARG A  42     -15.390   6.518  17.834  1.00  0.95           C  
ATOM    341  N   LEU A  43     -11.672   1.202  14.337  1.00  0.97           N  
ATOM    342  CA  LEU A  43     -12.004  -0.176  14.683  1.00  0.97           C  
ATOM    343  C   LEU A  43     -11.739  -0.444  16.160  1.00  0.97           C  
ATOM    344  CB  LEU A  43     -11.200  -1.153  13.822  1.00  0.97           C  
ATOM    345  O   LEU A  43     -10.689  -0.068  16.685  1.00  0.97           O  
ATOM    346  CG  LEU A  43     -11.520  -1.161  12.326  1.00  0.97           C  
ATOM    347  CD1 LEU A  43     -10.590  -2.119  11.590  1.00  0.97           C  
ATOM    348  CD2 LEU A  43     -12.979  -1.538  12.093  1.00  0.97           C  
ATOM    349  N   GLU A  44     -12.709  -1.100  16.729  1.00  0.95           N  
ATOM    350  CA  GLU A  44     -12.521  -1.588  18.091  1.00  0.95           C  
ATOM    351  C   GLU A  44     -12.646  -3.108  18.156  1.00  0.95           C  
ATOM    352  CB  GLU A  44     -13.531  -0.937  19.040  1.00  0.95           C  
ATOM    353  O   GLU A  44     -13.691  -3.665  17.813  1.00  0.95           O  
ATOM    354  CG  GLU A  44     -13.341   0.564  19.204  1.00  0.95           C  
ATOM    355  CD  GLU A  44     -12.148   0.926  20.073  1.00  0.95           C  
ATOM    356  OE1 GLU A  44     -11.721   2.103  20.059  1.00  0.95           O  
ATOM    357  OE2 GLU A  44     -11.634   0.025  20.774  1.00  0.95           O  
ATOM    358  N   ILE A  45     -11.555  -3.709  18.598  1.00  0.96           N  
ATOM    359  CA  ILE A  45     -11.542  -5.167  18.642  1.00  0.96           C  
ATOM    360  C   ILE A  45     -11.423  -5.639  20.089  1.00  0.96           C  
ATOM    361  CB  ILE A  45     -10.390  -5.748  17.792  1.00  0.96           C  
ATOM    362  O   ILE A  45     -10.564  -5.163  20.835  1.00  0.96           O  
ATOM    363  CG1 ILE A  45     -10.475  -5.230  16.352  1.00  0.96           C  
ATOM    364  CG2 ILE A  45     -10.413  -7.279  17.826  1.00  0.96           C  
ATOM    365  CD1 ILE A  45      -9.130  -5.153  15.642  1.00  0.96           C  
ATOM    366  N   VAL A  46     -12.265  -6.621  20.394  1.00  0.96           N  
ATOM    367  CA  VAL A  46     -12.223  -7.173  21.744  1.00  0.96           C  
ATOM    368  C   VAL A  46     -11.183  -8.289  21.815  1.00  0.96           C  
ATOM    369  CB  VAL A  46     -13.606  -7.704  22.183  1.00  0.96           C  
ATOM    370  O   VAL A  46     -11.270  -9.274  21.079  1.00  0.96           O  
ATOM    371  CG1 VAL A  46     -13.556  -8.216  23.622  1.00  0.96           C  
ATOM    372  CG2 VAL A  46     -14.667  -6.615  22.037  1.00  0.96           C  
ATOM    373  N   LEU A  47     -10.224  -8.089  22.742  1.00  0.94           N  
ATOM    374  CA  LEU A  47      -9.177  -9.096  22.884  1.00  0.94           C  
ATOM    375  C   LEU A  47      -9.504 -10.063  24.017  1.00  0.94           C  
ATOM    376  CB  LEU A  47      -7.823  -8.429  23.141  1.00  0.94           C  
ATOM    377  O   LEU A  47      -9.290 -11.271  23.889  1.00  0.94           O  
ATOM    378  CG  LEU A  47      -7.324  -7.470  22.060  1.00  0.94           C  
ATOM    379  CD1 LEU A  47      -5.992  -6.853  22.473  1.00  0.94           C  
ATOM    380  CD2 LEU A  47      -7.193  -8.192  20.723  1.00  0.94           C  
ATOM    381  N   GLU A  48      -9.992  -9.502  25.147  1.00  0.94           N  
ATOM    382  CA  GLU A  48     -10.387 -10.258  26.332  1.00  0.94           C  
ATOM    383  C   GLU A  48     -11.615  -9.641  26.996  1.00  0.94           C  
ATOM    384  CB  GLU A  48      -9.231 -10.333  27.332  1.00  0.94           C  
ATOM    385  O   GLU A  48     -11.803  -8.424  26.957  1.00  0.94           O  
ATOM    386  CG  GLU A  48      -8.048 -11.157  26.844  1.00  0.94           C  
ATOM    387  CD  GLU A  48      -6.906 -11.220  27.846  1.00  0.94           C  
ATOM    388  OE1 GLU A  48      -5.841 -11.789  27.517  1.00  0.94           O  
ATOM    389  OE2 GLU A  48      -7.079 -10.696  28.969  1.00  0.94           O  
ATOM    390  N   GLY A  49     -12.422 -10.494  27.591  1.00  0.93           N  
ATOM    391  CA  GLY A  49     -13.607 -10.009  28.281  1.00  0.93           C  
ATOM    392  C   GLY A  49     -14.759  -9.700  27.343  1.00  0.93           C  
ATOM    393  O   GLY A  49     -14.819 -10.228  26.231  1.00  0.93           O  
ATOM    394  N   GLU A  50     -15.735  -8.960  27.837  1.00  0.94           N  
ATOM    395  CA  GLU A  50     -16.898  -8.574  27.043  1.00  0.94           C  
ATOM    396  C   GLU A  50     -17.475  -7.245  27.520  1.00  0.94           C  
ATOM    397  CB  GLU A  50     -17.972  -9.664  27.097  1.00  0.94           C  
ATOM    398  O   GLU A  50     -17.236  -6.830  28.656  1.00  0.94           O  
ATOM    399  CG  GLU A  50     -18.564  -9.876  28.483  1.00  0.94           C  
ATOM    400  CD  GLU A  50     -19.529 -11.049  28.550  1.00  0.94           C  
ATOM    401  OE1 GLU A  50     -20.292 -11.151  29.537  1.00  0.94           O  
ATOM    402  OE2 GLU A  50     -19.521 -11.873  27.608  1.00  0.94           O  
ATOM    403  N   PHE A  51     -18.027  -6.588  26.577  1.00  0.93           N  
ATOM    404  CA  PHE A  51     -18.744  -5.369  26.934  1.00  0.93           C  
ATOM    405  C   PHE A  51     -19.973  -5.186  26.052  1.00  0.93           C  
ATOM    406  CB  PHE A  51     -17.826  -4.149  26.816  1.00  0.93           C  
ATOM    407  O   PHE A  51     -20.059  -5.769  24.969  1.00  0.93           O  
ATOM    408  CG  PHE A  51     -17.444  -3.812  25.399  1.00  0.93           C  
ATOM    409  CD1 PHE A  51     -16.308  -4.363  24.821  1.00  0.93           C  
ATOM    410  CD2 PHE A  51     -18.224  -2.943  24.646  1.00  0.93           C  
ATOM    411  CE1 PHE A  51     -15.953  -4.053  23.510  1.00  0.93           C  
ATOM    412  CE2 PHE A  51     -17.875  -2.628  23.336  1.00  0.93           C  
ATOM    413  CZ  PHE A  51     -16.739  -3.183  22.770  1.00  0.93           C  
ATOM    414  N   VAL A  52     -20.897  -4.433  26.639  1.00  0.92           N  
ATOM    415  CA  VAL A  52     -22.089  -4.055  25.888  1.00  0.92           C  
ATOM    416  C   VAL A  52     -21.898  -2.667  25.280  1.00  0.92           C  
ATOM    417  CB  VAL A  52     -23.352  -4.077  26.779  1.00  0.92           C  
ATOM    418  O   VAL A  52     -21.434  -1.745  25.954  1.00  0.92           O  
ATOM    419  CG1 VAL A  52     -24.581  -3.641  25.984  1.00  0.92           C  
ATOM    420  CG2 VAL A  52     -23.561  -5.469  27.372  1.00  0.92           C  
ATOM    421  N   ASP A  53     -22.118  -2.659  23.958  1.00  0.90           N  
ATOM    422  CA  ASP A  53     -22.077  -1.349  23.314  1.00  0.90           C  
ATOM    423  C   ASP A  53     -23.482  -0.869  22.958  1.00  0.90           C  
ATOM    424  CB  ASP A  53     -21.203  -1.395  22.060  1.00  0.90           C  
ATOM    425  O   ASP A  53     -24.172  -1.495  22.151  1.00  0.90           O  
ATOM    426  CG  ASP A  53     -20.922  -0.019  21.482  1.00  0.90           C  
ATOM    427  OD1 ASP A  53     -21.570   0.369  20.487  1.00  0.90           O  
ATOM    428  OD2 ASP A  53     -20.041   0.682  22.026  1.00  0.90           O  
ATOM    429  N   THR A  54     -23.845   0.212  23.612  1.00  0.84           N  
ATOM    430  CA  THR A  54     -25.185   0.761  23.435  1.00  0.84           C  
ATOM    431  C   THR A  54     -25.404   1.197  21.989  1.00  0.84           C  
ATOM    432  CB  THR A  54     -25.428   1.955  24.376  1.00  0.84           C  
ATOM    433  O   THR A  54     -26.487   1.001  21.433  1.00  0.84           O  
ATOM    434  CG2 THR A  54     -25.658   1.487  25.810  1.00  0.84           C  
ATOM    435  OG1 THR A  54     -24.286   2.821  24.345  1.00  0.84           O  
ATOM    436  N   GLY A  55     -24.325   1.701  21.428  1.00  0.82           N  
ATOM    437  CA  GLY A  55     -24.419   2.130  20.042  1.00  0.82           C  
ATOM    438  C   GLY A  55     -24.650   0.983  19.076  1.00  0.82           C  
ATOM    439  O   GLY A  55     -25.406   1.118  18.113  1.00  0.82           O  
ATOM    440  N   ALA A  56     -24.102  -0.061  19.346  1.00  0.86           N  
ATOM    441  CA  ALA A  56     -24.225  -1.232  18.481  1.00  0.86           C  
ATOM    442  C   ALA A  56     -25.416  -2.094  18.890  1.00  0.86           C  
ATOM    443  CB  ALA A  56     -22.939  -2.055  18.515  1.00  0.86           C  
ATOM    444  O   ALA A  56     -25.917  -2.889  18.092  1.00  0.86           O  
ATOM    445  N   GLY A  57     -25.870  -1.910  20.084  1.00  0.86           N  
ATOM    446  CA  GLY A  57     -26.964  -2.700  20.628  1.00  0.86           C  
ATOM    447  C   GLY A  57     -26.613  -4.166  20.800  1.00  0.86           C  
ATOM    448  O   GLY A  57     -27.439  -5.042  20.535  1.00  0.86           O  
ATOM    449  N   ALA A  58     -25.304  -4.439  21.070  1.00  0.91           N  
ATOM    450  CA  ALA A  58     -24.879  -5.832  21.183  1.00  0.91           C  
ATOM    451  C   ALA A  58     -23.779  -5.986  22.230  1.00  0.91           C  
ATOM    452  CB  ALA A  58     -24.398  -6.353  19.831  1.00  0.91           C  
ATOM    453  O   ALA A  58     -23.132  -5.006  22.609  1.00  0.91           O  
ATOM    454  N   THR A  59     -23.726  -7.265  22.723  1.00  0.94           N  
ATOM    455  CA  THR A  59     -22.612  -7.649  23.582  1.00  0.94           C  
ATOM    456  C   THR A  59     -21.435  -8.151  22.750  1.00  0.94           C  
ATOM    457  CB  THR A  59     -23.032  -8.736  24.589  1.00  0.94           C  
ATOM    458  O   THR A  59     -21.581  -9.087  21.961  1.00  0.94           O  
ATOM    459  CG2 THR A  59     -21.865  -9.134  25.487  1.00  0.94           C  
ATOM    460  OG1 THR A  59     -24.099  -8.236  25.405  1.00  0.94           O  
ATOM    461  N   LEU A  60     -20.308  -7.422  22.941  1.00  0.96           N  
ATOM    462  CA  LEU A  60     -19.121  -7.791  22.177  1.00  0.96           C  
ATOM    463  C   LEU A  60     -18.202  -8.688  23.000  1.00  0.96           C  
ATOM    464  CB  LEU A  60     -18.362  -6.540  21.726  1.00  0.96           C  
ATOM    465  O   LEU A  60     -17.989  -8.441  24.189  1.00  0.96           O  
ATOM    466  CG  LEU A  60     -18.960  -5.773  20.546  1.00  0.96           C  
ATOM    467  CD1 LEU A  60     -20.222  -5.032  20.980  1.00  0.96           C  
ATOM    468  CD2 LEU A  60     -17.938  -4.802  19.965  1.00  0.96           C  
ATOM    469  N   VAL A  61     -17.680  -9.757  22.326  1.00  0.95           N  
ATOM    470  CA  VAL A  61     -16.789 -10.730  22.949  1.00  0.95           C  
ATOM    471  C   VAL A  61     -15.483 -10.813  22.162  1.00  0.95           C  
ATOM    472  CB  VAL A  61     -17.447 -12.126  23.038  1.00  0.95           C  
ATOM    473  O   VAL A  61     -15.339 -10.175  21.117  1.00  0.95           O  
ATOM    474  CG1 VAL A  61     -18.689 -12.082  23.926  1.00  0.95           C  
ATOM    475  CG2 VAL A  61     -17.801 -12.638  21.643  1.00  0.95           C  
ATOM    476  N   PRO A  62     -14.508 -11.626  22.755  1.00  0.95           N  
ATOM    477  CA  PRO A  62     -13.213 -11.664  22.070  1.00  0.95           C  
ATOM    478  C   PRO A  62     -13.333 -12.082  20.606  1.00  0.95           C  
ATOM    479  CB  PRO A  62     -12.421 -12.701  22.871  1.00  0.95           C  
ATOM    480  O   PRO A  62     -14.015 -13.061  20.293  1.00  0.95           O  
ATOM    481  CG  PRO A  62     -12.978 -12.621  24.255  1.00  0.95           C  
ATOM    482  CD  PRO A  62     -14.459 -12.387  24.161  1.00  0.95           C  
ATOM    483  N   GLY A  63     -12.713 -11.229  19.733  1.00  0.94           N  
ATOM    484  CA  GLY A  63     -12.704 -11.465  18.298  1.00  0.94           C  
ATOM    485  C   GLY A  63     -13.716 -10.620  17.548  1.00  0.94           C  
ATOM    486  O   GLY A  63     -13.615 -10.456  16.330  1.00  0.94           O  
ATOM    487  N   ASP A  64     -14.675 -10.078  18.316  1.00  0.96           N  
ATOM    488  CA  ASP A  64     -15.655  -9.201  17.684  1.00  0.96           C  
ATOM    489  C   ASP A  64     -15.051  -7.832  17.379  1.00  0.96           C  
ATOM    490  CB  ASP A  64     -16.890  -9.044  18.574  1.00  0.96           C  
ATOM    491  O   ASP A  64     -14.170  -7.362  18.102  1.00  0.96           O  
ATOM    492  CG  ASP A  64     -17.781 -10.274  18.574  1.00  0.96           C  
ATOM    493  OD1 ASP A  64     -17.580 -11.172  17.728  1.00  0.96           O  
ATOM    494  OD2 ASP A  64     -18.694 -10.344  19.425  1.00  0.96           O  
ATOM    495  N   VAL A  65     -15.529  -7.310  16.301  1.00  0.97           N  
ATOM    496  CA  VAL A  65     -15.026  -6.016  15.852  1.00  0.97           C  
ATOM    497  C   VAL A  65     -16.178  -5.017  15.763  1.00  0.97           C  
ATOM    498  CB  VAL A  65     -14.310  -6.127  14.488  1.00  0.97           C  
ATOM    499  O   VAL A  65     -17.258  -5.348  15.268  1.00  0.97           O  
ATOM    500  CG1 VAL A  65     -13.762  -4.769  14.053  1.00  0.97           C  
ATOM    501  CG2 VAL A  65     -13.189  -7.162  14.557  1.00  0.97           C  
ATOM    502  N   LEU A  66     -15.910  -3.857  16.335  1.00  0.96           N  
ATOM    503  CA  LEU A  66     -16.831  -2.737  16.177  1.00  0.96           C  
ATOM    504  C   LEU A  66     -16.241  -1.674  15.256  1.00  0.96           C  
ATOM    505  CB  LEU A  66     -17.165  -2.122  17.538  1.00  0.96           C  
ATOM    506  O   LEU A  66     -15.190  -1.102  15.555  1.00  0.96           O  
ATOM    507  CG  LEU A  66     -18.112  -0.921  17.525  1.00  0.96           C  
ATOM    508  CD1 LEU A  66     -19.504  -1.349  17.072  1.00  0.96           C  
ATOM    509  CD2 LEU A  66     -18.170  -0.269  18.903  1.00  0.96           C  
ATOM    510  N   TYR A  67     -16.936  -1.506  14.167  1.00  0.96           N  
ATOM    511  CA  TYR A  67     -16.551  -0.423  13.268  1.00  0.96           C  
ATOM    512  C   TYR A  67     -17.332   0.848  13.580  1.00  0.96           C  
ATOM    513  CB  TYR A  67     -16.776  -0.830  11.809  1.00  0.96           C  
ATOM    514  O   TYR A  67     -18.564   0.829  13.635  1.00  0.96           O  
ATOM    515  CG  TYR A  67     -16.545   0.291  10.824  1.00  0.96           C  
ATOM    516  CD1 TYR A  67     -17.608   0.867  10.133  1.00  0.96           C  
ATOM    517  CD2 TYR A  67     -15.264   0.775  10.583  1.00  0.96           C  
ATOM    518  CE1 TYR A  67     -17.400   1.898   9.223  1.00  0.96           C  
ATOM    519  CE2 TYR A  67     -15.044   1.806   9.676  1.00  0.96           C  
ATOM    520  OH  TYR A  67     -15.905   3.382   8.102  1.00  0.96           O  
ATOM    521  CZ  TYR A  67     -16.117   2.361   9.002  1.00  0.96           C  
ATOM    522  N   VAL A  68     -16.671   1.932  13.812  1.00  0.94           N  
ATOM    523  CA  VAL A  68     -17.270   3.236  14.072  1.00  0.94           C  
ATOM    524  C   VAL A  68     -16.877   4.216  12.969  1.00  0.94           C  
ATOM    525  CB  VAL A  68     -16.846   3.790  15.451  1.00  0.94           C  
ATOM    526  O   VAL A  68     -15.705   4.574  12.837  1.00  0.94           O  
ATOM    527  CG1 VAL A  68     -17.607   5.075  15.774  1.00  0.94           C  
ATOM    528  CG2 VAL A  68     -17.075   2.742  16.539  1.00  0.94           C  
ATOM    529  N   PRO A  69     -17.858   4.640  12.175  1.00  0.92           N  
ATOM    530  CA  PRO A  69     -17.534   5.562  11.084  1.00  0.92           C  
ATOM    531  C   PRO A  69     -17.123   6.946  11.582  1.00  0.92           C  
ATOM    532  CB  PRO A  69     -18.837   5.635  10.284  1.00  0.92           C  
ATOM    533  O   PRO A  69     -17.344   7.276  12.750  1.00  0.92           O  
ATOM    534  CG  PRO A  69     -19.911   5.315  11.274  1.00  0.92           C  
ATOM    535  CD  PRO A  69     -19.339   4.401  12.319  1.00  0.92           C  
ATOM    536  N   ALA A  70     -16.571   7.662  10.652  1.00  0.88           N  
ATOM    537  CA  ALA A  70     -16.214   9.035  10.997  1.00  0.88           C  
ATOM    538  C   ALA A  70     -17.436   9.818  11.467  1.00  0.88           C  
ATOM    539  CB  ALA A  70     -15.565   9.732   9.803  1.00  0.88           C  
ATOM    540  O   ALA A  70     -18.484   9.796  10.816  1.00  0.88           O  
ATOM    541  N   GLY A  71     -17.243  10.430  12.656  1.00  0.85           N  
ATOM    542  CA  GLY A  71     -18.349  11.181  13.228  1.00  0.85           C  
ATOM    543  C   GLY A  71     -19.311  10.317  14.021  1.00  0.85           C  
ATOM    544  O   GLY A  71     -20.237  10.829  14.652  1.00  0.85           O  
ATOM    545  N   GLY A  72     -19.114   9.006  13.902  1.00  0.87           N  
ATOM    546  CA  GLY A  72     -19.929   8.102  14.698  1.00  0.87           C  
ATOM    547  C   GLY A  72     -19.465   7.993  16.139  1.00  0.87           C  
ATOM    548  O   GLY A  72     -18.414   8.527  16.500  1.00  0.87           O  
ATOM    549  N   TRP A  73     -20.284   7.358  16.948  1.00  0.88           N  
ATOM    550  CA  TRP A  73     -19.925   7.239  18.357  1.00  0.88           C  
ATOM    551  C   TRP A  73     -20.179   5.824  18.866  1.00  0.88           C  
ATOM    552  CB  TRP A  73     -20.712   8.247  19.200  1.00  0.88           C  
ATOM    553  O   TRP A  73     -20.938   5.065  18.257  1.00  0.88           O  
ATOM    554  CG  TRP A  73     -22.199   8.160  19.022  1.00  0.88           C  
ATOM    555  CD1 TRP A  73     -22.968   8.878  18.149  1.00  0.88           C  
ATOM    556  CD2 TRP A  73     -23.096   7.308  19.741  1.00  0.88           C  
ATOM    557  CE2 TRP A  73     -24.396   7.562  19.250  1.00  0.88           C  
ATOM    558  CE3 TRP A  73     -22.927   6.353  20.752  1.00  0.88           C  
ATOM    559  NE1 TRP A  73     -24.290   8.523  18.281  1.00  0.88           N  
ATOM    560  CH2 TRP A  73     -25.328   5.965  20.728  1.00  0.88           C  
ATOM    561  CZ2 TRP A  73     -25.522   6.894  19.738  1.00  0.88           C  
ATOM    562  CZ3 TRP A  73     -24.048   5.690  21.236  1.00  0.88           C  
ATOM    563  N   ASN A  74     -19.396   5.407  19.836  1.00  0.89           N  
ATOM    564  CA  ASN A  74     -19.692   4.211  20.619  1.00  0.89           C  
ATOM    565  C   ASN A  74     -19.656   4.499  22.117  1.00  0.89           C  
ATOM    566  CB  ASN A  74     -18.715   3.086  20.271  1.00  0.89           C  
ATOM    567  O   ASN A  74     -19.064   5.491  22.549  1.00  0.89           O  
ATOM    568  CG  ASN A  74     -17.319   3.338  20.806  1.00  0.89           C  
ATOM    569  ND2 ASN A  74     -16.783   2.372  21.542  1.00  0.89           N  
ATOM    570  OD1 ASN A  74     -16.728   4.393  20.561  1.00  0.89           O  
ATOM    571  N   PHE A  75     -20.319   3.712  22.868  1.00  0.87           N  
ATOM    572  CA  PHE A  75     -20.445   3.872  24.312  1.00  0.87           C  
ATOM    573  C   PHE A  75     -20.395   2.520  25.013  1.00  0.87           C  
ATOM    574  CB  PHE A  75     -21.748   4.597  24.663  1.00  0.87           C  
ATOM    575  O   PHE A  75     -21.436   1.935  25.321  1.00  0.87           O  
ATOM    576  CG  PHE A  75     -21.792   5.119  26.074  1.00  0.87           C  
ATOM    577  CD1 PHE A  75     -22.967   5.066  26.813  1.00  0.87           C  
ATOM    578  CD2 PHE A  75     -20.657   5.662  26.661  1.00  0.87           C  
ATOM    579  CE1 PHE A  75     -23.010   5.548  28.119  1.00  0.87           C  
ATOM    580  CE2 PHE A  75     -20.692   6.146  27.966  1.00  0.87           C  
ATOM    581  CZ  PHE A  75     -21.870   6.088  28.693  1.00  0.87           C  
ATOM    582  N   PRO A  76     -19.174   2.107  25.275  1.00  0.86           N  
ATOM    583  CA  PRO A  76     -19.031   0.785  25.889  1.00  0.86           C  
ATOM    584  C   PRO A  76     -19.457   0.765  27.355  1.00  0.86           C  
ATOM    585  CB  PRO A  76     -17.534   0.493  25.751  1.00  0.86           C  
ATOM    586  O   PRO A  76     -19.141   1.692  28.106  1.00  0.86           O  
ATOM    587  CG  PRO A  76     -16.908   1.824  25.486  1.00  0.86           C  
ATOM    588  CD  PRO A  76     -17.974   2.764  25.001  1.00  0.86           C  
ATOM    589  N   GLN A  77     -20.253  -0.215  27.720  1.00  0.88           N  
ATOM    590  CA  GLN A  77     -20.606  -0.500  29.107  1.00  0.88           C  
ATOM    591  C   GLN A  77     -19.915  -1.768  29.601  1.00  0.88           C  
ATOM    592  CB  GLN A  77     -22.122  -0.635  29.259  1.00  0.88           C  
ATOM    593  O   GLN A  77     -20.299  -2.877  29.225  1.00  0.88           O  
ATOM    594  CG  GLN A  77     -22.890   0.633  28.912  1.00  0.88           C  
ATOM    595  CD  GLN A  77     -24.184   0.768  29.692  1.00  0.88           C  
ATOM    596  NE2 GLN A  77     -24.741   1.974  29.713  1.00  0.88           N  
ATOM    597  OE1 GLN A  77     -24.679  -0.204  30.271  1.00  0.88           O  
ATOM    598  N   TRP A  78     -18.973  -1.505  30.536  1.00  0.87           N  
ATOM    599  CA  TRP A  78     -18.149  -2.618  30.995  1.00  0.87           C  
ATOM    600  C   TRP A  78     -18.734  -3.243  32.258  1.00  0.87           C  
ATOM    601  CB  TRP A  78     -16.714  -2.151  31.259  1.00  0.87           C  
ATOM    602  O   TRP A  78     -19.055  -2.537  33.216  1.00  0.87           O  
ATOM    603  CG  TRP A  78     -16.119  -1.350  30.140  1.00  0.87           C  
ATOM    604  CD1 TRP A  78     -16.158   0.008  29.988  1.00  0.87           C  
ATOM    605  CD2 TRP A  78     -15.400  -1.860  29.014  1.00  0.87           C  
ATOM    606  CE2 TRP A  78     -15.030  -0.753  28.218  1.00  0.87           C  
ATOM    607  CE3 TRP A  78     -15.030  -3.147  28.600  1.00  0.87           C  
ATOM    608  NE1 TRP A  78     -15.505   0.374  28.834  1.00  0.87           N  
ATOM    609  CH2 TRP A  78     -13.959  -2.164  26.648  1.00  0.87           C  
ATOM    610  CZ2 TRP A  78     -14.308  -0.895  27.030  1.00  0.87           C  
ATOM    611  CZ3 TRP A  78     -14.311  -3.285  27.418  1.00  0.87           C  
ATOM    612  N   GLN A  79     -18.951  -4.540  32.298  1.00  0.86           N  
ATOM    613  CA  GLN A  79     -19.445  -5.218  33.492  1.00  0.86           C  
ATOM    614  C   GLN A  79     -18.321  -5.961  34.207  1.00  0.86           C  
ATOM    615  CB  GLN A  79     -20.570  -6.189  33.131  1.00  0.86           C  
ATOM    616  O   GLN A  79     -18.436  -6.279  35.393  1.00  0.86           O  
ATOM    617  CG  GLN A  79     -21.819  -5.509  32.586  1.00  0.86           C  
ATOM    618  CD  GLN A  79     -22.918  -6.494  32.235  1.00  0.86           C  
ATOM    619  NE2 GLN A  79     -23.890  -6.043  31.449  1.00  0.86           N  
ATOM    620  OE1 GLN A  79     -22.894  -7.651  32.666  1.00  0.86           O  
ATOM    621  N   ALA A  80     -17.275  -6.232  33.467  1.00  0.89           N  
ATOM    622  CA  ALA A  80     -16.080  -6.922  33.947  1.00  0.89           C  
ATOM    623  C   ALA A  80     -14.829  -6.407  33.240  1.00  0.89           C  
ATOM    624  CB  ALA A  80     -16.218  -8.429  33.745  1.00  0.89           C  
ATOM    625  O   ALA A  80     -14.924  -5.675  32.252  1.00  0.89           O  
ATOM    626  N   PRO A  81     -13.733  -6.648  33.853  1.00  0.92           N  
ATOM    627  CA  PRO A  81     -12.508  -6.207  33.182  1.00  0.92           C  
ATOM    628  C   PRO A  81     -12.409  -6.708  31.743  1.00  0.92           C  
ATOM    629  CB  PRO A  81     -11.397  -6.807  34.047  1.00  0.92           C  
ATOM    630  O   PRO A  81     -12.774  -7.852  31.458  1.00  0.92           O  
ATOM    631  CG  PRO A  81     -12.006  -6.953  35.404  1.00  0.92           C  
ATOM    632  CD  PRO A  81     -13.464  -7.271  35.241  1.00  0.92           C  
ATOM    633  N   ALA A  82     -11.985  -5.783  30.847  1.00  0.94           N  
ATOM    634  CA  ALA A  82     -11.874  -6.118  29.429  1.00  0.94           C  
ATOM    635  C   ALA A  82     -10.713  -5.373  28.778  1.00  0.94           C  
ATOM    636  CB  ALA A  82     -13.180  -5.800  28.704  1.00  0.94           C  
ATOM    637  O   ALA A  82     -10.331  -4.290  29.229  1.00  0.94           O  
ATOM    638  N   THR A  83     -10.189  -6.066  27.763  1.00  0.95           N  
ATOM    639  CA  THR A  83      -9.103  -5.481  26.985  1.00  0.95           C  
ATOM    640  C   THR A  83      -9.509  -5.323  25.522  1.00  0.95           C  
ATOM    641  CB  THR A  83      -7.826  -6.336  27.076  1.00  0.95           C  
ATOM    642  O   THR A  83     -10.042  -6.256  24.917  1.00  0.95           O  
ATOM    643  CG2 THR A  83      -6.671  -5.684  26.323  1.00  0.95           C  
ATOM    644  OG1 THR A  83      -7.457  -6.489  28.453  1.00  0.95           O  
ATOM    645  N   THR A  84      -9.242  -4.082  25.023  1.00  0.95           N  
ATOM    646  CA  THR A  84      -9.605  -3.823  23.634  1.00  0.95           C  
ATOM    647  C   THR A  84      -8.407  -3.291  22.852  1.00  0.95           C  
ATOM    648  CB  THR A  84     -10.770  -2.821  23.539  1.00  0.95           C  
ATOM    649  O   THR A  84      -7.549  -2.606  23.411  1.00  0.95           O  
ATOM    650  CG2 THR A  84     -12.035  -3.386  24.176  1.00  0.95           C  
ATOM    651  OG1 THR A  84     -10.408  -1.610  24.214  1.00  0.95           O  
ATOM    652  N   PHE A  85      -8.436  -3.650  21.601  1.00  0.96           N  
ATOM    653  CA  PHE A  85      -7.481  -3.129  20.631  1.00  0.96           C  
ATOM    654  C   PHE A  85      -8.166  -2.186  19.649  1.00  0.96           C  
ATOM    655  CB  PHE A  85      -6.803  -4.274  19.873  1.00  0.96           C  
ATOM    656  O   PHE A  85      -9.143  -2.562  18.998  1.00  0.96           O  
ATOM    657  CG  PHE A  85      -5.867  -3.814  18.788  1.00  0.96           C  
ATOM    658  CD1 PHE A  85      -5.984  -4.307  17.494  1.00  0.96           C  
ATOM    659  CD2 PHE A  85      -4.869  -2.889  19.063  1.00  0.96           C  
ATOM    660  CE1 PHE A  85      -5.118  -3.883  16.489  1.00  0.96           C  
ATOM    661  CE2 PHE A  85      -4.000  -2.460  18.064  1.00  0.96           C  
ATOM    662  CZ  PHE A  85      -4.126  -2.959  16.777  1.00  0.96           C  
ATOM    663  N   SER A  86      -7.590  -0.960  19.590  1.00  0.95           N  
ATOM    664  CA  SER A  86      -8.213   0.036  18.725  1.00  0.95           C  
ATOM    665  C   SER A  86      -7.263   0.479  17.618  1.00  0.95           C  
ATOM    666  CB  SER A  86      -8.660   1.250  19.541  1.00  0.95           C  
ATOM    667  O   SER A  86      -6.060   0.621  17.845  1.00  0.95           O  
ATOM    668  OG  SER A  86      -9.550   0.863  20.573  1.00  0.95           O  
ATOM    669  N   VAL A  87      -7.871   0.578  16.421  1.00  0.96           N  
ATOM    670  CA  VAL A  87      -7.178   1.179  15.287  1.00  0.96           C  
ATOM    671  C   VAL A  87      -7.919   2.435  14.834  1.00  0.96           C  
ATOM    672  CB  VAL A  87      -7.046   0.185  14.111  1.00  0.96           C  
ATOM    673  O   VAL A  87      -9.109   2.381  14.517  1.00  0.96           O  
ATOM    674  CG1 VAL A  87      -6.166   0.768  13.007  1.00  0.96           C  
ATOM    675  CG2 VAL A  87      -6.482  -1.148  14.600  1.00  0.96           C  
ATOM    676  N   LEU A  88      -7.210   3.541  14.851  1.00  0.93           N  
ATOM    677  CA  LEU A  88      -7.767   4.807  14.386  1.00  0.93           C  
ATOM    678  C   LEU A  88      -7.213   5.173  13.013  1.00  0.93           C  
ATOM    679  CB  LEU A  88      -7.465   5.926  15.386  1.00  0.93           C  
ATOM    680  O   LEU A  88      -6.001   5.116  12.792  1.00  0.93           O  
ATOM    681  CG  LEU A  88      -8.100   5.787  16.771  1.00  0.93           C  
ATOM    682  CD1 LEU A  88      -7.025   5.823  17.852  1.00  0.93           C  
ATOM    683  CD2 LEU A  88      -9.132   6.886  16.998  1.00  0.93           C  
ATOM    684  N   PHE A  89      -8.170   5.539  12.142  1.00  0.93           N  
ATOM    685  CA  PHE A  89      -7.773   5.836  10.771  1.00  0.93           C  
ATOM    686  C   PHE A  89      -7.868   7.332  10.492  1.00  0.93           C  
ATOM    687  CB  PHE A  89      -8.643   5.060   9.778  1.00  0.93           C  
ATOM    688  O   PHE A  89      -8.875   7.807   9.964  1.00  0.93           O  
ATOM    689  CG  PHE A  89      -8.591   3.568   9.962  1.00  0.93           C  
ATOM    690  CD1 PHE A  89      -7.624   2.807   9.315  1.00  0.93           C  
ATOM    691  CD2 PHE A  89      -9.509   2.925  10.781  1.00  0.93           C  
ATOM    692  CE1 PHE A  89      -7.573   1.426   9.484  1.00  0.93           C  
ATOM    693  CE2 PHE A  89      -9.465   1.544  10.954  1.00  0.93           C  
ATOM    694  CZ  PHE A  89      -8.496   0.796  10.304  1.00  0.93           C  
ATOM    695  N   GLY A  90      -6.752   8.029  10.844  1.00  0.85           N  
ATOM    696  CA  GLY A  90      -6.670   9.456  10.578  1.00  0.85           C  
ATOM    697  C   GLY A  90      -6.302   9.774   9.141  1.00  0.85           C  
ATOM    698  O   GLY A  90      -5.920   8.882   8.380  1.00  0.85           O  
ATOM    699  N   LYS A  91      -6.397  11.031   8.787  1.00  0.77           N  
ATOM    700  CA  LYS A  91      -6.111  11.480   7.427  1.00  0.77           C  
ATOM    701  C   LYS A  91      -4.644  11.258   7.073  1.00  0.77           C  
ATOM    702  CB  LYS A  91      -6.473  12.957   7.262  1.00  0.77           C  
ATOM    703  O   LYS A  91      -4.328  10.808   5.969  1.00  0.77           O  
ATOM    704  CG  LYS A  91      -7.968  13.222   7.174  1.00  0.77           C  
ATOM    705  CD  LYS A  91      -8.260  14.686   6.874  1.00  0.77           C  
ATOM    706  CE  LYS A  91      -9.756  14.971   6.874  1.00  0.77           C  
ATOM    707  NZ  LYS A  91     -10.044  16.416   6.631  1.00  0.77           N  
ATOM    708  N   GLN A  92      -3.748  11.436   8.056  1.00  0.75           N  
ATOM    709  CA  GLN A  92      -2.319  11.403   7.759  1.00  0.75           C  
ATOM    710  C   GLN A  92      -1.625  10.277   8.518  1.00  0.75           C  
ATOM    711  CB  GLN A  92      -1.669  12.745   8.099  1.00  0.75           C  
ATOM    712  O   GLN A  92      -0.492   9.912   8.198  1.00  0.75           O  
ATOM    713  CG  GLN A  92      -2.149  13.899   7.230  1.00  0.75           C  
ATOM    714  CD  GLN A  92      -1.433  15.202   7.535  1.00  0.75           C  
ATOM    715  NE2 GLN A  92      -1.890  16.288   6.921  1.00  0.75           N  
ATOM    716  OE1 GLN A  92      -0.478  15.232   8.318  1.00  0.75           O  
ATOM    717  N   GLN A  93      -2.340   9.799   9.535  1.00  0.83           N  
ATOM    718  CA  GLN A  93      -1.709   8.766  10.350  1.00  0.83           C  
ATOM    719  C   GLN A  93      -2.731   7.733  10.817  1.00  0.83           C  
ATOM    720  CB  GLN A  93      -1.004   9.389  11.556  1.00  0.83           C  
ATOM    721  O   GLN A  93      -3.926   8.026  10.895  1.00  0.83           O  
ATOM    722  CG  GLN A  93      -1.933  10.170  12.475  1.00  0.83           C  
ATOM    723  CD  GLN A  93      -1.190  10.900  13.579  1.00  0.83           C  
ATOM    724  NE2 GLN A  93      -1.803  11.951  14.112  1.00  0.83           N  
ATOM    725  OE1 GLN A  93      -0.074  10.521  13.950  1.00  0.83           O  
ATOM    726  N   LEU A  94      -2.179   6.543  11.078  1.00  0.90           N  
ATOM    727  CA  LEU A  94      -2.933   5.519  11.791  1.00  0.90           C  
ATOM    728  C   LEU A  94      -2.507   5.450  13.254  1.00  0.90           C  
ATOM    729  CB  LEU A  94      -2.743   4.153  11.127  1.00  0.90           C  
ATOM    730  O   LEU A  94      -1.321   5.582  13.566  1.00  0.90           O  
ATOM    731  CG  LEU A  94      -3.122   4.060   9.648  1.00  0.90           C  
ATOM    732  CD1 LEU A  94      -2.777   2.679   9.099  1.00  0.90           C  
ATOM    733  CD2 LEU A  94      -4.603   4.363   9.455  1.00  0.90           C  
ATOM    734  N   GLY A  95      -3.469   5.328  14.073  1.00  0.90           N  
ATOM    735  CA  GLY A  95      -3.186   5.162  15.490  1.00  0.90           C  
ATOM    736  C   GLY A  95      -3.607   3.807  16.027  1.00  0.90           C  
ATOM    737  O   GLY A  95      -4.662   3.287  15.658  1.00  0.90           O  
ATOM    738  N   PHE A  96      -2.739   3.252  16.822  1.00  0.94           N  
ATOM    739  CA  PHE A  96      -3.029   1.977  17.468  1.00  0.94           C  
ATOM    740  C   PHE A  96      -2.985   2.117  18.985  1.00  0.94           C  
ATOM    741  CB  PHE A  96      -2.037   0.904  17.010  1.00  0.94           C  
ATOM    742  O   PHE A  96      -2.085   2.760  19.529  1.00  0.94           O  
ATOM    743  CG  PHE A  96      -1.885   0.816  15.516  1.00  0.94           C  
ATOM    744  CD1 PHE A  96      -2.669  -0.059  14.773  1.00  0.94           C  
ATOM    745  CD2 PHE A  96      -0.956   1.608  14.853  1.00  0.94           C  
ATOM    746  CE1 PHE A  96      -2.530  -0.142  13.390  1.00  0.94           C  
ATOM    747  CE2 PHE A  96      -0.812   1.530  13.471  1.00  0.94           C  
ATOM    748  CZ  PHE A  96      -1.599   0.654  12.741  1.00  0.94           C  
ATOM    749  N   SER A  97      -3.989   1.471  19.626  1.00  0.92           N  
ATOM    750  CA  SER A  97      -3.968   1.501  21.085  1.00  0.92           C  
ATOM    751  C   SER A  97      -4.591   0.239  21.673  1.00  0.92           C  
ATOM    752  CB  SER A  97      -4.705   2.735  21.607  1.00  0.92           C  
ATOM    753  O   SER A  97      -5.557  -0.296  21.125  1.00  0.92           O  
ATOM    754  OG  SER A  97      -6.087   2.662  21.299  1.00  0.92           O  
ATOM    755  N   VAL A  98      -3.913  -0.203  22.706  1.00  0.93           N  
ATOM    756  CA  VAL A  98      -4.471  -1.276  23.523  1.00  0.93           C  
ATOM    757  C   VAL A  98      -4.824  -0.740  24.909  1.00  0.93           C  
ATOM    758  CB  VAL A  98      -3.492  -2.465  23.645  1.00  0.93           C  
ATOM    759  O   VAL A  98      -3.968  -0.187  25.604  1.00  0.93           O  
ATOM    760  CG1 VAL A  98      -4.120  -3.601  24.450  1.00  0.93           C  
ATOM    761  CG2 VAL A  98      -3.073  -2.954  22.260  1.00  0.93           C  
ATOM    762  N   VAL A  99      -6.101  -0.887  25.167  1.00  0.90           N  
ATOM    763  CA  VAL A  99      -6.564  -0.353  26.443  1.00  0.90           C  
ATOM    764  C   VAL A  99      -7.213  -1.466  27.264  1.00  0.90           C  
ATOM    765  CB  VAL A  99      -7.558   0.813  26.245  1.00  0.90           C  
ATOM    766  O   VAL A  99      -7.909  -2.324  26.716  1.00  0.90           O  
ATOM    767  CG1 VAL A  99      -8.089   1.305  27.590  1.00  0.90           C  
ATOM    768  CG2 VAL A  99      -6.894   1.955  25.478  1.00  0.90           C  
ATOM    769  N   GLN A 100      -6.912  -1.441  28.572  1.00  0.93           N  
ATOM    770  CA  GLN A 100      -7.520  -2.388  29.501  1.00  0.93           C  
ATOM    771  C   GLN A 100      -8.341  -1.664  30.565  1.00  0.93           C  
ATOM    772  CB  GLN A 100      -6.447  -3.253  30.164  1.00  0.93           C  
ATOM    773  O   GLN A 100      -7.883  -0.678  31.146  1.00  0.93           O  
ATOM    774  CG  GLN A 100      -7.007  -4.317  31.099  1.00  0.93           C  
ATOM    775  CD  GLN A 100      -5.922  -5.098  31.817  1.00  0.93           C  
ATOM    776  NE2 GLN A 100      -6.091  -6.414  31.893  1.00  0.93           N  
ATOM    777  OE1 GLN A 100      -4.940  -4.524  32.297  1.00  0.93           O  
ATOM    778  N   TRP A 101      -9.593  -2.095  30.714  1.00  0.90           N  
ATOM    779  CA  TRP A 101     -10.425  -1.665  31.833  1.00  0.90           C  
ATOM    780  C   TRP A 101     -10.387  -2.686  32.965  1.00  0.90           C  
ATOM    781  CB  TRP A 101     -11.870  -1.445  31.375  1.00  0.90           C  
ATOM    782  O   TRP A 101     -10.788  -3.838  32.784  1.00  0.90           O  
ATOM    783  CG  TRP A 101     -12.767  -0.888  32.438  1.00  0.90           C  
ATOM    784  CD1 TRP A 101     -12.844   0.413  32.854  1.00  0.90           C  
ATOM    785  CD2 TRP A 101     -13.714  -1.617  33.225  1.00  0.90           C  
ATOM    786  CE2 TRP A 101     -14.331  -0.694  34.099  1.00  0.90           C  
ATOM    787  CE3 TRP A 101     -14.102  -2.963  33.276  1.00  0.90           C  
ATOM    788  NE1 TRP A 101     -13.782   0.536  33.853  1.00  0.90           N  
ATOM    789  CH2 TRP A 101     -15.676  -2.397  35.043  1.00  0.90           C  
ATOM    790  CZ2 TRP A 101     -15.315  -1.075  35.014  1.00  0.90           C  
ATOM    791  CZ3 TRP A 101     -15.082  -3.340  34.187  1.00  0.90           C  
ATOM    792  N   ASP A 102      -9.853  -2.345  34.110  1.00  0.88           N  
ATOM    793  CA  ASP A 102      -9.669  -3.296  35.201  1.00  0.88           C  
ATOM    794  C   ASP A 102     -10.861  -3.274  36.156  1.00  0.88           C  
ATOM    795  CB  ASP A 102      -8.378  -2.994  35.965  1.00  0.88           C  
ATOM    796  O   ASP A 102     -10.831  -3.913  37.209  1.00  0.88           O  
ATOM    797  CG  ASP A 102      -8.385  -1.626  36.624  1.00  0.88           C  
ATOM    798  OD1 ASP A 102      -9.439  -0.954  36.623  1.00  0.88           O  
ATOM    799  OD2 ASP A 102      -7.327  -1.215  37.147  1.00  0.88           O  
ATOM    800  N   GLY A 103     -11.951  -2.588  35.803  1.00  0.86           N  
ATOM    801  CA  GLY A 103     -13.113  -2.467  36.669  1.00  0.86           C  
ATOM    802  C   GLY A 103     -13.166  -1.147  37.415  1.00  0.86           C  
ATOM    803  O   GLY A 103     -14.210  -0.775  37.956  1.00  0.86           O  
ATOM    804  N   LYS A 104     -12.007  -0.509  37.412  1.00  0.83           N  
ATOM    805  CA  LYS A 104     -11.957   0.754  38.143  1.00  0.83           C  
ATOM    806  C   LYS A 104     -11.476   1.890  37.245  1.00  0.83           C  
ATOM    807  CB  LYS A 104     -11.048   0.631  39.366  1.00  0.83           C  
ATOM    808  O   LYS A 104     -12.098   2.952  37.192  1.00  0.83           O  
ATOM    809  CG  LYS A 104     -11.628  -0.221  40.486  1.00  0.83           C  
ATOM    810  CD  LYS A 104     -10.714  -0.241  41.704  1.00  0.83           C  
ATOM    811  CE  LYS A 104     -11.252  -1.160  42.793  1.00  0.83           C  
ATOM    812  NZ  LYS A 104     -10.367  -1.170  43.996  1.00  0.83           N  
ATOM    813  N   GLN A 105     -10.410   1.620  36.478  1.00  0.83           N  
ATOM    814  CA  GLN A 105      -9.809   2.639  35.624  1.00  0.83           C  
ATOM    815  C   GLN A 105      -9.285   2.030  34.326  1.00  0.83           C  
ATOM    816  CB  GLN A 105      -8.678   3.359  36.360  1.00  0.83           C  
ATOM    817  O   GLN A 105      -9.048   0.822  34.252  1.00  0.83           O  
ATOM    818  CG  GLN A 105      -7.556   2.437  36.816  1.00  0.83           C  
ATOM    819  CD  GLN A 105      -6.545   3.137  37.704  1.00  0.83           C  
ATOM    820  NE2 GLN A 105      -5.788   2.359  38.469  1.00  0.83           N  
ATOM    821  OE1 GLN A 105      -6.444   4.368  37.701  1.00  0.83           O  
ATOM    822  N   TYR A 106      -9.084   2.945  33.338  1.00  0.83           N  
ATOM    823  CA  TYR A 106      -8.481   2.548  32.071  1.00  0.83           C  
ATOM    824  C   TYR A 106      -6.960   2.554  32.165  1.00  0.83           C  
ATOM    825  CB  TYR A 106      -8.937   3.479  30.943  1.00  0.83           C  
ATOM    826  O   TYR A 106      -6.370   3.476  32.733  1.00  0.83           O  
ATOM    827  CG  TYR A 106     -10.377   3.281  30.538  1.00  0.83           C  
ATOM    828  CD1 TYR A 106     -10.742   2.253  29.671  1.00  0.83           C  
ATOM    829  CD2 TYR A 106     -11.376   4.121  31.019  1.00  0.83           C  
ATOM    830  CE1 TYR A 106     -12.068   2.068  29.293  1.00  0.83           C  
ATOM    831  CE2 TYR A 106     -12.705   3.945  30.647  1.00  0.83           C  
ATOM    832  OH  TYR A 106     -14.354   2.739  29.415  1.00  0.83           O  
ATOM    833  CZ  TYR A 106     -13.040   2.917  29.786  1.00  0.83           C  
ATOM    834  N   GLN A 107      -6.415   1.441  31.694  1.00  0.86           N  
ATOM    835  CA  GLN A 107      -4.963   1.373  31.570  1.00  0.86           C  
ATOM    836  C   GLN A 107      -4.541   1.256  30.108  1.00  0.86           C  
ATOM    837  CB  GLN A 107      -4.409   0.195  32.372  1.00  0.86           C  
ATOM    838  O   GLN A 107      -5.020   0.378  29.387  1.00  0.86           O  
ATOM    839  CG  GLN A 107      -4.450   0.404  33.880  1.00  0.86           C  
ATOM    840  CD  GLN A 107      -3.878  -0.771  34.651  1.00  0.86           C  
ATOM    841  NE2 GLN A 107      -4.055  -0.758  35.968  1.00  0.86           N  
ATOM    842  OE1 GLN A 107      -3.283  -1.683  34.068  1.00  0.86           O  
ATOM    843  N   ASN A 108      -3.603   2.203  29.656  1.00  0.84           N  
ATOM    844  CA  ASN A 108      -3.057   2.120  28.306  1.00  0.84           C  
ATOM    845  C   ASN A 108      -1.866   1.168  28.240  1.00  0.84           C  
ATOM    846  CB  ASN A 108      -2.656   3.508  27.803  1.00  0.84           C  
ATOM    847  O   ASN A 108      -0.812   1.445  28.817  1.00  0.84           O  
ATOM    848  CG  ASN A 108      -3.845   4.330  27.345  1.00  0.84           C  
ATOM    849  ND2 ASN A 108      -4.058   5.472  27.986  1.00  0.84           N  
ATOM    850  OD1 ASN A 108      -4.566   3.940  26.423  1.00  0.84           O  
ATOM    851  N   LEU A 109      -2.086   0.052  27.651  1.00  0.85           N  
ATOM    852  CA  LEU A 109      -1.051  -0.976  27.623  1.00  0.85           C  
ATOM    853  C   LEU A 109      -0.085  -0.743  26.466  1.00  0.85           C  
ATOM    854  CB  LEU A 109      -1.679  -2.367  27.507  1.00  0.85           C  
ATOM    855  O   LEU A 109       1.096  -1.085  26.559  1.00  0.85           O  
ATOM    856  CG  LEU A 109      -2.619  -2.783  28.639  1.00  0.85           C  
ATOM    857  CD1 LEU A 109      -3.187  -4.173  28.372  1.00  0.85           C  
ATOM    858  CD2 LEU A 109      -1.892  -2.746  29.979  1.00  0.85           C  
ATOM    859  N   ALA A 110      -0.602  -0.197  25.370  1.00  0.81           N  
ATOM    860  CA  ALA A 110       0.217   0.065  24.189  1.00  0.81           C  
ATOM    861  C   ALA A 110      -0.388   1.178  23.338  1.00  0.81           C  
ATOM    862  CB  ALA A 110       0.379  -1.207  23.360  1.00  0.81           C  
ATOM    863  O   ALA A 110      -1.612   1.310  23.256  1.00  0.81           O  
ATOM    864  N   LYS A 111       0.495   2.004  22.878  1.00  0.84           N  
ATOM    865  CA  LYS A 111       0.114   3.080  21.968  1.00  0.84           C  
ATOM    866  C   LYS A 111       1.182   3.302  20.901  1.00  0.84           C  
ATOM    867  CB  LYS A 111      -0.131   4.377  22.742  1.00  0.84           C  
ATOM    868  O   LYS A 111       2.369   3.411  21.216  1.00  0.84           O  
ATOM    869  CG  LYS A 111      -0.875   5.440  21.948  1.00  0.84           C  
ATOM    870  CD  LYS A 111      -1.297   6.606  22.833  1.00  0.84           C  
ATOM    871  CE  LYS A 111      -2.119   7.627  22.059  1.00  0.84           C  
ATOM    872  NZ  LYS A 111      -2.524   8.779  22.920  1.00  0.84           N  
ATOM    873  N   GLN A 112       0.689   3.295  19.687  1.00  0.86           N  
ATOM    874  CA  GLN A 112       1.610   3.464  18.567  1.00  0.86           C  
ATOM    875  C   GLN A 112       0.933   4.178  17.401  1.00  0.86           C  
ATOM    876  CB  GLN A 112       2.153   2.109  18.110  1.00  0.86           C  
ATOM    877  O   GLN A 112      -0.280   4.065  17.217  1.00  0.86           O  
ATOM    878  CG  GLN A 112       3.315   2.211  17.131  1.00  0.86           C  
ATOM    879  CD  GLN A 112       3.967   0.869  16.853  1.00  0.86           C  
ATOM    880  NE2 GLN A 112       4.884   0.844  15.892  1.00  0.86           N  
ATOM    881  OE1 GLN A 112       3.650  -0.136  17.497  1.00  0.86           O  
ATOM    882  N   HIS A 113       1.790   4.926  16.646  1.00  0.84           N  
ATOM    883  CA  HIS A 113       1.284   5.585  15.447  1.00  0.84           C  
ATOM    884  C   HIS A 113       2.178   5.304  14.244  1.00  0.84           C  
ATOM    885  CB  HIS A 113       1.168   7.094  15.674  1.00  0.84           C  
ATOM    886  O   HIS A 113       3.382   5.085  14.398  1.00  0.84           O  
ATOM    887  CG  HIS A 113       0.370   7.458  16.886  1.00  0.84           C  
ATOM    888  CD2 HIS A 113       0.754   7.719  18.158  1.00  0.84           C  
ATOM    889  ND1 HIS A 113      -1.001   7.587  16.862  1.00  0.84           N  
ATOM    890  CE1 HIS A 113      -1.428   7.913  18.071  1.00  0.84           C  
ATOM    891  NE2 HIS A 113      -0.382   7.999  18.876  1.00  0.84           N  
ATOM    892  N   VAL A 114       1.483   5.293  13.081  1.00  0.84           N  
ATOM    893  CA  VAL A 114       2.242   5.143  11.844  1.00  0.84           C  
ATOM    894  C   VAL A 114       1.657   6.052  10.765  1.00  0.84           C  
ATOM    895  CB  VAL A 114       2.251   3.676  11.358  1.00  0.84           C  
ATOM    896  O   VAL A 114       0.443   6.261  10.712  1.00  0.84           O  
ATOM    897  CG1 VAL A 114       0.858   3.251  10.897  1.00  0.84           C  
ATOM    898  CG2 VAL A 114       3.268   3.493  10.233  1.00  0.84           C  
ATOM    899  N   ALA A 115       2.583   6.667  10.007  1.00  0.75           N  
ATOM    900  CA  ALA A 115       2.127   7.505   8.900  1.00  0.75           C  
ATOM    901  C   ALA A 115       1.337   6.688   7.883  1.00  0.75           C  
ATOM    902  CB  ALA A 115       3.315   8.186   8.224  1.00  0.75           C  
ATOM    903  O   ALA A 115       1.666   5.530   7.616  1.00  0.75           O  
ATOM    904  N   ARG A 116       0.280   7.270   7.519  1.00  0.77           N  
ATOM    905  CA  ARG A 116      -0.465   6.659   6.423  1.00  0.77           C  
ATOM    906  C   ARG A 116       0.228   6.904   5.087  1.00  0.77           C  
ATOM    907  CB  ARG A 116      -1.896   7.199   6.378  1.00  0.77           C  
ATOM    908  O   ARG A 116       0.466   8.052   4.706  1.00  0.77           O  
ATOM    909  CG  ARG A 116      -2.939   6.151   6.023  1.00  0.77           C  
ATOM    910  CD  ARG A 116      -4.350   6.718   6.078  1.00  0.77           C  
ATOM    911  NE  ARG A 116      -5.351   5.707   5.752  1.00  0.77           N  
ATOM    912  NH1 ARG A 116      -7.160   7.126   5.978  1.00  0.77           N  
ATOM    913  NH2 ARG A 116      -7.484   4.931   5.403  1.00  0.77           N  
ATOM    914  CZ  ARG A 116      -6.663   5.923   5.712  1.00  0.77           C  
ATOM    915  N   ARG A 117       0.939   5.848   4.589  1.00  0.68           N  
ATOM    916  CA  ARG A 117       1.763   6.012   3.396  1.00  0.68           C  
ATOM    917  C   ARG A 117       1.228   5.173   2.241  1.00  0.68           C  
ATOM    918  CB  ARG A 117       3.216   5.633   3.689  1.00  0.68           C  
ATOM    919  O   ARG A 117       0.495   4.205   2.457  1.00  0.68           O  
ATOM    920  CG  ARG A 117       3.863   6.470   4.781  1.00  0.68           C  
ATOM    921  CD  ARG A 117       5.284   6.011   5.077  1.00  0.68           C  
ATOM    922  NE  ARG A 117       5.352   5.230   6.309  1.00  0.68           N  
ATOM    923  NH1 ARG A 117       7.660   5.153   6.377  1.00  0.68           N  
ATOM    924  NH2 ARG A 117       6.426   4.133   8.017  1.00  0.68           N  
ATOM    925  CZ  ARG A 117       6.480   4.840   6.898  1.00  0.68           C  
ATOM    926  N   GLY A 118       1.409   5.667   0.962  1.00  0.64           N  
ATOM    927  CA  GLY A 118       1.117   4.831  -0.192  1.00  0.64           C  
ATOM    928  C   GLY A 118      -0.288   5.024  -0.729  1.00  0.64           C  
ATOM    929  O   GLY A 118      -0.951   6.012  -0.405  1.00  0.64           O  
ATOM    930  N   PRO A 119      -0.643   4.165  -1.743  1.00  0.60           N  
ATOM    931  CA  PRO A 119      -1.954   4.184  -2.396  1.00  0.60           C  
ATOM    932  C   PRO A 119      -3.110   4.104  -1.401  1.00  0.60           C  
ATOM    933  CB  PRO A 119      -1.920   2.945  -3.293  1.00  0.60           C  
ATOM    934  O   PRO A 119      -2.934   3.614  -0.282  1.00  0.60           O  
ATOM    935  CG  PRO A 119      -0.534   2.404  -3.144  1.00  0.60           C  
ATOM    936  CD  PRO A 119       0.144   3.133  -2.020  1.00  0.60           C  
ATOM    937  N   ARG A 120      -4.191   4.949  -1.572  1.00  0.74           N  
ATOM    938  CA  ARG A 120      -5.369   5.156  -0.736  1.00  0.74           C  
ATOM    939  C   ARG A 120      -6.118   3.847  -0.511  1.00  0.74           C  
ATOM    940  CB  ARG A 120      -6.301   6.192  -1.368  1.00  0.74           C  
ATOM    941  O   ARG A 120      -7.338   3.846  -0.333  1.00  0.74           O  
ATOM    942  CG  ARG A 120      -5.744   7.606  -1.365  1.00  0.74           C  
ATOM    943  CD  ARG A 120      -6.836   8.643  -1.587  1.00  0.74           C  
ATOM    944  NE  ARG A 120      -6.277   9.967  -1.845  1.00  0.74           N  
ATOM    945  NH1 ARG A 120      -8.168  10.790  -2.886  1.00  0.74           N  
ATOM    946  NH2 ARG A 120      -6.319  12.122  -2.638  1.00  0.74           N  
ATOM    947  CZ  ARG A 120      -6.922  10.957  -2.456  1.00  0.74           C  
ATOM    948  N   ILE A 121      -5.383   2.664  -0.485  1.00  0.82           N  
ATOM    949  CA  ILE A 121      -6.028   1.364  -0.339  1.00  0.82           C  
ATOM    950  C   ILE A 121      -6.863   1.342   0.939  1.00  0.82           C  
ATOM    951  CB  ILE A 121      -4.993   0.217  -0.322  1.00  0.82           C  
ATOM    952  O   ILE A 121      -8.026   0.932   0.922  1.00  0.82           O  
ATOM    953  CG1 ILE A 121      -4.263   0.137  -1.668  1.00  0.82           C  
ATOM    954  CG2 ILE A 121      -5.667  -1.115   0.015  1.00  0.82           C  
ATOM    955  CD1 ILE A 121      -3.098  -0.843  -1.683  1.00  0.82           C  
ATOM    956  N   GLY A 122      -6.230   1.753   2.084  1.00  0.86           N  
ATOM    957  CA  GLY A 122      -6.964   1.809   3.338  1.00  0.86           C  
ATOM    958  C   GLY A 122      -8.244   2.617   3.245  1.00  0.86           C  
ATOM    959  O   GLY A 122      -9.279   2.214   3.780  1.00  0.86           O  
ATOM    960  N   SER A 123      -8.172   3.645   2.402  1.00  0.87           N  
ATOM    961  CA  SER A 123      -9.326   4.526   2.250  1.00  0.87           C  
ATOM    962  C   SER A 123     -10.473   3.816   1.540  1.00  0.87           C  
ATOM    963  CB  SER A 123      -8.939   5.787   1.478  1.00  0.87           C  
ATOM    964  O   SER A 123     -11.629   3.924   1.955  1.00  0.87           O  
ATOM    965  OG  SER A 123      -8.004   6.560   2.211  1.00  0.87           O  
ATOM    966  N   PHE A 124     -10.184   3.071   0.554  1.00  0.92           N  
ATOM    967  CA  PHE A 124     -11.214   2.371  -0.203  1.00  0.92           C  
ATOM    968  C   PHE A 124     -11.811   1.235   0.619  1.00  0.92           C  
ATOM    969  CB  PHE A 124     -10.642   1.825  -1.515  1.00  0.92           C  
ATOM    970  O   PHE A 124     -13.015   0.976   0.548  1.00  0.92           O  
ATOM    971  CG  PHE A 124     -10.342   2.889  -2.536  1.00  0.92           C  
ATOM    972  CD1 PHE A 124     -11.350   3.720  -3.010  1.00  0.92           C  
ATOM    973  CD2 PHE A 124      -9.053   3.057  -3.023  1.00  0.92           C  
ATOM    974  CE1 PHE A 124     -11.075   4.706  -3.955  1.00  0.92           C  
ATOM    975  CE2 PHE A 124      -8.771   4.040  -3.967  1.00  0.92           C  
ATOM    976  CZ  PHE A 124      -9.784   4.863  -4.433  1.00  0.92           C  
ATOM    977  N   LEU A 125     -10.973   0.620   1.432  1.00  0.94           N  
ATOM    978  CA  LEU A 125     -11.500  -0.418   2.312  1.00  0.94           C  
ATOM    979  C   LEU A 125     -12.450   0.178   3.346  1.00  0.94           C  
ATOM    980  CB  LEU A 125     -10.359  -1.156   3.015  1.00  0.94           C  
ATOM    981  O   LEU A 125     -13.501  -0.399   3.634  1.00  0.94           O  
ATOM    982  CG  LEU A 125      -9.482  -2.047   2.133  1.00  0.94           C  
ATOM    983  CD1 LEU A 125      -8.269  -2.538   2.916  1.00  0.94           C  
ATOM    984  CD2 LEU A 125     -10.288  -3.224   1.594  1.00  0.94           C  
ATOM    985  N   LEU A 126     -12.070   1.301   3.865  1.00  0.93           N  
ATOM    986  CA  LEU A 126     -12.935   1.976   4.826  1.00  0.93           C  
ATOM    987  C   LEU A 126     -14.254   2.383   4.179  1.00  0.93           C  
ATOM    988  CB  LEU A 126     -12.234   3.209   5.404  1.00  0.93           C  
ATOM    989  O   LEU A 126     -15.318   2.240   4.786  1.00  0.93           O  
ATOM    990  CG  LEU A 126     -11.092   2.942   6.386  1.00  0.93           C  
ATOM    991  CD1 LEU A 126     -10.328   4.230   6.674  1.00  0.93           C  
ATOM    992  CD2 LEU A 126     -11.628   2.332   7.677  1.00  0.93           C  
ATOM    993  N   GLN A 127     -14.119   2.888   2.974  1.00  0.92           N  
ATOM    994  CA  GLN A 127     -15.324   3.253   2.237  1.00  0.92           C  
ATOM    995  C   GLN A 127     -16.244   2.048   2.054  1.00  0.92           C  
ATOM    996  CB  GLN A 127     -14.962   3.848   0.875  1.00  0.92           C  
ATOM    997  O   GLN A 127     -17.463   2.166   2.189  1.00  0.92           O  
ATOM    998  CG  GLN A 127     -16.139   4.484   0.149  1.00  0.92           C  
ATOM    999  CD  GLN A 127     -15.723   5.220  -1.111  1.00  0.92           C  
ATOM   1000  NE2 GLN A 127     -16.703   5.717  -1.858  1.00  0.92           N  
ATOM   1001  OE1 GLN A 127     -14.531   5.341  -1.410  1.00  0.92           O  
ATOM   1002  N   THR A 128     -15.686   0.973   1.771  1.00  0.94           N  
ATOM   1003  CA  THR A 128     -16.457  -0.256   1.614  1.00  0.94           C  
ATOM   1004  C   THR A 128     -17.169  -0.618   2.914  1.00  0.94           C  
ATOM   1005  CB  THR A 128     -15.558  -1.427   1.175  1.00  0.94           C  
ATOM   1006  O   THR A 128     -18.344  -0.989   2.901  1.00  0.94           O  
ATOM   1007  CG2 THR A 128     -16.381  -2.683   0.910  1.00  0.94           C  
ATOM   1008  OG1 THR A 128     -14.862  -1.064  -0.024  1.00  0.94           O  
ATOM   1009  N   LEU A 129     -16.467  -0.459   4.032  1.00  0.94           N  
ATOM   1010  CA  LEU A 129     -17.083  -0.745   5.323  1.00  0.94           C  
ATOM   1011  C   LEU A 129     -18.251   0.199   5.590  1.00  0.94           C  
ATOM   1012  CB  LEU A 129     -16.051  -0.630   6.447  1.00  0.94           C  
ATOM   1013  O   LEU A 129     -19.281  -0.217   6.125  1.00  0.94           O  
ATOM   1014  CG  LEU A 129     -15.162  -1.853   6.680  1.00  0.94           C  
ATOM   1015  CD1 LEU A 129     -14.035  -1.512   7.649  1.00  0.94           C  
ATOM   1016  CD2 LEU A 129     -15.989  -3.023   7.204  1.00  0.94           C  
ATOM   1017  N   ASN A 130     -18.077   1.430   5.152  1.00  0.92           N  
ATOM   1018  CA  ASN A 130     -19.167   2.389   5.303  1.00  0.92           C  
ATOM   1019  C   ASN A 130     -20.416   1.941   4.549  1.00  0.92           C  
ATOM   1020  CB  ASN A 130     -18.730   3.777   4.831  1.00  0.92           C  
ATOM   1021  O   ASN A 130     -21.530   2.050   5.065  1.00  0.92           O  
ATOM   1022  CG  ASN A 130     -17.898   4.510   5.864  1.00  0.92           C  
ATOM   1023  ND2 ASN A 130     -16.975   5.344   5.399  1.00  0.92           N  
ATOM   1024  OD1 ASN A 130     -18.082   4.328   7.071  1.00  0.92           O  
ATOM   1025  N   GLU A 131     -20.229   1.380   3.457  1.00  0.91           N  
ATOM   1026  CA  GLU A 131     -21.351   0.931   2.638  1.00  0.91           C  
ATOM   1027  C   GLU A 131     -21.990  -0.327   3.219  1.00  0.91           C  
ATOM   1028  CB  GLU A 131     -20.897   0.674   1.199  1.00  0.91           C  
ATOM   1029  O   GLU A 131     -23.204  -0.517   3.119  1.00  0.91           O  
ATOM   1030  CG  GLU A 131     -20.545   1.939   0.430  1.00  0.91           C  
ATOM   1031  CD  GLU A 131     -20.184   1.676  -1.024  1.00  0.91           C  
ATOM   1032  OE1 GLU A 131     -19.764   2.624  -1.725  1.00  0.91           O  
ATOM   1033  OE2 GLU A 131     -20.323   0.513  -1.465  1.00  0.91           O  
ATOM   1034  N   MET A 132     -21.107  -1.073   3.885  1.00  0.91           N  
ATOM   1035  CA  MET A 132     -21.574  -2.340   4.439  1.00  0.91           C  
ATOM   1036  C   MET A 132     -22.546  -2.105   5.590  1.00  0.91           C  
ATOM   1037  CB  MET A 132     -20.393  -3.187   4.916  1.00  0.91           C  
ATOM   1038  O   MET A 132     -23.292  -3.009   5.973  1.00  0.91           O  
ATOM   1039  CG  MET A 132     -19.607  -3.834   3.788  1.00  0.91           C  
ATOM   1040  SD  MET A 132     -20.510  -5.230   3.011  1.00  0.91           S  
ATOM   1041  CE  MET A 132     -22.112  -4.439   2.696  1.00  0.91           C  
ATOM   1042  N   GLN A 133     -22.488  -0.927   6.078  1.00  0.87           N  
ATOM   1043  CA  GLN A 133     -23.413  -0.623   7.165  1.00  0.87           C  
ATOM   1044  C   GLN A 133     -24.860  -0.848   6.736  1.00  0.87           C  
ATOM   1045  CB  GLN A 133     -23.225   0.818   7.642  1.00  0.87           C  
ATOM   1046  O   GLN A 133     -25.720  -1.147   7.567  1.00  0.87           O  
ATOM   1047  CG  GLN A 133     -22.029   1.009   8.565  1.00  0.87           C  
ATOM   1048  CD  GLN A 133     -21.897   2.434   9.069  1.00  0.87           C  
ATOM   1049  NE2 GLN A 133     -21.134   2.617  10.141  1.00  0.87           N  
ATOM   1050  OE1 GLN A 133     -22.476   3.364   8.498  1.00  0.87           O  
ATOM   1051  N   MET A 134     -25.076  -0.755   5.474  1.00  0.87           N  
ATOM   1052  CA  MET A 134     -26.422  -0.894   4.925  1.00  0.87           C  
ATOM   1053  C   MET A 134     -26.771  -2.363   4.705  1.00  0.87           C  
ATOM   1054  CB  MET A 134     -26.550  -0.124   3.610  1.00  0.87           C  
ATOM   1055  O   MET A 134     -27.928  -2.698   4.447  1.00  0.87           O  
ATOM   1056  CG  MET A 134     -26.228   1.357   3.733  1.00  0.87           C  
ATOM   1057  SD  MET A 134     -27.365   2.230   4.878  1.00  0.87           S  
ATOM   1058  CE  MET A 134     -28.878   2.248   3.876  1.00  0.87           C  
ATOM   1059  N   GLN A 135     -25.821  -3.176   4.889  1.00  0.88           N  
ATOM   1060  CA  GLN A 135     -26.023  -4.613   4.733  1.00  0.88           C  
ATOM   1061  C   GLN A 135     -25.380  -5.387   5.880  1.00  0.88           C  
ATOM   1062  CB  GLN A 135     -25.459  -5.092   3.395  1.00  0.88           C  
ATOM   1063  O   GLN A 135     -24.447  -6.163   5.666  1.00  0.88           O  
ATOM   1064  CG  GLN A 135     -26.095  -4.423   2.184  1.00  0.88           C  
ATOM   1065  CD  GLN A 135     -25.438  -4.827   0.877  1.00  0.88           C  
ATOM   1066  NE2 GLN A 135     -25.887  -4.230  -0.222  1.00  0.88           N  
ATOM   1067  OE1 GLN A 135     -24.534  -5.669   0.856  1.00  0.88           O  
ATOM   1068  N   PRO A 136     -25.902  -5.288   7.071  1.00  0.82           N  
ATOM   1069  CA  PRO A 136     -25.245  -5.861   8.249  1.00  0.82           C  
ATOM   1070  C   PRO A 136     -25.288  -7.387   8.264  1.00  0.82           C  
ATOM   1071  CB  PRO A 136     -26.047  -5.281   9.417  1.00  0.82           C  
ATOM   1072  O   PRO A 136     -24.490  -8.024   8.957  1.00  0.82           O  
ATOM   1073  CG  PRO A 136     -27.297  -4.747   8.795  1.00  0.82           C  
ATOM   1074  CD  PRO A 136     -27.051  -4.547   7.327  1.00  0.82           C  
ATOM   1075  N   GLN A 137     -26.053  -8.003   7.397  1.00  0.88           N  
ATOM   1076  CA  GLN A 137     -26.193  -9.456   7.411  1.00  0.88           C  
ATOM   1077  C   GLN A 137     -25.036 -10.127   6.676  1.00  0.88           C  
ATOM   1078  CB  GLN A 137     -27.525  -9.874   6.787  1.00  0.88           C  
ATOM   1079  O   GLN A 137     -24.759 -11.309   6.891  1.00  0.88           O  
ATOM   1080  CG  GLN A 137     -28.744  -9.305   7.500  1.00  0.88           C  
ATOM   1081  CD  GLN A 137     -30.041  -9.950   7.051  1.00  0.88           C  
ATOM   1082  NE2 GLN A 137     -31.165  -9.377   7.469  1.00  0.88           N  
ATOM   1083  OE1 GLN A 137     -30.034 -10.955   6.333  1.00  0.88           O  
ATOM   1084  N   GLU A 138     -24.350  -9.308   5.896  1.00  0.94           N  
ATOM   1085  CA  GLU A 138     -23.248  -9.896   5.141  1.00  0.94           C  
ATOM   1086  C   GLU A 138     -21.967  -9.930   5.970  1.00  0.94           C  
ATOM   1087  CB  GLU A 138     -23.012  -9.122   3.842  1.00  0.94           C  
ATOM   1088  O   GLU A 138     -21.006  -9.221   5.667  1.00  0.94           O  
ATOM   1089  CG  GLU A 138     -24.165  -9.217   2.852  1.00  0.94           C  
ATOM   1090  CD  GLU A 138     -24.286 -10.585   2.201  1.00  0.94           C  
ATOM   1091  OE1 GLU A 138     -25.383 -10.925   1.702  1.00  0.94           O  
ATOM   1092  OE2 GLU A 138     -23.277 -11.324   2.192  1.00  0.94           O  
ATOM   1093  N   GLN A 139     -21.768 -10.809   6.830  1.00  0.94           N  
ATOM   1094  CA  GLN A 139     -20.699 -10.866   7.822  1.00  0.94           C  
ATOM   1095  C   GLN A 139     -19.404 -11.386   7.205  1.00  0.94           C  
ATOM   1096  CB  GLN A 139     -21.108 -11.746   9.003  1.00  0.94           C  
ATOM   1097  O   GLN A 139     -18.315 -10.921   7.549  1.00  0.94           O  
ATOM   1098  CG  GLN A 139     -22.062 -11.066   9.976  1.00  0.94           C  
ATOM   1099  CD  GLN A 139     -21.476  -9.809  10.592  1.00  0.94           C  
ATOM   1100  NE2 GLN A 139     -22.268  -8.744  10.633  1.00  0.94           N  
ATOM   1101  OE1 GLN A 139     -20.320  -9.797  11.028  1.00  0.94           O  
ATOM   1102  N   GLN A 140     -19.595 -12.317   6.301  1.00  0.94           N  
ATOM   1103  CA  GLN A 140     -18.391 -12.877   5.697  1.00  0.94           C  
ATOM   1104  C   GLN A 140     -17.591 -11.802   4.966  1.00  0.94           C  
ATOM   1105  CB  GLN A 140     -18.749 -14.010   4.735  1.00  0.94           C  
ATOM   1106  O   GLN A 140     -16.374 -11.702   5.137  1.00  0.94           O  
ATOM   1107  CG  GLN A 140     -17.540 -14.757   4.186  1.00  0.94           C  
ATOM   1108  CD  GLN A 140     -17.909 -16.087   3.555  1.00  0.94           C  
ATOM   1109  NE2 GLN A 140     -16.903 -16.909   3.277  1.00  0.94           N  
ATOM   1110  OE1 GLN A 140     -19.087 -16.372   3.321  1.00  0.94           O  
ATOM   1111  N   THR A 141     -18.224 -11.082   4.211  1.00  0.94           N  
ATOM   1112  CA  THR A 141     -17.583 -10.007   3.463  1.00  0.94           C  
ATOM   1113  C   THR A 141     -16.990  -8.968   4.411  1.00  0.94           C  
ATOM   1114  CB  THR A 141     -18.575  -9.324   2.504  1.00  0.94           C  
ATOM   1115  O   THR A 141     -15.858  -8.518   4.218  1.00  0.94           O  
ATOM   1116  CG2 THR A 141     -17.886  -8.243   1.677  1.00  0.94           C  
ATOM   1117  OG1 THR A 141     -19.129 -10.306   1.620  1.00  0.94           O  
ATOM   1118  N   ALA A 142     -17.721  -8.608   5.405  1.00  0.95           N  
ATOM   1119  CA  ALA A 142     -17.242  -7.638   6.386  1.00  0.95           C  
ATOM   1120  C   ALA A 142     -15.957  -8.121   7.053  1.00  0.95           C  
ATOM   1121  CB  ALA A 142     -18.316  -7.371   7.438  1.00  0.95           C  
ATOM   1122  O   ALA A 142     -15.007  -7.351   7.216  1.00  0.95           O  
ATOM   1123  N   ARG A 143     -15.906  -9.379   7.295  1.00  0.95           N  
ATOM   1124  CA  ARG A 143     -14.720  -9.944   7.930  1.00  0.95           C  
ATOM   1125  C   ARG A 143     -13.513  -9.871   7.001  1.00  0.95           C  
ATOM   1126  CB  ARG A 143     -14.973 -11.394   8.348  1.00  0.95           C  
ATOM   1127  O   ARG A 143     -12.406  -9.548   7.436  1.00  0.95           O  
ATOM   1128  CG  ARG A 143     -15.803 -11.535   9.614  1.00  0.95           C  
ATOM   1129  CD  ARG A 143     -15.835 -12.974  10.110  1.00  0.95           C  
ATOM   1130  NE  ARG A 143     -16.826 -13.770   9.392  1.00  0.95           N  
ATOM   1131  NH1 ARG A 143     -15.907 -15.810   9.967  1.00  0.95           N  
ATOM   1132  NH2 ARG A 143     -17.787 -15.722   8.658  1.00  0.95           N  
ATOM   1133  CZ  ARG A 143     -16.838 -15.099   9.341  1.00  0.95           C  
ATOM   1134  N   LEU A 144     -13.747 -10.126   5.783  1.00  0.94           N  
ATOM   1135  CA  LEU A 144     -12.659 -10.078   4.813  1.00  0.94           C  
ATOM   1136  C   LEU A 144     -12.123  -8.657   4.668  1.00  0.94           C  
ATOM   1137  CB  LEU A 144     -13.130 -10.599   3.453  1.00  0.94           C  
ATOM   1138  O   LEU A 144     -10.909  -8.452   4.595  1.00  0.94           O  
ATOM   1139  CG  LEU A 144     -13.367 -12.107   3.350  1.00  0.94           C  
ATOM   1140  CD1 LEU A 144     -14.074 -12.444   2.041  1.00  0.94           C  
ATOM   1141  CD2 LEU A 144     -12.048 -12.865   3.462  1.00  0.94           C  
ATOM   1142  N   ILE A 145     -13.029  -7.753   4.664  1.00  0.95           N  
ATOM   1143  CA  ILE A 145     -12.630  -6.356   4.528  1.00  0.95           C  
ATOM   1144  C   ILE A 145     -11.805  -5.935   5.742  1.00  0.95           C  
ATOM   1145  CB  ILE A 145     -13.857  -5.431   4.367  1.00  0.95           C  
ATOM   1146  O   ILE A 145     -10.742  -5.327   5.598  1.00  0.95           O  
ATOM   1147  CG1 ILE A 145     -14.592  -5.743   3.058  1.00  0.95           C  
ATOM   1148  CG2 ILE A 145     -13.435  -3.960   4.421  1.00  0.95           C  
ATOM   1149  CD1 ILE A 145     -15.934  -5.036   2.918  1.00  0.95           C  
ATOM   1150  N   VAL A 146     -12.291  -6.270   6.912  1.00  0.96           N  
ATOM   1151  CA  VAL A 146     -11.585  -5.914   8.139  1.00  0.96           C  
ATOM   1152  C   VAL A 146     -10.221  -6.601   8.168  1.00  0.96           C  
ATOM   1153  CB  VAL A 146     -12.401  -6.296   9.394  1.00  0.96           C  
ATOM   1154  O   VAL A 146      -9.213  -5.977   8.506  1.00  0.96           O  
ATOM   1155  CG1 VAL A 146     -11.539  -6.189  10.651  1.00  0.96           C  
ATOM   1156  CG2 VAL A 146     -13.640  -5.410   9.515  1.00  0.96           C  
ATOM   1157  N   ALA A 147     -10.198  -7.860   7.808  1.00  0.95           N  
ATOM   1158  CA  ALA A 147      -8.928  -8.580   7.765  1.00  0.95           C  
ATOM   1159  C   ALA A 147      -7.951  -7.912   6.803  1.00  0.95           C  
ATOM   1160  CB  ALA A 147      -9.155 -10.035   7.363  1.00  0.95           C  
ATOM   1161  O   ALA A 147      -6.765  -7.772   7.111  1.00  0.95           O  
ATOM   1162  N   SER A 148      -8.488  -7.501   5.687  1.00  0.94           N  
ATOM   1163  CA  SER A 148      -7.657  -6.813   4.704  1.00  0.94           C  
ATOM   1164  C   SER A 148      -7.124  -5.496   5.257  1.00  0.94           C  
ATOM   1165  CB  SER A 148      -8.446  -6.555   3.420  1.00  0.94           C  
ATOM   1166  O   SER A 148      -5.955  -5.159   5.055  1.00  0.94           O  
ATOM   1167  OG  SER A 148      -8.843  -7.776   2.819  1.00  0.94           O  
ATOM   1168  N   LEU A 149      -8.024  -4.833   5.953  1.00  0.94           N  
ATOM   1169  CA  LEU A 149      -7.623  -3.568   6.559  1.00  0.94           C  
ATOM   1170  C   LEU A 149      -6.513  -3.784   7.583  1.00  0.94           C  
ATOM   1171  CB  LEU A 149      -8.822  -2.889   7.226  1.00  0.94           C  
ATOM   1172  O   LEU A 149      -5.520  -3.052   7.592  1.00  0.94           O  
ATOM   1173  CG  LEU A 149      -8.658  -1.407   7.566  1.00  0.94           C  
ATOM   1174  CD1 LEU A 149      -8.461  -0.589   6.294  1.00  0.94           C  
ATOM   1175  CD2 LEU A 149      -9.865  -0.901   8.350  1.00  0.94           C  
ATOM   1176  N   LEU A 150      -6.627  -4.758   8.406  1.00  0.94           N  
ATOM   1177  CA  LEU A 150      -5.620  -5.059   9.418  1.00  0.94           C  
ATOM   1178  C   LEU A 150      -4.306  -5.481   8.768  1.00  0.94           C  
ATOM   1179  CB  LEU A 150      -6.115  -6.163  10.356  1.00  0.94           C  
ATOM   1180  O   LEU A 150      -3.228  -5.108   9.237  1.00  0.94           O  
ATOM   1181  CG  LEU A 150      -7.320  -5.816  11.233  1.00  0.94           C  
ATOM   1182  CD1 LEU A 150      -7.719  -7.018  12.083  1.00  0.94           C  
ATOM   1183  CD2 LEU A 150      -7.012  -4.610  12.113  1.00  0.94           C  
ATOM   1184  N   SER A 151      -4.444  -6.275   7.750  1.00  0.92           N  
ATOM   1185  CA  SER A 151      -3.246  -6.663   7.014  1.00  0.92           C  
ATOM   1186  C   SER A 151      -2.514  -5.443   6.465  1.00  0.92           C  
ATOM   1187  CB  SER A 151      -3.604  -7.611   5.869  1.00  0.92           C  
ATOM   1188  O   SER A 151      -1.286  -5.367   6.532  1.00  0.92           O  
ATOM   1189  OG  SER A 151      -2.436  -8.052   5.197  1.00  0.92           O  
ATOM   1190  N   HIS A 152      -3.323  -4.533   5.971  1.00  0.91           N  
ATOM   1191  CA  HIS A 152      -2.755  -3.282   5.481  1.00  0.91           C  
ATOM   1192  C   HIS A 152      -2.040  -2.527   6.596  1.00  0.91           C  
ATOM   1193  CB  HIS A 152      -3.846  -2.403   4.867  1.00  0.91           C  
ATOM   1194  O   HIS A 152      -0.933  -2.020   6.398  1.00  0.91           O  
ATOM   1195  CG  HIS A 152      -3.365  -1.046   4.460  1.00  0.91           C  
ATOM   1196  CD2 HIS A 152      -3.677   0.185   4.927  1.00  0.91           C  
ATOM   1197  ND1 HIS A 152      -2.448  -0.854   3.449  1.00  0.91           N  
ATOM   1198  CE1 HIS A 152      -2.216   0.441   3.313  1.00  0.91           C  
ATOM   1199  NE2 HIS A 152      -2.950   1.093   4.198  1.00  0.91           N  
ATOM   1200  N   CYS A 153      -2.592  -2.459   7.732  1.00  0.92           N  
ATOM   1201  CA  CYS A 153      -1.989  -1.795   8.882  1.00  0.92           C  
ATOM   1202  C   CYS A 153      -0.667  -2.452   9.260  1.00  0.92           C  
ATOM   1203  CB  CYS A 153      -2.942  -1.821  10.077  1.00  0.92           C  
ATOM   1204  O   CYS A 153       0.314  -1.763   9.547  1.00  0.92           O  
ATOM   1205  SG  CYS A 153      -4.443  -0.848   9.832  1.00  0.92           S  
ATOM   1206  N   ARG A 154      -0.653  -3.737   9.240  1.00  0.89           N  
ATOM   1207  CA  ARG A 154       0.573  -4.465   9.552  1.00  0.89           C  
ATOM   1208  C   ARG A 154       1.685  -4.111   8.570  1.00  0.89           C  
ATOM   1209  CB  ARG A 154       0.322  -5.974   9.536  1.00  0.89           C  
ATOM   1210  O   ARG A 154       2.833  -3.908   8.971  1.00  0.89           O  
ATOM   1211  CG  ARG A 154       1.533  -6.805   9.930  1.00  0.89           C  
ATOM   1212  CD  ARG A 154       1.244  -8.297   9.848  1.00  0.89           C  
ATOM   1213  NE  ARG A 154       1.180  -8.759   8.465  1.00  0.89           N  
ATOM   1214  NH1 ARG A 154       0.487 -10.898   8.994  1.00  0.89           N  
ATOM   1215  NH2 ARG A 154       0.797 -10.297   6.803  1.00  0.89           N  
ATOM   1216  CZ  ARG A 154       0.822  -9.984   8.090  1.00  0.89           C  
ATOM   1217  N   ASP A 155       1.340  -4.050   7.383  1.00  0.86           N  
ATOM   1218  CA  ASP A 155       2.308  -3.694   6.350  1.00  0.86           C  
ATOM   1219  C   ASP A 155       2.875  -2.296   6.588  1.00  0.86           C  
ATOM   1220  CB  ASP A 155       1.667  -3.773   4.963  1.00  0.86           C  
ATOM   1221  O   ASP A 155       4.081  -2.078   6.453  1.00  0.86           O  
ATOM   1222  CG  ASP A 155       1.560  -5.194   4.440  1.00  0.86           C  
ATOM   1223  OD1 ASP A 155       2.088  -6.124   5.087  1.00  0.86           O  
ATOM   1224  OD2 ASP A 155       0.945  -5.386   3.368  1.00  0.86           O  
ATOM   1225  N   LEU A 156       2.044  -1.385   6.956  1.00  0.84           N  
ATOM   1226  CA  LEU A 156       2.478  -0.015   7.203  1.00  0.84           C  
ATOM   1227  C   LEU A 156       3.404   0.052   8.413  1.00  0.84           C  
ATOM   1228  CB  LEU A 156       1.270   0.900   7.419  1.00  0.84           C  
ATOM   1229  O   LEU A 156       4.360   0.831   8.427  1.00  0.84           O  
ATOM   1230  CG  LEU A 156       0.461   1.260   6.172  1.00  0.84           C  
ATOM   1231  CD1 LEU A 156      -0.806   2.014   6.561  1.00  0.84           C  
ATOM   1232  CD2 LEU A 156       1.305   2.086   5.207  1.00  0.84           C  
ATOM   1233  N   LEU A 157       3.127  -0.819   9.425  1.00  0.84           N  
ATOM   1234  CA  LEU A 157       3.945  -0.822  10.633  1.00  0.84           C  
ATOM   1235  C   LEU A 157       5.314  -1.436  10.361  1.00  0.84           C  
ATOM   1236  CB  LEU A 157       3.241  -1.590  11.754  1.00  0.84           C  
ATOM   1237  O   LEU A 157       6.312  -1.030  10.962  1.00  0.84           O  
ATOM   1238  CG  LEU A 157       2.145  -0.836  12.509  1.00  0.84           C  
ATOM   1239  CD1 LEU A 157       1.323  -1.803  13.355  1.00  0.84           C  
ATOM   1240  CD2 LEU A 157       2.751   0.261  13.377  1.00  0.84           C  
ATOM   1241  N   GLY A 158       5.259  -2.424   9.430  1.00  0.74           N  
ATOM   1242  CA  GLY A 158       6.470  -3.186   9.171  1.00  0.74           C  
ATOM   1243  C   GLY A 158       7.322  -2.595   8.063  1.00  0.74           C  
ATOM   1244  O   GLY A 158       8.513  -2.896   7.961  1.00  0.74           O  
ATOM   1245  N   SER A 159       6.692  -1.745   7.295  1.00  0.62           N  
ATOM   1246  CA  SER A 159       7.366  -1.303   6.078  1.00  0.62           C  
ATOM   1247  C   SER A 159       8.110   0.009   6.303  1.00  0.62           C  
ATOM   1248  CB  SER A 159       6.360  -1.140   4.938  1.00  0.62           C  
ATOM   1249  O   SER A 159       7.584   0.926   6.938  1.00  0.62           O  
ATOM   1250  OG  SER A 159       5.323  -0.246   5.306  1.00  0.62           O  
ATOM   1251  N   GLN A 160       9.352   0.086   6.782  1.00  0.51           N  
ATOM   1252  CA  GLN A 160      10.179   1.246   6.469  1.00  0.51           C  
ATOM   1253  C   GLN A 160      10.058   1.626   4.996  1.00  0.51           C  
ATOM   1254  CB  GLN A 160      11.643   0.974   6.822  1.00  0.51           C  
ATOM   1255  O   GLN A 160      11.064   1.724   4.289  1.00  0.51           O  
ATOM   1256  CG  GLN A 160      11.936   1.031   8.315  1.00  0.51           C  
ATOM   1257  CD  GLN A 160      13.391   0.750   8.639  1.00  0.51           C  
ATOM   1258  NE2 GLN A 160      13.667   0.429   9.898  1.00  0.51           N  
ATOM   1259  OE1 GLN A 160      14.260   0.820   7.764  1.00  0.51           O  
ATOM   1260  N   ILE A 161       8.903   1.323   4.359  1.00  0.47           N  
ATOM   1261  CA  ILE A 161       8.821   1.572   2.924  1.00  0.47           C  
ATOM   1262  C   ILE A 161       8.903   3.073   2.655  1.00  0.47           C  
ATOM   1263  CB  ILE A 161       7.521   0.991   2.323  1.00  0.47           C  
ATOM   1264  O   ILE A 161       8.140   3.855   3.226  1.00  0.47           O  
ATOM   1265  CG1 ILE A 161       7.426  -0.512   2.609  1.00  0.47           C  
ATOM   1266  CG2 ILE A 161       7.451   1.267   0.818  1.00  0.47           C  
ATOM   1267  CD1 ILE A 161       6.130  -1.153   2.133  1.00  0.47           C  
ATOM   1268  N   GLN A 162      10.051   3.736   2.625  1.00  0.44           N  
ATOM   1269  CA  GLN A 162      10.443   5.035   2.088  1.00  0.44           C  
ATOM   1270  C   GLN A 162       9.636   5.380   0.839  1.00  0.44           C  
ATOM   1271  CB  GLN A 162      11.939   5.055   1.768  1.00  0.44           C  
ATOM   1272  O   GLN A 162       9.663   4.641  -0.147  1.00  0.44           O  
ATOM   1273  CG  GLN A 162      12.829   5.157   2.999  1.00  0.44           C  
ATOM   1274  CD  GLN A 162      14.291   5.369   2.650  1.00  0.44           C  
ATOM   1275  NE2 GLN A 162      15.162   5.247   3.647  1.00  0.44           N  
ATOM   1276  OE1 GLN A 162      14.634   5.639   1.495  1.00  0.44           O  
ATOM   1277  N   THR A 163       8.301   5.733   0.930  1.00  0.46           N  
ATOM   1278  CA  THR A 163       7.704   6.318  -0.265  1.00  0.46           C  
ATOM   1279  C   THR A 163       8.710   7.204  -0.994  1.00  0.46           C  
ATOM   1280  CB  THR A 163       6.450   7.141   0.083  1.00  0.46           C  
ATOM   1281  O   THR A 163       9.476   7.934  -0.361  1.00  0.46           O  
ATOM   1282  CG2 THR A 163       5.184   6.302  -0.060  1.00  0.46           C  
ATOM   1283  OG1 THR A 163       6.551   7.607   1.435  1.00  0.46           O  
ATOM   1284  N   ALA A 164       9.328   6.601  -2.075  1.00  0.52           N  
ATOM   1285  CA  ALA A 164      10.269   7.379  -2.876  1.00  0.52           C  
ATOM   1286  C   ALA A 164       9.884   8.855  -2.896  1.00  0.52           C  
ATOM   1287  CB  ALA A 164      10.336   6.830  -4.300  1.00  0.52           C  
ATOM   1288  O   ALA A 164       8.709   9.195  -3.054  1.00  0.52           O  
ATOM   1289  N   SER A 165      10.568   9.744  -2.118  1.00  0.68           N  
ATOM   1290  CA  SER A 165      10.448  11.193  -2.246  1.00  0.68           C  
ATOM   1291  C   SER A 165      10.123  11.595  -3.680  1.00  0.68           C  
ATOM   1292  CB  SER A 165      11.738  11.880  -1.795  1.00  0.68           C  
ATOM   1293  O   SER A 165      10.291  10.801  -4.607  1.00  0.68           O  
ATOM   1294  OG  SER A 165      12.762  11.711  -2.760  1.00  0.68           O  
ATOM   1295  N   ARG A 166       9.160  12.586  -3.853  1.00  0.70           N  
ATOM   1296  CA  ARG A 166       8.813  13.146  -5.156  1.00  0.70           C  
ATOM   1297  C   ARG A 166      10.020  13.154  -6.088  1.00  0.70           C  
ATOM   1298  CB  ARG A 166       8.262  14.566  -5.001  1.00  0.70           C  
ATOM   1299  O   ARG A 166       9.905  12.799  -7.263  1.00  0.70           O  
ATOM   1300  CG  ARG A 166       7.609  15.113  -6.260  1.00  0.70           C  
ATOM   1301  CD  ARG A 166       6.996  16.487  -6.026  1.00  0.70           C  
ATOM   1302  NE  ARG A 166       6.400  17.026  -7.245  1.00  0.70           N  
ATOM   1303  NH1 ARG A 166       5.774  19.037  -6.295  1.00  0.70           N  
ATOM   1304  NH2 ARG A 166       5.322  18.617  -8.503  1.00  0.70           N  
ATOM   1305  CZ  ARG A 166       5.834  18.226  -7.345  1.00  0.70           C  
ATOM   1306  N   SER A 167      11.154  13.506  -5.497  1.00  0.80           N  
ATOM   1307  CA  SER A 167      12.367  13.570  -6.305  1.00  0.80           C  
ATOM   1308  C   SER A 167      12.799  12.182  -6.766  1.00  0.80           C  
ATOM   1309  CB  SER A 167      13.501  14.231  -5.520  1.00  0.80           C  
ATOM   1310  O   SER A 167      13.230  12.008  -7.908  1.00  0.80           O  
ATOM   1311  OG  SER A 167      13.783  13.504  -4.337  1.00  0.80           O  
ATOM   1312  N   GLN A 168      12.625  11.221  -5.870  1.00  0.80           N  
ATOM   1313  CA  GLN A 168      12.986   9.854  -6.227  1.00  0.80           C  
ATOM   1314  C   GLN A 168      12.051   9.300  -7.298  1.00  0.80           C  
ATOM   1315  CB  GLN A 168      12.963   8.952  -4.992  1.00  0.80           C  
ATOM   1316  O   GLN A 168      12.499   8.656  -8.249  1.00  0.80           O  
ATOM   1317  CG  GLN A 168      13.483   7.544  -5.248  1.00  0.80           C  
ATOM   1318  CD  GLN A 168      14.957   7.519  -5.606  1.00  0.80           C  
ATOM   1319  NE2 GLN A 168      15.374   6.486  -6.331  1.00  0.80           N  
ATOM   1320  OE1 GLN A 168      15.715   8.421  -5.235  1.00  0.80           O  
ATOM   1321  N   ALA A 169      10.752   9.560  -7.107  1.00  0.78           N  
ATOM   1322  CA  ALA A 169       9.778   9.124  -8.104  1.00  0.78           C  
ATOM   1323  C   ALA A 169      10.076   9.739  -9.468  1.00  0.78           C  
ATOM   1324  CB  ALA A 169       8.363   9.485  -7.659  1.00  0.78           C  
ATOM   1325  O   ALA A 169      10.007   9.056 -10.493  1.00  0.78           O  
ATOM   1326  N   LEU A 170      10.353  11.056  -9.416  1.00  0.87           N  
ATOM   1327  CA  LEU A 170      10.712  11.750 -10.648  1.00  0.87           C  
ATOM   1328  C   LEU A 170      11.968  11.147 -11.266  1.00  0.87           C  
ATOM   1329  CB  LEU A 170      10.927  13.242 -10.379  1.00  0.87           C  
ATOM   1330  O   LEU A 170      12.014  10.900 -12.473  1.00  0.87           O  
ATOM   1331  CG  LEU A 170      11.265  14.108 -11.594  1.00  0.87           C  
ATOM   1332  CD1 LEU A 170      10.166  13.998 -12.646  1.00  0.87           C  
ATOM   1333  CD2 LEU A 170      11.469  15.560 -11.176  1.00  0.87           C  
ATOM   1334  N   PHE A 171      12.974  10.837 -10.510  1.00  0.86           N  
ATOM   1335  CA  PHE A 171      14.214  10.222 -10.968  1.00  0.86           C  
ATOM   1336  C   PHE A 171      13.937   8.880 -11.636  1.00  0.86           C  
ATOM   1337  CB  PHE A 171      15.188  10.036  -9.801  1.00  0.86           C  
ATOM   1338  O   PHE A 171      14.447   8.605 -12.724  1.00  0.86           O  
ATOM   1339  CG  PHE A 171      16.487   9.385 -10.191  1.00  0.86           C  
ATOM   1340  CD1 PHE A 171      16.738   8.056  -9.872  1.00  0.86           C  
ATOM   1341  CD2 PHE A 171      17.458  10.102 -10.878  1.00  0.86           C  
ATOM   1342  CE1 PHE A 171      17.940   7.451 -10.232  1.00  0.86           C  
ATOM   1343  CE2 PHE A 171      18.661   9.505 -11.242  1.00  0.86           C  
ATOM   1344  CZ  PHE A 171      18.901   8.179 -10.917  1.00  0.86           C  
ATOM   1345  N   GLU A 172      13.082   8.080 -11.068  1.00  0.83           N  
ATOM   1346  CA  GLU A 172      12.747   6.773 -11.625  1.00  0.83           C  
ATOM   1347  C   GLU A 172      11.994   6.911 -12.944  1.00  0.83           C  
ATOM   1348  CB  GLU A 172      11.917   5.960 -10.628  1.00  0.83           C  
ATOM   1349  O   GLU A 172      12.239   6.155 -13.887  1.00  0.83           O  
ATOM   1350  CG  GLU A 172      12.702   5.495  -9.409  1.00  0.83           C  
ATOM   1351  CD  GLU A 172      13.782   4.479  -9.743  1.00  0.83           C  
ATOM   1352  OE1 GLU A 172      14.657   4.219  -8.886  1.00  0.83           O  
ATOM   1353  OE2 GLU A 172      13.754   3.939 -10.872  1.00  0.83           O  
ATOM   1354  N   ALA A 173      11.147   7.866 -12.980  1.00  0.83           N  
ATOM   1355  CA  ALA A 173      10.392   8.109 -14.206  1.00  0.83           C  
ATOM   1356  C   ALA A 173      11.318   8.511 -15.350  1.00  0.83           C  
ATOM   1357  CB  ALA A 173       9.335   9.187 -13.976  1.00  0.83           C  
ATOM   1358  O   ALA A 173      11.168   8.032 -16.476  1.00  0.83           O  
ATOM   1359  N   ILE A 174      12.228   9.351 -15.034  1.00  0.90           N  
ATOM   1360  CA  ILE A 174      13.174   9.804 -16.048  1.00  0.90           C  
ATOM   1361  C   ILE A 174      14.062   8.640 -16.482  1.00  0.90           C  
ATOM   1362  CB  ILE A 174      14.039  10.975 -15.531  1.00  0.90           C  
ATOM   1363  O   ILE A 174      14.325   8.463 -17.674  1.00  0.90           O  
ATOM   1364  CG1 ILE A 174      13.173  12.220 -15.306  1.00  0.90           C  
ATOM   1365  CG2 ILE A 174      15.183  11.272 -16.505  1.00  0.90           C  
ATOM   1366  CD1 ILE A 174      13.898  13.360 -14.604  1.00  0.90           C  
ATOM   1367  N   ARG A 175      14.460   7.762 -15.613  1.00  0.87           N  
ATOM   1368  CA  ARG A 175      15.243   6.576 -15.945  1.00  0.87           C  
ATOM   1369  C   ARG A 175      14.489   5.678 -16.922  1.00  0.87           C  
ATOM   1370  CB  ARG A 175      15.596   5.792 -14.679  1.00  0.87           C  
ATOM   1371  O   ARG A 175      15.059   5.212 -17.910  1.00  0.87           O  
ATOM   1372  CG  ARG A 175      16.710   6.420 -13.857  1.00  0.87           C  
ATOM   1373  CD  ARG A 175      17.032   5.593 -12.620  1.00  0.87           C  
ATOM   1374  NE  ARG A 175      17.307   4.200 -12.959  1.00  0.87           N  
ATOM   1375  NH1 ARG A 175      18.029   3.612 -10.845  1.00  0.87           N  
ATOM   1376  NH2 ARG A 175      17.990   2.051 -12.523  1.00  0.87           N  
ATOM   1377  CZ  ARG A 175      17.775   3.291 -12.108  1.00  0.87           C  
ATOM   1378  N   ASP A 176      13.294   5.522 -16.610  1.00  0.80           N  
ATOM   1379  CA  ASP A 176      12.457   4.700 -17.478  1.00  0.80           C  
ATOM   1380  C   ASP A 176      12.349   5.309 -18.874  1.00  0.80           C  
ATOM   1381  CB  ASP A 176      11.063   4.524 -16.871  1.00  0.80           C  
ATOM   1382  O   ASP A 176      12.406   4.593 -19.876  1.00  0.80           O  
ATOM   1383  CG  ASP A 176      11.051   3.590 -15.674  1.00  0.80           C  
ATOM   1384  OD1 ASP A 176      12.044   2.862 -15.458  1.00  0.80           O  
ATOM   1385  OD2 ASP A 176      10.038   3.580 -14.941  1.00  0.80           O  
ATOM   1386  N   TYR A 177      12.228   6.586 -18.849  1.00  0.88           N  
ATOM   1387  CA  TYR A 177      12.153   7.322 -20.106  1.00  0.88           C  
ATOM   1388  C   TYR A 177      13.429   7.143 -20.920  1.00  0.88           C  
ATOM   1389  CB  TYR A 177      11.906   8.810 -19.843  1.00  0.88           C  
ATOM   1390  O   TYR A 177      13.372   6.872 -22.122  1.00  0.88           O  
ATOM   1391  CG  TYR A 177      11.756   9.632 -21.101  1.00  0.88           C  
ATOM   1392  CD1 TYR A 177      12.838  10.328 -21.635  1.00  0.88           C  
ATOM   1393  CD2 TYR A 177      10.533   9.714 -21.757  1.00  0.88           C  
ATOM   1394  CE1 TYR A 177      12.705  11.087 -22.792  1.00  0.88           C  
ATOM   1395  CE2 TYR A 177      10.387  10.471 -22.916  1.00  0.88           C  
ATOM   1396  OH  TYR A 177      11.339  11.903 -24.571  1.00  0.88           O  
ATOM   1397  CZ  TYR A 177      11.477  11.152 -23.425  1.00  0.88           C  
ATOM   1398  N   ILE A 178      14.532   7.183 -20.326  1.00  0.86           N  
ATOM   1399  CA  ILE A 178      15.820   7.032 -20.993  1.00  0.86           C  
ATOM   1400  C   ILE A 178      15.972   5.601 -21.505  1.00  0.86           C  
ATOM   1401  CB  ILE A 178      16.990   7.392 -20.051  1.00  0.86           C  
ATOM   1402  O   ILE A 178      16.387   5.384 -22.645  1.00  0.86           O  
ATOM   1403  CG1 ILE A 178      16.989   8.894 -19.746  1.00  0.86           C  
ATOM   1404  CG2 ILE A 178      18.327   6.958 -20.660  1.00  0.86           C  
ATOM   1405  CD1 ILE A 178      17.968   9.306 -18.656  1.00  0.86           C  
ATOM   1406  N   ASP A 179      15.583   4.673 -20.723  1.00  0.80           N  
ATOM   1407  CA  ASP A 179      15.709   3.265 -21.088  1.00  0.80           C  
ATOM   1408  C   ASP A 179      14.878   2.943 -22.328  1.00  0.80           C  
ATOM   1409  CB  ASP A 179      15.285   2.368 -19.924  1.00  0.80           C  
ATOM   1410  O   ASP A 179      15.320   2.193 -23.200  1.00  0.80           O  
ATOM   1411  CG  ASP A 179      16.388   2.165 -18.900  1.00  0.80           C  
ATOM   1412  OD1 ASP A 179      17.558   2.498 -19.189  1.00  0.80           O  
ATOM   1413  OD2 ASP A 179      16.086   1.665 -17.795  1.00  0.80           O  
ATOM   1414  N   GLU A 180      13.807   3.582 -22.439  1.00  0.82           N  
ATOM   1415  CA  GLU A 180      12.884   3.308 -23.536  1.00  0.82           C  
ATOM   1416  C   GLU A 180      13.324   4.012 -24.817  1.00  0.82           C  
ATOM   1417  CB  GLU A 180      11.462   3.736 -23.163  1.00  0.82           C  
ATOM   1418  O   GLU A 180      13.113   3.498 -25.917  1.00  0.82           O  
ATOM   1419  CG  GLU A 180      10.793   2.826 -22.143  1.00  0.82           C  
ATOM   1420  CD  GLU A 180       9.435   3.332 -21.686  1.00  0.82           C  
ATOM   1421  OE1 GLU A 180       8.844   2.733 -20.759  1.00  0.82           O  
ATOM   1422  OE2 GLU A 180       8.957   4.336 -22.260  1.00  0.82           O  
ATOM   1423  N   ARG A 181      14.052   5.098 -24.620  1.00  0.89           N  
ATOM   1424  CA  ARG A 181      14.335   5.938 -25.779  1.00  0.89           C  
ATOM   1425  C   ARG A 181      15.835   6.157 -25.944  1.00  0.89           C  
ATOM   1426  CB  ARG A 181      13.618   7.284 -25.656  1.00  0.89           C  
ATOM   1427  O   ARG A 181      16.260   7.136 -26.561  1.00  0.89           O  
ATOM   1428  CG  ARG A 181      12.109   7.195 -25.814  1.00  0.89           C  
ATOM   1429  CD  ARG A 181      11.436   8.538 -25.567  1.00  0.89           C  
ATOM   1430  NE  ARG A 181      10.022   8.508 -25.933  1.00  0.89           N  
ATOM   1431  NH1 ARG A 181       9.513  10.538 -24.953  1.00  0.89           N  
ATOM   1432  NH2 ARG A 181       7.879   9.330 -26.015  1.00  0.89           N  
ATOM   1433  CZ  ARG A 181       9.142   9.459 -25.633  1.00  0.89           C  
ATOM   1434  N   TYR A 182      16.585   5.329 -25.371  1.00  0.88           N  
ATOM   1435  CA  TYR A 182      18.032   5.508 -25.324  1.00  0.88           C  
ATOM   1436  C   TYR A 182      18.616   5.596 -26.729  1.00  0.88           C  
ATOM   1437  CB  TYR A 182      18.692   4.359 -24.556  1.00  0.88           C  
ATOM   1438  O   TYR A 182      19.687   6.176 -26.928  1.00  0.88           O  
ATOM   1439  CG  TYR A 182      18.651   3.039 -25.285  1.00  0.88           C  
ATOM   1440  CD1 TYR A 182      17.603   2.142 -25.085  1.00  0.88           C  
ATOM   1441  CD2 TYR A 182      19.660   2.684 -26.174  1.00  0.88           C  
ATOM   1442  CE1 TYR A 182      17.562   0.923 -25.754  1.00  0.88           C  
ATOM   1443  CE2 TYR A 182      19.629   1.467 -26.848  1.00  0.88           C  
ATOM   1444  OH  TYR A 182      18.542  -0.610 -27.297  1.00  0.88           O  
ATOM   1445  CZ  TYR A 182      18.578   0.595 -26.632  1.00  0.88           C  
ATOM   1446  N   ALA A 183      18.031   5.018 -27.758  1.00  0.88           N  
ATOM   1447  CA  ALA A 183      18.573   4.963 -29.113  1.00  0.88           C  
ATOM   1448  C   ALA A 183      18.276   6.251 -29.875  1.00  0.88           C  
ATOM   1449  CB  ALA A 183      18.006   3.761 -29.864  1.00  0.88           C  
ATOM   1450  O   ALA A 183      18.893   6.525 -30.908  1.00  0.88           O  
ATOM   1451  N   SER A 184      17.465   7.088 -29.344  1.00  0.89           N  
ATOM   1452  CA  SER A 184      17.107   8.350 -29.984  1.00  0.89           C  
ATOM   1453  C   SER A 184      18.068   9.464 -29.586  1.00  0.89           C  
ATOM   1454  CB  SER A 184      15.675   8.747 -29.624  1.00  0.89           C  
ATOM   1455  O   SER A 184      18.898   9.286 -28.692  1.00  0.89           O  
ATOM   1456  OG  SER A 184      15.539   8.922 -28.224  1.00  0.89           O  
ATOM   1457  N   ALA A 185      18.068  10.609 -30.287  1.00  0.89           N  
ATOM   1458  CA  ALA A 185      18.925  11.758 -30.006  1.00  0.89           C  
ATOM   1459  C   ALA A 185      18.503  12.455 -28.716  1.00  0.89           C  
ATOM   1460  CB  ALA A 185      18.894  12.743 -31.173  1.00  0.89           C  
ATOM   1461  O   ALA A 185      17.904  13.532 -28.751  1.00  0.89           O  
ATOM   1462  N   LEU A 186      18.821  11.737 -27.565  1.00  0.93           N  
ATOM   1463  CA  LEU A 186      18.461  12.275 -26.258  1.00  0.93           C  
ATOM   1464  C   LEU A 186      19.526  13.245 -25.758  1.00  0.93           C  
ATOM   1465  CB  LEU A 186      18.270  11.142 -25.246  1.00  0.93           C  
ATOM   1466  O   LEU A 186      20.719  12.937 -25.794  1.00  0.93           O  
ATOM   1467  CG  LEU A 186      17.011  10.290 -25.411  1.00  0.93           C  
ATOM   1468  CD1 LEU A 186      17.026   9.126 -24.427  1.00  0.93           C  
ATOM   1469  CD2 LEU A 186      15.760  11.142 -25.220  1.00  0.93           C  
ATOM   1470  N   THR A 187      18.983  14.478 -25.481  1.00  0.94           N  
ATOM   1471  CA  THR A 187      19.836  15.456 -24.814  1.00  0.94           C  
ATOM   1472  C   THR A 187      19.256  15.843 -23.456  1.00  0.94           C  
ATOM   1473  CB  THR A 187      20.019  16.718 -25.676  1.00  0.94           C  
ATOM   1474  O   THR A 187      18.091  15.560 -23.170  1.00  0.94           O  
ATOM   1475  CG2 THR A 187      20.528  16.364 -27.069  1.00  0.94           C  
ATOM   1476  OG1 THR A 187      18.761  17.394 -25.796  1.00  0.94           O  
ATOM   1477  N   ARG A 188      20.168  16.355 -22.644  1.00  0.96           N  
ATOM   1478  CA  ARG A 188      19.722  16.849 -21.345  1.00  0.96           C  
ATOM   1479  C   ARG A 188      18.544  17.805 -21.497  1.00  0.96           C  
ATOM   1480  CB  ARG A 188      20.870  17.544 -20.610  1.00  0.96           C  
ATOM   1481  O   ARG A 188      17.574  17.729 -20.741  1.00  0.96           O  
ATOM   1482  CG  ARG A 188      20.525  17.973 -19.193  1.00  0.96           C  
ATOM   1483  CD  ARG A 188      21.753  18.457 -18.435  1.00  0.96           C  
ATOM   1484  NE  ARG A 188      22.390  19.587 -19.106  1.00  0.96           N  
ATOM   1485  NH1 ARG A 188      21.299  21.204 -17.867  1.00  0.96           N  
ATOM   1486  NH2 ARG A 188      22.794  21.815 -19.494  1.00  0.96           N  
ATOM   1487  CZ  ARG A 188      22.159  20.866 -18.821  1.00  0.96           C  
ATOM   1488  N   GLU A 189      18.570  18.579 -22.486  1.00  0.97           N  
ATOM   1489  CA  GLU A 189      17.529  19.572 -22.735  1.00  0.97           C  
ATOM   1490  C   GLU A 189      16.224  18.907 -23.162  1.00  0.97           C  
ATOM   1491  CB  GLU A 189      17.984  20.571 -23.802  1.00  0.97           C  
ATOM   1492  O   GLU A 189      15.150  19.267 -22.675  1.00  0.97           O  
ATOM   1493  CG  GLU A 189      19.085  21.512 -23.334  1.00  0.97           C  
ATOM   1494  CD  GLU A 189      20.456  20.858 -23.293  1.00  0.97           C  
ATOM   1495  OE1 GLU A 189      21.386  21.433 -22.683  1.00  0.97           O  
ATOM   1496  OE2 GLU A 189      20.603  19.761 -23.878  1.00  0.97           O  
ATOM   1497  N   SER A 190      16.398  17.992 -23.968  1.00  0.95           N  
ATOM   1498  CA  SER A 190      15.210  17.331 -24.500  1.00  0.95           C  
ATOM   1499  C   SER A 190      14.478  16.551 -23.412  1.00  0.95           C  
ATOM   1500  CB  SER A 190      15.586  16.392 -25.646  1.00  0.95           C  
ATOM   1501  O   SER A 190      13.247  16.564 -23.354  1.00  0.95           O  
ATOM   1502  OG  SER A 190      16.289  15.261 -25.160  1.00  0.95           O  
ATOM   1503  N   VAL A 191      15.219  15.992 -22.525  1.00  0.96           N  
ATOM   1504  CA  VAL A 191      14.614  15.202 -21.458  1.00  0.96           C  
ATOM   1505  C   VAL A 191      13.985  16.130 -20.421  1.00  0.96           C  
ATOM   1506  CB  VAL A 191      15.649  14.273 -20.784  1.00  0.96           C  
ATOM   1507  O   VAL A 191      12.876  15.878 -19.945  1.00  0.96           O  
ATOM   1508  CG1 VAL A 191      15.017  13.522 -19.613  1.00  0.96           C  
ATOM   1509  CG2 VAL A 191      16.227  13.292 -21.802  1.00  0.96           C  
ATOM   1510  N   ALA A 192      14.679  17.120 -20.149  1.00  0.97           N  
ATOM   1511  CA  ALA A 192      14.147  18.100 -19.206  1.00  0.97           C  
ATOM   1512  C   ALA A 192      12.820  18.671 -19.698  1.00  0.97           C  
ATOM   1513  CB  ALA A 192      15.156  19.223 -18.980  1.00  0.97           C  
ATOM   1514  O   ALA A 192      11.875  18.820 -18.920  1.00  0.97           O  
ATOM   1515  N   GLN A 193      12.802  18.910 -20.901  1.00  0.96           N  
ATOM   1516  CA  GLN A 193      11.583  19.424 -21.517  1.00  0.96           C  
ATOM   1517  C   GLN A 193      10.452  18.404 -21.435  1.00  0.96           C  
ATOM   1518  CB  GLN A 193      11.839  19.808 -22.975  1.00  0.96           C  
ATOM   1519  O   GLN A 193       9.307  18.760 -21.148  1.00  0.96           O  
ATOM   1520  CG  GLN A 193      10.651  20.478 -23.652  1.00  0.96           C  
ATOM   1521  CD  GLN A 193      10.989  21.024 -25.027  1.00  0.96           C  
ATOM   1522  NE2 GLN A 193      10.023  21.681 -25.658  1.00  0.96           N  
ATOM   1523  OE1 GLN A 193      12.111  20.857 -25.517  1.00  0.96           O  
ATOM   1524  N   ALA A 194      10.684  17.175 -21.567  1.00  0.93           N  
ATOM   1525  CA  ALA A 194       9.693  16.103 -21.554  1.00  0.93           C  
ATOM   1526  C   ALA A 194       9.056  15.961 -20.174  1.00  0.93           C  
ATOM   1527  CB  ALA A 194      10.331  14.783 -21.980  1.00  0.93           C  
ATOM   1528  O   ALA A 194       7.892  15.570 -20.058  1.00  0.93           O  
ATOM   1529  N   PHE A 195       9.810  16.365 -19.153  1.00  0.93           N  
ATOM   1530  CA  PHE A 195       9.315  16.161 -17.797  1.00  0.93           C  
ATOM   1531  C   PHE A 195       9.002  17.494 -17.129  1.00  0.93           C  
ATOM   1532  CB  PHE A 195      10.336  15.382 -16.962  1.00  0.93           C  
ATOM   1533  O   PHE A 195       8.806  17.554 -15.913  1.00  0.93           O  
ATOM   1534  CG  PHE A 195      10.369  13.908 -17.263  1.00  0.93           C  
ATOM   1535  CD1 PHE A 195       9.634  13.011 -16.497  1.00  0.93           C  
ATOM   1536  CD2 PHE A 195      11.134  13.419 -18.314  1.00  0.93           C  
ATOM   1537  CE1 PHE A 195       9.663  11.646 -16.774  1.00  0.93           C  
ATOM   1538  CE2 PHE A 195      11.168  12.056 -18.597  1.00  0.93           C  
ATOM   1539  CZ  PHE A 195      10.432  11.171 -17.825  1.00  0.93           C  
ATOM   1540  N   TYR A 196       9.002  18.580 -17.984  1.00  0.95           N  
ATOM   1541  CA  TYR A 196       8.646  19.924 -17.541  1.00  0.95           C  
ATOM   1542  C   TYR A 196       9.484  20.342 -16.339  1.00  0.95           C  
ATOM   1543  CB  TYR A 196       7.156  19.997 -17.190  1.00  0.95           C  
ATOM   1544  O   TYR A 196       8.952  20.856 -15.352  1.00  0.95           O  
ATOM   1545  CG  TYR A 196       6.243  19.671 -18.347  1.00  0.95           C  
ATOM   1546  CD1 TYR A 196       5.941  20.628 -19.313  1.00  0.95           C  
ATOM   1547  CD2 TYR A 196       5.681  18.406 -18.476  1.00  0.95           C  
ATOM   1548  CE1 TYR A 196       5.098  20.332 -20.379  1.00  0.95           C  
ATOM   1549  CE2 TYR A 196       4.837  18.099 -19.538  1.00  0.95           C  
ATOM   1550  OH  TYR A 196       3.717  18.769 -21.537  1.00  0.95           O  
ATOM   1551  CZ  TYR A 196       4.552  19.067 -20.484  1.00  0.95           C  
ATOM   1552  N   ILE A 197      10.815  20.057 -16.375  1.00  0.94           N  
ATOM   1553  CA  ILE A 197      11.751  20.519 -15.356  1.00  0.94           C  
ATOM   1554  C   ILE A 197      12.918  21.246 -16.018  1.00  0.94           C  
ATOM   1555  CB  ILE A 197      12.270  19.347 -14.493  1.00  0.94           C  
ATOM   1556  O   ILE A 197      13.073  21.200 -17.241  1.00  0.94           O  
ATOM   1557  CG1 ILE A 197      13.024  18.335 -15.364  1.00  0.94           C  
ATOM   1558  CG2 ILE A 197      11.115  18.673 -13.746  1.00  0.94           C  
ATOM   1559  CD1 ILE A 197      13.684  17.212 -14.578  1.00  0.94           C  
ATOM   1560  N   SER A 198      13.645  21.933 -15.177  1.00  0.97           N  
ATOM   1561  CA  SER A 198      14.806  22.638 -15.711  1.00  0.97           C  
ATOM   1562  C   SER A 198      15.976  21.686 -15.932  1.00  0.97           C  
ATOM   1563  CB  SER A 198      15.227  23.768 -14.770  1.00  0.97           C  
ATOM   1564  O   SER A 198      16.134  20.706 -15.200  1.00  0.97           O  
ATOM   1565  OG  SER A 198      15.841  23.248 -13.604  1.00  0.97           O  
ATOM   1566  N   PRO A 199      16.804  21.898 -16.981  1.00  0.97           N  
ATOM   1567  CA  PRO A 199      17.993  21.077 -17.220  1.00  0.97           C  
ATOM   1568  C   PRO A 199      18.930  21.030 -16.015  1.00  0.97           C  
ATOM   1569  CB  PRO A 199      18.666  21.768 -18.408  1.00  0.97           C  
ATOM   1570  O   PRO A 199      19.528  19.989 -15.733  1.00  0.97           O  
ATOM   1571  CG  PRO A 199      17.554  22.465 -19.124  1.00  0.97           C  
ATOM   1572  CD  PRO A 199      16.540  22.912 -18.111  1.00  0.97           C  
ATOM   1573  N   ASN A 200      19.024  22.130 -15.305  1.00  0.97           N  
ATOM   1574  CA  ASN A 200      19.860  22.179 -14.110  1.00  0.97           C  
ATOM   1575  C   ASN A 200      19.331  21.254 -13.018  1.00  0.97           C  
ATOM   1576  CB  ASN A 200      19.964  23.613 -13.586  1.00  0.97           C  
ATOM   1577  O   ASN A 200      20.102  20.532 -12.383  1.00  0.97           O  
ATOM   1578  CG  ASN A 200      21.004  24.431 -14.326  1.00  0.97           C  
ATOM   1579  ND2 ASN A 200      21.084  25.717 -14.007  1.00  0.97           N  
ATOM   1580  OD1 ASN A 200      21.730  23.911 -15.178  1.00  0.97           O  
ATOM   1581  N   TYR A 201      18.030  21.334 -12.880  1.00  0.95           N  
ATOM   1582  CA  TYR A 201      17.417  20.459 -11.886  1.00  0.95           C  
ATOM   1583  C   TYR A 201      17.616  18.994 -12.253  1.00  0.95           C  
ATOM   1584  CB  TYR A 201      15.923  20.765 -11.749  1.00  0.95           C  
ATOM   1585  O   TYR A 201      17.922  18.167 -11.391  1.00  0.95           O  
ATOM   1586  CG  TYR A 201      15.231  19.946 -10.686  1.00  0.95           C  
ATOM   1587  CD1 TYR A 201      14.247  19.019 -11.025  1.00  0.95           C  
ATOM   1588  CD2 TYR A 201      15.557  20.098  -9.343  1.00  0.95           C  
ATOM   1589  CE1 TYR A 201      13.605  18.263 -10.049  1.00  0.95           C  
ATOM   1590  CE2 TYR A 201      14.922  19.348  -8.359  1.00  0.95           C  
ATOM   1591  OH  TYR A 201      13.317  17.688  -7.752  1.00  0.95           O  
ATOM   1592  CZ  TYR A 201      13.949  18.434  -8.721  1.00  0.95           C  
ATOM   1593  N   LEU A 202      17.492  18.648 -13.451  1.00  0.96           N  
ATOM   1594  CA  LEU A 202      17.708  17.286 -13.926  1.00  0.96           C  
ATOM   1595  C   LEU A 202      19.119  16.812 -13.594  1.00  0.96           C  
ATOM   1596  CB  LEU A 202      17.471  17.201 -15.436  1.00  0.96           C  
ATOM   1597  O   LEU A 202      19.302  15.703 -13.087  1.00  0.96           O  
ATOM   1598  CG  LEU A 202      17.709  15.836 -16.084  1.00  0.96           C  
ATOM   1599  CD1 LEU A 202      16.677  14.828 -15.590  1.00  0.96           C  
ATOM   1600  CD2 LEU A 202      17.666  15.951 -17.604  1.00  0.96           C  
ATOM   1601  N   SER A 203      20.064  17.678 -13.863  1.00  0.95           N  
ATOM   1602  CA  SER A 203      21.452  17.345 -13.560  1.00  0.95           C  
ATOM   1603  C   SER A 203      21.648  17.097 -12.068  1.00  0.95           C  
ATOM   1604  CB  SER A 203      22.386  18.463 -14.025  1.00  0.95           C  
ATOM   1605  O   SER A 203      22.294  16.123 -11.675  1.00  0.95           O  
ATOM   1606  OG  SER A 203      22.422  18.532 -15.440  1.00  0.95           O  
ATOM   1607  N   HIS A 204      21.115  18.012 -11.359  1.00  0.93           N  
ATOM   1608  CA  HIS A 204      21.208  17.878  -9.909  1.00  0.93           C  
ATOM   1609  C   HIS A 204      20.537  16.595  -9.430  1.00  0.93           C  
ATOM   1610  CB  HIS A 204      20.578  19.089  -9.218  1.00  0.93           C  
ATOM   1611  O   HIS A 204      21.063  15.905  -8.554  1.00  0.93           O  
ATOM   1612  CG  HIS A 204      20.921  19.197  -7.766  1.00  0.93           C  
ATOM   1613  CD2 HIS A 204      21.938  19.833  -7.138  1.00  0.93           C  
ATOM   1614  ND1 HIS A 204      20.171  18.598  -6.778  1.00  0.93           N  
ATOM   1615  CE1 HIS A 204      20.712  18.863  -5.601  1.00  0.93           C  
ATOM   1616  NE2 HIS A 204      21.786  19.611  -5.792  1.00  0.93           N  
ATOM   1617  N   LEU A 205      19.425  16.331 -10.039  1.00  0.92           N  
ATOM   1618  CA  LEU A 205      18.669  15.139  -9.671  1.00  0.92           C  
ATOM   1619  C   LEU A 205      19.495  13.879  -9.903  1.00  0.92           C  
ATOM   1620  CB  LEU A 205      17.365  15.063 -10.469  1.00  0.92           C  
ATOM   1621  O   LEU A 205      19.552  13.001  -9.039  1.00  0.92           O  
ATOM   1622  CG  LEU A 205      16.441  13.888 -10.148  1.00  0.92           C  
ATOM   1623  CD1 LEU A 205      15.985  13.953  -8.694  1.00  0.92           C  
ATOM   1624  CD2 LEU A 205      15.241  13.877 -11.090  1.00  0.92           C  
ATOM   1625  N   PHE A 206      20.268  13.725 -10.986  1.00  0.91           N  
ATOM   1626  CA  PHE A 206      21.075  12.555 -11.313  1.00  0.91           C  
ATOM   1627  C   PHE A 206      22.318  12.491 -10.435  1.00  0.91           C  
ATOM   1628  CB  PHE A 206      21.476  12.574 -12.791  1.00  0.91           C  
ATOM   1629  O   PHE A 206      22.775  11.405 -10.074  1.00  0.91           O  
ATOM   1630  CG  PHE A 206      20.537  11.812 -13.686  1.00  0.91           C  
ATOM   1631  CD1 PHE A 206      20.832  10.513 -14.083  1.00  0.91           C  
ATOM   1632  CD2 PHE A 206      19.356  12.394 -14.130  1.00  0.91           C  
ATOM   1633  CE1 PHE A 206      19.964   9.805 -14.910  1.00  0.91           C  
ATOM   1634  CE2 PHE A 206      18.484  11.692 -14.957  1.00  0.91           C  
ATOM   1635  CZ  PHE A 206      18.790  10.398 -15.347  1.00  0.91           C  
ATOM   1636  N   GLN A 207      22.743  13.624 -10.045  1.00  0.89           N  
ATOM   1637  CA  GLN A 207      23.917  13.628  -9.179  1.00  0.89           C  
ATOM   1638  C   GLN A 207      23.548  13.240  -7.750  1.00  0.89           C  
ATOM   1639  CB  GLN A 207      24.590  15.002  -9.193  1.00  0.89           C  
ATOM   1640  O   GLN A 207      24.279  12.493  -7.096  1.00  0.89           O  
ATOM   1641  CG  GLN A 207      25.331  15.311 -10.487  1.00  0.89           C  
ATOM   1642  CD  GLN A 207      26.225  16.532 -10.374  1.00  0.89           C  
ATOM   1643  NE2 GLN A 207      27.108  16.712 -11.350  1.00  0.89           N  
ATOM   1644  OE1 GLN A 207      26.122  17.307  -9.418  1.00  0.89           O  
ATOM   1645  N   LYS A 208      22.464  13.750  -7.358  1.00  0.84           N  
ATOM   1646  CA  LYS A 208      22.049  13.533  -5.975  1.00  0.84           C  
ATOM   1647  C   LYS A 208      21.534  12.111  -5.772  1.00  0.84           C  
ATOM   1648  CB  LYS A 208      20.972  14.543  -5.573  1.00  0.84           C  
ATOM   1649  O   LYS A 208      21.934  11.430  -4.825  1.00  0.84           O  
ATOM   1650  CG  LYS A 208      20.564  14.462  -4.110  1.00  0.84           C  
ATOM   1651  CD  LYS A 208      19.509  15.506  -3.766  1.00  0.84           C  
ATOM   1652  CE  LYS A 208      19.034  15.369  -2.326  1.00  0.84           C  
ATOM   1653  NZ  LYS A 208      17.974  16.368  -1.994  1.00  0.84           N  
ATOM   1654  N   THR A 209      20.639  11.705  -6.650  1.00  0.77           N  
ATOM   1655  CA  THR A 209      19.929  10.447  -6.447  1.00  0.77           C  
ATOM   1656  C   THR A 209      20.681   9.290  -7.098  1.00  0.77           C  
ATOM   1657  CB  THR A 209      18.498  10.516  -7.012  1.00  0.77           C  
ATOM   1658  O   THR A 209      20.769   8.200  -6.527  1.00  0.77           O  
ATOM   1659  CG2 THR A 209      17.690   9.285  -6.614  1.00  0.77           C  
ATOM   1660  OG1 THR A 209      17.846  11.686  -6.504  1.00  0.77           O  
ATOM   1661  N   GLY A 210      21.299   9.468  -8.194  1.00  0.69           N  
ATOM   1662  CA  GLY A 210      21.882   8.430  -9.030  1.00  0.69           C  
ATOM   1663  C   GLY A 210      23.390   8.331  -8.894  1.00  0.69           C  
ATOM   1664  O   GLY A 210      24.003   7.390  -9.402  1.00  0.69           O  
ATOM   1665  N   ALA A 211      24.015   9.258  -8.153  1.00  0.84           N  
ATOM   1666  CA  ALA A 211      25.448   9.360  -7.889  1.00  0.84           C  
ATOM   1667  C   ALA A 211      26.241   9.440  -9.190  1.00  0.84           C  
ATOM   1668  CB  ALA A 211      25.920   8.172  -7.054  1.00  0.84           C  
ATOM   1669  O   ALA A 211      27.440   9.155  -9.212  1.00  0.84           O  
ATOM   1670  N   ILE A 212      25.522   9.632 -10.312  1.00  0.89           N  
ATOM   1671  CA  ILE A 212      26.184   9.836 -11.596  1.00  0.89           C  
ATOM   1672  C   ILE A 212      25.439  10.903 -12.396  1.00  0.89           C  
ATOM   1673  CB  ILE A 212      26.269   8.522 -12.403  1.00  0.89           C  
ATOM   1674  O   ILE A 212      24.284  11.217 -12.099  1.00  0.89           O  
ATOM   1675  CG1 ILE A 212      24.864   7.973 -12.679  1.00  0.89           C  
ATOM   1676  CG2 ILE A 212      27.125   7.489 -11.665  1.00  0.89           C  
ATOM   1677  CD1 ILE A 212      24.840   6.779 -13.623  1.00  0.89           C  
ATOM   1678  N   GLY A 213      26.201  11.527 -13.359  1.00  0.93           N  
ATOM   1679  CA  GLY A 213      25.597  12.532 -14.220  1.00  0.93           C  
ATOM   1680  C   GLY A 213      24.668  11.942 -15.264  1.00  0.93           C  
ATOM   1681  O   GLY A 213      24.713  10.740 -15.535  1.00  0.93           O  
ATOM   1682  N   PHE A 214      23.790  12.821 -15.802  1.00  0.94           N  
ATOM   1683  CA  PHE A 214      22.799  12.409 -16.789  1.00  0.94           C  
ATOM   1684  C   PHE A 214      23.472  11.773 -18.000  1.00  0.94           C  
ATOM   1685  CB  PHE A 214      21.947  13.604 -17.229  1.00  0.94           C  
ATOM   1686  O   PHE A 214      23.108  10.670 -18.412  1.00  0.94           O  
ATOM   1687  CG  PHE A 214      21.099  13.331 -18.441  1.00  0.94           C  
ATOM   1688  CD1 PHE A 214      21.486  13.787 -19.695  1.00  0.94           C  
ATOM   1689  CD2 PHE A 214      19.912  12.618 -18.327  1.00  0.94           C  
ATOM   1690  CE1 PHE A 214      20.703  13.536 -20.819  1.00  0.94           C  
ATOM   1691  CE2 PHE A 214      19.124  12.363 -19.445  1.00  0.94           C  
ATOM   1692  CZ  PHE A 214      19.521  12.824 -20.690  1.00  0.94           C  
ATOM   1693  N   ASN A 215      24.492  12.451 -18.579  1.00  0.93           N  
ATOM   1694  CA  ASN A 215      25.145  11.948 -19.783  1.00  0.93           C  
ATOM   1695  C   ASN A 215      25.856  10.623 -19.523  1.00  0.93           C  
ATOM   1696  CB  ASN A 215      26.131  12.981 -20.331  1.00  0.93           C  
ATOM   1697  O   ASN A 215      25.838   9.727 -20.369  1.00  0.93           O  
ATOM   1698  CG  ASN A 215      25.441  14.124 -21.049  1.00  0.93           C  
ATOM   1699  ND2 ASN A 215      25.895  15.346 -20.793  1.00  0.93           N  
ATOM   1700  OD1 ASN A 215      24.507  13.911 -21.826  1.00  0.93           O  
ATOM   1701  N   GLU A 216      26.369  10.638 -18.318  1.00  0.92           N  
ATOM   1702  CA  GLU A 216      27.030   9.394 -17.933  1.00  0.92           C  
ATOM   1703  C   GLU A 216      26.032   8.243 -17.846  1.00  0.92           C  
ATOM   1704  CB  GLU A 216      27.756   9.563 -16.596  1.00  0.92           C  
ATOM   1705  O   GLU A 216      26.304   7.141 -18.328  1.00  0.92           O  
ATOM   1706  CG  GLU A 216      28.699   8.417 -16.259  1.00  0.92           C  
ATOM   1707  CD  GLU A 216      29.541   8.677 -15.020  1.00  0.92           C  
ATOM   1708  OE1 GLU A 216      30.312   7.780 -14.611  1.00  0.92           O  
ATOM   1709  OE2 GLU A 216      29.427   9.787 -14.453  1.00  0.92           O  
ATOM   1710  N   TYR A 217      24.946   8.515 -17.283  1.00  0.92           N  
ATOM   1711  CA  TYR A 217      23.894   7.510 -17.178  1.00  0.92           C  
ATOM   1712  C   TYR A 217      23.406   7.085 -18.558  1.00  0.92           C  
ATOM   1713  CB  TYR A 217      22.721   8.045 -16.351  1.00  0.92           C  
ATOM   1714  O   TYR A 217      23.250   5.892 -18.828  1.00  0.92           O  
ATOM   1715  CG  TYR A 217      21.627   7.030 -16.124  1.00  0.92           C  
ATOM   1716  CD1 TYR A 217      20.543   6.938 -16.994  1.00  0.92           C  
ATOM   1717  CD2 TYR A 217      21.673   6.163 -15.038  1.00  0.92           C  
ATOM   1718  CE1 TYR A 217      19.531   6.006 -16.787  1.00  0.92           C  
ATOM   1719  CE2 TYR A 217      20.667   5.227 -14.821  1.00  0.92           C  
ATOM   1720  OH  TYR A 217      18.604   4.231 -15.491  1.00  0.92           O  
ATOM   1721  CZ  TYR A 217      19.603   5.156 -15.700  1.00  0.92           C  
ATOM   1722  N   LEU A 218      23.180   7.997 -19.426  1.00  0.93           N  
ATOM   1723  CA  LEU A 218      22.714   7.722 -20.781  1.00  0.93           C  
ATOM   1724  C   LEU A 218      23.717   6.855 -21.535  1.00  0.93           C  
ATOM   1725  CB  LEU A 218      22.477   9.029 -21.543  1.00  0.93           C  
ATOM   1726  O   LEU A 218      23.339   5.857 -22.154  1.00  0.93           O  
ATOM   1727  CG  LEU A 218      22.037   8.893 -23.001  1.00  0.93           C  
ATOM   1728  CD1 LEU A 218      20.757   8.068 -23.093  1.00  0.93           C  
ATOM   1729  CD2 LEU A 218      21.839  10.268 -23.630  1.00  0.93           C  
ATOM   1730  N   ASN A 219      24.940   7.215 -21.448  1.00  0.93           N  
ATOM   1731  CA  ASN A 219      25.980   6.464 -22.142  1.00  0.93           C  
ATOM   1732  C   ASN A 219      26.102   5.042 -21.599  1.00  0.93           C  
ATOM   1733  CB  ASN A 219      27.324   7.188 -22.040  1.00  0.93           C  
ATOM   1734  O   ASN A 219      26.293   4.096 -22.364  1.00  0.93           O  
ATOM   1735  CG  ASN A 219      27.388   8.427 -22.911  1.00  0.93           C  
ATOM   1736  ND2 ASN A 219      28.234   9.377 -22.530  1.00  0.93           N  
ATOM   1737  OD1 ASN A 219      26.682   8.530 -23.917  1.00  0.93           O  
ATOM   1738  N   HIS A 220      25.967   4.974 -20.355  1.00  0.91           N  
ATOM   1739  CA  HIS A 220      26.007   3.652 -19.741  1.00  0.91           C  
ATOM   1740  C   HIS A 220      24.883   2.766 -20.268  1.00  0.91           C  
ATOM   1741  CB  HIS A 220      25.917   3.765 -18.219  1.00  0.91           C  
ATOM   1742  O   HIS A 220      25.109   1.599 -20.596  1.00  0.91           O  
ATOM   1743  CG  HIS A 220      26.035   2.452 -17.511  1.00  0.91           C  
ATOM   1744  CD2 HIS A 220      25.095   1.659 -16.946  1.00  0.91           C  
ATOM   1745  ND1 HIS A 220      27.242   1.816 -17.322  1.00  0.91           N  
ATOM   1746  CE1 HIS A 220      27.039   0.684 -16.669  1.00  0.91           C  
ATOM   1747  NE2 HIS A 220      25.744   0.565 -16.429  1.00  0.91           N  
ATOM   1748  N   THR A 221      23.748   3.325 -20.313  1.00  0.87           N  
ATOM   1749  CA  THR A 221      22.597   2.588 -20.823  1.00  0.87           C  
ATOM   1750  C   THR A 221      22.815   2.184 -22.278  1.00  0.87           C  
ATOM   1751  CB  THR A 221      21.305   3.419 -20.706  1.00  0.87           C  
ATOM   1752  O   THR A 221      22.562   1.038 -22.655  1.00  0.87           O  
ATOM   1753  CG2 THR A 221      20.103   2.643 -21.235  1.00  0.87           C  
ATOM   1754  OG1 THR A 221      21.080   3.749 -19.330  1.00  0.87           O  
ATOM   1755  N   ARG A 222      23.350   3.044 -23.088  1.00  0.92           N  
ATOM   1756  CA  ARG A 222      23.623   2.765 -24.495  1.00  0.92           C  
ATOM   1757  C   ARG A 222      24.674   1.670 -24.642  1.00  0.92           C  
ATOM   1758  CB  ARG A 222      24.083   4.034 -25.215  1.00  0.92           C  
ATOM   1759  O   ARG A 222      24.528   0.770 -25.471  1.00  0.92           O  
ATOM   1760  CG  ARG A 222      22.967   5.031 -25.482  1.00  0.92           C  
ATOM   1761  CD  ARG A 222      23.490   6.303 -26.134  1.00  0.92           C  
ATOM   1762  NE  ARG A 222      22.402   7.183 -26.550  1.00  0.92           N  
ATOM   1763  NH1 ARG A 222      23.757   9.009 -26.958  1.00  0.92           N  
ATOM   1764  NH2 ARG A 222      21.494   9.158 -27.291  1.00  0.92           N  
ATOM   1765  CZ  ARG A 222      22.553   8.448 -26.932  1.00  0.92           C  
ATOM   1766  N   LEU A 223      25.640   1.680 -23.844  1.00  0.92           N  
ATOM   1767  CA  LEU A 223      26.717   0.700 -23.917  1.00  0.92           C  
ATOM   1768  C   LEU A 223      26.218  -0.686 -23.522  1.00  0.92           C  
ATOM   1769  CB  LEU A 223      27.880   1.113 -23.011  1.00  0.92           C  
ATOM   1770  O   LEU A 223      26.626  -1.689 -24.112  1.00  0.92           O  
ATOM   1771  CG  LEU A 223      28.750   2.268 -23.509  1.00  0.92           C  
ATOM   1772  CD1 LEU A 223      29.761   2.669 -22.440  1.00  0.92           C  
ATOM   1773  CD2 LEU A 223      29.456   1.886 -24.805  1.00  0.92           C  
ATOM   1774  N   GLU A 224      25.339  -0.703 -22.505  1.00  0.86           N  
ATOM   1775  CA  GLU A 224      24.762  -1.979 -22.093  1.00  0.86           C  
ATOM   1776  C   GLU A 224      23.999  -2.636 -23.239  1.00  0.86           C  
ATOM   1777  CB  GLU A 224      23.838  -1.787 -20.887  1.00  0.86           C  
ATOM   1778  O   GLU A 224      24.123  -3.842 -23.463  1.00  0.86           O  
ATOM   1779  CG  GLU A 224      24.577  -1.581 -19.573  1.00  0.86           C  
ATOM   1780  CD  GLU A 224      25.518  -2.724 -19.228  1.00  0.86           C  
ATOM   1781  OE1 GLU A 224      26.714  -2.466 -18.962  1.00  0.86           O  
ATOM   1782  OE2 GLU A 224      25.056  -3.887 -19.226  1.00  0.86           O  
ATOM   1783  N   HIS A 225      23.323  -1.833 -23.962  1.00  0.87           N  
ATOM   1784  CA  HIS A 225      22.589  -2.352 -25.111  1.00  0.87           C  
ATOM   1785  C   HIS A 225      23.539  -2.752 -26.236  1.00  0.87           C  
ATOM   1786  CB  HIS A 225      21.583  -1.317 -25.616  1.00  0.87           C  
ATOM   1787  O   HIS A 225      23.317  -3.758 -26.913  1.00  0.87           O  
ATOM   1788  CG  HIS A 225      20.340  -1.235 -24.788  1.00  0.87           C  
ATOM   1789  CD2 HIS A 225      19.990  -0.389 -23.791  1.00  0.87           C  
ATOM   1790  ND1 HIS A 225      19.281  -2.103 -24.948  1.00  0.87           N  
ATOM   1791  CE1 HIS A 225      18.331  -1.792 -24.082  1.00  0.87           C  
ATOM   1792  NE2 HIS A 225      18.736  -0.755 -23.369  1.00  0.87           N  
ATOM   1793  N   ALA A 226      24.549  -2.018 -26.372  1.00  0.92           N  
ATOM   1794  CA  ALA A 226      25.556  -2.338 -27.380  1.00  0.92           C  
ATOM   1795  C   ALA A 226      26.206  -3.690 -27.096  1.00  0.92           C  
ATOM   1796  CB  ALA A 226      26.618  -1.243 -27.438  1.00  0.92           C  
ATOM   1797  O   ALA A 226      26.416  -4.489 -28.012  1.00  0.92           O  
ATOM   1798  N   LYS A 227      26.482  -3.965 -25.844  1.00  0.88           N  
ATOM   1799  CA  LYS A 227      27.058  -5.250 -25.458  1.00  0.88           C  
ATOM   1800  C   LYS A 227      26.155  -6.406 -25.878  1.00  0.88           C  
ATOM   1801  CB  LYS A 227      27.303  -5.298 -23.949  1.00  0.88           C  
ATOM   1802  O   LYS A 227      26.631  -7.410 -26.414  1.00  0.88           O  
ATOM   1803  CG  LYS A 227      28.423  -4.384 -23.475  1.00  0.88           C  
ATOM   1804  CD  LYS A 227      28.581  -4.434 -21.960  1.00  0.88           C  
ATOM   1805  CE  LYS A 227      29.629  -3.442 -21.474  1.00  0.88           C  
ATOM   1806  NZ  LYS A 227      29.713  -3.411 -19.983  1.00  0.88           N  
ATOM   1807  N   THR A 228      24.887  -6.143 -25.667  1.00  0.87           N  
ATOM   1808  CA  THR A 228      23.906  -7.169 -26.005  1.00  0.87           C  
ATOM   1809  C   THR A 228      23.884  -7.420 -27.510  1.00  0.87           C  
ATOM   1810  CB  THR A 228      22.497  -6.774 -25.527  1.00  0.87           C  
ATOM   1811  O   THR A 228      23.873  -8.571 -27.953  1.00  0.87           O  
ATOM   1812  CG2 THR A 228      21.480  -7.863 -25.852  1.00  0.87           C  
ATOM   1813  OG1 THR A 228      22.521  -6.565 -24.109  1.00  0.87           O  
ATOM   1814  N   LEU A 229      23.947  -6.366 -28.257  1.00  0.89           N  
ATOM   1815  CA  LEU A 229      23.907  -6.473 -29.711  1.00  0.89           C  
ATOM   1816  C   LEU A 229      25.172  -7.138 -30.242  1.00  0.89           C  
ATOM   1817  CB  LEU A 229      23.739  -5.090 -30.346  1.00  0.89           C  
ATOM   1818  O   LEU A 229      25.108  -7.959 -31.160  1.00  0.89           O  
ATOM   1819  CG  LEU A 229      22.358  -4.445 -30.212  1.00  0.89           C  
ATOM   1820  CD1 LEU A 229      22.362  -3.051 -30.829  1.00  0.89           C  
ATOM   1821  CD2 LEU A 229      21.293  -5.321 -30.864  1.00  0.89           C  
ATOM   1822  N   LEU A 230      26.200  -6.890 -29.608  1.00  0.91           N  
ATOM   1823  CA  LEU A 230      27.476  -7.433 -30.062  1.00  0.91           C  
ATOM   1824  C   LEU A 230      27.557  -8.931 -29.788  1.00  0.91           C  
ATOM   1825  CB  LEU A 230      28.640  -6.713 -29.377  1.00  0.91           C  
ATOM   1826  O   LEU A 230      28.137  -9.681 -30.577  1.00  0.91           O  
ATOM   1827  CG  LEU A 230      28.981  -5.319 -29.907  1.00  0.91           C  
ATOM   1828  CD1 LEU A 230      29.908  -4.595 -28.937  1.00  0.91           C  
ATOM   1829  CD2 LEU A 230      29.615  -5.414 -31.291  1.00  0.91           C  
ATOM   1830  N   LYS A 231      26.878  -9.372 -28.733  1.00  0.85           N  
ATOM   1831  CA  LYS A 231      26.897 -10.780 -28.349  1.00  0.85           C  
ATOM   1832  C   LYS A 231      25.942 -11.598 -29.213  1.00  0.85           C  
ATOM   1833  CB  LYS A 231      26.535 -10.939 -26.872  1.00  0.85           C  
ATOM   1834  O   LYS A 231      26.219 -12.758 -29.528  1.00  0.85           O  
ATOM   1835  CG  LYS A 231      27.594 -10.414 -25.915  1.00  0.85           C  
ATOM   1836  CD  LYS A 231      27.164 -10.575 -24.462  1.00  0.85           C  
ATOM   1837  CE  LYS A 231      28.178  -9.960 -23.507  1.00  0.85           C  
ATOM   1838  NZ  LYS A 231      27.746 -10.090 -22.083  1.00  0.85           N  
ATOM   1839  N   GLY A 232      24.915 -10.966 -29.655  1.00  0.81           N  
ATOM   1840  CA  GLY A 232      23.802 -11.730 -30.196  1.00  0.81           C  
ATOM   1841  C   GLY A 232      23.685 -11.625 -31.705  1.00  0.81           C  
ATOM   1842  O   GLY A 232      23.100 -12.498 -32.350  1.00  0.81           O  
ATOM   1843  N   TYR A 233      24.351 -10.560 -32.215  1.00  0.83           N  
ATOM   1844  CA  TYR A 233      24.130 -10.310 -33.635  1.00  0.83           C  
ATOM   1845  C   TYR A 233      25.448 -10.049 -34.355  1.00  0.83           C  
ATOM   1846  CB  TYR A 233      23.184  -9.121 -33.830  1.00  0.83           C  
ATOM   1847  O   TYR A 233      26.438  -9.663 -33.730  1.00  0.83           O  
ATOM   1848  CG  TYR A 233      21.826  -9.316 -33.202  1.00  0.83           C  
ATOM   1849  CD1 TYR A 233      20.790  -9.921 -33.910  1.00  0.83           C  
ATOM   1850  CD2 TYR A 233      21.575  -8.896 -31.900  1.00  0.83           C  
ATOM   1851  CE1 TYR A 233      19.536 -10.101 -33.336  1.00  0.83           C  
ATOM   1852  CE2 TYR A 233      20.325  -9.071 -31.316  1.00  0.83           C  
ATOM   1853  OH  TYR A 233      18.074  -9.850 -31.467  1.00  0.83           O  
ATOM   1854  CZ  TYR A 233      19.313  -9.674 -32.041  1.00  0.83           C  
ATOM   1855  N   ASP A 234      25.461 -10.372 -35.707  1.00  0.86           N  
ATOM   1856  CA  ASP A 234      26.634 -10.143 -36.546  1.00  0.86           C  
ATOM   1857  C   ASP A 234      26.537  -8.802 -37.271  1.00  0.86           C  
ATOM   1858  CB  ASP A 234      26.798 -11.278 -37.560  1.00  0.86           C  
ATOM   1859  O   ASP A 234      26.464  -8.759 -38.501  1.00  0.86           O  
ATOM   1860  CG  ASP A 234      28.187 -11.330 -38.172  1.00  0.86           C  
ATOM   1861  OD1 ASP A 234      29.118 -10.700 -37.626  1.00  0.86           O  
ATOM   1862  OD2 ASP A 234      28.351 -12.006 -39.210  1.00  0.86           O  
ATOM   1863  N   LEU A 235      26.302  -7.728 -36.507  1.00  0.88           N  
ATOM   1864  CA  LEU A 235      26.248  -6.374 -37.048  1.00  0.88           C  
ATOM   1865  C   LEU A 235      27.626  -5.722 -37.018  1.00  0.88           C  
ATOM   1866  CB  LEU A 235      25.249  -5.521 -36.261  1.00  0.88           C  
ATOM   1867  O   LEU A 235      28.456  -6.053 -36.169  1.00  0.88           O  
ATOM   1868  CG  LEU A 235      23.796  -5.997 -36.270  1.00  0.88           C  
ATOM   1869  CD1 LEU A 235      22.977  -5.218 -35.246  1.00  0.88           C  
ATOM   1870  CD2 LEU A 235      23.195  -5.855 -37.664  1.00  0.88           C  
ATOM   1871  N   LYS A 236      27.845  -4.839 -38.168  1.00  0.93           N  
ATOM   1872  CA  LYS A 236      29.070  -4.045 -38.147  1.00  0.93           C  
ATOM   1873  C   LYS A 236      29.095  -3.104 -36.946  1.00  0.93           C  
ATOM   1874  CB  LYS A 236      29.214  -3.245 -39.443  1.00  0.93           C  
ATOM   1875  O   LYS A 236      28.045  -2.657 -36.480  1.00  0.93           O  
ATOM   1876  CG  LYS A 236      29.388  -4.106 -40.685  1.00  0.93           C  
ATOM   1877  CD  LYS A 236      29.571  -3.254 -41.935  1.00  0.93           C  
ATOM   1878  CE  LYS A 236      29.745  -4.114 -43.179  1.00  0.93           C  
ATOM   1879  NZ  LYS A 236      29.777  -3.288 -44.423  1.00  0.93           N  
ATOM   1880  N   VAL A 237      30.279  -2.875 -36.373  1.00  0.93           N  
ATOM   1881  CA  VAL A 237      30.458  -2.046 -35.186  1.00  0.93           C  
ATOM   1882  C   VAL A 237      29.770  -0.698 -35.388  1.00  0.93           C  
ATOM   1883  CB  VAL A 237      31.954  -1.837 -34.859  1.00  0.93           C  
ATOM   1884  O   VAL A 237      29.102  -0.192 -34.483  1.00  0.93           O  
ATOM   1885  CG1 VAL A 237      32.126  -0.789 -33.762  1.00  0.93           C  
ATOM   1886  CG2 VAL A 237      32.599  -3.159 -34.446  1.00  0.93           C  
ATOM   1887  N   LYS A 238      29.843  -0.161 -36.557  1.00  0.95           N  
ATOM   1888  CA  LYS A 238      29.208   1.115 -36.874  1.00  0.95           C  
ATOM   1889  C   LYS A 238      27.691   1.021 -36.742  1.00  0.95           C  
ATOM   1890  CB  LYS A 238      29.585   1.566 -38.286  1.00  0.95           C  
ATOM   1891  O   LYS A 238      27.048   1.944 -36.238  1.00  0.95           O  
ATOM   1892  CG  LYS A 238      29.140   2.982 -38.622  1.00  0.95           C  
ATOM   1893  CD  LYS A 238      29.567   3.382 -40.028  1.00  0.95           C  
ATOM   1894  CE  LYS A 238      29.064   4.773 -40.392  1.00  0.95           C  
ATOM   1895  NZ  LYS A 238      29.463   5.162 -41.777  1.00  0.95           N  
ATOM   1896  N   GLU A 239      27.165  -0.113 -37.132  1.00  0.93           N  
ATOM   1897  CA  GLU A 239      25.722  -0.321 -37.057  1.00  0.93           C  
ATOM   1898  C   GLU A 239      25.257  -0.446 -35.608  1.00  0.93           C  
ATOM   1899  CB  GLU A 239      25.316  -1.567 -37.849  1.00  0.93           C  
ATOM   1900  O   GLU A 239      24.199   0.072 -35.244  1.00  0.93           O  
ATOM   1901  CG  GLU A 239      25.524  -1.436 -39.350  1.00  0.93           C  
ATOM   1902  CD  GLU A 239      25.264  -2.728 -40.107  1.00  0.93           C  
ATOM   1903  OE1 GLU A 239      24.719  -2.673 -41.233  1.00  0.93           O  
ATOM   1904  OE2 GLU A 239      25.606  -3.805 -39.570  1.00  0.93           O  
ATOM   1905  N   VAL A 240      26.093  -1.095 -34.891  1.00  0.95           N  
ATOM   1906  CA  VAL A 240      25.782  -1.254 -33.474  1.00  0.95           C  
ATOM   1907  C   VAL A 240      25.784   0.110 -32.788  1.00  0.95           C  
ATOM   1908  CB  VAL A 240      26.782  -2.203 -32.777  1.00  0.95           C  
ATOM   1909  O   VAL A 240      24.872   0.428 -32.022  1.00  0.95           O  
ATOM   1910  CG1 VAL A 240      26.566  -2.199 -31.265  1.00  0.95           C  
ATOM   1911  CG2 VAL A 240      26.650  -3.619 -33.335  1.00  0.95           C  
ATOM   1912  N   ALA A 241      26.727   0.875 -33.145  1.00  0.95           N  
ATOM   1913  CA  ALA A 241      26.812   2.210 -32.558  1.00  0.95           C  
ATOM   1914  C   ALA A 241      25.559   3.025 -32.864  1.00  0.95           C  
ATOM   1915  CB  ALA A 241      28.053   2.938 -33.070  1.00  0.95           C  
ATOM   1916  O   ALA A 241      24.939   3.586 -31.957  1.00  0.95           O  
ATOM   1917  N   HIS A 242      25.176   3.004 -34.090  1.00  0.94           N  
ATOM   1918  CA  HIS A 242      24.014   3.775 -34.516  1.00  0.94           C  
ATOM   1919  C   HIS A 242      22.736   3.246 -33.874  1.00  0.94           C  
ATOM   1920  CB  HIS A 242      23.884   3.750 -36.040  1.00  0.94           C  
ATOM   1921  O   HIS A 242      21.880   4.027 -33.450  1.00  0.94           O  
ATOM   1922  CG  HIS A 242      24.757   4.748 -36.733  1.00  0.94           C  
ATOM   1923  CD2 HIS A 242      24.524   6.029 -37.102  1.00  0.94           C  
ATOM   1924  ND1 HIS A 242      26.045   4.460 -37.130  1.00  0.94           N  
ATOM   1925  CE1 HIS A 242      26.568   5.526 -37.713  1.00  0.94           C  
ATOM   1926  NE2 HIS A 242      25.665   6.491 -37.709  1.00  0.94           N  
ATOM   1927  N   ALA A 243      22.711   1.962 -33.734  1.00  0.92           N  
ATOM   1928  CA  ALA A 243      21.517   1.339 -33.169  1.00  0.92           C  
ATOM   1929  C   ALA A 243      21.367   1.683 -31.690  1.00  0.92           C  
ATOM   1930  CB  ALA A 243      21.567  -0.175 -33.357  1.00  0.92           C  
ATOM   1931  O   ALA A 243      20.259   1.654 -31.149  1.00  0.92           O  
ATOM   1932  N   CYS A 244      22.435   2.096 -31.132  1.00  0.92           N  
ATOM   1933  CA  CYS A 244      22.409   2.363 -29.698  1.00  0.92           C  
ATOM   1934  C   CYS A 244      22.403   3.862 -29.422  1.00  0.92           C  
ATOM   1935  CB  CYS A 244      23.610   1.713 -29.011  1.00  0.92           C  
ATOM   1936  O   CYS A 244      22.462   4.285 -28.266  1.00  0.92           O  
ATOM   1937  SG  CYS A 244      23.560  -0.092 -29.012  1.00  0.92           S  
ATOM   1938  N   GLY A 245      22.306   4.661 -30.481  1.00  0.92           N  
ATOM   1939  CA  GLY A 245      22.065   6.084 -30.305  1.00  0.92           C  
ATOM   1940  C   GLY A 245      23.336   6.913 -30.338  1.00  0.92           C  
ATOM   1941  O   GLY A 245      23.321   8.096 -29.992  1.00  0.92           O  
ATOM   1942  N   PHE A 246      24.464   6.259 -30.765  1.00  0.95           N  
ATOM   1943  CA  PHE A 246      25.711   6.991 -30.951  1.00  0.95           C  
ATOM   1944  C   PHE A 246      25.832   7.498 -32.383  1.00  0.95           C  
ATOM   1945  CB  PHE A 246      26.912   6.105 -30.605  1.00  0.95           C  
ATOM   1946  O   PHE A 246      25.721   6.722 -33.334  1.00  0.95           O  
ATOM   1947  CG  PHE A 246      27.000   5.746 -29.146  1.00  0.95           C  
ATOM   1948  CD1 PHE A 246      27.490   6.658 -28.220  1.00  0.95           C  
ATOM   1949  CD2 PHE A 246      26.593   4.495 -28.701  1.00  0.95           C  
ATOM   1950  CE1 PHE A 246      27.573   6.328 -26.869  1.00  0.95           C  
ATOM   1951  CE2 PHE A 246      26.673   4.157 -27.353  1.00  0.95           C  
ATOM   1952  CZ  PHE A 246      27.164   5.075 -26.439  1.00  0.95           C  
ATOM   1953  N   VAL A 247      26.026   8.798 -32.501  1.00  0.92           N  
ATOM   1954  CA  VAL A 247      26.136   9.399 -33.826  1.00  0.92           C  
ATOM   1955  C   VAL A 247      27.536   9.161 -34.387  1.00  0.92           C  
ATOM   1956  CB  VAL A 247      25.826  10.912 -33.790  1.00  0.92           C  
ATOM   1957  O   VAL A 247      27.690   8.802 -35.557  1.00  0.92           O  
ATOM   1958  CG1 VAL A 247      26.025  11.537 -35.170  1.00  0.92           C  
ATOM   1959  CG2 VAL A 247      24.402  11.153 -33.292  1.00  0.92           C  
ATOM   1960  N   ASP A 248      28.487   9.208 -33.533  1.00  0.94           N  
ATOM   1961  CA  ASP A 248      29.890   9.058 -33.908  1.00  0.94           C  
ATOM   1962  C   ASP A 248      30.433   7.699 -33.472  1.00  0.94           C  
ATOM   1963  CB  ASP A 248      30.731  10.181 -33.298  1.00  0.94           C  
ATOM   1964  O   ASP A 248      30.652   7.466 -32.282  1.00  0.94           O  
ATOM   1965  CG  ASP A 248      32.184  10.140 -33.739  1.00  0.94           C  
ATOM   1966  OD1 ASP A 248      32.636   9.095 -34.254  1.00  0.94           O  
ATOM   1967  OD2 ASP A 248      32.884  11.161 -33.567  1.00  0.94           O  
ATOM   1968  N   SER A 249      30.749   6.867 -34.452  1.00  0.94           N  
ATOM   1969  CA  SER A 249      31.206   5.507 -34.188  1.00  0.94           C  
ATOM   1970  C   SER A 249      32.564   5.504 -33.496  1.00  0.94           C  
ATOM   1971  CB  SER A 249      31.286   4.706 -35.489  1.00  0.94           C  
ATOM   1972  O   SER A 249      32.838   4.643 -32.657  1.00  0.94           O  
ATOM   1973  OG  SER A 249      32.158   5.334 -36.413  1.00  0.94           O  
ATOM   1974  N   ASN A 250      33.397   6.492 -33.819  1.00  0.95           N  
ATOM   1975  CA  ASN A 250      34.701   6.587 -33.172  1.00  0.95           C  
ATOM   1976  C   ASN A 250      34.567   6.882 -31.681  1.00  0.95           C  
ATOM   1977  CB  ASN A 250      35.559   7.657 -33.850  1.00  0.95           C  
ATOM   1978  O   ASN A 250      35.272   6.291 -30.861  1.00  0.95           O  
ATOM   1979  CG  ASN A 250      36.016   7.247 -35.237  1.00  0.95           C  
ATOM   1980  ND2 ASN A 250      36.109   8.215 -36.141  1.00  0.95           N  
ATOM   1981  OD1 ASN A 250      36.283   6.070 -35.493  1.00  0.95           O  
ATOM   1982  N   TYR A 251      33.651   7.819 -31.400  1.00  0.95           N  
ATOM   1983  CA  TYR A 251      33.361   8.131 -30.005  1.00  0.95           C  
ATOM   1984  C   TYR A 251      32.841   6.903 -29.268  1.00  0.95           C  
ATOM   1985  CB  TYR A 251      32.341   9.269 -29.908  1.00  0.95           C  
ATOM   1986  O   TYR A 251      33.273   6.613 -28.150  1.00  0.95           O  
ATOM   1987  CG  TYR A 251      31.908   9.579 -28.496  1.00  0.95           C  
ATOM   1988  CD1 TYR A 251      30.618   9.284 -28.061  1.00  0.95           C  
ATOM   1989  CD2 TYR A 251      32.788  10.168 -27.594  1.00  0.95           C  
ATOM   1990  CE1 TYR A 251      30.215   9.569 -26.761  1.00  0.95           C  
ATOM   1991  CE2 TYR A 251      32.395  10.458 -26.291  1.00  0.95           C  
ATOM   1992  OH  TYR A 251      30.715  10.439 -24.596  1.00  0.95           O  
ATOM   1993  CZ  TYR A 251      31.109  10.155 -25.884  1.00  0.95           C  
ATOM   1994  N   PHE A 252      32.039   6.210 -29.880  1.00  0.97           N  
ATOM   1995  CA  PHE A 252      31.498   4.977 -29.321  1.00  0.97           C  
ATOM   1996  C   PHE A 252      32.617   3.998 -28.984  1.00  0.97           C  
ATOM   1997  CB  PHE A 252      30.511   4.330 -30.297  1.00  0.97           C  
ATOM   1998  O   PHE A 252      32.654   3.444 -27.884  1.00  0.97           O  
ATOM   1999  CG  PHE A 252      30.225   2.882 -30.001  1.00  0.97           C  
ATOM   2000  CD1 PHE A 252      30.739   1.878 -30.812  1.00  0.97           C  
ATOM   2001  CD2 PHE A 252      29.441   2.526 -28.912  1.00  0.97           C  
ATOM   2002  CE1 PHE A 252      30.475   0.537 -30.541  1.00  0.97           C  
ATOM   2003  CE2 PHE A 252      29.174   1.189 -28.634  1.00  0.97           C  
ATOM   2004  CZ  PHE A 252      29.691   0.196 -29.450  1.00  0.97           C  
ATOM   2005  N   CYS A 253      33.518   3.807 -29.883  1.00  0.96           N  
ATOM   2006  CA  CYS A 253      34.601   2.849 -29.692  1.00  0.96           C  
ATOM   2007  C   CYS A 253      35.479   3.246 -28.511  1.00  0.96           C  
ATOM   2008  CB  CYS A 253      35.451   2.742 -30.958  1.00  0.96           C  
ATOM   2009  O   CYS A 253      35.856   2.399 -27.700  1.00  0.96           O  
ATOM   2010  SG  CYS A 253      34.623   1.893 -32.320  1.00  0.96           S  
ATOM   2011  N   ARG A 254      35.786   4.501 -28.415  1.00  0.96           N  
ATOM   2012  CA  ARG A 254      36.601   4.995 -27.310  1.00  0.96           C  
ATOM   2013  C   ARG A 254      35.899   4.782 -25.973  1.00  0.96           C  
ATOM   2014  CB  ARG A 254      36.925   6.478 -27.501  1.00  0.96           C  
ATOM   2015  O   ARG A 254      36.512   4.316 -25.011  1.00  0.96           O  
ATOM   2016  CG  ARG A 254      37.891   6.756 -28.641  1.00  0.96           C  
ATOM   2017  CD  ARG A 254      38.406   8.188 -28.608  1.00  0.96           C  
ATOM   2018  NE  ARG A 254      37.324   9.154 -28.771  1.00  0.96           N  
ATOM   2019  NH1 ARG A 254      37.689   9.493 -31.027  1.00  0.96           N  
ATOM   2020  NH2 ARG A 254      36.003  10.615 -29.952  1.00  0.96           N  
ATOM   2021  CZ  ARG A 254      37.008   9.752 -29.916  1.00  0.96           C  
ATOM   2022  N   LEU A 255      34.611   5.120 -26.051  1.00  0.95           N  
ATOM   2023  CA  LEU A 255      33.823   4.985 -24.831  1.00  0.95           C  
ATOM   2024  C   LEU A 255      33.670   3.518 -24.441  1.00  0.95           C  
ATOM   2025  CB  LEU A 255      32.443   5.623 -25.010  1.00  0.95           C  
ATOM   2026  O   LEU A 255      33.770   3.171 -23.263  1.00  0.95           O  
ATOM   2027  CG  LEU A 255      31.592   5.766 -23.747  1.00  0.95           C  
ATOM   2028  CD1 LEU A 255      32.315   6.626 -22.716  1.00  0.95           C  
ATOM   2029  CD2 LEU A 255      30.229   6.360 -24.085  1.00  0.95           C  
ATOM   2030  N   PHE A 256      33.458   2.680 -25.388  1.00  0.96           N  
ATOM   2031  CA  PHE A 256      33.298   1.251 -25.149  1.00  0.96           C  
ATOM   2032  C   PHE A 256      34.563   0.658 -24.541  1.00  0.96           C  
ATOM   2033  CB  PHE A 256      32.951   0.523 -26.452  1.00  0.96           C  
ATOM   2034  O   PHE A 256      34.496  -0.098 -23.570  1.00  0.96           O  
ATOM   2035  CG  PHE A 256      32.421  -0.871 -26.246  1.00  0.96           C  
ATOM   2036  CD1 PHE A 256      33.290  -1.944 -26.090  1.00  0.96           C  
ATOM   2037  CD2 PHE A 256      31.053  -1.108 -26.209  1.00  0.96           C  
ATOM   2038  CE1 PHE A 256      32.803  -3.234 -25.899  1.00  0.96           C  
ATOM   2039  CE2 PHE A 256      30.559  -2.395 -26.019  1.00  0.96           C  
ATOM   2040  CZ  PHE A 256      31.435  -3.457 -25.865  1.00  0.96           C  
ATOM   2041  N   ARG A 257      35.650   0.987 -25.111  1.00  0.96           N  
ATOM   2042  CA  ARG A 257      36.930   0.489 -24.620  1.00  0.96           C  
ATOM   2043  C   ARG A 257      37.199   0.976 -23.200  1.00  0.96           C  
ATOM   2044  CB  ARG A 257      38.068   0.924 -25.546  1.00  0.96           C  
ATOM   2045  O   ARG A 257      37.666   0.211 -22.354  1.00  0.96           O  
ATOM   2046  CG  ARG A 257      39.409   0.288 -25.216  1.00  0.96           C  
ATOM   2047  CD  ARG A 257      40.465   0.623 -26.260  1.00  0.96           C  
ATOM   2048  NE  ARG A 257      41.795   0.194 -25.838  1.00  0.96           N  
ATOM   2049  NH1 ARG A 257      42.738   0.347 -27.942  1.00  0.96           N  
ATOM   2050  NH2 ARG A 257      44.009  -0.326 -26.158  1.00  0.96           N  
ATOM   2051  CZ  ARG A 257      42.844   0.073 -26.647  1.00  0.96           C  
ATOM   2052  N   LYS A 258      36.902   2.166 -22.992  1.00  0.94           N  
ATOM   2053  CA  LYS A 258      37.105   2.745 -21.667  1.00  0.94           C  
ATOM   2054  C   LYS A 258      36.283   2.008 -20.613  1.00  0.94           C  
ATOM   2055  CB  LYS A 258      36.743   4.231 -21.669  1.00  0.94           C  
ATOM   2056  O   LYS A 258      36.768   1.749 -19.510  1.00  0.94           O  
ATOM   2057  CG  LYS A 258      36.987   4.929 -20.339  1.00  0.94           C  
ATOM   2058  CD  LYS A 258      36.597   6.400 -20.400  1.00  0.94           C  
ATOM   2059  CE  LYS A 258      36.746   7.076 -19.044  1.00  0.94           C  
ATOM   2060  NZ  LYS A 258      36.335   8.511 -19.091  1.00  0.94           N  
ATOM   2061  N   ASN A 259      35.082   1.603 -20.942  1.00  0.91           N  
ATOM   2062  CA  ASN A 259      34.153   1.024 -19.978  1.00  0.91           C  
ATOM   2063  C   ASN A 259      34.305  -0.492 -19.892  1.00  0.91           C  
ATOM   2064  CB  ASN A 259      32.711   1.394 -20.332  1.00  0.91           C  
ATOM   2065  O   ASN A 259      33.986  -1.095 -18.867  1.00  0.91           O  
ATOM   2066  CG  ASN A 259      32.307   2.752 -19.793  1.00  0.91           C  
ATOM   2067  ND2 ASN A 259      32.597   3.802 -20.552  1.00  0.91           N  
ATOM   2068  OD1 ASN A 259      31.741   2.857 -18.702  1.00  0.91           O  
ATOM   2069  N   THR A 260      34.876  -1.124 -20.949  1.00  0.89           N  
ATOM   2070  CA  THR A 260      34.929  -2.581 -20.981  1.00  0.89           C  
ATOM   2071  C   THR A 260      36.374  -3.069 -21.036  1.00  0.89           C  
ATOM   2072  CB  THR A 260      34.148  -3.142 -22.184  1.00  0.89           C  
ATOM   2073  O   THR A 260      36.636  -4.265 -20.899  1.00  0.89           O  
ATOM   2074  CG2 THR A 260      32.690  -2.698 -22.148  1.00  0.89           C  
ATOM   2075  OG1 THR A 260      34.749  -2.672 -23.397  1.00  0.89           O  
ATOM   2076  N   GLU A 261      37.328  -2.193 -21.222  1.00  0.91           N  
ATOM   2077  CA  GLU A 261      38.751  -2.493 -21.354  1.00  0.91           C  
ATOM   2078  C   GLU A 261      39.037  -3.257 -22.643  1.00  0.91           C  
ATOM   2079  CB  GLU A 261      39.246  -3.293 -20.147  1.00  0.91           C  
ATOM   2080  O   GLU A 261      40.114  -3.834 -22.803  1.00  0.91           O  
ATOM   2081  CG  GLU A 261      39.168  -2.533 -18.831  1.00  0.91           C  
ATOM   2082  CD  GLU A 261      39.736  -3.311 -17.654  1.00  0.91           C  
ATOM   2083  OE1 GLU A 261      39.717  -2.789 -16.516  1.00  0.91           O  
ATOM   2084  OE2 GLU A 261      40.204  -4.450 -17.872  1.00  0.91           O  
ATOM   2085  N   ARG A 262      38.022  -3.389 -23.457  1.00  0.91           N  
ATOM   2086  CA  ARG A 262      38.146  -4.057 -24.748  1.00  0.91           C  
ATOM   2087  C   ARG A 262      37.440  -3.267 -25.844  1.00  0.91           C  
ATOM   2088  CB  ARG A 262      37.578  -5.476 -24.676  1.00  0.91           C  
ATOM   2089  O   ARG A 262      36.470  -2.555 -25.576  1.00  0.91           O  
ATOM   2090  CG  ARG A 262      38.263  -6.363 -23.648  1.00  0.91           C  
ATOM   2091  CD  ARG A 262      37.590  -7.724 -23.540  1.00  0.91           C  
ATOM   2092  NE  ARG A 262      38.211  -8.551 -22.509  1.00  0.91           N  
ATOM   2093  NH1 ARG A 262      36.790 -10.349 -22.806  1.00  0.91           N  
ATOM   2094  NH2 ARG A 262      38.453 -10.443 -21.230  1.00  0.91           N  
ATOM   2095  CZ  ARG A 262      37.816  -9.779 -22.184  1.00  0.91           C  
ATOM   2096  N   SER A 263      37.946  -3.518 -27.133  1.00  0.94           N  
ATOM   2097  CA  SER A 263      37.249  -2.913 -28.263  1.00  0.94           C  
ATOM   2098  C   SER A 263      35.974  -3.679 -28.600  1.00  0.94           C  
ATOM   2099  CB  SER A 263      38.161  -2.859 -29.489  1.00  0.94           C  
ATOM   2100  O   SER A 263      35.832  -4.848 -28.236  1.00  0.94           O  
ATOM   2101  OG  SER A 263      38.322  -4.149 -30.053  1.00  0.94           O  
ATOM   2102  N   PRO A 264      34.991  -3.004 -29.179  1.00  0.93           N  
ATOM   2103  CA  PRO A 264      33.755  -3.687 -29.567  1.00  0.93           C  
ATOM   2104  C   PRO A 264      34.012  -4.963 -30.366  1.00  0.93           C  
ATOM   2105  CB  PRO A 264      33.029  -2.645 -30.420  1.00  0.93           C  
ATOM   2106  O   PRO A 264      33.350  -5.979 -30.143  1.00  0.93           O  
ATOM   2107  CG  PRO A 264      33.506  -1.327 -29.902  1.00  0.93           C  
ATOM   2108  CD  PRO A 264      34.948  -1.464 -29.506  1.00  0.93           C  
ATOM   2109  N   SER A 265      34.997  -4.940 -31.286  1.00  0.92           N  
ATOM   2110  CA  SER A 265      35.324  -6.106 -32.100  1.00  0.92           C  
ATOM   2111  C   SER A 265      35.881  -7.239 -31.244  1.00  0.92           C  
ATOM   2112  CB  SER A 265      36.333  -5.735 -33.187  1.00  0.92           C  
ATOM   2113  O   SER A 265      35.518  -8.402 -31.431  1.00  0.92           O  
ATOM   2114  OG  SER A 265      35.782  -4.784 -34.082  1.00  0.92           O  
ATOM   2115  N   GLU A 266      36.792  -6.784 -30.323  1.00  0.91           N  
ATOM   2116  CA  GLU A 266      37.368  -7.763 -29.406  1.00  0.91           C  
ATOM   2117  C   GLU A 266      36.294  -8.389 -28.520  1.00  0.91           C  
ATOM   2118  CB  GLU A 266      38.452  -7.117 -28.540  1.00  0.91           C  
ATOM   2119  O   GLU A 266      36.310  -9.597 -28.275  1.00  0.91           O  
ATOM   2120  CG  GLU A 266      39.738  -6.807 -29.293  1.00  0.91           C  
ATOM   2121  CD  GLU A 266      40.749  -6.034 -28.462  1.00  0.91           C  
ATOM   2122  OE1 GLU A 266      41.908  -5.876 -28.908  1.00  0.91           O  
ATOM   2123  OE2 GLU A 266      40.380  -5.583 -27.355  1.00  0.91           O  
ATOM   2124  N   TYR A 267      35.453  -7.500 -28.057  1.00  0.92           N  
ATOM   2125  CA  TYR A 267      34.354  -7.945 -27.207  1.00  0.92           C  
ATOM   2126  C   TYR A 267      33.484  -8.965 -27.930  1.00  0.92           C  
ATOM   2127  CB  TYR A 267      33.502  -6.752 -26.763  1.00  0.92           C  
ATOM   2128  O   TYR A 267      33.091  -9.979 -27.348  1.00  0.92           O  
ATOM   2129  CG  TYR A 267      32.559  -7.070 -25.628  1.00  0.92           C  
ATOM   2130  CD1 TYR A 267      31.256  -7.495 -25.877  1.00  0.92           C  
ATOM   2131  CD2 TYR A 267      32.968  -6.945 -24.305  1.00  0.92           C  
ATOM   2132  CE1 TYR A 267      30.382  -7.787 -24.834  1.00  0.92           C  
ATOM   2133  CE2 TYR A 267      32.103  -7.234 -23.254  1.00  0.92           C  
ATOM   2134  OH  TYR A 267      29.955  -7.942 -22.492  1.00  0.92           O  
ATOM   2135  CZ  TYR A 267      30.815  -7.654 -23.528  1.00  0.92           C  
ATOM   2136  N   ARG A 268      33.194  -8.827 -29.193  1.00  0.90           N  
ATOM   2137  CA  ARG A 268      32.408  -9.728 -30.030  1.00  0.90           C  
ATOM   2138  C   ARG A 268      33.107 -11.074 -30.192  1.00  0.90           C  
ATOM   2139  CB  ARG A 268      32.152  -9.101 -31.402  1.00  0.90           C  
ATOM   2140  O   ARG A 268      32.474 -12.126 -30.077  1.00  0.90           O  
ATOM   2141  CG  ARG A 268      31.320  -9.971 -32.331  1.00  0.90           C  
ATOM   2142  CD  ARG A 268      31.187  -9.351 -33.715  1.00  0.90           C  
ATOM   2143  NE  ARG A 268      30.515  -8.056 -33.663  1.00  0.90           N  
ATOM   2144  NH1 ARG A 268      31.274  -7.347 -35.727  1.00  0.90           N  
ATOM   2145  NH2 ARG A 268      29.923  -5.988 -34.469  1.00  0.90           N  
ATOM   2146  CZ  ARG A 268      30.572  -7.133 -34.620  1.00  0.90           C  
ATOM   2147  N   ARG A 269      34.307 -11.080 -30.462  1.00  0.87           N  
ATOM   2148  CA  ARG A 269      35.089 -12.288 -30.706  1.00  0.87           C  
ATOM   2149  C   ARG A 269      35.112 -13.184 -29.472  1.00  0.87           C  
ATOM   2150  CB  ARG A 269      36.518 -11.929 -31.120  1.00  0.87           C  
ATOM   2151  O   ARG A 269      35.027 -14.409 -29.587  1.00  0.87           O  
ATOM   2152  CG  ARG A 269      36.743 -11.935 -32.624  1.00  0.87           C  
ATOM   2153  CD  ARG A 269      38.213 -11.747 -32.974  1.00  0.87           C  
ATOM   2154  NE  ARG A 269      38.717 -10.457 -32.512  1.00  0.87           N  
ATOM   2155  NH1 ARG A 269      40.747 -10.627 -33.600  1.00  0.87           N  
ATOM   2156  NH2 ARG A 269      40.267  -8.771 -32.344  1.00  0.87           N  
ATOM   2157  CZ  ARG A 269      39.909  -9.955 -32.820  1.00  0.87           C  
ATOM   2158  N   GLN A 270      35.190 -12.596 -28.450  1.00  0.84           N  
ATOM   2159  CA  GLN A 270      35.272 -13.340 -27.197  1.00  0.84           C  
ATOM   2160  C   GLN A 270      33.988 -14.122 -26.937  1.00  0.84           C  
ATOM   2161  CB  GLN A 270      35.557 -12.396 -26.029  1.00  0.84           C  
ATOM   2162  O   GLN A 270      34.033 -15.267 -26.482  1.00  0.84           O  
ATOM   2163  CG  GLN A 270      35.739 -13.106 -24.694  1.00  0.84           C  
ATOM   2164  CD  GLN A 270      35.956 -12.143 -23.542  1.00  0.84           C  
ATOM   2165  NE2 GLN A 270      35.994 -12.674 -22.325  1.00  0.84           N  
ATOM   2166  OE1 GLN A 270      36.090 -10.932 -23.744  1.00  0.84           O  
ATOM   2167  N   TYR A 271      32.899 -13.608 -27.243  1.00  0.75           N  
ATOM   2168  CA  TYR A 271      31.635 -14.243 -26.891  1.00  0.75           C  
ATOM   2169  C   TYR A 271      31.153 -15.159 -28.010  1.00  0.75           C  
ATOM   2170  CB  TYR A 271      30.569 -13.186 -26.586  1.00  0.75           C  
ATOM   2171  O   TYR A 271      30.464 -16.149 -27.757  1.00  0.75           O  
ATOM   2172  CG  TYR A 271      30.649 -12.630 -25.185  1.00  0.75           C  
ATOM   2173  CD1 TYR A 271      30.006 -13.265 -24.125  1.00  0.75           C  
ATOM   2174  CD2 TYR A 271      31.366 -11.468 -24.919  1.00  0.75           C  
ATOM   2175  CE1 TYR A 271      30.075 -12.755 -22.832  1.00  0.75           C  
ATOM   2176  CE2 TYR A 271      31.442 -10.949 -23.631  1.00  0.75           C  
ATOM   2177  OH  TYR A 271      30.866 -11.089 -21.318  1.00  0.75           O  
ATOM   2178  CZ  TYR A 271      30.794 -11.598 -22.596  1.00  0.75           C  
ATOM   2179  N   HIS A 272      31.517 -14.814 -29.182  1.00  0.70           N  
ATOM   2180  CA  HIS A 272      31.161 -15.735 -30.256  1.00  0.70           C  
ATOM   2181  C   HIS A 272      32.055 -16.970 -30.240  1.00  0.70           C  
ATOM   2182  CB  HIS A 272      31.255 -15.036 -31.614  1.00  0.70           C  
ATOM   2183  O   HIS A 272      31.616 -18.064 -30.603  1.00  0.70           O  
ATOM   2184  CG  HIS A 272      29.984 -14.370 -32.034  1.00  0.70           C  
ATOM   2185  CD2 HIS A 272      29.563 -13.091 -31.897  1.00  0.70           C  
ATOM   2186  ND1 HIS A 272      28.969 -15.043 -32.680  1.00  0.70           N  
ATOM   2187  CE1 HIS A 272      27.977 -14.203 -32.924  1.00  0.70           C  
ATOM   2188  NE2 HIS A 272      28.312 -13.012 -32.459  1.00  0.70           N  
ATOM   2189  N   SER A 273      33.192 -16.882 -29.715  1.00  0.61           N  
ATOM   2190  CA  SER A 273      34.085 -18.025 -29.553  1.00  0.61           C  
ATOM   2191  C   SER A 273      33.591 -18.962 -28.456  1.00  0.61           C  
ATOM   2192  CB  SER A 273      35.505 -17.555 -29.232  1.00  0.61           C  
ATOM   2193  O   SER A 273      33.728 -20.182 -28.566  1.00  0.61           O  
ATOM   2194  OG  SER A 273      35.683 -17.413 -27.834  1.00  0.61           O  
ATOM   2195  N   GLN A 274      32.810 -18.436 -27.495  1.00  0.56           N  
ATOM   2196  CA  GLN A 274      32.256 -19.209 -26.389  1.00  0.56           C  
ATOM   2197  C   GLN A 274      30.967 -19.914 -26.801  1.00  0.56           C  
ATOM   2198  CB  GLN A 274      31.998 -18.308 -25.180  1.00  0.56           C  
ATOM   2199  O   GLN A 274      30.648 -20.988 -26.286  1.00  0.56           O  
ATOM   2200  CG  GLN A 274      33.266 -17.864 -24.463  1.00  0.56           C  
ATOM   2201  CD  GLN A 274      32.984 -16.954 -23.282  1.00  0.56           C  
ATOM   2202  NE2 GLN A 274      34.003 -16.226 -22.838  1.00  0.56           N  
ATOM   2203  OE1 GLN A 274      31.860 -16.906 -22.773  1.00  0.56           O  
ATOM   2204  N   LEU A 275      30.263 -19.495 -27.822  1.00  0.53           N  
ATOM   2205  CA  LEU A 275      29.040 -20.127 -28.305  1.00  0.53           C  
ATOM   2206  C   LEU A 275      29.358 -21.215 -29.326  1.00  0.53           C  
ATOM   2207  CB  LEU A 275      28.107 -19.085 -28.926  1.00  0.53           C  
ATOM   2208  O   LEU A 275      28.627 -22.202 -29.435  1.00  0.53           O  
ATOM   2209  CG  LEU A 275      27.336 -18.197 -27.948  1.00  0.53           C  
ATOM   2210  CD1 LEU A 275      26.985 -16.866 -28.603  1.00  0.53           C  
ATOM   2211  CD2 LEU A 275      26.077 -18.906 -27.459  1.00  0.53           C  
ATOM   2212  N   THR A 276      30.491 -21.281 -29.913  1.00  0.52           N  
ATOM   2213  CA  THR A 276      30.891 -22.277 -30.901  1.00  0.52           C  
ATOM   2214  C   THR A 276      31.630 -23.434 -30.235  1.00  0.52           C  
ATOM   2215  CB  THR A 276      31.782 -21.655 -31.992  1.00  0.52           C  
ATOM   2216  O   THR A 276      31.655 -24.548 -30.763  1.00  0.52           O  
ATOM   2217  CG2 THR A 276      31.097 -21.701 -33.354  1.00  0.52           C  
ATOM   2218  OG1 THR A 276      32.058 -20.290 -31.655  1.00  0.52           O  
ATOM   2219  N   GLU A 277      31.833 -23.450 -28.901  1.00  0.45           N  
ATOM   2220  CA  GLU A 277      32.454 -24.588 -28.230  1.00  0.45           C  
ATOM   2221  C   GLU A 277      31.422 -25.401 -27.454  1.00  0.45           C  
ATOM   2222  CB  GLU A 277      33.567 -24.118 -27.291  1.00  0.45           C  
ATOM   2223  O   GLU A 277      30.924 -24.956 -26.418  1.00  0.45           O  
ATOM   2224  CG  GLU A 277      34.832 -23.674 -28.011  1.00  0.45           C  
ATOM   2225  CD  GLU A 277      35.982 -23.361 -27.066  1.00  0.45           C  
ATOM   2226  OE1 GLU A 277      37.110 -23.108 -27.546  1.00  0.45           O  
ATOM   2227  OE2 GLU A 277      35.752 -23.369 -25.836  1.00  0.45           O  
ATOM   2228  N   LYS A 278      30.113 -25.708 -27.908  1.00  0.37           N  
ATOM   2229  CA  LYS A 278      29.220 -26.717 -27.346  1.00  0.37           C  
ATOM   2230  C   LYS A 278      29.615 -28.118 -27.803  1.00  0.37           C  
ATOM   2231  CB  LYS A 278      27.770 -26.428 -27.737  1.00  0.37           C  
ATOM   2232  O   LYS A 278      29.929 -28.329 -28.976  1.00  0.37           O  
ATOM   2233  CG  LYS A 278      26.803 -26.411 -26.562  1.00  0.37           C  
ATOM   2234  CD  LYS A 278      25.396 -26.024 -27.001  1.00  0.37           C  
ATOM   2235  CE  LYS A 278      24.428 -26.005 -25.826  1.00  0.37           C  
ATOM   2236  NZ  LYS A 278      23.033 -25.697 -26.262  1.00  0.37           N  
ATOM   2237  N   PRO A 279      30.028 -29.184 -26.801  1.00  0.39           N  
ATOM   2238  CA  PRO A 279      30.675 -30.495 -26.712  1.00  0.39           C  
ATOM   2239  C   PRO A 279      30.176 -31.472 -27.775  1.00  0.39           C  
ATOM   2240  CB  PRO A 279      30.301 -30.978 -25.309  1.00  0.39           C  
ATOM   2241  O   PRO A 279      28.979 -31.507 -28.074  1.00  0.39           O  
ATOM   2242  CG  PRO A 279      29.106 -30.164 -24.930  1.00  0.39           C  
ATOM   2243  CD  PRO A 279      28.768 -29.252 -26.074  1.00  0.39           C  
ATOM   2244  N   THR A 280      30.885 -31.626 -28.917  1.00  0.41           N  
ATOM   2245  CA  THR A 280      30.958 -32.870 -29.676  1.00  0.41           C  
ATOM   2246  C   THR A 280      30.577 -34.061 -28.800  1.00  0.41           C  
ATOM   2247  CB  THR A 280      32.367 -33.087 -30.257  1.00  0.41           C  
ATOM   2248  O   THR A 280      31.076 -34.200 -27.681  1.00  0.41           O  
ATOM   2249  CG2 THR A 280      32.549 -32.315 -31.560  1.00  0.41           C  
ATOM   2250  OG1 THR A 280      33.344 -32.639 -29.309  1.00  0.41           O  
ATOM   2251  N   THR A 281      29.240 -34.303 -28.567  1.00  0.37           N  
ATOM   2252  CA  THR A 281      28.735 -35.592 -28.109  1.00  0.37           C  
ATOM   2253  C   THR A 281      29.488 -36.737 -28.780  1.00  0.37           C  
ATOM   2254  CB  THR A 281      27.227 -35.733 -28.389  1.00  0.37           C  
ATOM   2255  O   THR A 281      29.660 -36.743 -30.001  1.00  0.37           O  
ATOM   2256  CG2 THR A 281      26.543 -36.570 -27.313  1.00  0.37           C  
ATOM   2257  OG1 THR A 281      26.629 -34.431 -28.418  1.00  0.37           O  
ATOM   2258  N   PRO A 282      30.359 -37.506 -27.997  1.00  0.50           N  
ATOM   2259  CA  PRO A 282      30.918 -38.693 -28.648  1.00  0.50           C  
ATOM   2260  C   PRO A 282      29.883 -39.797 -28.853  1.00  0.50           C  
ATOM   2261  CB  PRO A 282      32.014 -39.144 -27.679  1.00  0.50           C  
ATOM   2262  O   PRO A 282      29.010 -39.994 -28.004  1.00  0.50           O  
ATOM   2263  CG  PRO A 282      31.576 -38.634 -26.344  1.00  0.50           C  
ATOM   2264  CD  PRO A 282      30.294 -37.872 -26.521  1.00  0.50           C  
ATOM   2265  N   GLU A 283      29.338 -40.029 -30.156  1.00  0.49           N  
ATOM   2266  CA  GLU A 283      28.778 -41.297 -30.612  1.00  0.49           C  
ATOM   2267  C   GLU A 283      29.637 -42.474 -30.160  1.00  0.49           C  
ATOM   2268  CB  GLU A 283      28.635 -41.305 -32.136  1.00  0.49           C  
ATOM   2269  O   GLU A 283      30.867 -42.396 -30.180  1.00  0.49           O  
ATOM   2270  CG  GLU A 283      27.266 -40.857 -32.628  1.00  0.49           C  
ATOM   2271  CD  GLU A 283      27.107 -40.961 -34.136  1.00  0.49           C  
ATOM   2272  OE1 GLU A 283      25.990 -40.718 -34.647  1.00  0.49           O  
ATOM   2273  OE2 GLU A 283      28.107 -41.289 -34.813  1.00  0.49           O  
