# Supplementary material for: Escherichia coli transcription factors of unknown function: sequence features and possible evolutionary relationships
Source: PeerJ. 2022 Jul 20;10:e13772. doi: 10.7717/peerj.13772 (PMC9308461; doi:10.7717/peerj.13772)
Supplement: Supplemental Information 18 [file peerj-10-13772-s018.zip › Raw Data/PDB files/YjdC_b4135_unrelaxed_model_1.pdb]

ATOM      1  N   MET A   1       6.780  21.792 -14.540  1.00  0.80           N  
ATOM      2  CA  MET A   1       6.484  20.422 -14.132  1.00  0.80           C  
ATOM      3  C   MET A   1       6.528  20.284 -12.614  1.00  0.80           C  
ATOM      4  CB  MET A   1       7.468  19.444 -14.776  1.00  0.80           C  
ATOM      5  O   MET A   1       7.511  20.672 -11.980  1.00  0.80           O  
ATOM      6  CG  MET A   1       7.217  17.990 -14.409  1.00  0.80           C  
ATOM      7  SD  MET A   1       8.352  16.839 -15.277  1.00  0.80           S  
ATOM      8  CE  MET A   1       9.928  17.300 -14.505  1.00  0.80           C  
ATOM      9  N   GLN A   2       5.452  19.768 -12.076  1.00  0.89           N  
ATOM     10  CA  GLN A   2       5.359  19.645 -10.626  1.00  0.89           C  
ATOM     11  C   GLN A   2       5.934  18.314 -10.148  1.00  0.89           C  
ATOM     12  CB  GLN A   2       3.906  19.783 -10.167  1.00  0.89           C  
ATOM     13  O   GLN A   2       5.820  17.299 -10.838  1.00  0.89           O  
ATOM     14  CG  GLN A   2       3.266  21.112 -10.545  1.00  0.89           C  
ATOM     15  CD  GLN A   2       3.855  22.285  -9.783  1.00  0.89           C  
ATOM     16  NE2 GLN A   2       3.904  23.446 -10.427  1.00  0.89           N  
ATOM     17  OE1 GLN A   2       4.263  22.149  -8.625  1.00  0.89           O  
ATOM     18  N   ARG A   3       6.754  18.301  -9.109  1.00  0.95           N  
ATOM     19  CA  ARG A   3       7.319  17.123  -8.460  1.00  0.95           C  
ATOM     20  C   ARG A   3       6.291  16.000  -8.370  1.00  0.95           C  
ATOM     21  CB  ARG A   3       7.834  17.475  -7.062  1.00  0.95           C  
ATOM     22  O   ARG A   3       6.592  14.849  -8.692  1.00  0.95           O  
ATOM     23  CG  ARG A   3       8.440  16.297  -6.315  1.00  0.95           C  
ATOM     24  CD  ARG A   3       8.867  16.683  -4.905  1.00  0.95           C  
ATOM     25  NE  ARG A   3       9.421  15.544  -4.179  1.00  0.95           N  
ATOM     26  NH1 ARG A   3       7.415  14.915  -3.222  1.00  0.95           N  
ATOM     27  NH2 ARG A   3       9.324  13.724  -2.782  1.00  0.95           N  
ATOM     28  CZ  ARG A   3       8.719  14.731  -3.396  1.00  0.95           C  
ATOM     29  N   GLU A   4       5.086  16.309  -8.092  1.00  0.96           N  
ATOM     30  CA  GLU A   4       4.033  15.318  -7.891  1.00  0.96           C  
ATOM     31  C   GLU A   4       3.681  14.613  -9.197  1.00  0.96           C  
ATOM     32  CB  GLU A   4       2.785  15.974  -7.294  1.00  0.96           C  
ATOM     33  O   GLU A   4       3.333  13.430  -9.197  1.00  0.96           O  
ATOM     34  CG  GLU A   4       2.965  16.447  -5.859  1.00  0.96           C  
ATOM     35  CD  GLU A   4       3.256  17.936  -5.751  1.00  0.96           C  
ATOM     36  OE1 GLU A   4       3.400  18.445  -4.616  1.00  0.96           O  
ATOM     37  OE2 GLU A   4       3.339  18.598  -6.809  1.00  0.96           O  
ATOM     38  N   ASP A   5       3.798  15.372 -10.344  1.00  0.95           N  
ATOM     39  CA  ASP A   5       3.545  14.763 -11.646  1.00  0.95           C  
ATOM     40  C   ASP A   5       4.589  13.695 -11.964  1.00  0.95           C  
ATOM     41  CB  ASP A   5       3.530  15.828 -12.743  1.00  0.95           C  
ATOM     42  O   ASP A   5       4.253  12.622 -12.470  1.00  0.95           O  
ATOM     43  CG  ASP A   5       2.340  16.766 -12.644  1.00  0.95           C  
ATOM     44  OD1 ASP A   5       1.302  16.375 -12.068  1.00  0.95           O  
ATOM     45  OD2 ASP A   5       2.441  17.906 -13.148  1.00  0.95           O  
ATOM     46  N   VAL A   6       5.809  13.935 -11.594  1.00  0.98           N  
ATOM     47  CA  VAL A   6       6.896  12.986 -11.811  1.00  0.98           C  
ATOM     48  C   VAL A   6       6.702  11.764 -10.917  1.00  0.98           C  
ATOM     49  CB  VAL A   6       8.274  13.630 -11.542  1.00  0.98           C  
ATOM     50  O   VAL A   6       6.765  10.626 -11.388  1.00  0.98           O  
ATOM     51  CG1 VAL A   6       9.391  12.599 -11.695  1.00  0.98           C  
ATOM     52  CG2 VAL A   6       8.502  14.813 -12.481  1.00  0.98           C  
ATOM     53  N   LEU A   7       6.466  12.005  -9.697  1.00  0.98           N  
ATOM     54  CA  LEU A   7       6.323  10.920  -8.733  1.00  0.98           C  
ATOM     55  C   LEU A   7       5.098  10.069  -9.051  1.00  0.98           C  
ATOM     56  CB  LEU A   7       6.218  11.476  -7.311  1.00  0.98           C  
ATOM     57  O   LEU A   7       5.129   8.846  -8.893  1.00  0.98           O  
ATOM     58  CG  LEU A   7       7.454  12.198  -6.772  1.00  0.98           C  
ATOM     59  CD1 LEU A   7       7.173  12.766  -5.385  1.00  0.98           C  
ATOM     60  CD2 LEU A   7       8.652  11.254  -6.736  1.00  0.98           C  
ATOM     61  N   GLY A   8       4.012  10.731  -9.480  1.00  0.97           N  
ATOM     62  CA  GLY A   8       2.842   9.983  -9.911  1.00  0.97           C  
ATOM     63  C   GLY A   8       3.134   9.022 -11.048  1.00  0.97           C  
ATOM     64  O   GLY A   8       2.702   7.868 -11.018  1.00  0.97           O  
ATOM     65  N   GLU A   9       3.886   9.477 -12.033  1.00  0.97           N  
ATOM     66  CA  GLU A   9       4.247   8.624 -13.161  1.00  0.97           C  
ATOM     67  C   GLU A   9       5.222   7.530 -12.736  1.00  0.97           C  
ATOM     68  CB  GLU A   9       4.852   9.458 -14.294  1.00  0.97           C  
ATOM     69  O   GLU A   9       5.168   6.410 -13.248  1.00  0.97           O  
ATOM     70  CG  GLU A   9       3.849  10.360 -14.998  1.00  0.97           C  
ATOM     71  CD  GLU A   9       2.656   9.605 -15.561  1.00  0.97           C  
ATOM     72  OE1 GLU A   9       1.505  10.064 -15.378  1.00  0.97           O  
ATOM     73  OE2 GLU A   9       2.872   8.545 -16.190  1.00  0.97           O  
ATOM     74  N   ALA A  10       6.079   7.861 -11.841  1.00  0.98           N  
ATOM     75  CA  ALA A  10       6.994   6.857 -11.304  1.00  0.98           C  
ATOM     76  C   ALA A  10       6.228   5.722 -10.630  1.00  0.98           C  
ATOM     77  CB  ALA A  10       7.968   7.498 -10.318  1.00  0.98           C  
ATOM     78  O   ALA A  10       6.548   4.547 -10.827  1.00  0.98           O  
ATOM     79  N   LEU A  11       5.269   6.063  -9.848  1.00  0.97           N  
ATOM     80  CA  LEU A  11       4.463   5.051  -9.172  1.00  0.97           C  
ATOM     81  C   LEU A  11       3.764   4.149 -10.183  1.00  0.97           C  
ATOM     82  CB  LEU A  11       3.428   5.713  -8.259  1.00  0.97           C  
ATOM     83  O   LEU A  11       3.705   2.931  -9.998  1.00  0.97           O  
ATOM     84  CG  LEU A  11       3.967   6.372  -6.989  1.00  0.97           C  
ATOM     85  CD1 LEU A  11       2.843   7.088  -6.246  1.00  0.97           C  
ATOM     86  CD2 LEU A  11       4.635   5.337  -6.091  1.00  0.97           C  
ATOM     87  N   LYS A  12       3.247   4.722 -11.238  1.00  0.96           N  
ATOM     88  CA  LYS A  12       2.598   3.931 -12.280  1.00  0.96           C  
ATOM     89  C   LYS A  12       3.583   2.962 -12.928  1.00  0.96           C  
ATOM     90  CB  LYS A  12       1.984   4.843 -13.342  1.00  0.96           C  
ATOM     91  O   LYS A  12       3.254   1.797 -13.161  1.00  0.96           O  
ATOM     92  CG  LYS A  12       0.761   5.612 -12.865  1.00  0.96           C  
ATOM     93  CD  LYS A  12       0.210   6.520 -13.958  1.00  0.96           C  
ATOM     94  CE  LYS A  12      -0.944   7.372 -13.449  1.00  0.96           C  
ATOM     95  NZ  LYS A  12      -1.422   8.335 -14.487  1.00  0.96           N  
ATOM     96  N   LEU A  13       4.724   3.453 -13.209  1.00  0.97           N  
ATOM     97  CA  LEU A  13       5.745   2.596 -13.803  1.00  0.97           C  
ATOM     98  C   LEU A  13       6.123   1.464 -12.854  1.00  0.97           C  
ATOM     99  CB  LEU A  13       6.988   3.414 -14.161  1.00  0.97           C  
ATOM    100  O   LEU A  13       6.299   0.321 -13.284  1.00  0.97           O  
ATOM    101  CG  LEU A  13       6.917   4.224 -15.457  1.00  0.97           C  
ATOM    102  CD1 LEU A  13       8.093   5.190 -15.543  1.00  0.97           C  
ATOM    103  CD2 LEU A  13       6.889   3.297 -16.667  1.00  0.97           C  
ATOM    104  N   LEU A  14       6.230   1.822 -11.575  1.00  0.97           N  
ATOM    105  CA  LEU A  14       6.559   0.807 -10.581  1.00  0.97           C  
ATOM    106  C   LEU A  14       5.497  -0.287 -10.548  1.00  0.97           C  
ATOM    107  CB  LEU A  14       6.699   1.440  -9.194  1.00  0.97           C  
ATOM    108  O   LEU A  14       5.823  -1.473 -10.456  1.00  0.97           O  
ATOM    109  CG  LEU A  14       7.932   2.317  -8.971  1.00  0.97           C  
ATOM    110  CD1 LEU A  14       7.742   3.193  -7.737  1.00  0.97           C  
ATOM    111  CD2 LEU A  14       9.184   1.457  -8.835  1.00  0.97           C  
ATOM    112  N   GLU A  15       4.342   0.094 -10.697  1.00  0.94           N  
ATOM    113  CA  GLU A  15       3.236  -0.859 -10.708  1.00  0.94           C  
ATOM    114  C   GLU A  15       3.268  -1.726 -11.963  1.00  0.94           C  
ATOM    115  CB  GLU A  15       1.895  -0.129 -10.606  1.00  0.94           C  
ATOM    116  O   GLU A  15       3.033  -2.935 -11.895  1.00  0.94           O  
ATOM    117  CG  GLU A  15       1.654   0.530  -9.256  1.00  0.94           C  
ATOM    118  CD  GLU A  15       0.376   1.353  -9.209  1.00  0.94           C  
ATOM    119  OE1 GLU A  15       0.172   2.101  -8.226  1.00  0.94           O  
ATOM    120  OE2 GLU A  15      -0.427   1.248 -10.162  1.00  0.94           O  
ATOM    121  N   LEU A  16       3.669  -1.137 -13.034  1.00  0.93           N  
ATOM    122  CA  LEU A  16       3.583  -1.799 -14.331  1.00  0.93           C  
ATOM    123  C   LEU A  16       4.841  -2.615 -14.609  1.00  0.93           C  
ATOM    124  CB  LEU A  16       3.372  -0.771 -15.446  1.00  0.93           C  
ATOM    125  O   LEU A  16       4.759  -3.744 -15.099  1.00  0.93           O  
ATOM    126  CG  LEU A  16       1.994  -0.111 -15.507  1.00  0.93           C  
ATOM    127  CD1 LEU A  16       2.005   1.050 -16.496  1.00  0.93           C  
ATOM    128  CD2 LEU A  16       0.928  -1.133 -15.887  1.00  0.93           C  
ATOM    129  N   GLN A  17       5.934  -2.099 -14.194  1.00  0.94           N  
ATOM    130  CA  GLN A  17       7.188  -2.700 -14.636  1.00  0.94           C  
ATOM    131  C   GLN A  17       7.921  -3.362 -13.473  1.00  0.94           C  
ATOM    132  CB  GLN A  17       8.085  -1.649 -15.293  1.00  0.94           C  
ATOM    133  O   GLN A  17       8.906  -4.075 -13.678  1.00  0.94           O  
ATOM    134  CG  GLN A  17       7.465  -0.989 -16.517  1.00  0.94           C  
ATOM    135  CD  GLN A  17       7.244  -1.962 -17.660  1.00  0.94           C  
ATOM    136  NE2 GLN A  17       6.234  -1.693 -18.481  1.00  0.94           N  
ATOM    137  OE1 GLN A  17       7.975  -2.947 -17.804  1.00  0.94           O  
ATOM    138  N   GLY A  18       7.378  -3.081 -12.290  1.00  0.94           N  
ATOM    139  CA  GLY A  18       8.095  -3.558 -11.119  1.00  0.94           C  
ATOM    140  C   GLY A  18       9.275  -2.682 -10.744  1.00  0.94           C  
ATOM    141  O   GLY A  18       9.735  -1.872 -11.552  1.00  0.94           O  
ATOM    142  N   ILE A  19       9.804  -2.890  -9.498  1.00  0.96           N  
ATOM    143  CA  ILE A  19      10.855  -2.053  -8.928  1.00  0.96           C  
ATOM    144  C   ILE A  19      12.174  -2.317  -9.651  1.00  0.96           C  
ATOM    145  CB  ILE A  19      11.015  -2.303  -7.412  1.00  0.96           C  
ATOM    146  O   ILE A  19      12.896  -1.380  -9.998  1.00  0.96           O  
ATOM    147  CG1 ILE A  19       9.790  -1.781  -6.652  1.00  0.96           C  
ATOM    148  CG2 ILE A  19      12.300  -1.653  -6.891  1.00  0.96           C  
ATOM    149  CD1 ILE A  19       9.817  -2.074  -5.158  1.00  0.96           C  
ATOM    150  N   ALA A  20      12.430  -3.549 -10.023  1.00  0.95           N  
ATOM    151  CA  ALA A  20      13.696  -3.940 -10.636  1.00  0.95           C  
ATOM    152  C   ALA A  20      13.853  -3.312 -12.019  1.00  0.95           C  
ATOM    153  CB  ALA A  20      13.793  -5.461 -10.732  1.00  0.95           C  
ATOM    154  O   ALA A  20      14.949  -2.889 -12.394  1.00  0.95           O  
ATOM    155  N   ASN A  21      12.758  -3.127 -12.714  1.00  0.96           N  
ATOM    156  CA  ASN A  21      12.828  -2.720 -14.113  1.00  0.96           C  
ATOM    157  C   ASN A  21      12.623  -1.216 -14.271  1.00  0.96           C  
ATOM    158  CB  ASN A  21      11.800  -3.487 -14.948  1.00  0.96           C  
ATOM    159  O   ASN A  21      12.925  -0.651 -15.323  1.00  0.96           O  
ATOM    160  CG  ASN A  21      12.161  -4.949 -15.119  1.00  0.96           C  
ATOM    161  ND2 ASN A  21      11.148  -5.798 -15.251  1.00  0.96           N  
ATOM    162  OD1 ASN A  21      13.339  -5.313 -15.133  1.00  0.96           O  
ATOM    163  N   THR A  22      12.099  -0.610 -13.285  1.00  0.97           N  
ATOM    164  CA  THR A  22      11.789   0.811 -13.395  1.00  0.97           C  
ATOM    165  C   THR A  22      13.060   1.650 -13.297  1.00  0.97           C  
ATOM    166  CB  THR A  22      10.794   1.252 -12.305  1.00  0.97           C  
ATOM    167  O   THR A  22      13.833   1.507 -12.348  1.00  0.97           O  
ATOM    168  CG2 THR A  22      10.506   2.746 -12.396  1.00  0.97           C  
ATOM    169  OG1 THR A  22       9.567   0.529 -12.466  1.00  0.97           O  
ATOM    170  N   THR A  23      13.264   2.581 -14.269  1.00  0.96           N  
ATOM    171  CA  THR A  23      14.425   3.464 -14.291  1.00  0.96           C  
ATOM    172  C   THR A  23      13.992   4.926 -14.363  1.00  0.96           C  
ATOM    173  CB  THR A  23      15.351   3.141 -15.478  1.00  0.96           C  
ATOM    174  O   THR A  23      12.861   5.225 -14.754  1.00  0.96           O  
ATOM    175  CG2 THR A  23      15.763   1.673 -15.471  1.00  0.96           C  
ATOM    176  OG1 THR A  23      14.664   3.427 -16.703  1.00  0.96           O  
ATOM    177  N   LEU A  24      14.986   5.825 -14.014  1.00  0.97           N  
ATOM    178  CA  LEU A  24      14.727   7.257 -14.124  1.00  0.97           C  
ATOM    179  C   LEU A  24      14.513   7.660 -15.579  1.00  0.97           C  
ATOM    180  CB  LEU A  24      15.886   8.059 -13.525  1.00  0.97           C  
ATOM    181  O   LEU A  24      13.723   8.561 -15.868  1.00  0.97           O  
ATOM    182  CG  LEU A  24      15.664   9.565 -13.380  1.00  0.97           C  
ATOM    183  CD1 LEU A  24      14.436   9.840 -12.518  1.00  0.97           C  
ATOM    184  CD2 LEU A  24      16.900  10.233 -12.788  1.00  0.97           C  
ATOM    185  N   GLU A  25      15.153   7.025 -16.480  1.00  0.97           N  
ATOM    186  CA  GLU A  25      14.970   7.269 -17.908  1.00  0.97           C  
ATOM    187  C   GLU A  25      13.525   7.022 -18.330  1.00  0.97           C  
ATOM    188  CB  GLU A  25      15.916   6.389 -18.729  1.00  0.97           C  
ATOM    189  O   GLU A  25      12.962   7.788 -19.115  1.00  0.97           O  
ATOM    190  CG  GLU A  25      17.381   6.784 -18.612  1.00  0.97           C  
ATOM    191  CD  GLU A  25      18.052   6.235 -17.362  1.00  0.97           C  
ATOM    192  OE1 GLU A  25      19.233   6.566 -17.113  1.00  0.97           O  
ATOM    193  OE2 GLU A  25      17.390   5.469 -16.627  1.00  0.97           O  
ATOM    194  N   MET A  26      13.029   5.918 -17.884  1.00  0.97           N  
ATOM    195  CA  MET A  26      11.639   5.595 -18.194  1.00  0.97           C  
ATOM    196  C   MET A  26      10.702   6.691 -17.696  1.00  0.97           C  
ATOM    197  CB  MET A  26      11.248   4.252 -17.575  1.00  0.97           C  
ATOM    198  O   MET A  26       9.760   7.072 -18.394  1.00  0.97           O  
ATOM    199  CG  MET A  26      11.952   3.060 -18.203  1.00  0.97           C  
ATOM    200  SD  MET A  26      11.719   1.517 -17.237  1.00  0.97           S  
ATOM    201  CE  MET A  26       9.981   1.161 -17.618  1.00  0.97           C  
ATOM    202  N   VAL A  27      10.955   7.161 -16.505  1.00  0.97           N  
ATOM    203  CA  VAL A  27      10.149   8.229 -15.921  1.00  0.97           C  
ATOM    204  C   VAL A  27      10.276   9.494 -16.767  1.00  0.97           C  
ATOM    205  CB  VAL A  27      10.565   8.520 -14.461  1.00  0.97           C  
ATOM    206  O   VAL A  27       9.277  10.156 -17.058  1.00  0.97           O  
ATOM    207  CG1 VAL A  27       9.767   9.694 -13.897  1.00  0.97           C  
ATOM    208  CG2 VAL A  27      10.377   7.276 -13.595  1.00  0.97           C  
ATOM    209  N   ALA A  28      11.453   9.833 -17.129  1.00  0.97           N  
ATOM    210  CA  ALA A  28      11.705  11.009 -17.958  1.00  0.97           C  
ATOM    211  C   ALA A  28      10.923  10.935 -19.267  1.00  0.97           C  
ATOM    212  CB  ALA A  28      13.198  11.151 -18.241  1.00  0.97           C  
ATOM    213  O   ALA A  28      10.344  11.930 -19.709  1.00  0.97           O  
ATOM    214  N   GLU A  29      10.936   9.811 -19.862  1.00  0.97           N  
ATOM    215  CA  GLU A  29      10.209   9.601 -21.110  1.00  0.97           C  
ATOM    216  C   GLU A  29       8.707   9.789 -20.913  1.00  0.97           C  
ATOM    217  CB  GLU A  29      10.495   8.205 -21.671  1.00  0.97           C  
ATOM    218  O   GLU A  29       8.044  10.431 -21.729  1.00  0.97           O  
ATOM    219  CG  GLU A  29      11.896   8.048 -22.244  1.00  0.97           C  
ATOM    220  CD  GLU A  29      12.202   6.630 -22.700  1.00  0.97           C  
ATOM    221  OE1 GLU A  29      13.368   6.346 -23.057  1.00  0.97           O  
ATOM    222  OE2 GLU A  29      11.268   5.798 -22.702  1.00  0.97           O  
ATOM    223  N   ARG A  30       8.162   9.316 -19.841  1.00  0.96           N  
ATOM    224  CA  ARG A  30       6.730   9.368 -19.565  1.00  0.96           C  
ATOM    225  C   ARG A  30       6.272  10.801 -19.314  1.00  0.96           C  
ATOM    226  CB  ARG A  30       6.381   8.488 -18.363  1.00  0.96           C  
ATOM    227  O   ARG A  30       5.159  11.177 -19.689  1.00  0.96           O  
ATOM    228  CG  ARG A  30       6.160   7.025 -18.713  1.00  0.96           C  
ATOM    229  CD  ARG A  30       4.758   6.563 -18.344  1.00  0.96           C  
ATOM    230  NE  ARG A  30       4.445   5.265 -18.936  1.00  0.96           N  
ATOM    231  NH1 ARG A  30       4.306   4.146 -16.920  1.00  0.96           N  
ATOM    232  NH2 ARG A  30       3.959   3.021 -18.886  1.00  0.96           N  
ATOM    233  CZ  ARG A  30       4.237   4.147 -18.246  1.00  0.96           C  
ATOM    234  N   VAL A  31       7.113  11.530 -18.743  1.00  0.96           N  
ATOM    235  CA  VAL A  31       6.693  12.883 -18.392  1.00  0.96           C  
ATOM    236  C   VAL A  31       7.208  13.871 -19.436  1.00  0.96           C  
ATOM    237  CB  VAL A  31       7.192  13.285 -16.986  1.00  0.96           C  
ATOM    238  O   VAL A  31       7.040  15.084 -19.288  1.00  0.96           O  
ATOM    239  CG1 VAL A  31       6.530  12.424 -15.911  1.00  0.96           C  
ATOM    240  CG2 VAL A  31       8.713  13.170 -16.907  1.00  0.96           C  
ATOM    241  N   ASP A  32       7.829  13.338 -20.461  1.00  0.96           N  
ATOM    242  CA  ASP A  32       8.372  14.163 -21.535  1.00  0.96           C  
ATOM    243  C   ASP A  32       9.217  15.306 -20.977  1.00  0.96           C  
ATOM    244  CB  ASP A  32       7.244  14.720 -22.406  1.00  0.96           C  
ATOM    245  O   ASP A  32       8.976  16.474 -21.289  1.00  0.96           O  
ATOM    246  CG  ASP A  32       7.742  15.321 -23.709  1.00  0.96           C  
ATOM    247  OD1 ASP A  32       8.809  14.900 -24.207  1.00  0.96           O  
ATOM    248  OD2 ASP A  32       7.064  16.227 -24.241  1.00  0.96           O  
ATOM    249  N   TYR A  33      10.230  14.897 -20.152  1.00  0.95           N  
ATOM    250  CA  TYR A  33      11.158  15.820 -19.508  1.00  0.95           C  
ATOM    251  C   TYR A  33      12.592  15.316 -19.615  1.00  0.95           C  
ATOM    252  CB  TYR A  33      10.784  16.020 -18.036  1.00  0.95           C  
ATOM    253  O   TYR A  33      12.836  14.107 -19.586  1.00  0.95           O  
ATOM    254  CG  TYR A  33      11.348  17.282 -17.432  1.00  0.95           C  
ATOM    255  CD1 TYR A  33      12.411  17.233 -16.533  1.00  0.95           C  
ATOM    256  CD2 TYR A  33      10.820  18.527 -17.758  1.00  0.95           C  
ATOM    257  CE1 TYR A  33      12.933  18.394 -15.972  1.00  0.95           C  
ATOM    258  CE2 TYR A  33      11.334  19.694 -17.203  1.00  0.95           C  
ATOM    259  OH  TYR A  33      12.903  20.770 -15.761  1.00  0.95           O  
ATOM    260  CZ  TYR A  33      12.389  19.618 -16.313  1.00  0.95           C  
ATOM    261  N   PRO A  34      13.558  16.308 -19.843  1.00  0.96           N  
ATOM    262  CA  PRO A  34      14.944  15.872 -20.032  1.00  0.96           C  
ATOM    263  C   PRO A  34      15.491  15.106 -18.830  1.00  0.96           C  
ATOM    264  CB  PRO A  34      15.703  17.185 -20.235  1.00  0.96           C  
ATOM    265  O   PRO A  34      15.377  15.572 -17.693  1.00  0.96           O  
ATOM    266  CG  PRO A  34      14.674  18.149 -20.730  1.00  0.96           C  
ATOM    267  CD  PRO A  34      13.360  17.819 -20.082  1.00  0.96           C  
ATOM    268  N   LEU A  35      16.099  13.953 -19.101  1.00  0.96           N  
ATOM    269  CA  LEU A  35      16.663  13.078 -18.078  1.00  0.96           C  
ATOM    270  C   LEU A  35      17.669  13.831 -17.215  1.00  0.96           C  
ATOM    271  CB  LEU A  35      17.333  11.862 -18.723  1.00  0.96           C  
ATOM    272  O   LEU A  35      17.668  13.693 -15.989  1.00  0.96           O  
ATOM    273  CG  LEU A  35      18.069  10.913 -17.776  1.00  0.96           C  
ATOM    274  CD1 LEU A  35      17.119  10.393 -16.702  1.00  0.96           C  
ATOM    275  CD2 LEU A  35      18.690   9.757 -18.553  1.00  0.96           C  
ATOM    276  N   ASP A  36      18.498  14.643 -17.816  1.00  0.97           N  
ATOM    277  CA  ASP A  36      19.544  15.361 -17.093  1.00  0.97           C  
ATOM    278  C   ASP A  36      18.944  16.313 -16.061  1.00  0.97           C  
ATOM    279  CB  ASP A  36      20.436  16.134 -18.067  1.00  0.97           C  
ATOM    280  O   ASP A  36      19.513  16.509 -14.985  1.00  0.97           O  
ATOM    281  CG  ASP A  36      21.375  15.235 -18.851  1.00  0.97           C  
ATOM    282  OD1 ASP A  36      21.643  14.097 -18.409  1.00  0.97           O  
ATOM    283  OD2 ASP A  36      21.855  15.670 -19.921  1.00  0.97           O  
ATOM    284  N   GLU A  37      17.848  16.833 -16.408  1.00  0.96           N  
ATOM    285  CA  GLU A  37      17.180  17.731 -15.469  1.00  0.96           C  
ATOM    286  C   GLU A  37      16.585  16.959 -14.295  1.00  0.96           C  
ATOM    287  CB  GLU A  37      16.087  18.534 -16.179  1.00  0.96           C  
ATOM    288  O   GLU A  37      16.660  17.406 -13.149  1.00  0.96           O  
ATOM    289  CG  GLU A  37      16.622  19.564 -17.163  1.00  0.96           C  
ATOM    290  CD  GLU A  37      17.415  20.677 -16.496  1.00  0.96           C  
ATOM    291  OE1 GLU A  37      18.304  21.266 -17.151  1.00  0.96           O  
ATOM    292  OE2 GLU A  37      17.145  20.962 -15.307  1.00  0.96           O  
ATOM    293  N   LEU A  38      16.014  15.807 -14.543  1.00  0.96           N  
ATOM    294  CA  LEU A  38      15.464  14.976 -13.477  1.00  0.96           C  
ATOM    295  C   LEU A  38      16.568  14.486 -12.546  1.00  0.96           C  
ATOM    296  CB  LEU A  38      14.709  13.781 -14.064  1.00  0.96           C  
ATOM    297  O   LEU A  38      16.373  14.412 -11.330  1.00  0.96           O  
ATOM    298  CG  LEU A  38      13.369  14.089 -14.734  1.00  0.96           C  
ATOM    299  CD1 LEU A  38      12.667  12.796 -15.136  1.00  0.96           C  
ATOM    300  CD2 LEU A  38      12.485  14.917 -13.807  1.00  0.96           C  
ATOM    301  N   ARG A  39      17.744  14.171 -13.065  1.00  0.97           N  
ATOM    302  CA  ARG A  39      18.872  13.630 -12.313  1.00  0.97           C  
ATOM    303  C   ARG A  39      19.355  14.623 -11.261  1.00  0.97           C  
ATOM    304  CB  ARG A  39      20.021  13.266 -13.256  1.00  0.97           C  
ATOM    305  O   ARG A  39      19.950  14.229 -10.255  1.00  0.97           O  
ATOM    306  CG  ARG A  39      19.855  11.917 -13.937  1.00  0.97           C  
ATOM    307  CD  ARG A  39      21.063  11.566 -14.795  1.00  0.97           C  
ATOM    308  NE  ARG A  39      20.918  10.254 -15.419  1.00  0.97           N  
ATOM    309  NH1 ARG A  39      22.283  10.731 -17.221  1.00  0.97           N  
ATOM    310  NH2 ARG A  39      21.300   8.669 -17.036  1.00  0.97           N  
ATOM    311  CZ  ARG A  39      21.501   9.888 -16.557  1.00  0.97           C  
ATOM    312  N   ARG A  40      19.092  15.906 -11.474  1.00  0.96           N  
ATOM    313  CA  ARG A  40      19.464  16.917 -10.490  1.00  0.96           C  
ATOM    314  C   ARG A  40      18.673  16.740  -9.198  1.00  0.96           C  
ATOM    315  CB  ARG A  40      19.243  18.322 -11.053  1.00  0.96           C  
ATOM    316  O   ARG A  40      19.157  17.080  -8.116  1.00  0.96           O  
ATOM    317  CG  ARG A  40      20.180  18.684 -12.194  1.00  0.96           C  
ATOM    318  CD  ARG A  40      19.954  20.109 -12.680  1.00  0.96           C  
ATOM    319  NE  ARG A  40      20.762  20.411 -13.858  1.00  0.96           N  
ATOM    320  NH1 ARG A  40      20.093  22.617 -14.005  1.00  0.96           N  
ATOM    321  NH2 ARG A  40      21.579  21.761 -15.527  1.00  0.96           N  
ATOM    322  CZ  ARG A  40      20.809  21.596 -14.461  1.00  0.96           C  
ATOM    323  N   PHE A  41      17.488  16.209  -9.316  1.00  0.96           N  
ATOM    324  CA  PHE A  41      16.621  16.021  -8.158  1.00  0.96           C  
ATOM    325  C   PHE A  41      16.675  14.579  -7.670  1.00  0.96           C  
ATOM    326  CB  PHE A  41      15.178  16.407  -8.498  1.00  0.96           C  
ATOM    327  O   PHE A  41      16.588  14.321  -6.468  1.00  0.96           O  
ATOM    328  CG  PHE A  41      15.017  17.842  -8.924  1.00  0.96           C  
ATOM    329  CD1 PHE A  41      14.996  18.863  -7.983  1.00  0.96           C  
ATOM    330  CD2 PHE A  41      14.887  18.168 -10.268  1.00  0.96           C  
ATOM    331  CE1 PHE A  41      14.848  20.192  -8.375  1.00  0.96           C  
ATOM    332  CE2 PHE A  41      14.739  19.493 -10.668  1.00  0.96           C  
ATOM    333  CZ  PHE A  41      14.718  20.503  -9.719  1.00  0.96           C  
ATOM    334  N   TRP A  42      16.756  13.660  -8.595  1.00  0.98           N  
ATOM    335  CA  TRP A  42      16.840  12.231  -8.314  1.00  0.98           C  
ATOM    336  C   TRP A  42      18.060  11.614  -8.990  1.00  0.98           C  
ATOM    337  CB  TRP A  42      15.568  11.515  -8.777  1.00  0.98           C  
ATOM    338  O   TRP A  42      17.983  11.168 -10.137  1.00  0.98           O  
ATOM    339  CG  TRP A  42      14.320  11.991  -8.096  1.00  0.98           C  
ATOM    340  CD1 TRP A  42      13.852  11.607  -6.870  1.00  0.98           C  
ATOM    341  CD2 TRP A  42      13.377  12.938  -8.607  1.00  0.98           C  
ATOM    342  CE2 TRP A  42      12.361  13.081  -7.636  1.00  0.98           C  
ATOM    343  CE3 TRP A  42      13.292  13.680  -9.792  1.00  0.98           C  
ATOM    344  NE1 TRP A  42      12.674  12.259  -6.587  1.00  0.98           N  
ATOM    345  CH2 TRP A  42      11.214  14.653  -8.983  1.00  0.98           C  
ATOM    346  CZ2 TRP A  42      11.272  13.938  -7.815  1.00  0.98           C  
ATOM    347  CZ3 TRP A  42      12.208  14.533  -9.968  1.00  0.98           C  
ATOM    348  N   PRO A  43      19.182  11.635  -8.276  1.00  0.96           N  
ATOM    349  CA  PRO A  43      20.464  11.274  -8.886  1.00  0.96           C  
ATOM    350  C   PRO A  43      20.555   9.789  -9.233  1.00  0.96           C  
ATOM    351  CB  PRO A  43      21.484  11.645  -7.807  1.00  0.96           C  
ATOM    352  O   PRO A  43      21.348   9.401 -10.095  1.00  0.96           O  
ATOM    353  CG  PRO A  43      20.691  11.724  -6.542  1.00  0.96           C  
ATOM    354  CD  PRO A  43      19.303  12.187  -6.878  1.00  0.96           C  
ATOM    355  N   ASP A  44      19.775   8.963  -8.535  1.00  0.94           N  
ATOM    356  CA  ASP A  44      19.830   7.531  -8.816  1.00  0.94           C  
ATOM    357  C   ASP A  44      18.466   6.878  -8.608  1.00  0.94           C  
ATOM    358  CB  ASP A  44      20.879   6.851  -7.934  1.00  0.94           C  
ATOM    359  O   ASP A  44      17.513   7.537  -8.186  1.00  0.94           O  
ATOM    360  CG  ASP A  44      20.657   7.096  -6.452  1.00  0.94           C  
ATOM    361  OD1 ASP A  44      19.490   7.225  -6.024  1.00  0.94           O  
ATOM    362  OD2 ASP A  44      21.658   7.162  -5.706  1.00  0.94           O  
ATOM    363  N   LYS A  45      18.388   5.601  -8.964  1.00  0.93           N  
ATOM    364  CA  LYS A  45      17.153   4.825  -8.901  1.00  0.93           C  
ATOM    365  C   LYS A  45      16.594   4.794  -7.481  1.00  0.93           C  
ATOM    366  CB  LYS A  45      17.388   3.400  -9.403  1.00  0.93           C  
ATOM    367  O   LYS A  45      15.385   4.926  -7.281  1.00  0.93           O  
ATOM    368  CG  LYS A  45      16.154   2.511  -9.345  1.00  0.93           C  
ATOM    369  CD  LYS A  45      16.458   1.099  -9.828  1.00  0.93           C  
ATOM    370  CE  LYS A  45      15.250   0.184  -9.681  1.00  0.93           C  
ATOM    371  NZ  LYS A  45      15.548  -1.205 -10.140  1.00  0.93           N  
ATOM    372  N   GLU A  46      17.475   4.623  -6.540  1.00  0.97           N  
ATOM    373  CA  GLU A  46      17.053   4.552  -5.145  1.00  0.97           C  
ATOM    374  C   GLU A  46      16.395   5.855  -4.700  1.00  0.97           C  
ATOM    375  CB  GLU A  46      18.243   4.227  -4.239  1.00  0.97           C  
ATOM    376  O   GLU A  46      15.401   5.837  -3.970  1.00  0.97           O  
ATOM    377  CG  GLU A  46      17.877   4.091  -2.768  1.00  0.97           C  
ATOM    378  CD  GLU A  46      19.049   3.672  -1.894  1.00  0.97           C  
ATOM    379  OE1 GLU A  46      19.026   3.949  -0.674  1.00  0.97           O  
ATOM    380  OE2 GLU A  46      19.998   3.062  -2.435  1.00  0.97           O  
ATOM    381  N   ALA A  47      16.953   7.028  -5.134  1.00  0.98           N  
ATOM    382  CA  ALA A  47      16.423   8.332  -4.744  1.00  0.98           C  
ATOM    383  C   ALA A  47      14.993   8.514  -5.246  1.00  0.98           C  
ATOM    384  CB  ALA A  47      17.317   9.450  -5.275  1.00  0.98           C  
ATOM    385  O   ALA A  47      14.120   8.964  -4.500  1.00  0.98           O  
ATOM    386  N   ILE A  48      14.716   8.183  -6.483  1.00  0.98           N  
ATOM    387  CA  ILE A  48      13.375   8.354  -7.029  1.00  0.98           C  
ATOM    388  C   ILE A  48      12.429   7.329  -6.406  1.00  0.98           C  
ATOM    389  CB  ILE A  48      13.370   8.222  -8.569  1.00  0.98           C  
ATOM    390  O   ILE A  48      11.257   7.623  -6.164  1.00  0.98           O  
ATOM    391  CG1 ILE A  48      11.971   8.513  -9.125  1.00  0.98           C  
ATOM    392  CG2 ILE A  48      13.850   6.831  -8.993  1.00  0.98           C  
ATOM    393  CD1 ILE A  48      11.509   9.949  -8.920  1.00  0.98           C  
ATOM    394  N   LEU A  49      12.920   6.131  -6.185  1.00  0.98           N  
ATOM    395  CA  LEU A  49      12.112   5.118  -5.515  1.00  0.98           C  
ATOM    396  C   LEU A  49      11.683   5.593  -4.131  1.00  0.98           C  
ATOM    397  CB  LEU A  49      12.888   3.803  -5.399  1.00  0.98           C  
ATOM    398  O   LEU A  49      10.501   5.528  -3.787  1.00  0.98           O  
ATOM    399  CG  LEU A  49      12.200   2.676  -4.628  1.00  0.98           C  
ATOM    400  CD1 LEU A  49      10.858   2.337  -5.269  1.00  0.98           C  
ATOM    401  CD2 LEU A  49      13.096   1.443  -4.569  1.00  0.98           C  
ATOM    402  N   TYR A  50      12.670   6.004  -3.310  1.00  0.98           N  
ATOM    403  CA  TYR A  50      12.361   6.499  -1.973  1.00  0.98           C  
ATOM    404  C   TYR A  50      11.319   7.610  -2.030  1.00  0.98           C  
ATOM    405  CB  TYR A  50      13.629   7.008  -1.281  1.00  0.98           C  
ATOM    406  O   TYR A  50      10.323   7.573  -1.304  1.00  0.98           O  
ATOM    407  CG  TYR A  50      13.378   7.611   0.079  1.00  0.98           C  
ATOM    408  CD1 TYR A  50      13.211   8.986   0.233  1.00  0.98           C  
ATOM    409  CD2 TYR A  50      13.309   6.809   1.213  1.00  0.98           C  
ATOM    410  CE1 TYR A  50      12.982   9.546   1.485  1.00  0.98           C  
ATOM    411  CE2 TYR A  50      13.079   7.359   2.470  1.00  0.98           C  
ATOM    412  OH  TYR A  50      12.690   9.276   3.838  1.00  0.98           O  
ATOM    413  CZ  TYR A  50      12.917   8.726   2.596  1.00  0.98           C  
ATOM    414  N   ASP A  51      11.502   8.565  -2.884  1.00  0.98           N  
ATOM    415  CA  ASP A  51      10.609   9.717  -2.969  1.00  0.98           C  
ATOM    416  C   ASP A  51       9.222   9.302  -3.455  1.00  0.98           C  
ATOM    417  CB  ASP A  51      11.195  10.782  -3.897  1.00  0.98           C  
ATOM    418  O   ASP A  51       8.210   9.806  -2.964  1.00  0.98           O  
ATOM    419  CG  ASP A  51      10.689  12.181  -3.588  1.00  0.98           C  
ATOM    420  OD1 ASP A  51      10.053  12.379  -2.531  1.00  0.98           O  
ATOM    421  OD2 ASP A  51      10.928  13.092  -4.411  1.00  0.98           O  
ATOM    422  N   ALA A  52       9.199   8.414  -4.416  1.00  0.99           N  
ATOM    423  CA  ALA A  52       7.916   7.911  -4.901  1.00  0.99           C  
ATOM    424  C   ALA A  52       7.148   7.206  -3.787  1.00  0.99           C  
ATOM    425  CB  ALA A  52       8.126   6.965  -6.080  1.00  0.99           C  
ATOM    426  O   ALA A  52       5.945   7.422  -3.620  1.00  0.99           O  
ATOM    427  N   LEU A  53       7.791   6.394  -3.004  1.00  0.99           N  
ATOM    428  CA  LEU A  53       7.152   5.687  -1.898  1.00  0.99           C  
ATOM    429  C   LEU A  53       6.694   6.664  -0.821  1.00  0.99           C  
ATOM    430  CB  LEU A  53       8.111   4.657  -1.296  1.00  0.99           C  
ATOM    431  O   LEU A  53       5.616   6.500  -0.245  1.00  0.99           O  
ATOM    432  CG  LEU A  53       8.451   3.452  -2.174  1.00  0.99           C  
ATOM    433  CD1 LEU A  53       9.428   2.530  -1.453  1.00  0.99           C  
ATOM    434  CD2 LEU A  53       7.183   2.698  -2.561  1.00  0.99           C  
ATOM    435  N   ARG A  54       7.570   7.573  -0.547  1.00  0.98           N  
ATOM    436  CA  ARG A  54       7.184   8.602   0.413  1.00  0.98           C  
ATOM    437  C   ARG A  54       5.933   9.342  -0.050  1.00  0.98           C  
ATOM    438  CB  ARG A  54       8.330   9.594   0.628  1.00  0.98           C  
ATOM    439  O   ARG A  54       5.031   9.606   0.747  1.00  0.98           O  
ATOM    440  CG  ARG A  54       8.051  10.633   1.702  1.00  0.98           C  
ATOM    441  CD  ARG A  54       9.272  11.500   1.979  1.00  0.98           C  
ATOM    442  NE  ARG A  54       9.520  12.444   0.893  1.00  0.98           N  
ATOM    443  NH1 ARG A  54       8.127  14.087   1.729  1.00  0.98           N  
ATOM    444  NH2 ARG A  54       9.265  14.431  -0.231  1.00  0.98           N  
ATOM    445  CZ  ARG A  54       8.970  13.652   0.800  1.00  0.98           C  
ATOM    446  N   TYR A  55       5.950   9.708  -1.303  1.00  0.99           N  
ATOM    447  CA  TYR A  55       4.795  10.365  -1.906  1.00  0.99           C  
ATOM    448  C   TYR A  55       3.557   9.481  -1.820  1.00  0.99           C  
ATOM    449  CB  TYR A  55       5.082  10.721  -3.368  1.00  0.99           C  
ATOM    450  O   TYR A  55       2.475   9.951  -1.462  1.00  0.99           O  
ATOM    451  CG  TYR A  55       3.892  11.295  -4.098  1.00  0.99           C  
ATOM    452  CD1 TYR A  55       3.303  10.609  -5.158  1.00  0.99           C  
ATOM    453  CD2 TYR A  55       3.355  12.524  -3.730  1.00  0.99           C  
ATOM    454  CE1 TYR A  55       2.207  11.135  -5.834  1.00  0.99           C  
ATOM    455  CE2 TYR A  55       2.259  13.059  -4.400  1.00  0.99           C  
ATOM    456  OH  TYR A  55       0.608  12.883  -6.115  1.00  0.99           O  
ATOM    457  CZ  TYR A  55       1.693  12.358  -5.448  1.00  0.99           C  
ATOM    458  N   LEU A  56       3.701   8.232  -2.145  1.00  0.98           N  
ATOM    459  CA  LEU A  56       2.598   7.283  -2.030  1.00  0.98           C  
ATOM    460  C   LEU A  56       2.088   7.213  -0.594  1.00  0.98           C  
ATOM    461  CB  LEU A  56       3.037   5.892  -2.496  1.00  0.98           C  
ATOM    462  O   LEU A  56       0.878   7.230  -0.359  1.00  0.98           O  
ATOM    463  CG  LEU A  56       1.994   4.779  -2.384  1.00  0.98           C  
ATOM    464  CD1 LEU A  56       0.731   5.157  -3.151  1.00  0.98           C  
ATOM    465  CD2 LEU A  56       2.562   3.460  -2.896  1.00  0.98           C  
ATOM    466  N   SER A  57       2.979   7.124   0.345  1.00  0.98           N  
ATOM    467  CA  SER A  57       2.608   7.099   1.756  1.00  0.98           C  
ATOM    468  C   SER A  57       1.788   8.328   2.134  1.00  0.98           C  
ATOM    469  CB  SER A  57       3.855   7.017   2.637  1.00  0.98           C  
ATOM    470  O   SER A  57       0.785   8.218   2.842  1.00  0.98           O  
ATOM    471  OG  SER A  57       3.503   7.034   4.010  1.00  0.98           O  
ATOM    472  N   GLN A  58       2.141   9.430   1.684  1.00  0.98           N  
ATOM    473  CA  GLN A  58       1.429  10.673   1.964  1.00  0.98           C  
ATOM    474  C   GLN A  58       0.031  10.655   1.353  1.00  0.98           C  
ATOM    475  CB  GLN A  58       2.217  11.874   1.439  1.00  0.98           C  
ATOM    476  O   GLN A  58      -0.935  11.085   1.987  1.00  0.98           O  
ATOM    477  CG  GLN A  58       3.485  12.171   2.229  1.00  0.98           C  
ATOM    478  CD  GLN A  58       4.354  13.225   1.568  1.00  0.98           C  
ATOM    479  NE2 GLN A  58       5.301  13.771   2.324  1.00  0.98           N  
ATOM    480  OE1 GLN A  58       4.177  13.545   0.389  1.00  0.98           O  
ATOM    481  N   GLN A  59      -0.052  10.183   0.146  1.00  0.98           N  
ATOM    482  CA  GLN A  59      -1.351  10.084  -0.510  1.00  0.98           C  
ATOM    483  C   GLN A  59      -2.293   9.173   0.273  1.00  0.98           C  
ATOM    484  CB  GLN A  59      -1.193   9.570  -1.942  1.00  0.98           C  
ATOM    485  O   GLN A  59      -3.468   9.498   0.457  1.00  0.98           O  
ATOM    486  CG  GLN A  59      -0.498  10.552  -2.874  1.00  0.98           C  
ATOM    487  CD  GLN A  59      -0.487  10.084  -4.317  1.00  0.98           C  
ATOM    488  NE2 GLN A  59       0.589   9.414  -4.715  1.00  0.98           N  
ATOM    489  OE1 GLN A  59      -1.438  10.323  -5.068  1.00  0.98           O  
ATOM    490  N   ILE A  60      -1.778   8.109   0.702  1.00  0.98           N  
ATOM    491  CA  ILE A  60      -2.578   7.168   1.478  1.00  0.98           C  
ATOM    492  C   ILE A  60      -3.002   7.815   2.795  1.00  0.98           C  
ATOM    493  CB  ILE A  60      -1.806   5.858   1.749  1.00  0.98           C  
ATOM    494  O   ILE A  60      -4.153   7.680   3.218  1.00  0.98           O  
ATOM    495  CG1 ILE A  60      -1.594   5.083   0.444  1.00  0.98           C  
ATOM    496  CG2 ILE A  60      -2.543   5.000   2.782  1.00  0.98           C  
ATOM    497  CD1 ILE A  60      -0.598   3.937   0.558  1.00  0.98           C  
ATOM    498  N   ASP A  61      -2.123   8.486   3.408  1.00  0.98           N  
ATOM    499  CA  ASP A  61      -2.433   9.180   4.654  1.00  0.98           C  
ATOM    500  C   ASP A  61      -3.535  10.216   4.446  1.00  0.98           C  
ATOM    501  CB  ASP A  61      -1.180   9.851   5.221  1.00  0.98           C  
ATOM    502  O   ASP A  61      -4.453  10.326   5.262  1.00  0.98           O  
ATOM    503  CG  ASP A  61      -0.234   8.870   5.892  1.00  0.98           C  
ATOM    504  OD1 ASP A  61      -0.631   7.711   6.137  1.00  0.98           O  
ATOM    505  OD2 ASP A  61       0.918   9.262   6.180  1.00  0.98           O  
ATOM    506  N   VAL A  62      -3.396  10.991   3.441  1.00  0.98           N  
ATOM    507  CA  VAL A  62      -4.410  11.991   3.124  1.00  0.98           C  
ATOM    508  C   VAL A  62      -5.760  11.310   2.912  1.00  0.98           C  
ATOM    509  CB  VAL A  62      -4.026  12.814   1.874  1.00  0.98           C  
ATOM    510  O   VAL A  62      -6.778  11.755   3.447  1.00  0.98           O  
ATOM    511  CG1 VAL A  62      -5.214  13.639   1.384  1.00  0.98           C  
ATOM    512  CG2 VAL A  62      -2.832  13.718   2.177  1.00  0.98           C  
ATOM    513  N   TRP A  63      -5.708  10.212   2.145  1.00  0.98           N  
ATOM    514  CA  TRP A  63      -6.931   9.460   1.888  1.00  0.98           C  
ATOM    515  C   TRP A  63      -7.549   8.963   3.191  1.00  0.98           C  
ATOM    516  CB  TRP A  63      -6.650   8.276   0.959  1.00  0.98           C  
ATOM    517  O   TRP A  63      -8.753   9.113   3.412  1.00  0.98           O  
ATOM    518  CG  TRP A  63      -7.837   7.390   0.724  1.00  0.98           C  
ATOM    519  CD1 TRP A  63      -8.924   7.659  -0.061  1.00  0.98           C  
ATOM    520  CD2 TRP A  63      -8.059   6.093   1.285  1.00  0.98           C  
ATOM    521  CE2 TRP A  63      -9.301   5.632   0.796  1.00  0.98           C  
ATOM    522  CE3 TRP A  63      -7.326   5.273   2.154  1.00  0.98           C  
ATOM    523  NE1 TRP A  63      -9.808   6.606  -0.022  1.00  0.98           N  
ATOM    524  CH2 TRP A  63      -9.090   3.605   2.000  1.00  0.98           C  
ATOM    525  CZ2 TRP A  63      -9.827   4.387   1.148  1.00  0.98           C  
ATOM    526  CZ3 TRP A  63      -7.851   4.034   2.503  1.00  0.98           C  
ATOM    527  N   ARG A  64      -6.856   8.480   4.092  1.00  0.98           N  
ATOM    528  CA  ARG A  64      -7.335   7.989   5.380  1.00  0.98           C  
ATOM    529  C   ARG A  64      -7.935   9.119   6.209  1.00  0.98           C  
ATOM    530  CB  ARG A  64      -6.200   7.316   6.154  1.00  0.98           C  
ATOM    531  O   ARG A  64      -8.984   8.949   6.834  1.00  0.98           O  
ATOM    532  CG  ARG A  64      -5.842   5.930   5.643  1.00  0.98           C  
ATOM    533  CD  ARG A  64      -4.977   5.167   6.638  1.00  0.98           C  
ATOM    534  NE  ARG A  64      -3.694   5.829   6.855  1.00  0.98           N  
ATOM    535  NH1 ARG A  64      -2.602   4.729   5.143  1.00  0.98           N  
ATOM    536  NH2 ARG A  64      -1.481   6.264   6.424  1.00  0.98           N  
ATOM    537  CZ  ARG A  64      -2.595   5.606   6.140  1.00  0.98           C  
ATOM    538  N   ARG A  65      -7.230  10.142   6.228  1.00  0.97           N  
ATOM    539  CA  ARG A  65      -7.728  11.293   6.976  1.00  0.97           C  
ATOM    540  C   ARG A  65      -9.068  11.766   6.424  1.00  0.97           C  
ATOM    541  CB  ARG A  65      -6.713  12.438   6.940  1.00  0.97           C  
ATOM    542  O   ARG A  65      -9.975  12.103   7.188  1.00  0.97           O  
ATOM    543  CG  ARG A  65      -5.499  12.212   7.827  1.00  0.97           C  
ATOM    544  CD  ARG A  65      -4.586  13.430   7.853  1.00  0.97           C  
ATOM    545  NE  ARG A  65      -3.334  13.151   8.552  1.00  0.97           N  
ATOM    546  NH1 ARG A  65      -2.168  14.900   7.593  1.00  0.97           N  
ATOM    547  NH2 ARG A  65      -1.133  13.513   9.097  1.00  0.97           N  
ATOM    548  CZ  ARG A  65      -2.215  13.855   8.412  1.00  0.97           C  
ATOM    549  N   GLN A  66      -9.114  11.830   5.139  1.00  0.98           N  
ATOM    550  CA  GLN A  66     -10.381  12.203   4.519  1.00  0.98           C  
ATOM    551  C   GLN A  66     -11.492  11.234   4.914  1.00  0.98           C  
ATOM    552  CB  GLN A  66     -10.242  12.251   2.997  1.00  0.98           C  
ATOM    553  O   GLN A  66     -12.615  11.653   5.201  1.00  0.98           O  
ATOM    554  CG  GLN A  66      -9.428  13.434   2.490  1.00  0.98           C  
ATOM    555  CD  GLN A  66      -9.179  13.378   0.995  1.00  0.98           C  
ATOM    556  NE2 GLN A  66      -8.756  14.499   0.422  1.00  0.98           N  
ATOM    557  OE1 GLN A  66      -9.365  12.335   0.360  1.00  0.98           O  
ATOM    558  N   LEU A  67     -11.181   9.989   4.945  1.00  0.97           N  
ATOM    559  CA  LEU A  67     -12.156   8.982   5.348  1.00  0.97           C  
ATOM    560  C   LEU A  67     -12.587   9.191   6.796  1.00  0.97           C  
ATOM    561  CB  LEU A  67     -11.577   7.575   5.174  1.00  0.97           C  
ATOM    562  O   LEU A  67     -13.770   9.069   7.120  1.00  0.97           O  
ATOM    563  CG  LEU A  67     -11.576   7.014   3.751  1.00  0.97           C  
ATOM    564  CD1 LEU A  67     -10.854   5.671   3.711  1.00  0.97           C  
ATOM    565  CD2 LEU A  67     -13.003   6.876   3.229  1.00  0.97           C  
ATOM    566  N   MET A  68     -11.616   9.512   7.590  1.00  0.97           N  
ATOM    567  CA  MET A  68     -11.905   9.714   9.007  1.00  0.97           C  
ATOM    568  C   MET A  68     -12.852  10.892   9.207  1.00  0.97           C  
ATOM    569  CB  MET A  68     -10.612   9.943   9.793  1.00  0.97           C  
ATOM    570  O   MET A  68     -13.704  10.865  10.098  1.00  0.97           O  
ATOM    571  CG  MET A  68      -9.785   8.683   9.992  1.00  0.97           C  
ATOM    572  SD  MET A  68     -10.669   7.410  10.975  1.00  0.97           S  
ATOM    573  CE  MET A  68     -10.641   8.192  12.612  1.00  0.97           C  
ATOM    574  N   LEU A  69     -12.761  11.868   8.395  1.00  0.97           N  
ATOM    575  CA  LEU A  69     -13.534  13.097   8.534  1.00  0.97           C  
ATOM    576  C   LEU A  69     -14.882  12.975   7.831  1.00  0.97           C  
ATOM    577  CB  LEU A  69     -12.755  14.287   7.965  1.00  0.97           C  
ATOM    578  O   LEU A  69     -15.751  13.834   7.993  1.00  0.97           O  
ATOM    579  CG  LEU A  69     -11.505  14.711   8.738  1.00  0.97           C  
ATOM    580  CD1 LEU A  69     -10.723  15.756   7.949  1.00  0.97           C  
ATOM    581  CD2 LEU A  69     -11.884  15.245  10.115  1.00  0.97           C  
ATOM    582  N   ASP A  70     -15.009  11.953   7.048  1.00  0.97           N  
ATOM    583  CA  ASP A  70     -16.246  11.757   6.298  1.00  0.97           C  
ATOM    584  C   ASP A  70     -17.364  11.250   7.206  1.00  0.97           C  
ATOM    585  CB  ASP A  70     -16.023  10.779   5.143  1.00  0.97           C  
ATOM    586  O   ASP A  70     -17.404  10.067   7.551  1.00  0.97           O  
ATOM    587  CG  ASP A  70     -17.215  10.686   4.206  1.00  0.97           C  
ATOM    588  OD1 ASP A  70     -18.301  11.201   4.549  1.00  0.97           O  
ATOM    589  OD2 ASP A  70     -17.068  10.089   3.118  1.00  0.97           O  
ATOM    590  N   GLU A  71     -18.375  12.127   7.486  1.00  0.96           N  
ATOM    591  CA  GLU A  71     -19.435  11.836   8.447  1.00  0.96           C  
ATOM    592  C   GLU A  71     -20.575  11.060   7.793  1.00  0.96           C  
ATOM    593  CB  GLU A  71     -19.967  13.130   9.068  1.00  0.96           C  
ATOM    594  O   GLU A  71     -21.485  10.590   8.478  1.00  0.96           O  
ATOM    595  CG  GLU A  71     -18.949  13.864   9.929  1.00  0.96           C  
ATOM    596  CD  GLU A  71     -19.504  15.125  10.571  1.00  0.96           C  
ATOM    597  OE1 GLU A  71     -18.848  15.683  11.479  1.00  0.96           O  
ATOM    598  OE2 GLU A  71     -20.605  15.558  10.163  1.00  0.96           O  
ATOM    599  N   THR A  72     -20.496  10.903   6.546  1.00  0.98           N  
ATOM    600  CA  THR A  72     -21.553  10.187   5.841  1.00  0.98           C  
ATOM    601  C   THR A  72     -21.311   8.681   5.889  1.00  0.98           C  
ATOM    602  CB  THR A  72     -21.657  10.647   4.375  1.00  0.98           C  
ATOM    603  O   THR A  72     -22.200   7.894   5.556  1.00  0.98           O  
ATOM    604  CG2 THR A  72     -21.767  12.165   4.281  1.00  0.98           C  
ATOM    605  OG1 THR A  72     -20.490  10.218   3.662  1.00  0.98           O  
ATOM    606  N   GLN A  73     -20.161   8.213   6.312  1.00  0.97           N  
ATOM    607  CA  GLN A  73     -19.819   6.795   6.350  1.00  0.97           C  
ATOM    608  C   GLN A  73     -19.703   6.296   7.787  1.00  0.97           C  
ATOM    609  CB  GLN A  73     -18.514   6.536   5.597  1.00  0.97           C  
ATOM    610  O   GLN A  73     -19.211   7.013   8.661  1.00  0.97           O  
ATOM    611  CG  GLN A  73     -18.615   6.764   4.094  1.00  0.97           C  
ATOM    612  CD  GLN A  73     -17.387   6.285   3.344  1.00  0.97           C  
ATOM    613  NE2 GLN A  73     -16.677   7.215   2.714  1.00  0.97           N  
ATOM    614  OE1 GLN A  73     -17.078   5.089   3.331  1.00  0.97           O  
ATOM    615  N   THR A  74     -20.172   5.082   7.986  1.00  0.97           N  
ATOM    616  CA  THR A  74     -19.973   4.434   9.278  1.00  0.97           C  
ATOM    617  C   THR A  74     -18.527   3.971   9.434  1.00  0.97           C  
ATOM    618  CB  THR A  74     -20.920   3.232   9.451  1.00  0.97           C  
ATOM    619  O   THR A  74     -17.784   3.897   8.453  1.00  0.97           O  
ATOM    620  CG2 THR A  74     -22.369   3.633   9.192  1.00  0.97           C  
ATOM    621  OG1 THR A  74     -20.549   2.201   8.528  1.00  0.97           O  
ATOM    622  N   ALA A  75     -18.061   3.687  10.657  1.00  0.97           N  
ATOM    623  CA  ALA A  75     -16.719   3.171  10.918  1.00  0.97           C  
ATOM    624  C   ALA A  75     -16.456   1.897  10.121  1.00  0.97           C  
ATOM    625  CB  ALA A  75     -16.531   2.910  12.411  1.00  0.97           C  
ATOM    626  O   ALA A  75     -15.367   1.715   9.572  1.00  0.97           O  
ATOM    627  N   GLU A  76     -17.473   1.087  10.047  1.00  0.97           N  
ATOM    628  CA  GLU A  76     -17.358  -0.148   9.277  1.00  0.97           C  
ATOM    629  C   GLU A  76     -17.122   0.143   7.798  1.00  0.97           C  
ATOM    630  CB  GLU A  76     -18.612  -1.009   9.451  1.00  0.97           C  
ATOM    631  O   GLU A  76     -16.258  -0.472   7.169  1.00  0.97           O  
ATOM    632  CG  GLU A  76     -18.551  -2.340   8.715  1.00  0.97           C  
ATOM    633  CD  GLU A  76     -19.792  -3.194   8.917  1.00  0.97           C  
ATOM    634  OE1 GLU A  76     -19.923  -4.243   8.245  1.00  0.97           O  
ATOM    635  OE2 GLU A  76     -20.642  -2.811   9.752  1.00  0.97           O  
ATOM    636  N   GLN A  77     -17.914   1.013   7.298  1.00  0.98           N  
ATOM    637  CA  GLN A  77     -17.767   1.386   5.895  1.00  0.98           C  
ATOM    638  C   GLN A  77     -16.384   1.970   5.623  1.00  0.98           C  
ATOM    639  CB  GLN A  77     -18.849   2.387   5.489  1.00  0.98           C  
ATOM    640  O   GLN A  77     -15.785   1.702   4.579  1.00  0.98           O  
ATOM    641  CG  GLN A  77     -20.240   1.778   5.375  1.00  0.98           C  
ATOM    642  CD  GLN A  77     -21.329   2.823   5.222  1.00  0.98           C  
ATOM    643  NE2 GLN A  77     -22.397   2.468   4.517  1.00  0.98           N  
ATOM    644  OE1 GLN A  77     -21.211   3.941   5.734  1.00  0.98           O  
ATOM    645  N   LYS A  78     -15.912   2.714   6.530  1.00  0.98           N  
ATOM    646  CA  LYS A  78     -14.581   3.298   6.391  1.00  0.98           C  
ATOM    647  C   LYS A  78     -13.505   2.216   6.374  1.00  0.98           C  
ATOM    648  CB  LYS A  78     -14.309   4.289   7.524  1.00  0.98           C  
ATOM    649  O   LYS A  78     -12.557   2.289   5.590  1.00  0.98           O  
ATOM    650  CG  LYS A  78     -15.187   5.531   7.483  1.00  0.98           C  
ATOM    651  CD  LYS A  78     -14.976   6.405   8.713  1.00  0.98           C  
ATOM    652  CE  LYS A  78     -15.878   7.632   8.690  1.00  0.98           C  
ATOM    653  NZ  LYS A  78     -15.738   8.446   9.934  1.00  0.98           N  
ATOM    654  N   LEU A  79     -13.626   1.220   7.216  1.00  0.98           N  
ATOM    655  CA  LEU A  79     -12.688   0.104   7.262  1.00  0.98           C  
ATOM    656  C   LEU A  79     -12.677  -0.652   5.938  1.00  0.98           C  
ATOM    657  CB  LEU A  79     -13.045  -0.850   8.405  1.00  0.98           C  
ATOM    658  O   LEU A  79     -11.611  -0.997   5.424  1.00  0.98           O  
ATOM    659  CG  LEU A  79     -12.582  -0.436   9.803  1.00  0.98           C  
ATOM    660  CD1 LEU A  79     -13.329  -1.234  10.867  1.00  0.98           C  
ATOM    661  CD2 LEU A  79     -11.076  -0.624   9.946  1.00  0.98           C  
ATOM    662  N   LEU A  80     -13.820  -0.777   5.338  1.00  0.98           N  
ATOM    663  CA  LEU A  80     -13.963  -1.627   4.161  1.00  0.98           C  
ATOM    664  C   LEU A  80     -13.722  -0.831   2.883  1.00  0.98           C  
ATOM    665  CB  LEU A  80     -15.354  -2.264   4.125  1.00  0.98           C  
ATOM    666  O   LEU A  80     -13.696  -1.399   1.788  1.00  0.98           O  
ATOM    667  CG  LEU A  80     -15.689  -3.226   5.266  1.00  0.98           C  
ATOM    668  CD1 LEU A  80     -17.136  -3.696   5.155  1.00  0.98           C  
ATOM    669  CD2 LEU A  80     -14.733  -4.414   5.263  1.00  0.98           C  
ATOM    670  N   ALA A  81     -13.542   0.448   3.005  1.00  0.98           N  
ATOM    671  CA  ALA A  81     -13.347   1.346   1.869  1.00  0.98           C  
ATOM    672  C   ALA A  81     -12.080   0.987   1.098  1.00  0.98           C  
ATOM    673  CB  ALA A  81     -13.287   2.796   2.342  1.00  0.98           C  
ATOM    674  O   ALA A  81     -11.981   1.251  -0.102  1.00  0.98           O  
ATOM    675  N   ARG A  82     -11.082   0.469   1.681  1.00  0.97           N  
ATOM    676  CA  ARG A  82      -9.829   0.098   1.031  1.00  0.97           C  
ATOM    677  C   ARG A  82     -10.061  -0.960  -0.043  1.00  0.97           C  
ATOM    678  CB  ARG A  82      -8.820  -0.413   2.061  1.00  0.97           C  
ATOM    679  O   ARG A  82      -9.438  -0.921  -1.105  1.00  0.97           O  
ATOM    680  CG  ARG A  82      -9.291  -1.637   2.830  1.00  0.97           C  
ATOM    681  CD  ARG A  82      -8.401  -1.925   4.031  1.00  0.97           C  
ATOM    682  NE  ARG A  82      -9.178  -2.378   5.182  1.00  0.97           N  
ATOM    683  NH1 ARG A  82      -7.351  -3.118   6.386  1.00  0.97           N  
ATOM    684  NH2 ARG A  82      -9.460  -3.310   7.261  1.00  0.97           N  
ATOM    685  CZ  ARG A  82      -8.661  -2.934   6.274  1.00  0.97           C  
ATOM    686  N   TYR A  83     -10.966  -1.838   0.209  1.00  0.98           N  
ATOM    687  CA  TYR A  83     -11.262  -2.882  -0.766  1.00  0.98           C  
ATOM    688  C   TYR A  83     -12.045  -2.319  -1.946  1.00  0.98           C  
ATOM    689  CB  TYR A  83     -12.050  -4.021  -0.112  1.00  0.98           C  
ATOM    690  O   TYR A  83     -11.866  -2.760  -3.084  1.00  0.98           O  
ATOM    691  CG  TYR A  83     -11.316  -4.694   1.022  1.00  0.98           C  
ATOM    692  CD1 TYR A  83     -10.288  -5.601   0.771  1.00  0.98           C  
ATOM    693  CD2 TYR A  83     -11.648  -4.427   2.345  1.00  0.98           C  
ATOM    694  CE1 TYR A  83      -9.610  -6.225   1.812  1.00  0.98           C  
ATOM    695  CE2 TYR A  83     -10.976  -5.046   3.395  1.00  0.98           C  
ATOM    696  OH  TYR A  83      -9.292  -6.557   4.153  1.00  0.98           O  
ATOM    697  CZ  TYR A  83      -9.960  -5.942   3.118  1.00  0.98           C  
ATOM    698  N   GLN A  84     -12.896  -1.392  -1.630  1.00  0.97           N  
ATOM    699  CA  GLN A  84     -13.586  -0.705  -2.717  1.00  0.97           C  
ATOM    700  C   GLN A  84     -12.599   0.039  -3.612  1.00  0.97           C  
ATOM    701  CB  GLN A  84     -14.628   0.267  -2.162  1.00  0.97           C  
ATOM    702  O   GLN A  84     -12.715   0.003  -4.838  1.00  0.97           O  
ATOM    703  CG  GLN A  84     -15.795  -0.416  -1.462  1.00  0.97           C  
ATOM    704  CD  GLN A  84     -16.709   0.565  -0.752  1.00  0.97           C  
ATOM    705  NE2 GLN A  84     -17.887   0.096  -0.353  1.00  0.97           N  
ATOM    706  OE1 GLN A  84     -16.359   1.734  -0.563  1.00  0.97           O  
ATOM    707  N   ALA A  85     -11.675   0.678  -2.989  1.00  0.97           N  
ATOM    708  CA  ALA A  85     -10.637   1.384  -3.735  1.00  0.97           C  
ATOM    709  C   ALA A  85      -9.828   0.419  -4.597  1.00  0.97           C  
ATOM    710  CB  ALA A  85      -9.716   2.140  -2.781  1.00  0.97           C  
ATOM    711  O   ALA A  85      -9.535   0.711  -5.759  1.00  0.97           O  
ATOM    712  N   LEU A  86      -9.541  -0.709  -4.060  1.00  0.97           N  
ATOM    713  CA  LEU A  86      -8.795  -1.711  -4.813  1.00  0.97           C  
ATOM    714  C   LEU A  86      -9.630  -2.255  -5.968  1.00  0.97           C  
ATOM    715  CB  LEU A  86      -8.361  -2.858  -3.897  1.00  0.97           C  
ATOM    716  O   LEU A  86      -9.104  -2.508  -7.054  1.00  0.97           O  
ATOM    717  CG  LEU A  86      -7.280  -2.530  -2.866  1.00  0.97           C  
ATOM    718  CD1 LEU A  86      -7.027  -3.733  -1.963  1.00  0.97           C  
ATOM    719  CD2 LEU A  86      -5.993  -2.096  -3.561  1.00  0.97           C  
ATOM    720  N   SER A  87     -10.861  -2.453  -5.721  1.00  0.97           N  
ATOM    721  CA  SER A  87     -11.762  -2.895  -6.781  1.00  0.97           C  
ATOM    722  C   SER A  87     -11.762  -1.916  -7.951  1.00  0.97           C  
ATOM    723  CB  SER A  87     -13.184  -3.058  -6.243  1.00  0.97           C  
ATOM    724  O   SER A  87     -11.743  -2.329  -9.112  1.00  0.97           O  
ATOM    725  OG  SER A  87     -13.277  -4.198  -5.405  1.00  0.97           O  
ATOM    726  N   GLU A  88     -11.757  -0.651  -7.623  1.00  0.97           N  
ATOM    727  CA  GLU A  88     -11.718   0.371  -8.665  1.00  0.97           C  
ATOM    728  C   GLU A  88     -10.418   0.298  -9.461  1.00  0.97           C  
ATOM    729  CB  GLU A  88     -11.885   1.766  -8.057  1.00  0.97           C  
ATOM    730  O   GLU A  88     -10.422   0.457 -10.683  1.00  0.97           O  
ATOM    731  CG  GLU A  88     -13.293   2.056  -7.559  1.00  0.97           C  
ATOM    732  CD  GLU A  88     -14.354   1.903  -8.638  1.00  0.97           C  
ATOM    733  OE1 GLU A  88     -15.528   1.629  -8.301  1.00  0.97           O  
ATOM    734  OE2 GLU A  88     -14.008   2.058  -9.831  1.00  0.97           O  
ATOM    735  N   CYS A  89      -9.379   0.064  -8.802  1.00  0.95           N  
ATOM    736  CA  CYS A  89      -8.099  -0.089  -9.485  1.00  0.95           C  
ATOM    737  C   CYS A  89      -8.149  -1.237 -10.487  1.00  0.95           C  
ATOM    738  CB  CYS A  89      -6.978  -0.331  -8.475  1.00  0.95           C  
ATOM    739  O   CYS A  89      -7.729  -1.083 -11.635  1.00  0.95           O  
ATOM    740  SG  CYS A  89      -6.567   1.120  -7.481  1.00  0.95           S  
ATOM    741  N   VAL A  90      -8.631  -2.320 -10.041  1.00  0.95           N  
ATOM    742  CA  VAL A  90      -8.688  -3.513 -10.880  1.00  0.95           C  
ATOM    743  C   VAL A  90      -9.594  -3.256 -12.081  1.00  0.95           C  
ATOM    744  CB  VAL A  90      -9.189  -4.741 -10.087  1.00  0.95           C  
ATOM    745  O   VAL A  90      -9.275  -3.656 -13.204  1.00  0.95           O  
ATOM    746  CG1 VAL A  90      -9.391  -5.937 -11.015  1.00  0.95           C  
ATOM    747  CG2 VAL A  90      -8.209  -5.088  -8.968  1.00  0.95           C  
ATOM    748  N   LYS A  91     -10.657  -2.581 -11.890  1.00  0.95           N  
ATOM    749  CA  LYS A  91     -11.569  -2.236 -12.977  1.00  0.95           C  
ATOM    750  C   LYS A  91     -10.867  -1.392 -14.037  1.00  0.95           C  
ATOM    751  CB  LYS A  91     -12.790  -1.489 -12.437  1.00  0.95           C  
ATOM    752  O   LYS A  91     -11.206  -1.464 -15.220  1.00  0.95           O  
ATOM    753  CG  LYS A  91     -13.815  -2.387 -11.760  1.00  0.95           C  
ATOM    754  CD  LYS A  91     -15.000  -1.586 -11.236  1.00  0.95           C  
ATOM    755  CE  LYS A  91     -15.987  -2.471 -10.486  1.00  0.95           C  
ATOM    756  NZ  LYS A  91     -17.089  -1.673  -9.871  1.00  0.95           N  
ATOM    757  N   ASN A  92      -9.926  -0.705 -13.537  1.00  0.94           N  
ATOM    758  CA  ASN A  92      -9.177   0.150 -14.453  1.00  0.94           C  
ATOM    759  C   ASN A  92      -7.878  -0.512 -14.902  1.00  0.94           C  
ATOM    760  CB  ASN A  92      -8.886   1.505 -13.806  1.00  0.94           C  
ATOM    761  O   ASN A  92      -6.932   0.171 -15.299  1.00  0.94           O  
ATOM    762  CG  ASN A  92     -10.141   2.325 -13.577  1.00  0.94           C  
ATOM    763  ND2 ASN A  92     -10.211   2.995 -12.432  1.00  0.94           N  
ATOM    764  OD1 ASN A  92     -11.040   2.355 -14.421  1.00  0.94           O  
ATOM    765  N   ASN A  93      -7.816  -1.854 -14.742  1.00  0.92           N  
ATOM    766  CA  ASN A  93      -6.688  -2.678 -15.165  1.00  0.92           C  
ATOM    767  C   ASN A  93      -5.391  -2.241 -14.491  1.00  0.92           C  
ATOM    768  CB  ASN A  93      -6.535  -2.636 -16.687  1.00  0.92           C  
ATOM    769  O   ASN A  93      -4.335  -2.216 -15.125  1.00  0.92           O  
ATOM    770  CG  ASN A  93      -7.702  -3.282 -17.409  1.00  0.92           C  
ATOM    771  ND2 ASN A  93      -8.268  -2.570 -18.376  1.00  0.92           N  
ATOM    772  OD1 ASN A  93      -8.091  -4.411 -17.100  1.00  0.92           O  
ATOM    773  N   ARG A  94      -5.654  -1.736 -13.303  1.00  0.93           N  
ATOM    774  CA  ARG A  94      -4.502  -1.433 -12.460  1.00  0.93           C  
ATOM    775  C   ARG A  94      -4.375  -2.439 -11.322  1.00  0.93           C  
ATOM    776  CB  ARG A  94      -4.607  -0.014 -11.896  1.00  0.93           C  
ATOM    777  O   ARG A  94      -5.362  -2.760 -10.657  1.00  0.93           O  
ATOM    778  CG  ARG A  94      -4.598   1.074 -12.958  1.00  0.93           C  
ATOM    779  CD  ARG A  94      -4.607   2.465 -12.340  1.00  0.93           C  
ATOM    780  NE  ARG A  94      -3.423   2.698 -11.518  1.00  0.93           N  
ATOM    781  NH1 ARG A  94      -4.347   4.440 -10.314  1.00  0.93           N  
ATOM    782  NH2 ARG A  94      -2.202   3.755  -9.885  1.00  0.93           N  
ATOM    783  CZ  ARG A  94      -3.327   3.630 -10.574  1.00  0.93           C  
ATOM    784  N   TYR A  95      -3.077  -2.788 -11.069  1.00  0.93           N  
ATOM    785  CA  TYR A  95      -2.782  -3.778 -10.039  1.00  0.93           C  
ATOM    786  C   TYR A  95      -1.604  -3.336  -9.179  1.00  0.93           C  
ATOM    787  CB  TYR A  95      -2.483  -5.140 -10.672  1.00  0.93           C  
ATOM    788  O   TYR A  95      -0.464  -3.736  -9.423  1.00  0.93           O  
ATOM    789  CG  TYR A  95      -3.516  -5.581 -11.680  1.00  0.93           C  
ATOM    790  CD1 TYR A  95      -4.679  -6.234 -11.275  1.00  0.93           C  
ATOM    791  CD2 TYR A  95      -3.333  -5.348 -13.038  1.00  0.93           C  
ATOM    792  CE1 TYR A  95      -5.633  -6.644 -12.200  1.00  0.93           C  
ATOM    793  CE2 TYR A  95      -4.280  -5.753 -13.972  1.00  0.93           C  
ATOM    794  OH  TYR A  95      -6.367  -6.803 -14.464  1.00  0.93           O  
ATOM    795  CZ  TYR A  95      -5.426  -6.399 -13.544  1.00  0.93           C  
ATOM    796  N   PRO A  96      -1.907  -2.571  -8.212  1.00  0.91           N  
ATOM    797  CA  PRO A  96      -0.856  -1.842  -7.498  1.00  0.91           C  
ATOM    798  C   PRO A  96       0.018  -2.756  -6.642  1.00  0.91           C  
ATOM    799  CB  PRO A  96      -1.640  -0.860  -6.624  1.00  0.91           C  
ATOM    800  O   PRO A  96       1.193  -2.457  -6.416  1.00  0.91           O  
ATOM    801  CG  PRO A  96      -3.012  -1.445  -6.529  1.00  0.91           C  
ATOM    802  CD  PRO A  96      -3.307  -2.179  -7.805  1.00  0.91           C  
ATOM    803  N   GLY A  97      -0.496  -3.908  -6.230  1.00  0.94           N  
ATOM    804  CA  GLY A  97       0.270  -4.627  -5.224  1.00  0.94           C  
ATOM    805  C   GLY A  97       0.678  -3.758  -4.050  1.00  0.94           C  
ATOM    806  O   GLY A  97       0.136  -2.667  -3.861  1.00  0.94           O  
ATOM    807  N   CYS A  98       1.512  -4.386  -3.176  1.00  0.96           N  
ATOM    808  CA  CYS A  98       2.102  -3.587  -2.107  1.00  0.96           C  
ATOM    809  C   CYS A  98       3.525  -3.170  -2.459  1.00  0.96           C  
ATOM    810  CB  CYS A  98       2.100  -4.367  -0.792  1.00  0.96           C  
ATOM    811  O   CYS A  98       4.471  -3.927  -2.237  1.00  0.96           O  
ATOM    812  SG  CYS A  98       2.675  -3.405   0.625  1.00  0.96           S  
ATOM    813  N   LEU A  99       3.744  -1.891  -2.834  1.00  0.97           N  
ATOM    814  CA  LEU A  99       5.058  -1.402  -3.239  1.00  0.97           C  
ATOM    815  C   LEU A  99       5.996  -1.307  -2.041  1.00  0.97           C  
ATOM    816  CB  LEU A  99       4.935  -0.034  -3.916  1.00  0.97           C  
ATOM    817  O   LEU A  99       7.214  -1.434  -2.189  1.00  0.97           O  
ATOM    818  CG  LEU A  99       4.283  -0.018  -5.299  1.00  0.97           C  
ATOM    819  CD1 LEU A  99       4.116   1.416  -5.790  1.00  0.97           C  
ATOM    820  CD2 LEU A  99       5.107  -0.835  -6.289  1.00  0.97           C  
ATOM    821  N   PHE A 100       5.473  -1.122  -0.886  1.00  0.98           N  
ATOM    822  CA  PHE A 100       6.288  -1.015   0.319  1.00  0.98           C  
ATOM    823  C   PHE A 100       6.936  -2.353   0.654  1.00  0.98           C  
ATOM    824  CB  PHE A 100       5.441  -0.531   1.501  1.00  0.98           C  
ATOM    825  O   PHE A 100       8.137  -2.417   0.923  1.00  0.98           O  
ATOM    826  CG  PHE A 100       4.867   0.847   1.312  1.00  0.98           C  
ATOM    827  CD1 PHE A 100       5.662   1.975   1.478  1.00  0.98           C  
ATOM    828  CD2 PHE A 100       3.532   1.014   0.969  1.00  0.98           C  
ATOM    829  CE1 PHE A 100       5.133   3.252   1.304  1.00  0.98           C  
ATOM    830  CE2 PHE A 100       2.996   2.287   0.794  1.00  0.98           C  
ATOM    831  CZ  PHE A 100       3.798   3.404   0.962  1.00  0.98           C  
ATOM    832  N   ILE A 101       6.146  -3.417   0.579  1.00  0.97           N  
ATOM    833  CA  ILE A 101       6.675  -4.753   0.835  1.00  0.97           C  
ATOM    834  C   ILE A 101       7.628  -5.154  -0.289  1.00  0.97           C  
ATOM    835  CB  ILE A 101       5.541  -5.793   0.973  1.00  0.97           C  
ATOM    836  O   ILE A 101       8.706  -5.696  -0.034  1.00  0.97           O  
ATOM    837  CG1 ILE A 101       4.758  -5.559   2.271  1.00  0.97           C  
ATOM    838  CG2 ILE A 101       6.104  -7.216   0.923  1.00  0.97           C  
ATOM    839  CD1 ILE A 101       3.658  -6.581   2.522  1.00  0.97           C  
ATOM    840  N   ALA A 102       7.215  -4.870  -1.492  1.00  0.96           N  
ATOM    841  CA  ALA A 102       8.075  -5.167  -2.635  1.00  0.96           C  
ATOM    842  C   ALA A 102       9.439  -4.501  -2.482  1.00  0.96           C  
ATOM    843  CB  ALA A 102       7.409  -4.718  -3.933  1.00  0.96           C  
ATOM    844  O   ALA A 102      10.472  -5.119  -2.750  1.00  0.96           O  
ATOM    845  N   ALA A 103       9.436  -3.307  -2.014  1.00  0.98           N  
ATOM    846  CA  ALA A 103      10.675  -2.553  -1.848  1.00  0.98           C  
ATOM    847  C   ALA A 103      11.578  -3.204  -0.805  1.00  0.98           C  
ATOM    848  CB  ALA A 103      10.371  -1.109  -1.456  1.00  0.98           C  
ATOM    849  O   ALA A 103      12.805  -3.125  -0.900  1.00  0.98           O  
ATOM    850  N   CYS A 104      11.067  -3.826   0.156  1.00  0.98           N  
ATOM    851  CA  CYS A 104      11.833  -4.449   1.229  1.00  0.98           C  
ATOM    852  C   CYS A 104      12.598  -5.664   0.718  1.00  0.98           C  
ATOM    853  CB  CYS A 104      10.912  -4.861   2.377  1.00  0.98           C  
ATOM    854  O   CYS A 104      13.577  -6.091   1.334  1.00  0.98           O  
ATOM    855  SG  CYS A 104      10.267  -3.468   3.328  1.00  0.98           S  
ATOM    856  N   THR A 105      12.201  -6.216  -0.405  1.00  0.96           N  
ATOM    857  CA  THR A 105      12.959  -7.297  -1.024  1.00  0.96           C  
ATOM    858  C   THR A 105      14.300  -6.789  -1.546  1.00  0.96           C  
ATOM    859  CB  THR A 105      12.169  -7.945  -2.177  1.00  0.96           C  
ATOM    860  O   THR A 105      15.289  -7.524  -1.553  1.00  0.96           O  
ATOM    861  CG2 THR A 105      12.987  -9.035  -2.861  1.00  0.96           C  
ATOM    862  OG1 THR A 105      10.964  -8.522  -1.658  1.00  0.96           O  
ATOM    863  N   PHE A 106      14.300  -5.571  -1.928  1.00  0.97           N  
ATOM    864  CA  PHE A 106      15.508  -4.962  -2.471  1.00  0.97           C  
ATOM    865  C   PHE A 106      16.326  -4.302  -1.368  1.00  0.97           C  
ATOM    866  CB  PHE A 106      15.155  -3.932  -3.549  1.00  0.97           C  
ATOM    867  O   PHE A 106      17.544  -4.157  -1.492  1.00  0.97           O  
ATOM    868  CG  PHE A 106      14.552  -4.535  -4.790  1.00  0.97           C  
ATOM    869  CD1 PHE A 106      15.353  -4.882  -5.871  1.00  0.97           C  
ATOM    870  CD2 PHE A 106      13.183  -4.754  -4.874  1.00  0.97           C  
ATOM    871  CE1 PHE A 106      14.797  -5.440  -7.020  1.00  0.97           C  
ATOM    872  CE2 PHE A 106      12.621  -5.311  -6.019  1.00  0.97           C  
ATOM    873  CZ  PHE A 106      13.429  -5.652  -7.091  1.00  0.97           C  
ATOM    874  N   TYR A 107      15.684  -3.876  -0.375  1.00  0.97           N  
ATOM    875  CA  TYR A 107      16.312  -3.230   0.772  1.00  0.97           C  
ATOM    876  C   TYR A 107      15.879  -3.892   2.075  1.00  0.97           C  
ATOM    877  CB  TYR A 107      15.967  -1.738   0.804  1.00  0.97           C  
ATOM    878  O   TYR A 107      15.115  -3.311   2.849  1.00  0.97           O  
ATOM    879  CG  TYR A 107      16.253  -1.021  -0.493  1.00  0.97           C  
ATOM    880  CD1 TYR A 107      17.547  -0.622  -0.820  1.00  0.97           C  
ATOM    881  CD2 TYR A 107      15.231  -0.740  -1.393  1.00  0.97           C  
ATOM    882  CE1 TYR A 107      17.815   0.041  -2.013  1.00  0.97           C  
ATOM    883  CE2 TYR A 107      15.487  -0.077  -2.588  1.00  0.97           C  
ATOM    884  OH  TYR A 107      17.041   0.964  -4.072  1.00  0.97           O  
ATOM    885  CZ  TYR A 107      16.781   0.308  -2.889  1.00  0.97           C  
ATOM    886  N   PRO A 108      16.436  -5.074   2.456  1.00  0.98           N  
ATOM    887  CA  PRO A 108      15.969  -5.894   3.577  1.00  0.98           C  
ATOM    888  C   PRO A 108      16.466  -5.384   4.928  1.00  0.98           C  
ATOM    889  CB  PRO A 108      16.550  -7.276   3.268  1.00  0.98           C  
ATOM    890  O   PRO A 108      15.892  -5.720   5.967  1.00  0.98           O  
ATOM    891  CG  PRO A 108      17.741  -7.006   2.406  1.00  0.98           C  
ATOM    892  CD  PRO A 108      17.428  -5.841   1.511  1.00  0.98           C  
ATOM    893  N   ASP A 109      17.500  -4.576   4.888  1.00  0.98           N  
ATOM    894  CA  ASP A 109      18.044  -4.031   6.128  1.00  0.98           C  
ATOM    895  C   ASP A 109      17.026  -3.133   6.827  1.00  0.98           C  
ATOM    896  CB  ASP A 109      19.332  -3.252   5.852  1.00  0.98           C  
ATOM    897  O   ASP A 109      16.624  -2.102   6.283  1.00  0.98           O  
ATOM    898  CG  ASP A 109      19.956  -2.674   7.110  1.00  0.98           C  
ATOM    899  OD1 ASP A 109      19.467  -2.965   8.223  1.00  0.98           O  
ATOM    900  OD2 ASP A 109      20.944  -1.917   6.987  1.00  0.98           O  
ATOM    901  N   PRO A 110      16.647  -3.407   8.124  1.00  0.98           N  
ATOM    902  CA  PRO A 110      15.669  -2.595   8.852  1.00  0.98           C  
ATOM    903  C   PRO A 110      16.147  -1.164   9.087  1.00  0.98           C  
ATOM    904  CB  PRO A 110      15.509  -3.342  10.178  1.00  0.98           C  
ATOM    905  O   PRO A 110      15.334  -0.271   9.338  1.00  0.98           O  
ATOM    906  CG  PRO A 110      15.881  -4.756   9.868  1.00  0.98           C  
ATOM    907  CD  PRO A 110      16.956  -4.747   8.819  1.00  0.98           C  
ATOM    908  N   GLY A 111      17.434  -0.918   8.977  1.00  0.98           N  
ATOM    909  CA  GLY A 111      17.969   0.421   9.160  1.00  0.98           C  
ATOM    910  C   GLY A 111      17.956   1.248   7.888  1.00  0.98           C  
ATOM    911  O   GLY A 111      18.197   2.456   7.924  1.00  0.98           O  
ATOM    912  N   HIS A 112      17.697   0.622   6.817  1.00  0.99           N  
ATOM    913  CA  HIS A 112      17.646   1.342   5.550  1.00  0.99           C  
ATOM    914  C   HIS A 112      16.421   2.247   5.478  1.00  0.99           C  
ATOM    915  CB  HIS A 112      17.644   0.361   4.376  1.00  0.99           C  
ATOM    916  O   HIS A 112      15.328   1.852   5.891  1.00  0.99           O  
ATOM    917  CG  HIS A 112      17.933   1.004   3.056  1.00  0.99           C  
ATOM    918  CD2 HIS A 112      19.046   0.992   2.286  1.00  0.99           C  
ATOM    919  ND1 HIS A 112      17.008   1.775   2.386  1.00  0.99           N  
ATOM    920  CE1 HIS A 112      17.541   2.209   1.256  1.00  0.99           C  
ATOM    921  NE2 HIS A 112      18.778   1.748   1.172  1.00  0.99           N  
ATOM    922  N   PRO A 113      16.565   3.458   4.935  1.00  0.98           N  
ATOM    923  CA  PRO A 113      15.471   4.431   4.895  1.00  0.98           C  
ATOM    924  C   PRO A 113      14.235   3.901   4.171  1.00  0.98           C  
ATOM    925  CB  PRO A 113      16.080   5.615   4.139  1.00  0.98           C  
ATOM    926  O   PRO A 113      13.107   4.171   4.590  1.00  0.98           O  
ATOM    927  CG  PRO A 113      17.542   5.551   4.443  1.00  0.98           C  
ATOM    928  CD  PRO A 113      17.947   4.107   4.534  1.00  0.98           C  
ATOM    929  N   ILE A 114      14.368   3.219   3.117  1.00  0.99           N  
ATOM    930  CA  ILE A 114      13.225   2.678   2.389  1.00  0.99           C  
ATOM    931  C   ILE A 114      12.526   1.619   3.238  1.00  0.99           C  
ATOM    932  CB  ILE A 114      13.653   2.080   1.030  1.00  0.99           C  
ATOM    933  O   ILE A 114      11.295   1.568   3.288  1.00  0.99           O  
ATOM    934  CG1 ILE A 114      13.981   3.198   0.034  1.00  0.99           C  
ATOM    935  CG2 ILE A 114      12.561   1.158   0.479  1.00  0.99           C  
ATOM    936  CD1 ILE A 114      14.565   2.702  -1.282  1.00  0.99           C  
ATOM    937  N   HIS A 115      13.316   0.790   3.881  1.00  0.99           N  
ATOM    938  CA  HIS A 115      12.698  -0.166   4.793  1.00  0.99           C  
ATOM    939  C   HIS A 115      11.953   0.547   5.917  1.00  0.99           C  
ATOM    940  CB  HIS A 115      13.753  -1.108   5.376  1.00  0.99           C  
ATOM    941  O   HIS A 115      10.833   0.167   6.263  1.00  0.99           O  
ATOM    942  CG  HIS A 115      13.174  -2.270   6.119  1.00  0.99           C  
ATOM    943  CD2 HIS A 115      12.628  -2.352   7.355  1.00  0.99           C  
ATOM    944  ND1 HIS A 115      13.119  -3.540   5.587  1.00  0.99           N  
ATOM    945  CE1 HIS A 115      12.562  -4.355   6.467  1.00  0.99           C  
ATOM    946  NE2 HIS A 115      12.254  -3.659   7.548  1.00  0.99           N  
ATOM    947  N   GLN A 116      12.495   1.466   6.514  1.00  0.99           N  
ATOM    948  CA  GLN A 116      11.876   2.227   7.594  1.00  0.99           C  
ATOM    949  C   GLN A 116      10.578   2.883   7.131  1.00  0.99           C  
ATOM    950  CB  GLN A 116      12.840   3.289   8.124  1.00  0.99           C  
ATOM    951  O   GLN A 116       9.597   2.924   7.876  1.00  0.99           O  
ATOM    952  CG  GLN A 116      13.997   2.719   8.935  1.00  0.99           C  
ATOM    953  CD  GLN A 116      14.898   3.797   9.509  1.00  0.99           C  
ATOM    954  NE2 GLN A 116      15.722   3.424  10.483  1.00  0.99           N  
ATOM    955  OE1 GLN A 116      14.854   4.954   9.081  1.00  0.99           O  
ATOM    956  N   LEU A 117      10.671   3.407   5.923  1.00  0.99           N  
ATOM    957  CA  LEU A 117       9.476   4.010   5.343  1.00  0.99           C  
ATOM    958  C   LEU A 117       8.354   2.984   5.221  1.00  0.99           C  
ATOM    959  CB  LEU A 117       9.789   4.608   3.969  1.00  0.99           C  
ATOM    960  O   LEU A 117       7.202   3.274   5.553  1.00  0.99           O  
ATOM    961  CG  LEU A 117       8.631   5.301   3.251  1.00  0.99           C  
ATOM    962  CD1 LEU A 117       8.119   6.474   4.080  1.00  0.99           C  
ATOM    963  CD2 LEU A 117       9.063   5.768   1.865  1.00  0.99           C  
ATOM    964  N   ALA A 118       8.653   1.814   4.771  1.00  0.98           N  
ATOM    965  CA  ALA A 118       7.675   0.733   4.676  1.00  0.98           C  
ATOM    966  C   ALA A 118       7.108   0.384   6.048  1.00  0.98           C  
ATOM    967  CB  ALA A 118       8.306  -0.501   4.035  1.00  0.98           C  
ATOM    968  O   ALA A 118       5.894   0.231   6.205  1.00  0.98           O  
ATOM    969  N   ASP A 119       7.978   0.281   6.966  1.00  0.98           N  
ATOM    970  CA  ASP A 119       7.561  -0.014   8.333  1.00  0.98           C  
ATOM    971  C   ASP A 119       6.609   1.058   8.861  1.00  0.98           C  
ATOM    972  CB  ASP A 119       8.778  -0.134   9.252  1.00  0.98           C  
ATOM    973  O   ASP A 119       5.580   0.741   9.460  1.00  0.98           O  
ATOM    974  CG  ASP A 119       8.423  -0.616  10.648  1.00  0.98           C  
ATOM    975  OD1 ASP A 119       7.720  -1.641  10.779  1.00  0.98           O  
ATOM    976  OD2 ASP A 119       8.846   0.038  11.626  1.00  0.98           O  
ATOM    977  N   GLN A 120       6.926   2.237   8.649  1.00  0.98           N  
ATOM    978  CA  GLN A 120       6.091   3.348   9.092  1.00  0.98           C  
ATOM    979  C   GLN A 120       4.721   3.309   8.422  1.00  0.98           C  
ATOM    980  CB  GLN A 120       6.778   4.684   8.805  1.00  0.98           C  
ATOM    981  O   GLN A 120       3.699   3.539   9.072  1.00  0.98           O  
ATOM    982  CG  GLN A 120       7.980   4.962   9.698  1.00  0.98           C  
ATOM    983  CD  GLN A 120       8.798   6.150   9.228  1.00  0.98           C  
ATOM    984  NE2 GLN A 120       9.964   6.345   9.834  1.00  0.98           N  
ATOM    985  OE1 GLN A 120       8.386   6.887   8.326  1.00  0.98           O  
ATOM    986  N   GLN A 121       4.781   3.073   7.173  1.00  0.98           N  
ATOM    987  CA  GLN A 121       3.526   2.999   6.433  1.00  0.98           C  
ATOM    988  C   GLN A 121       2.638   1.879   6.967  1.00  0.98           C  
ATOM    989  CB  GLN A 121       3.792   2.791   4.941  1.00  0.98           C  
ATOM    990  O   GLN A 121       1.432   2.066   7.143  1.00  0.98           O  
ATOM    991  CG  GLN A 121       2.530   2.748   4.091  1.00  0.98           C  
ATOM    992  CD  GLN A 121       1.616   3.934   4.336  1.00  0.98           C  
ATOM    993  NE2 GLN A 121       0.744   4.219   3.375  1.00  0.98           N  
ATOM    994  OE1 GLN A 121       1.693   4.588   5.381  1.00  0.98           O  
ATOM    995  N   LYS A 122       3.192   0.709   7.285  1.00  0.98           N  
ATOM    996  CA  LYS A 122       2.415  -0.416   7.799  1.00  0.98           C  
ATOM    997  C   LYS A 122       1.918  -0.140   9.215  1.00  0.98           C  
ATOM    998  CB  LYS A 122       3.248  -1.699   7.777  1.00  0.98           C  
ATOM    999  O   LYS A 122       0.799  -0.515   9.570  1.00  0.98           O  
ATOM   1000  CG  LYS A 122       3.665  -2.142   6.382  1.00  0.98           C  
ATOM   1001  CD  LYS A 122       2.469  -2.238   5.445  1.00  0.98           C  
ATOM   1002  CE  LYS A 122       2.890  -2.128   3.985  1.00  0.98           C  
ATOM   1003  NZ  LYS A 122       1.711  -2.079   3.070  1.00  0.98           N  
ATOM   1004  N   SER A 123       2.672   0.508   9.951  1.00  0.98           N  
ATOM   1005  CA  SER A 123       2.250   0.917  11.286  1.00  0.98           C  
ATOM   1006  C   SER A 123       1.087   1.902  11.221  1.00  0.98           C  
ATOM   1007  CB  SER A 123       3.418   1.544  12.049  1.00  0.98           C  
ATOM   1008  O   SER A 123       0.130   1.792  11.990  1.00  0.98           O  
ATOM   1009  OG  SER A 123       4.374   0.560  12.403  1.00  0.98           O  
ATOM   1010  N   ALA A 124       1.176   2.834  10.309  1.00  0.98           N  
ATOM   1011  CA  ALA A 124       0.107   3.812  10.127  1.00  0.98           C  
ATOM   1012  C   ALA A 124      -1.186   3.135   9.681  1.00  0.98           C  
ATOM   1013  CB  ALA A 124       0.524   4.875   9.114  1.00  0.98           C  
ATOM   1014  O   ALA A 124      -2.274   3.505  10.128  1.00  0.98           O  
ATOM   1015  N   ALA A 125      -1.034   2.191   8.807  1.00  0.98           N  
ATOM   1016  CA  ALA A 125      -2.197   1.419   8.375  1.00  0.98           C  
ATOM   1017  C   ALA A 125      -2.849   0.703   9.554  1.00  0.98           C  
ATOM   1018  CB  ALA A 125      -1.797   0.412   7.299  1.00  0.98           C  
ATOM   1019  O   ALA A 125      -4.075   0.706   9.689  1.00  0.98           O  
ATOM   1020  N   TYR A 126      -2.051   0.116  10.365  1.00  0.99           N  
ATOM   1021  CA  TYR A 126      -2.542  -0.541  11.572  1.00  0.99           C  
ATOM   1022  C   TYR A 126      -3.267   0.449  12.475  1.00  0.99           C  
ATOM   1023  CB  TYR A 126      -1.387  -1.196  12.335  1.00  0.99           C  
ATOM   1024  O   TYR A 126      -4.369   0.171  12.954  1.00  0.99           O  
ATOM   1025  CG  TYR A 126      -1.770  -1.687  13.710  1.00  0.99           C  
ATOM   1026  CD1 TYR A 126      -1.599  -0.879  14.832  1.00  0.99           C  
ATOM   1027  CD2 TYR A 126      -2.303  -2.959  13.890  1.00  0.99           C  
ATOM   1028  CE1 TYR A 126      -1.948  -1.328  16.102  1.00  0.99           C  
ATOM   1029  CE2 TYR A 126      -2.655  -3.418  15.155  1.00  0.99           C  
ATOM   1030  OH  TYR A 126      -2.823  -3.047  17.507  1.00  0.99           O  
ATOM   1031  CZ  TYR A 126      -2.475  -2.597  16.253  1.00  0.99           C  
ATOM   1032  N   ASP A 127      -2.698   1.523  12.752  1.00  0.98           N  
ATOM   1033  CA  ASP A 127      -3.266   2.524  13.650  1.00  0.98           C  
ATOM   1034  C   ASP A 127      -4.627   3.002  13.150  1.00  0.98           C  
ATOM   1035  CB  ASP A 127      -2.314   3.712  13.801  1.00  0.98           C  
ATOM   1036  O   ASP A 127      -5.554   3.190  13.940  1.00  0.98           O  
ATOM   1037  CG  ASP A 127      -1.076   3.380  14.617  1.00  0.98           C  
ATOM   1038  OD1 ASP A 127      -1.070   2.350  15.324  1.00  0.98           O  
ATOM   1039  OD2 ASP A 127      -0.100   4.159  14.554  1.00  0.98           O  
ATOM   1040  N   PHE A 128      -4.648   3.243  11.876  1.00  0.98           N  
ATOM   1041  CA  PHE A 128      -5.907   3.643  11.258  1.00  0.98           C  
ATOM   1042  C   PHE A 128      -6.990   2.601  11.512  1.00  0.98           C  
ATOM   1043  CB  PHE A 128      -5.725   3.855   9.752  1.00  0.98           C  
ATOM   1044  O   PHE A 128      -8.078   2.933  11.987  1.00  0.98           O  
ATOM   1045  CG  PHE A 128      -7.018   4.032   9.003  1.00  0.98           C  
ATOM   1046  CD1 PHE A 128      -7.540   2.998   8.235  1.00  0.98           C  
ATOM   1047  CD2 PHE A 128      -7.713   5.233   9.068  1.00  0.98           C  
ATOM   1048  CE1 PHE A 128      -8.737   3.160   7.541  1.00  0.98           C  
ATOM   1049  CE2 PHE A 128      -8.910   5.401   8.377  1.00  0.98           C  
ATOM   1050  CZ  PHE A 128      -9.419   4.364   7.613  1.00  0.98           C  
ATOM   1051  N   THR A 129      -6.762   1.352  11.246  1.00  0.98           N  
ATOM   1052  CA  THR A 129      -7.699   0.252  11.448  1.00  0.98           C  
ATOM   1053  C   THR A 129      -8.067   0.120  12.924  1.00  0.98           C  
ATOM   1054  CB  THR A 129      -7.115  -1.079  10.941  1.00  0.98           C  
ATOM   1055  O   THR A 129      -9.246   0.011  13.267  1.00  0.98           O  
ATOM   1056  CG2 THR A 129      -8.098  -2.226  11.151  1.00  0.98           C  
ATOM   1057  OG1 THR A 129      -6.824  -0.964   9.542  1.00  0.98           O  
ATOM   1058  N   HIS A 130      -7.039   0.158  13.699  1.00  0.98           N  
ATOM   1059  CA  HIS A 130      -7.232   0.013  15.137  1.00  0.98           C  
ATOM   1060  C   HIS A 130      -8.130   1.117  15.686  1.00  0.98           C  
ATOM   1061  CB  HIS A 130      -5.885   0.022  15.862  1.00  0.98           C  
ATOM   1062  O   HIS A 130      -9.026   0.851  16.490  1.00  0.98           O  
ATOM   1063  CG  HIS A 130      -6.000  -0.152  17.343  1.00  0.98           C  
ATOM   1064  CD2 HIS A 130      -6.269  -1.248  18.091  1.00  0.98           C  
ATOM   1065  ND1 HIS A 130      -5.833   0.889  18.230  1.00  0.98           N  
ATOM   1066  CE1 HIS A 130      -5.993   0.439  19.464  1.00  0.98           C  
ATOM   1067  NE2 HIS A 130      -6.259  -0.855  19.407  1.00  0.98           N  
ATOM   1068  N   GLU A 131      -7.903   2.297  15.252  1.00  0.98           N  
ATOM   1069  CA  GLU A 131      -8.710   3.428  15.701  1.00  0.98           C  
ATOM   1070  C   GLU A 131     -10.183   3.224  15.361  1.00  0.98           C  
ATOM   1071  CB  GLU A 131      -8.202   4.732  15.079  1.00  0.98           C  
ATOM   1072  O   GLU A 131     -11.056   3.443  16.204  1.00  0.98           O  
ATOM   1073  CG  GLU A 131      -8.954   5.970  15.547  1.00  0.98           C  
ATOM   1074  CD  GLU A 131      -8.335   7.268  15.055  1.00  0.98           C  
ATOM   1075  OE1 GLU A 131      -8.944   8.344  15.253  1.00  0.98           O  
ATOM   1076  OE2 GLU A 131      -7.233   7.210  14.466  1.00  0.98           O  
ATOM   1077  N   LEU A 132     -10.537   2.840  14.216  1.00  0.98           N  
ATOM   1078  CA  LEU A 132     -11.915   2.616  13.794  1.00  0.98           C  
ATOM   1079  C   LEU A 132     -12.537   1.455  14.562  1.00  0.98           C  
ATOM   1080  CB  LEU A 132     -11.977   2.339  12.290  1.00  0.98           C  
ATOM   1081  O   LEU A 132     -13.697   1.529  14.975  1.00  0.98           O  
ATOM   1082  CG  LEU A 132     -11.737   3.537  11.369  1.00  0.98           C  
ATOM   1083  CD1 LEU A 132     -11.559   3.070   9.928  1.00  0.98           C  
ATOM   1084  CD2 LEU A 132     -12.886   4.533  11.476  1.00  0.98           C  
ATOM   1085  N   LEU A 133     -11.697   0.431  14.758  1.00  0.98           N  
ATOM   1086  CA  LEU A 133     -12.188  -0.733  15.487  1.00  0.98           C  
ATOM   1087  C   LEU A 133     -12.472  -0.383  16.944  1.00  0.98           C  
ATOM   1088  CB  LEU A 133     -11.175  -1.879  15.413  1.00  0.98           C  
ATOM   1089  O   LEU A 133     -13.426  -0.893  17.535  1.00  0.98           O  
ATOM   1090  CG  LEU A 133     -11.039  -2.578  14.059  1.00  0.98           C  
ATOM   1091  CD1 LEU A 133      -9.790  -3.452  14.038  1.00  0.98           C  
ATOM   1092  CD2 LEU A 133     -12.284  -3.406  13.757  1.00  0.98           C  
ATOM   1093  N   THR A 134     -11.662   0.443  17.510  1.00  0.97           N  
ATOM   1094  CA  THR A 134     -11.894   0.914  18.871  1.00  0.97           C  
ATOM   1095  C   THR A 134     -13.207   1.687  18.958  1.00  0.97           C  
ATOM   1096  CB  THR A 134     -10.737   1.806  19.358  1.00  0.97           C  
ATOM   1097  O   THR A 134     -13.971   1.518  19.911  1.00  0.97           O  
ATOM   1098  CG2 THR A 134     -11.004   2.333  20.765  1.00  0.97           C  
ATOM   1099  OG1 THR A 134      -9.525   1.043  19.368  1.00  0.97           O  
ATOM   1100  N   THR A 135     -13.469   2.471  17.964  1.00  0.95           N  
ATOM   1101  CA  THR A 135     -14.721   3.217  17.891  1.00  0.95           C  
ATOM   1102  C   THR A 135     -15.913   2.267  17.821  1.00  0.95           C  
ATOM   1103  CB  THR A 135     -14.739   4.160  16.674  1.00  0.95           C  
ATOM   1104  O   THR A 135     -16.956   2.526  18.425  1.00  0.95           O  
ATOM   1105  CG2 THR A 135     -16.065   4.907  16.576  1.00  0.95           C  
ATOM   1106  OG1 THR A 135     -13.675   5.111  16.797  1.00  0.95           O  
ATOM   1107  N   LEU A 136     -15.700   1.214  17.200  1.00  0.95           N  
ATOM   1108  CA  LEU A 136     -16.756   0.219  17.043  1.00  0.95           C  
ATOM   1109  C   LEU A 136     -16.901  -0.622  18.307  1.00  0.95           C  
ATOM   1110  CB  LEU A 136     -16.465  -0.686  15.843  1.00  0.95           C  
ATOM   1111  O   LEU A 136     -17.812  -1.448  18.406  1.00  0.95           O  
ATOM   1112  CG  LEU A 136     -16.624  -0.052  14.461  1.00  0.95           C  
ATOM   1113  CD1 LEU A 136     -16.051  -0.970  13.387  1.00  0.95           C  
ATOM   1114  CD2 LEU A 136     -18.090   0.258  14.179  1.00  0.95           C  
ATOM   1115  N   GLU A 137     -15.922  -0.469  19.236  1.00  0.94           N  
ATOM   1116  CA  GLU A 137     -15.908  -1.180  20.510  1.00  0.94           C  
ATOM   1117  C   GLU A 137     -15.969  -2.690  20.300  1.00  0.94           C  
ATOM   1118  CB  GLU A 137     -17.073  -0.724  21.393  1.00  0.94           C  
ATOM   1119  O   GLU A 137     -16.745  -3.384  20.962  1.00  0.94           O  
ATOM   1120  CG  GLU A 137     -17.020   0.750  21.768  1.00  0.94           C  
ATOM   1121  CD  GLU A 137     -18.146   1.173  22.698  1.00  0.94           C  
ATOM   1122  OE1 GLU A 137     -18.087   2.294  23.253  1.00  0.94           O  
ATOM   1123  OE2 GLU A 137     -19.095   0.376  22.874  1.00  0.94           O  
ATOM   1124  N   VAL A 138     -15.234  -3.202  19.352  1.00  0.94           N  
ATOM   1125  CA  VAL A 138     -15.180  -4.638  19.099  1.00  0.94           C  
ATOM   1126  C   VAL A 138     -14.321  -5.318  20.163  1.00  0.94           C  
ATOM   1127  CB  VAL A 138     -14.627  -4.947  17.690  1.00  0.94           C  
ATOM   1128  O   VAL A 138     -13.561  -4.656  20.873  1.00  0.94           O  
ATOM   1129  CG1 VAL A 138     -15.523  -4.338  16.613  1.00  0.94           C  
ATOM   1130  CG2 VAL A 138     -13.196  -4.429  17.554  1.00  0.94           C  
ATOM   1131  N   ASP A 139     -14.497  -6.569  20.303  1.00  0.92           N  
ATOM   1132  CA  ASP A 139     -13.657  -7.371  21.187  1.00  0.92           C  
ATOM   1133  C   ASP A 139     -12.219  -7.428  20.677  1.00  0.92           C  
ATOM   1134  CB  ASP A 139     -14.222  -8.786  21.327  1.00  0.92           C  
ATOM   1135  O   ASP A 139     -11.979  -7.774  19.518  1.00  0.92           O  
ATOM   1136  CG  ASP A 139     -13.520  -9.602  22.397  1.00  0.92           C  
ATOM   1137  OD1 ASP A 139     -13.231  -9.060  23.486  1.00  0.92           O  
ATOM   1138  OD2 ASP A 139     -13.252 -10.797  22.149  1.00  0.92           O  
ATOM   1139  N   ASP A 140     -11.316  -7.085  21.485  1.00  0.95           N  
ATOM   1140  CA  ASP A 140      -9.882  -7.134  21.213  1.00  0.95           C  
ATOM   1141  C   ASP A 140      -9.545  -6.414  19.909  1.00  0.95           C  
ATOM   1142  CB  ASP A 140      -9.397  -8.584  21.155  1.00  0.95           C  
ATOM   1143  O   ASP A 140      -9.114  -7.043  18.941  1.00  0.95           O  
ATOM   1144  CG  ASP A 140      -7.886  -8.707  21.249  1.00  0.95           C  
ATOM   1145  OD1 ASP A 140      -7.185  -7.673  21.206  1.00  0.95           O  
ATOM   1146  OD2 ASP A 140      -7.392  -9.850  21.366  1.00  0.95           O  
ATOM   1147  N   PRO A 141      -9.782  -5.104  19.794  1.00  0.97           N  
ATOM   1148  CA  PRO A 141      -9.554  -4.339  18.565  1.00  0.97           C  
ATOM   1149  C   PRO A 141      -8.127  -4.476  18.041  1.00  0.97           C  
ATOM   1150  CB  PRO A 141      -9.845  -2.897  18.989  1.00  0.97           C  
ATOM   1151  O   PRO A 141      -7.903  -4.435  16.829  1.00  0.97           O  
ATOM   1152  CG  PRO A 141      -9.725  -2.905  20.478  1.00  0.97           C  
ATOM   1153  CD  PRO A 141     -10.170  -4.246  20.986  1.00  0.97           C  
ATOM   1154  N   ALA A 142      -7.163  -4.663  18.919  1.00  0.98           N  
ATOM   1155  CA  ALA A 142      -5.772  -4.814  18.501  1.00  0.98           C  
ATOM   1156  C   ALA A 142      -5.587  -6.070  17.654  1.00  0.98           C  
ATOM   1157  CB  ALA A 142      -4.852  -4.857  19.718  1.00  0.98           C  
ATOM   1158  O   ALA A 142      -4.954  -6.025  16.596  1.00  0.98           O  
ATOM   1159  N   MET A 143      -6.060  -7.132  18.106  1.00  0.97           N  
ATOM   1160  CA  MET A 143      -5.952  -8.390  17.374  1.00  0.97           C  
ATOM   1161  C   MET A 143      -6.719  -8.321  16.057  1.00  0.97           C  
ATOM   1162  CB  MET A 143      -6.472  -9.553  18.221  1.00  0.97           C  
ATOM   1163  O   MET A 143      -6.221  -8.762  15.020  1.00  0.97           O  
ATOM   1164  CG  MET A 143      -6.463 -10.890  17.499  1.00  0.97           C  
ATOM   1165  SD  MET A 143      -4.779 -11.390  16.969  1.00  0.97           S  
ATOM   1166  CE  MET A 143      -4.105 -11.973  18.550  1.00  0.97           C  
ATOM   1167  N   VAL A 144      -7.874  -7.812  16.124  1.00  0.98           N  
ATOM   1168  CA  VAL A 144      -8.696  -7.708  14.923  1.00  0.98           C  
ATOM   1169  C   VAL A 144      -7.997  -6.822  13.894  1.00  0.98           C  
ATOM   1170  CB  VAL A 144     -10.100  -7.148  15.243  1.00  0.98           C  
ATOM   1171  O   VAL A 144      -8.008  -7.123  12.698  1.00  0.98           O  
ATOM   1172  CG1 VAL A 144     -10.919  -6.982  13.965  1.00  0.98           C  
ATOM   1173  CG2 VAL A 144     -10.825  -8.060  16.231  1.00  0.98           C  
ATOM   1174  N   ALA A 145      -7.408  -5.742  14.326  1.00  0.99           N  
ATOM   1175  CA  ALA A 145      -6.656  -4.872  13.425  1.00  0.99           C  
ATOM   1176  C   ALA A 145      -5.532  -5.638  12.734  1.00  0.99           C  
ATOM   1177  CB  ALA A 145      -6.091  -3.677  14.189  1.00  0.99           C  
ATOM   1178  O   ALA A 145      -5.329  -5.499  11.526  1.00  0.99           O  
ATOM   1179  N   LYS A 146      -4.805  -6.444  13.447  1.00  0.98           N  
ATOM   1180  CA  LYS A 146      -3.739  -7.258  12.870  1.00  0.98           C  
ATOM   1181  C   LYS A 146      -4.288  -8.220  11.821  1.00  0.98           C  
ATOM   1182  CB  LYS A 146      -3.008  -8.037  13.964  1.00  0.98           C  
ATOM   1183  O   LYS A 146      -3.697  -8.384  10.751  1.00  0.98           O  
ATOM   1184  CG  LYS A 146      -2.142  -7.172  14.868  1.00  0.98           C  
ATOM   1185  CD  LYS A 146      -1.486  -7.994  15.969  1.00  0.98           C  
ATOM   1186  CE  LYS A 146      -0.643  -7.124  16.892  1.00  0.98           C  
ATOM   1187  NZ  LYS A 146      -0.074  -7.910  18.028  1.00  0.98           N  
ATOM   1188  N   GLN A 147      -5.364  -8.847  12.125  1.00  0.98           N  
ATOM   1189  CA  GLN A 147      -5.989  -9.786  11.199  1.00  0.98           C  
ATOM   1190  C   GLN A 147      -6.398  -9.091   9.903  1.00  0.98           C  
ATOM   1191  CB  GLN A 147      -7.205 -10.449  11.846  1.00  0.98           C  
ATOM   1192  O   GLN A 147      -6.123  -9.591   8.811  1.00  0.98           O  
ATOM   1193  CG  GLN A 147      -6.855 -11.408  12.975  1.00  0.98           C  
ATOM   1194  CD  GLN A 147      -8.077 -11.898  13.730  1.00  0.98           C  
ATOM   1195  NE2 GLN A 147      -7.995 -13.110  14.268  1.00  0.98           N  
ATOM   1196  OE1 GLN A 147      -9.085 -11.192  13.829  1.00  0.98           O  
ATOM   1197  N   MET A 148      -6.987  -7.976  10.106  1.00  0.98           N  
ATOM   1198  CA  MET A 148      -7.463  -7.257   8.928  1.00  0.98           C  
ATOM   1199  C   MET A 148      -6.294  -6.762   8.083  1.00  0.98           C  
ATOM   1200  CB  MET A 148      -8.348  -6.079   9.338  1.00  0.98           C  
ATOM   1201  O   MET A 148      -6.352  -6.798   6.853  1.00  0.98           O  
ATOM   1202  CG  MET A 148      -9.706  -6.492   9.881  1.00  0.98           C  
ATOM   1203  SD  MET A 148     -10.796  -5.055  10.217  1.00  0.98           S  
ATOM   1204  CE  MET A 148     -11.313  -4.643   8.527  1.00  0.98           C  
ATOM   1205  N   GLU A 149      -5.230  -6.312   8.767  1.00  0.98           N  
ATOM   1206  CA  GLU A 149      -4.057  -5.863   8.022  1.00  0.98           C  
ATOM   1207  C   GLU A 149      -3.403  -7.020   7.273  1.00  0.98           C  
ATOM   1208  CB  GLU A 149      -3.043  -5.204   8.960  1.00  0.98           C  
ATOM   1209  O   GLU A 149      -2.920  -6.847   6.152  1.00  0.98           O  
ATOM   1210  CG  GLU A 149      -3.522  -3.887   9.556  1.00  0.98           C  
ATOM   1211  CD  GLU A 149      -3.993  -2.891   8.509  1.00  0.98           C  
ATOM   1212  OE1 GLU A 149      -5.137  -2.394   8.614  1.00  0.98           O  
ATOM   1213  OE2 GLU A 149      -3.211  -2.605   7.574  1.00  0.98           O  
ATOM   1214  N   LEU A 150      -3.390  -8.150   7.844  1.00  0.98           N  
ATOM   1215  CA  LEU A 150      -2.840  -9.327   7.179  1.00  0.98           C  
ATOM   1216  C   LEU A 150      -3.658  -9.684   5.943  1.00  0.98           C  
ATOM   1217  CB  LEU A 150      -2.801 -10.517   8.141  1.00  0.98           C  
ATOM   1218  O   LEU A 150      -3.097 -10.017   4.897  1.00  0.98           O  
ATOM   1219  CG  LEU A 150      -1.634 -10.553   9.129  1.00  0.98           C  
ATOM   1220  CD1 LEU A 150      -1.832 -11.674  10.143  1.00  0.98           C  
ATOM   1221  CD2 LEU A 150      -0.312 -10.723   8.388  1.00  0.98           C  
ATOM   1222  N   VAL A 151      -4.955  -9.597   6.028  1.00  0.98           N  
ATOM   1223  CA  VAL A 151      -5.851  -9.868   4.908  1.00  0.98           C  
ATOM   1224  C   VAL A 151      -5.585  -8.873   3.781  1.00  0.98           C  
ATOM   1225  CB  VAL A 151      -7.333  -9.803   5.338  1.00  0.98           C  
ATOM   1226  O   VAL A 151      -5.422  -9.265   2.623  1.00  0.98           O  
ATOM   1227  CG1 VAL A 151      -8.252  -9.867   4.120  1.00  0.98           C  
ATOM   1228  CG2 VAL A 151      -7.655 -10.933   6.314  1.00  0.98           C  
ATOM   1229  N   LEU A 152      -5.523  -7.636   4.130  1.00  0.98           N  
ATOM   1230  CA  LEU A 152      -5.282  -6.609   3.123  1.00  0.98           C  
ATOM   1231  C   LEU A 152      -3.951  -6.842   2.416  1.00  0.98           C  
ATOM   1232  CB  LEU A 152      -5.297  -5.218   3.762  1.00  0.98           C  
ATOM   1233  O   LEU A 152      -3.881  -6.795   1.186  1.00  0.98           O  
ATOM   1234  CG  LEU A 152      -5.033  -4.038   2.825  1.00  0.98           C  
ATOM   1235  CD1 LEU A 152      -6.094  -3.982   1.732  1.00  0.98           C  
ATOM   1236  CD2 LEU A 152      -4.994  -2.731   3.609  1.00  0.98           C  
ATOM   1237  N   GLU A 153      -2.934  -7.124   3.254  1.00  0.97           N  
ATOM   1238  CA  GLU A 153      -1.626  -7.358   2.649  1.00  0.97           C  
ATOM   1239  C   GLU A 153      -1.647  -8.593   1.752  1.00  0.97           C  
ATOM   1240  CB  GLU A 153      -0.553  -7.512   3.730  1.00  0.97           C  
ATOM   1241  O   GLU A 153      -1.003  -8.614   0.701  1.00  0.97           O  
ATOM   1242  CG  GLU A 153      -0.219  -6.215   4.453  1.00  0.97           C  
ATOM   1243  CD  GLU A 153       0.230  -5.104   3.517  1.00  0.97           C  
ATOM   1244  OE1 GLU A 153       0.125  -3.915   3.893  1.00  0.97           O  
ATOM   1245  OE2 GLU A 153       0.690  -5.426   2.399  1.00  0.97           O  
ATOM   1246  N   GLY A 154      -2.281  -9.621   2.201  1.00  0.97           N  
ATOM   1247  CA  GLY A 154      -2.443 -10.799   1.364  1.00  0.97           C  
ATOM   1248  C   GLY A 154      -3.131 -10.503   0.045  1.00  0.97           C  
ATOM   1249  O   GLY A 154      -2.718 -11.004  -1.003  1.00  0.97           O  
ATOM   1250  N   CYS A 155      -4.115  -9.689   0.098  1.00  0.98           N  
ATOM   1251  CA  CYS A 155      -4.830  -9.280  -1.107  1.00  0.98           C  
ATOM   1252  C   CYS A 155      -3.913  -8.507  -2.048  1.00  0.98           C  
ATOM   1253  CB  CYS A 155      -6.044  -8.425  -0.745  1.00  0.98           C  
ATOM   1254  O   CYS A 155      -3.845  -8.808  -3.240  1.00  0.98           O  
ATOM   1255  SG  CYS A 155      -6.941  -7.792  -2.180  1.00  0.98           S  
ATOM   1256  N   LEU A 156      -3.223  -7.571  -1.593  1.00  0.97           N  
ATOM   1257  CA  LEU A 156      -2.312  -6.767  -2.401  1.00  0.97           C  
ATOM   1258  C   LEU A 156      -1.236  -7.640  -3.038  1.00  0.97           C  
ATOM   1259  CB  LEU A 156      -1.661  -5.675  -1.547  1.00  0.97           C  
ATOM   1260  O   LEU A 156      -0.938  -7.497  -4.226  1.00  0.97           O  
ATOM   1261  CG  LEU A 156      -2.553  -4.495  -1.160  1.00  0.97           C  
ATOM   1262  CD1 LEU A 156      -1.923  -3.707  -0.016  1.00  0.97           C  
ATOM   1263  CD2 LEU A 156      -2.798  -3.592  -2.365  1.00  0.97           C  
ATOM   1264  N   SER A 157      -0.663  -8.517  -2.286  1.00  0.94           N  
ATOM   1265  CA  SER A 157       0.383  -9.400  -2.793  1.00  0.94           C  
ATOM   1266  C   SER A 157      -0.155 -10.329  -3.875  1.00  0.94           C  
ATOM   1267  CB  SER A 157       0.987 -10.224  -1.655  1.00  0.94           C  
ATOM   1268  O   SER A 157       0.482 -10.516  -4.914  1.00  0.94           O  
ATOM   1269  OG  SER A 157       1.685  -9.391  -0.746  1.00  0.94           O  
ATOM   1270  N   ARG A 158      -1.302 -10.934  -3.649  1.00  0.95           N  
ATOM   1271  CA  ARG A 158      -1.900 -11.855  -4.610  1.00  0.95           C  
ATOM   1272  C   ARG A 158      -2.301 -11.128  -5.889  1.00  0.95           C  
ATOM   1273  CB  ARG A 158      -3.117 -12.554  -4.001  1.00  0.95           C  
ATOM   1274  O   ARG A 158      -2.306 -11.719  -6.970  1.00  0.95           O  
ATOM   1275  CG  ARG A 158      -2.765 -13.659  -3.017  1.00  0.95           C  
ATOM   1276  CD  ARG A 158      -3.981 -14.501  -2.657  1.00  0.95           C  
ATOM   1277  NE  ARG A 158      -4.463 -15.269  -3.802  1.00  0.95           N  
ATOM   1278  NH1 ARG A 158      -4.729 -17.242  -2.630  1.00  0.95           N  
ATOM   1279  NH2 ARG A 158      -5.234 -17.153  -4.864  1.00  0.95           N  
ATOM   1280  CZ  ARG A 158      -4.808 -16.553  -3.763  1.00  0.95           C  
ATOM   1281  N   MET A 159      -2.607  -9.910  -5.744  1.00  0.94           N  
ATOM   1282  CA  MET A 159      -2.992  -9.095  -6.893  1.00  0.94           C  
ATOM   1283  C   MET A 159      -1.858  -9.018  -7.910  1.00  0.94           C  
ATOM   1284  CB  MET A 159      -3.391  -7.688  -6.445  1.00  0.94           C  
ATOM   1285  O   MET A 159      -2.103  -8.873  -9.109  1.00  0.94           O  
ATOM   1286  CG  MET A 159      -4.006  -6.844  -7.551  1.00  0.94           C  
ATOM   1287  SD  MET A 159      -4.680  -5.255  -6.929  1.00  0.94           S  
ATOM   1288  CE  MET A 159      -6.017  -5.868  -5.867  1.00  0.94           C  
ATOM   1289  N   LEU A 160      -0.635  -9.048  -7.441  1.00  0.90           N  
ATOM   1290  CA  LEU A 160       0.517  -9.001  -8.335  1.00  0.90           C  
ATOM   1291  C   LEU A 160       0.656 -10.307  -9.110  1.00  0.90           C  
ATOM   1292  CB  LEU A 160       1.798  -8.725  -7.544  1.00  0.90           C  
ATOM   1293  O   LEU A 160       1.334 -10.353 -10.139  1.00  0.90           O  
ATOM   1294  CG  LEU A 160       1.895  -7.356  -6.867  1.00  0.90           C  
ATOM   1295  CD1 LEU A 160       3.183  -7.256  -6.057  1.00  0.90           C  
ATOM   1296  CD2 LEU A 160       1.821  -6.240  -7.904  1.00  0.90           C  
ATOM   1297  N   VAL A 161      -0.015 -11.298  -8.660  1.00  0.92           N  
ATOM   1298  CA  VAL A 161       0.092 -12.610  -9.289  1.00  0.92           C  
ATOM   1299  C   VAL A 161      -1.124 -12.857 -10.180  1.00  0.92           C  
ATOM   1300  CB  VAL A 161       0.220 -13.735  -8.238  1.00  0.92           C  
ATOM   1301  O   VAL A 161      -0.983 -13.080 -11.384  1.00  0.92           O  
ATOM   1302  CG1 VAL A 161       0.260 -15.104  -8.914  1.00  0.92           C  
ATOM   1303  CG2 VAL A 161       1.466 -13.523  -7.380  1.00  0.92           C  
ATOM   1304  N   ASN A 162      -2.319 -12.695  -9.618  1.00  0.91           N  
ATOM   1305  CA  ASN A 162      -3.540 -13.165 -10.264  1.00  0.91           C  
ATOM   1306  C   ASN A 162      -4.204 -12.059 -11.080  1.00  0.91           C  
ATOM   1307  CB  ASN A 162      -4.518 -13.720  -9.226  1.00  0.91           C  
ATOM   1308  O   ASN A 162      -4.939 -12.338 -12.029  1.00  0.91           O  
ATOM   1309  CG  ASN A 162      -4.005 -14.978  -8.554  1.00  0.91           C  
ATOM   1310  ND2 ASN A 162      -4.550 -15.290  -7.385  1.00  0.91           N  
ATOM   1311  OD1 ASN A 162      -3.125 -15.664  -9.082  1.00  0.91           O  
ATOM   1312  N   ARG A 163      -3.913 -10.830 -10.661  1.00  0.92           N  
ATOM   1313  CA  ARG A 163      -4.528  -9.691 -11.335  1.00  0.92           C  
ATOM   1314  C   ARG A 163      -6.029  -9.902 -11.506  1.00  0.92           C  
ATOM   1315  CB  ARG A 163      -3.874  -9.454 -12.698  1.00  0.92           C  
ATOM   1316  O   ARG A 163      -6.557  -9.773 -12.612  1.00  0.92           O  
ATOM   1317  CG  ARG A 163      -2.382  -9.174 -12.624  1.00  0.92           C  
ATOM   1318  CD  ARG A 163      -1.812  -8.790 -13.983  1.00  0.92           C  
ATOM   1319  NE  ARG A 163      -0.420  -8.360 -13.882  1.00  0.92           N  
ATOM   1320  NH1 ARG A 163      -0.242  -7.719 -16.094  1.00  0.92           N  
ATOM   1321  NH2 ARG A 163       1.552  -7.501 -14.685  1.00  0.92           N  
ATOM   1322  CZ  ARG A 163       0.293  -7.861 -14.887  1.00  0.92           C  
ATOM   1323  N   SER A 164      -6.656 -10.164 -10.348  1.00  0.91           N  
ATOM   1324  CA  SER A 164      -8.039 -10.621 -10.433  1.00  0.91           C  
ATOM   1325  C   SER A 164      -8.930  -9.873  -9.447  1.00  0.91           C  
ATOM   1326  CB  SER A 164      -8.124 -12.125 -10.169  1.00  0.91           C  
ATOM   1327  O   SER A 164      -8.552  -9.670  -8.291  1.00  0.91           O  
ATOM   1328  OG  SER A 164      -9.474 -12.542 -10.066  1.00  0.91           O  
ATOM   1329  N   GLN A 165     -10.130  -9.525  -9.980  1.00  0.96           N  
ATOM   1330  CA  GLN A 165     -11.181  -8.967  -9.136  1.00  0.96           C  
ATOM   1331  C   GLN A 165     -11.625  -9.971  -8.075  1.00  0.96           C  
ATOM   1332  CB  GLN A 165     -12.378  -8.534  -9.983  1.00  0.96           C  
ATOM   1333  O   GLN A 165     -12.032  -9.584  -6.978  1.00  0.96           O  
ATOM   1334  CG  GLN A 165     -13.476  -7.841  -9.188  1.00  0.96           C  
ATOM   1335  CD  GLN A 165     -13.017  -6.531  -8.573  1.00  0.96           C  
ATOM   1336  NE2 GLN A 165     -13.211  -6.389  -7.267  1.00  0.96           N  
ATOM   1337  OE1 GLN A 165     -12.492  -5.655  -9.268  1.00  0.96           O  
ATOM   1338  N   ALA A 166     -11.501 -11.141  -8.313  1.00  0.96           N  
ATOM   1339  CA  ALA A 166     -11.928 -12.199  -7.401  1.00  0.96           C  
ATOM   1340  C   ALA A 166     -11.155 -12.135  -6.087  1.00  0.96           C  
ATOM   1341  CB  ALA A 166     -11.749 -13.568  -8.054  1.00  0.96           C  
ATOM   1342  O   ALA A 166     -11.726 -12.346  -5.014  1.00  0.96           O  
ATOM   1343  N   ASP A 167      -9.909 -11.871  -6.125  1.00  0.96           N  
ATOM   1344  CA  ASP A 167      -9.091 -11.779  -4.919  1.00  0.96           C  
ATOM   1345  C   ASP A 167      -9.551 -10.626  -4.030  1.00  0.96           C  
ATOM   1346  CB  ASP A 167      -7.615 -11.607  -5.283  1.00  0.96           C  
ATOM   1347  O   ASP A 167      -9.588 -10.756  -2.805  1.00  0.96           O  
ATOM   1348  CG  ASP A 167      -6.987 -12.876  -5.831  1.00  0.96           C  
ATOM   1349  OD1 ASP A 167      -7.534 -13.976  -5.599  1.00  0.96           O  
ATOM   1350  OD2 ASP A 167      -5.935 -12.776  -6.498  1.00  0.96           O  
ATOM   1351  N   VAL A 168      -9.899  -9.517  -4.659  1.00  0.98           N  
ATOM   1352  CA  VAL A 168     -10.379  -8.379  -3.881  1.00  0.98           C  
ATOM   1353  C   VAL A 168     -11.705  -8.733  -3.212  1.00  0.98           C  
ATOM   1354  CB  VAL A 168     -10.546  -7.120  -4.761  1.00  0.98           C  
ATOM   1355  O   VAL A 168     -11.905  -8.451  -2.028  1.00  0.98           O  
ATOM   1356  CG1 VAL A 168     -11.107  -5.959  -3.942  1.00  0.98           C  
ATOM   1357  CG2 VAL A 168      -9.212  -6.734  -5.397  1.00  0.98           C  
ATOM   1358  N   ASP A 169     -12.577  -9.391  -3.983  1.00  0.98           N  
ATOM   1359  CA  ASP A 169     -13.872  -9.798  -3.445  1.00  0.98           C  
ATOM   1360  C   ASP A 169     -13.700 -10.740  -2.255  1.00  0.98           C  
ATOM   1361  CB  ASP A 169     -14.717 -10.469  -4.530  1.00  0.98           C  
ATOM   1362  O   ASP A 169     -14.387 -10.599  -1.241  1.00  0.98           O  
ATOM   1363  CG  ASP A 169     -15.145  -9.510  -5.626  1.00  0.98           C  
ATOM   1364  OD1 ASP A 169     -15.078  -8.279  -5.420  1.00  0.98           O  
ATOM   1365  OD2 ASP A 169     -15.556  -9.989  -6.705  1.00  0.98           O  
ATOM   1366  N   THR A 170     -12.866 -11.668  -2.410  1.00  0.98           N  
ATOM   1367  CA  THR A 170     -12.612 -12.638  -1.350  1.00  0.98           C  
ATOM   1368  C   THR A 170     -12.063 -11.947  -0.105  1.00  0.98           C  
ATOM   1369  CB  THR A 170     -11.626 -13.726  -1.814  1.00  0.98           C  
ATOM   1370  O   THR A 170     -12.524 -12.206   1.009  1.00  0.98           O  
ATOM   1371  CG2 THR A 170     -11.307 -14.697  -0.682  1.00  0.98           C  
ATOM   1372  OG1 THR A 170     -12.205 -14.454  -2.904  1.00  0.98           O  
ATOM   1373  N   ALA A 171     -11.082 -11.126  -0.283  1.00  0.98           N  
ATOM   1374  CA  ALA A 171     -10.506 -10.386   0.837  1.00  0.98           C  
ATOM   1375  C   ALA A 171     -11.557  -9.510   1.514  1.00  0.98           C  
ATOM   1376  CB  ALA A 171      -9.332  -9.533   0.364  1.00  0.98           C  
ATOM   1377  O   ALA A 171     -11.611  -9.433   2.743  1.00  0.98           O  
ATOM   1378  N   HIS A 172     -12.344  -8.852   0.679  1.00  0.99           N  
ATOM   1379  CA  HIS A 172     -13.417  -8.014   1.201  1.00  0.99           C  
ATOM   1380  C   HIS A 172     -14.388  -8.828   2.051  1.00  0.99           C  
ATOM   1381  CB  HIS A 172     -14.168  -7.330   0.057  1.00  0.99           C  
ATOM   1382  O   HIS A 172     -14.708  -8.441   3.177  1.00  0.99           O  
ATOM   1383  CG  HIS A 172     -15.136  -6.286   0.514  1.00  0.99           C  
ATOM   1384  CD2 HIS A 172     -15.599  -5.983   1.750  1.00  0.99           C  
ATOM   1385  ND1 HIS A 172     -15.747  -5.407  -0.354  1.00  0.99           N  
ATOM   1386  CE1 HIS A 172     -16.546  -4.605   0.331  1.00  0.99           C  
ATOM   1387  NE2 HIS A 172     -16.475  -4.934   1.609  1.00  0.99           N  
ATOM   1388  N   ARG A 173     -14.816  -9.906   1.557  1.00  0.98           N  
ATOM   1389  CA  ARG A 173     -15.727 -10.783   2.285  1.00  0.98           C  
ATOM   1390  C   ARG A 173     -15.092 -11.277   3.581  1.00  0.98           C  
ATOM   1391  CB  ARG A 173     -16.138 -11.973   1.416  1.00  0.98           C  
ATOM   1392  O   ARG A 173     -15.753 -11.336   4.620  1.00  0.98           O  
ATOM   1393  CG  ARG A 173     -17.184 -12.872   2.057  1.00  0.98           C  
ATOM   1394  CD  ARG A 173     -17.694 -13.926   1.085  1.00  0.98           C  
ATOM   1395  NE  ARG A 173     -18.697 -14.789   1.702  1.00  0.98           N  
ATOM   1396  NH1 ARG A 173     -19.323 -15.820  -0.268  1.00  0.98           N  
ATOM   1397  NH2 ARG A 173     -20.330 -16.403   1.707  1.00  0.98           N  
ATOM   1398  CZ  ARG A 173     -19.448 -15.669   1.046  1.00  0.98           C  
ATOM   1399  N   LEU A 174     -13.854 -11.701   3.502  1.00  0.98           N  
ATOM   1400  CA  LEU A 174     -13.153 -12.162   4.696  1.00  0.98           C  
ATOM   1401  C   LEU A 174     -13.060 -11.049   5.735  1.00  0.98           C  
ATOM   1402  CB  LEU A 174     -11.750 -12.658   4.336  1.00  0.98           C  
ATOM   1403  O   LEU A 174     -13.256 -11.291   6.928  1.00  0.98           O  
ATOM   1404  CG  LEU A 174     -10.918 -13.232   5.484  1.00  0.98           C  
ATOM   1405  CD1 LEU A 174     -11.694 -14.332   6.202  1.00  0.98           C  
ATOM   1406  CD2 LEU A 174      -9.586 -13.762   4.966  1.00  0.98           C  
ATOM   1407  N   ALA A 175     -12.786  -9.851   5.321  1.00  0.98           N  
ATOM   1408  CA  ALA A 175     -12.741  -8.709   6.231  1.00  0.98           C  
ATOM   1409  C   ALA A 175     -14.093  -8.491   6.905  1.00  0.98           C  
ATOM   1410  CB  ALA A 175     -12.314  -7.448   5.482  1.00  0.98           C  
ATOM   1411  O   ALA A 175     -14.158  -8.217   8.105  1.00  0.98           O  
ATOM   1412  N   GLU A 176     -15.158  -8.669   6.165  1.00  0.98           N  
ATOM   1413  CA  GLU A 176     -16.499  -8.566   6.732  1.00  0.98           C  
ATOM   1414  C   GLU A 176     -16.734  -9.637   7.793  1.00  0.98           C  
ATOM   1415  CB  GLU A 176     -17.558  -8.673   5.631  1.00  0.98           C  
ATOM   1416  O   GLU A 176     -17.310  -9.359   8.847  1.00  0.98           O  
ATOM   1417  CG  GLU A 176     -17.652  -7.439   4.746  1.00  0.98           C  
ATOM   1418  CD  GLU A 176     -18.606  -7.613   3.575  1.00  0.98           C  
ATOM   1419  OE1 GLU A 176     -19.172  -6.603   3.098  1.00  0.98           O  
ATOM   1420  OE2 GLU A 176     -18.789  -8.769   3.131  1.00  0.98           O  
ATOM   1421  N   ASP A 177     -16.330 -10.801   7.477  1.00  0.98           N  
ATOM   1422  CA  ASP A 177     -16.482 -11.911   8.413  1.00  0.98           C  
ATOM   1423  C   ASP A 177     -15.725 -11.641   9.711  1.00  0.98           C  
ATOM   1424  CB  ASP A 177     -15.995 -13.216   7.781  1.00  0.98           C  
ATOM   1425  O   ASP A 177     -16.237 -11.905  10.801  1.00  0.98           O  
ATOM   1426  CG  ASP A 177     -16.914 -13.723   6.684  1.00  0.98           C  
ATOM   1427  OD1 ASP A 177     -18.072 -13.260   6.595  1.00  0.98           O  
ATOM   1428  OD2 ASP A 177     -16.478 -14.597   5.903  1.00  0.98           O  
ATOM   1429  N   ILE A 178     -14.547 -11.182   9.572  1.00  0.97           N  
ATOM   1430  CA  ILE A 178     -13.737 -10.853  10.740  1.00  0.97           C  
ATOM   1431  C   ILE A 178     -14.463  -9.817  11.595  1.00  0.97           C  
ATOM   1432  CB  ILE A 178     -12.343 -10.328  10.330  1.00  0.97           C  
ATOM   1433  O   ILE A 178     -14.552  -9.964  12.817  1.00  0.97           O  
ATOM   1434  CG1 ILE A 178     -11.487 -11.469   9.767  1.00  0.97           C  
ATOM   1435  CG2 ILE A 178     -11.648  -9.658  11.519  1.00  0.97           C  
ATOM   1436  CD1 ILE A 178     -10.207 -11.004   9.086  1.00  0.97           C  
ATOM   1437  N   LEU A 179     -14.984  -8.833  10.968  1.00  0.96           N  
ATOM   1438  CA  LEU A 179     -15.695  -7.782  11.687  1.00  0.96           C  
ATOM   1439  C   LEU A 179     -16.942  -8.336  12.368  1.00  0.96           C  
ATOM   1440  CB  LEU A 179     -16.080  -6.647  10.735  1.00  0.96           C  
ATOM   1441  O   LEU A 179     -17.231  -7.995  13.517  1.00  0.96           O  
ATOM   1442  CG  LEU A 179     -14.962  -5.678  10.346  1.00  0.96           C  
ATOM   1443  CD1 LEU A 179     -15.429  -4.752   9.228  1.00  0.96           C  
ATOM   1444  CD2 LEU A 179     -14.505  -4.874  11.559  1.00  0.96           C  
ATOM   1445  N   ARG A 180     -17.685  -9.111  11.639  1.00  0.94           N  
ATOM   1446  CA  ARG A 180     -18.894  -9.717  12.187  1.00  0.94           C  
ATOM   1447  C   ARG A 180     -18.576 -10.555  13.420  1.00  0.94           C  
ATOM   1448  CB  ARG A 180     -19.588 -10.581  11.132  1.00  0.94           C  
ATOM   1449  O   ARG A 180     -19.255 -10.446  14.443  1.00  0.94           O  
ATOM   1450  CG  ARG A 180     -20.929 -11.141  11.579  1.00  0.94           C  
ATOM   1451  CD  ARG A 180     -21.604 -11.940  10.473  1.00  0.94           C  
ATOM   1452  NE  ARG A 180     -20.676 -12.870   9.836  1.00  0.94           N  
ATOM   1453  NH1 ARG A 180     -22.279 -14.461   9.352  1.00  0.94           N  
ATOM   1454  NH2 ARG A 180     -20.093 -14.813   8.761  1.00  0.94           N  
ATOM   1455  CZ  ARG A 180     -21.018 -14.046   9.318  1.00  0.94           C  
ATOM   1456  N   PHE A 181     -17.552 -11.362  13.329  1.00  0.93           N  
ATOM   1457  CA  PHE A 181     -17.140 -12.215  14.437  1.00  0.93           C  
ATOM   1458  C   PHE A 181     -16.681 -11.377  15.624  1.00  0.93           C  
ATOM   1459  CB  PHE A 181     -16.020 -13.164  13.999  1.00  0.93           C  
ATOM   1460  O   PHE A 181     -16.989 -11.698  16.774  1.00  0.93           O  
ATOM   1461  CG  PHE A 181     -16.502 -14.343  13.198  1.00  0.93           C  
ATOM   1462  CD1 PHE A 181     -17.411 -15.244  13.739  1.00  0.93           C  
ATOM   1463  CD2 PHE A 181     -16.045 -14.551  11.903  1.00  0.93           C  
ATOM   1464  CE1 PHE A 181     -17.858 -16.337  13.000  1.00  0.93           C  
ATOM   1465  CE2 PHE A 181     -16.488 -15.641  11.158  1.00  0.93           C  
ATOM   1466  CZ  PHE A 181     -17.394 -16.533  11.709  1.00  0.93           C  
ATOM   1467  N   ALA A 182     -15.997 -10.375  15.397  1.00  0.93           N  
ATOM   1468  CA  ALA A 182     -15.474  -9.508  16.450  1.00  0.93           C  
ATOM   1469  C   ALA A 182     -16.606  -8.800  17.190  1.00  0.93           C  
ATOM   1470  CB  ALA A 182     -14.504  -8.484  15.865  1.00  0.93           C  
ATOM   1471  O   ALA A 182     -16.516  -8.566  18.398  1.00  0.93           O  
ATOM   1472  N   ARG A 183     -17.641  -8.567  16.556  1.00  0.90           N  
ATOM   1473  CA  ARG A 183     -18.778  -7.886  17.166  1.00  0.90           C  
ATOM   1474  C   ARG A 183     -19.644  -8.863  17.953  1.00  0.90           C  
ATOM   1475  CB  ARG A 183     -19.619  -7.182  16.099  1.00  0.90           C  
ATOM   1476  O   ARG A 183     -20.314  -8.474  18.913  1.00  0.90           O  
ATOM   1477  CG  ARG A 183     -18.956  -5.949  15.506  1.00  0.90           C  
ATOM   1478  CD  ARG A 183     -19.823  -5.303  14.434  1.00  0.90           C  
ATOM   1479  NE  ARG A 183     -21.002  -4.661  15.010  1.00  0.90           N  
ATOM   1480  NH1 ARG A 183     -22.015  -4.233  12.978  1.00  0.90           N  
ATOM   1481  NH2 ARG A 183     -23.039  -3.605  14.930  1.00  0.90           N  
ATOM   1482  CZ  ARG A 183     -22.016  -4.168  14.304  1.00  0.90           C  
ATOM   1483  N   CYS A 184     -19.726 -10.063  17.463  1.00  0.86           N  
ATOM   1484  CA  CYS A 184     -20.542 -11.090  18.100  1.00  0.86           C  
ATOM   1485  C   CYS A 184     -19.910 -11.558  19.405  1.00  0.86           C  
ATOM   1486  CB  CYS A 184     -20.734 -12.280  17.160  1.00  0.86           C  
ATOM   1487  O   CYS A 184     -20.616 -11.931  20.344  1.00  0.86           O  
ATOM   1488  SG  CYS A 184     -21.813 -11.931  15.755  1.00  0.86           S  
ATOM   1489  N   ARG A 185     -18.555 -11.707  19.513  1.00  0.76           N  
ATOM   1490  CA  ARG A 185     -17.873 -12.081  20.747  1.00  0.76           C  
ATOM   1491  C   ARG A 185     -18.221 -11.119  21.878  1.00  0.76           C  
ATOM   1492  CB  ARG A 185     -16.358 -12.115  20.536  1.00  0.76           C  
ATOM   1493  O   ARG A 185     -18.222 -11.503  23.049  1.00  0.76           O  
ATOM   1494  CG  ARG A 185     -15.874 -13.311  19.731  1.00  0.76           C  
ATOM   1495  CD  ARG A 185     -14.357 -13.335  19.613  1.00  0.76           C  
ATOM   1496  NE  ARG A 185     -13.903 -14.391  18.712  1.00  0.76           N  
ATOM   1497  NH1 ARG A 185     -11.656 -14.080  19.145  1.00  0.76           N  
ATOM   1498  NH2 ARG A 185     -12.330 -15.698  17.668  1.00  0.76           N  
ATOM   1499  CZ  ARG A 185     -12.631 -14.720  18.510  1.00  0.76           C  
ATOM   1500  N   GLN A 186     -18.789 -10.010  21.610  1.00  0.64           N  
ATOM   1501  CA  GLN A 186     -19.278  -9.030  22.574  1.00  0.64           C  
ATOM   1502  C   GLN A 186     -20.655  -9.420  23.104  1.00  0.64           C  
ATOM   1503  CB  GLN A 186     -19.332  -7.637  21.945  1.00  0.64           C  
ATOM   1504  O   GLN A 186     -20.971  -9.171  24.269  1.00  0.64           O  
ATOM   1505  CG  GLN A 186     -17.982  -6.935  21.889  1.00  0.64           C  
ATOM   1506  CD  GLN A 186     -18.093  -5.482  21.464  1.00  0.64           C  
ATOM   1507  NE2 GLN A 186     -17.058  -4.700  21.750  1.00  0.64           N  
ATOM   1508  OE1 GLN A 186     -19.100  -5.068  20.882  1.00  0.64           O  
ATOM   1509  N   GLY A 187     -21.503 -10.032  22.204  1.00  0.60           N  
ATOM   1510  CA  GLY A 187     -22.888 -10.294  22.560  1.00  0.60           C  
ATOM   1511  C   GLY A 187     -23.083 -11.626  23.259  1.00  0.60           C  
ATOM   1512  O   GLY A 187     -24.202 -11.975  23.640  1.00  0.60           O  
ATOM   1513  N   GLY A 188     -22.005 -12.313  23.785  1.00  0.53           N  
ATOM   1514  CA  GLY A 188     -22.148 -13.581  24.483  1.00  0.53           C  
ATOM   1515  C   GLY A 188     -22.641 -14.702  23.588  1.00  0.53           C  
ATOM   1516  O   GLY A 188     -23.043 -15.761  24.075  1.00  0.53           O  
ATOM   1517  N   ALA A 189     -22.700 -14.560  22.222  1.00  0.53           N  
ATOM   1518  CA  ALA A 189     -23.263 -15.568  21.327  1.00  0.53           C  
ATOM   1519  C   ALA A 189     -22.234 -16.646  21.000  1.00  0.53           C  
ATOM   1520  CB  ALA A 189     -23.772 -14.916  20.044  1.00  0.53           C  
ATOM   1521  O   ALA A 189     -22.593 -17.794  20.728  1.00  0.53           O  
ATOM   1522  N   LEU A 190     -20.975 -16.489  21.404  1.00  0.50           N  
ATOM   1523  CA  LEU A 190     -20.038 -17.564  21.099  1.00  0.50           C  
ATOM   1524  C   LEU A 190     -19.346 -18.058  22.365  1.00  0.50           C  
ATOM   1525  CB  LEU A 190     -18.994 -17.093  20.083  1.00  0.50           C  
ATOM   1526  O   LEU A 190     -18.514 -18.966  22.308  1.00  0.50           O  
ATOM   1527  CG  LEU A 190     -19.503 -16.812  18.668  1.00  0.50           C  
ATOM   1528  CD1 LEU A 190     -18.463 -16.026  17.877  1.00  0.50           C  
ATOM   1529  CD2 LEU A 190     -19.851 -18.115  17.956  1.00  0.50           C  
ATOM   1530  N   THR A 191     -19.902 -17.770  23.593  1.00  0.44           N  
ATOM   1531  CA  THR A 191     -19.546 -18.564  24.764  1.00  0.44           C  
ATOM   1532  C   THR A 191     -20.708 -19.461  25.182  1.00  0.44           C  
ATOM   1533  CB  THR A 191     -19.136 -17.666  25.945  1.00  0.44           C  
ATOM   1534  O   THR A 191     -20.498 -20.592  25.626  1.00  0.44           O  
ATOM   1535  CG2 THR A 191     -17.795 -16.990  25.682  1.00  0.44           C  
ATOM   1536  OG1 THR A 191     -20.136 -16.658  26.141  1.00  0.44           O  
