# Supplementary material for: Escherichia coli transcription factors of unknown function: sequence features and possible evolutionary relationships
Source: PeerJ. 2022 Jul 20;10:e13772. doi: 10.7717/peerj.13772 (PMC9308461; doi:10.7717/peerj.13772)
Supplement: Supplemental Information 18 [file peerj-10-13772-s018.zip › Raw Data/PDB files/YjhJ_b430_unrelaxed _model_1.pdb]

HEADER                                            01-JUL-21                     
TITLE     ALPHAFOLD V2.0 PREDICTION FOR PUTATIVE SGC REGION TRANSCRIPTIONAL     
TITLE    2 REGULATOR (P39361)                                                   
COMPND    MOL_ID: 1;                                                            
COMPND   2 MOLECULE: PUTATIVE SGC REGION TRANSCRIPTIONAL REGULATOR;             
COMPND   3 CHAIN: A                                                             
SOURCE    MOL_ID: 1;                                                            
SOURCE   2 ORGANISM_SCIENTIFIC: ESCHERICHIA COLI (STRAIN K12);                  
SOURCE   3 ORGANISM_TAXID: 83333                                                
REMARK   1                                                                      
REMARK   1 REFERENCE 1                                                          
REMARK   1  AUTH   JOHN JUMPER, RICHARD EVANS, ALEXANDER PRITZEL, TIM GREEN,    
REMARK   1  AUTH 2 MICHAEL FIGURNOV, OLAF RONNEBERGER, KATHRYN TUNYASUVUNAKOOL, 
REMARK   1  AUTH 3 RUSS BATES, AUGUSTIN ZIDEK, ANNA POTAPENKO, ALEX BRIDGLAND,  
REMARK   1  AUTH 4 CLEMENS MEYER, SIMON A A KOHL, ANDREW J BALLARD,             
REMARK   1  AUTH 5 ANDREW COWIE, BERNARDINO ROMERA-PAREDES, STANISLAV NIKOLOV,  
REMARK   1  AUTH 6 RISHUB JAIN, JONAS ADLER, TREVOR BACK, STIG PETERSEN,        
REMARK   1  AUTH 7 DAVID REIMAN, ELLEN CLANCY, MICHAL ZIELINSKI,                
REMARK   1  AUTH 8 MARTIN STEINEGGER, MICHALINA PACHOLSKA, TAMAS BERGHAMMER,    
REMARK   1  AUTH 9 DAVID SILVER, ORIOL VINYALS, ANDREW W SENIOR,                
REMARK   1  AUTH10 KORAY KAVUKCUOGLU, PUSHMEET KOHLI, DEMIS HASSABIS            
REMARK   1  TITL   HIGHLY ACCURATE PROTEIN STRUCTURE PREDICTION WITH ALPHAFOLD  
REMARK   1  REF    NATURE                                     2021              
REMARK   1                                                                      
REMARK   1 DISCLAIMERS                                                          
REMARK   1 ALPHAFOLD DATA, COPYRIGHT (2021) DEEPMIND TECHNOLOGIES LIMITED. THE  
REMARK   1 INFORMATION PROVIDED IS THEORETICAL MODELLING ONLY AND CAUTION SHOULD
REMARK   1 BE EXERCISED IN ITS USE. IT IS PROVIDED "AS-IS" WITHOUT ANY WARRANTY 
REMARK   1 OF ANY KIND, WHETHER EXPRESSED OR IMPLIED. NO WARRANTY IS GIVEN THAT 
REMARK   1 USE OF THE INFORMATION SHALL NOT INFRINGE THE RIGHTS OF ANY THIRD    
REMARK   1 PARTY. THE INFORMATION IS NOT INTENDED TO BE A SUBSTITUTE FOR        
REMARK   1 PROFESSIONAL MEDICAL ADVICE, DIAGNOSIS, OR TREATMENT, AND DOES NOT   
REMARK   1 CONSTITUTE MEDICAL OR OTHER PROFESSIONAL ADVICE. IT IS AVAILABLE FOR 
REMARK   1 ACADEMIC AND COMMERCIAL PURPOSES, UNDER CC-BY 4.0 LICENCE.           
DBREF  XXXX A    1   260  UNP    P39361   SGCR_ECOLI       1    260             
SEQRES   1 A  260  MET SER GLN GLN ARG PRO ASP ARG ILE LYS GLN MET LEU          
SEQRES   2 A  260  HIS TYR LEU TRP GLN HIS ARG HIS LEU SER THR GLN GLN          
SEQRES   3 A  260  ALA MET GLU LEU PHE GLY TYR ALA GLU ALA THR VAL ARG          
SEQRES   4 A  260  ARG ASP PHE GLN TYR ILE VAL ASN GLN TYR PRO GLY MET          
SEQRES   5 A  260  ILE ARG GLY HIS GLY CYS LEU ASP PHE ASP ASP SER THR          
SEQRES   6 A  260  ASP ASP LYS GLU TYR VAL PHE ASP VAL LYS ARG THR LEU          
SEQRES   7 A  260  GLN SER VAL ALA LYS ARG GLU ILE ALA ALA LEU ALA ARG          
SEQRES   8 A  260  THR MET ILE LYS ASP GLY ASP CYS PHE PHE LEU ASP SER          
SEQRES   9 A  260  GLY SER THR CYS LEU GLU LEU ALA LYS CYS LEU ALA ASP          
SEQRES  10 A  260  ALA ARG VAL LYS VAL ILE CYS ASN ASP ILE LYS ILE ALA          
SEQRES  11 A  260  ASN GLU LEU GLY CYS PHE PRO HIS VAL GLU SER TYR ILE          
SEQRES  12 A  260  ILE GLY GLY LEU ILE ARG PRO GLY TYR PHE SER VAL GLY          
SEQRES  13 A  260  GLU SER LEU ALA LEU GLU MET ILE ASN ALA PHE SER VAL          
SEQRES  14 A  260  GLU ARG ALA PHE ILE SER CYS ASP ALA LEU SER LEU GLU          
SEQRES  15 A  260  THR GLY ILE THR ASN ALA THR MET PHE GLU VAL GLY VAL          
SEQRES  16 A  260  LYS THR ARG ILE ILE GLN ARG SER ARG GLU VAL ILE LEU          
SEQRES  17 A  260  MET ALA ASP HIS SER LYS PHE ASP ALA VAL GLU PRO HIS          
SEQRES  18 A  260  ALA VAL ALA THR LEU SER CYS ILE LYS THR ILE ILE SER          
SEQRES  19 A  260  ASP SER GLY LEU PRO GLU THR ILE ALA GLN ARG TYR GLN          
SEQRES  20 A  260  ARG ALA GLY CYS GLN LEU PHE LEU PRO HIS SER ILE LYS          
CRYST1    1.000    1.000    1.000  90.00  90.00  90.00 P 1                      
ORIGX1      1.000000  0.000000  0.000000        0.00000                         
ORIGX2      0.000000  1.000000  0.000000        0.00000                         
ORIGX3      0.000000  0.000000  1.000000        0.00000                         
SCALE1      1.000000  0.000000  0.000000        0.00000                         
SCALE2      0.000000  1.000000  0.000000        0.00000                         
SCALE3      0.000000  0.000000  1.000000        0.00000                         
MODEL        0                                                                  
ATOM      1  N   MET A   1      35.004  -4.955  -6.868  1.00 42.42           N  
ATOM      2  CA  MET A   1      34.365  -6.058  -6.113  1.00 42.42           C  
ATOM      3  C   MET A   1      33.163  -6.538  -6.909  1.00 42.42           C  
ATOM      4  CB  MET A   1      33.919  -5.599  -4.715  1.00 42.42           C  
ATOM      5  O   MET A   1      32.368  -5.702  -7.310  1.00 42.42           O  
ATOM      6  CG  MET A   1      35.095  -5.466  -3.744  1.00 42.42           C  
ATOM      7  SD  MET A   1      34.581  -4.978  -2.079  1.00 42.42           S  
ATOM      8  CE  MET A   1      35.302  -3.316  -1.960  1.00 42.42           C  
ATOM      9  N   SER A   2      33.050  -7.837  -7.198  1.00 62.03           N  
ATOM     10  CA  SER A   2      31.878  -8.398  -7.889  1.00 62.03           C  
ATOM     11  C   SER A   2      30.640  -8.204  -7.007  1.00 62.03           C  
ATOM     12  CB  SER A   2      32.139  -9.887  -8.193  1.00 62.03           C  
ATOM     13  O   SER A   2      30.453  -8.960  -6.056  1.00 62.03           O  
ATOM     14  OG  SER A   2      30.949 -10.641  -8.270  1.00 62.03           O  
ATOM     15  N   GLN A   3      29.806  -7.199  -7.293  1.00 72.45           N  
ATOM     16  CA  GLN A   3      28.499  -7.071  -6.642  1.00 72.45           C  
ATOM     17  C   GLN A   3      27.689  -8.349  -6.869  1.00 72.45           C  
ATOM     18  CB  GLN A   3      27.735  -5.842  -7.157  1.00 72.45           C  
ATOM     19  O   GLN A   3      27.703  -8.923  -7.965  1.00 72.45           O  
ATOM     20  CG  GLN A   3      28.072  -4.589  -6.330  1.00 72.45           C  
ATOM     21  CD  GLN A   3      27.439  -3.316  -6.885  1.00 72.45           C  
ATOM     22  NE2 GLN A   3      27.575  -2.189  -6.224  1.00 72.45           N  
ATOM     23  OE1 GLN A   3      26.829  -3.299  -7.934  1.00 72.45           O  
ATOM     24  N   GLN A   4      27.003  -8.814  -5.826  1.00 85.20           N  
ATOM     25  CA  GLN A   4      26.205 -10.030  -5.902  1.00 85.20           C  
ATOM     26  C   GLN A   4      25.033  -9.831  -6.866  1.00 85.20           C  
ATOM     27  CB  GLN A   4      25.709 -10.446  -4.513  1.00 85.20           C  
ATOM     28  O   GLN A   4      24.498  -8.731  -6.992  1.00 85.20           O  
ATOM     29  CG  GLN A   4      26.844 -10.778  -3.531  1.00 85.20           C  
ATOM     30  CD  GLN A   4      26.318 -11.394  -2.236  1.00 85.20           C  
ATOM     31  NE2 GLN A   4      27.182 -11.838  -1.351  1.00 85.20           N  
ATOM     32  OE1 GLN A   4      25.129 -11.522  -2.008  1.00 85.20           O  
ATOM     33  N   ARG A   5      24.614 -10.907  -7.545  1.00 87.35           N  
ATOM     34  CA  ARG A   5      23.521 -10.861  -8.530  1.00 87.35           C  
ATOM     35  C   ARG A   5      22.271 -10.134  -8.020  1.00 87.35           C  
ATOM     36  CB  ARG A   5      23.199 -12.273  -9.039  1.00 87.35           C  
ATOM     37  O   ARG A   5      21.796  -9.281  -8.762  1.00 87.35           O  
ATOM     38  CG  ARG A   5      22.159 -12.249 -10.165  1.00 87.35           C  
ATOM     39  CD  ARG A   5      21.865 -13.676 -10.616  1.00 87.35           C  
ATOM     40  NE  ARG A   5      21.289 -13.692 -11.962  1.00 87.35           N  
ATOM     41  NH1 ARG A   5      20.747 -15.931 -11.996  1.00 87.35           N  
ATOM     42  NH2 ARG A   5      20.568 -14.709 -13.841  1.00 87.35           N  
ATOM     43  CZ  ARG A   5      20.852 -14.769 -12.582  1.00 87.35           C  
ATOM     44  N   PRO A   6      21.767 -10.385  -6.793  1.00 84.05           N  
ATOM     45  CA  PRO A   6      20.575  -9.701  -6.301  1.00 84.05           C  
ATOM     46  C   PRO A   6      20.690  -8.176  -6.334  1.00 84.05           C  
ATOM     47  CB  PRO A   6      20.365 -10.211  -4.871  1.00 84.05           C  
ATOM     48  O   PRO A   6      19.723  -7.510  -6.678  1.00 84.05           O  
ATOM     49  CG  PRO A   6      21.016 -11.591  -4.891  1.00 84.05           C  
ATOM     50  CD  PRO A   6      22.213 -11.356  -5.800  1.00 84.05           C  
ATOM     51  N   ASP A   7      21.862  -7.613  -6.038  1.00 86.64           N  
ATOM     52  CA  ASP A   7      22.046  -6.160  -6.021  1.00 86.64           C  
ATOM     53  C   ASP A   7      22.130  -5.573  -7.430  1.00 86.64           C  
ATOM     54  CB  ASP A   7      23.270  -5.800  -5.177  1.00 86.64           C  
ATOM     55  O   ASP A   7      21.578  -4.503  -7.678  1.00 86.64           O  
ATOM     56  CG  ASP A   7      23.113  -6.286  -3.733  1.00 86.64           C  
ATOM     57  OD1 ASP A   7      21.964  -6.244  -3.205  1.00 86.64           O  
ATOM     58  OD2 ASP A   7      24.144  -6.753  -3.203  1.00 86.64           O  
ATOM     59  N   ARG A   8      22.721  -6.312  -8.376  1.00 92.08           N  
ATOM     60  CA  ARG A   8      22.732  -5.922  -9.794  1.00 92.08           C  
ATOM     61  C   ARG A   8      21.322  -5.889 -10.375  1.00 92.08           C  
ATOM     62  CB  ARG A   8      23.609  -6.864 -10.624  1.00 92.08           C  
ATOM     63  O   ARG A   8      20.944  -4.915 -11.018  1.00 92.08           O  
ATOM     64  CG  ARG A   8      25.016  -7.061 -10.040  1.00 92.08           C  
ATOM     65  CD  ARG A   8      25.974  -7.589 -11.104  1.00 92.08           C  
ATOM     66  NE  ARG A   8      25.504  -8.884 -11.599  1.00 92.08           N  
ATOM     67  NH1 ARG A   8      26.607 -10.272 -10.130  1.00 92.08           N  
ATOM     68  NH2 ARG A   8      25.157 -11.082 -11.646  1.00 92.08           N  
ATOM     69  CZ  ARG A   8      25.774 -10.069 -11.116  1.00 92.08           C  
ATOM     70  N   ILE A   9      20.529  -6.930 -10.098  1.00 91.23           N  
ATOM     71  CA  ILE A   9      19.126  -7.001 -10.525  1.00 91.23           C  
ATOM     72  C   ILE A   9      18.333  -5.817  -9.956  1.00 91.23           C  
ATOM     73  CB  ILE A   9      18.492  -8.361 -10.140  1.00 91.23           C  
ATOM     74  O   ILE A   9      17.604  -5.171 -10.701  1.00 91.23           O  
ATOM     75  CG1 ILE A   9      19.162  -9.583 -10.810  1.00 91.23           C  
ATOM     76  CG2 ILE A   9      16.991  -8.378 -10.466  1.00 91.23           C  
ATOM     77  CD1 ILE A   9      19.341  -9.487 -12.322  1.00 91.23           C  
ATOM     78  N   LYS A  10      18.518  -5.475  -8.672  1.00 85.62           N  
ATOM     79  CA  LYS A  10      17.860  -4.307  -8.058  1.00 85.62           C  
ATOM     80  C   LYS A  10      18.203  -2.997  -8.768  1.00 85.62           C  
ATOM     81  CB  LYS A  10      18.252  -4.171  -6.584  1.00 85.62           C  
ATOM     82  O   LYS A  10      17.296  -2.222  -9.045  1.00 85.62           O  
ATOM     83  CG  LYS A  10      17.639  -5.233  -5.664  1.00 85.62           C  
ATOM     84  CD  LYS A  10      18.322  -5.112  -4.294  1.00 85.62           C  
ATOM     85  CE  LYS A  10      18.156  -6.354  -3.422  1.00 85.62           C  
ATOM     86  NZ  LYS A  10      19.192  -6.350  -2.353  1.00 85.62           N  
ATOM     87  N   GLN A  11      19.481  -2.751  -9.065  1.00 88.64           N  
ATOM     88  CA  GLN A  11      19.912  -1.526  -9.752  1.00 88.64           C  
ATOM     89  C   GLN A  11      19.296  -1.414 -11.151  1.00 88.64           C  
ATOM     90  CB  GLN A  11      21.441  -1.493  -9.858  1.00 88.64           C  
ATOM     91  O   GLN A  11      18.752  -0.367 -11.498  1.00 88.64           O  
ATOM     92  CG  GLN A  11      22.126  -1.224  -8.512  1.00 88.64           C  
ATOM     93  CD  GLN A  11      23.642  -1.336  -8.620  1.00 88.64           C  
ATOM     94  NE2 GLN A  11      24.333  -1.632  -7.543  1.00 88.64           N  
ATOM     95  OE1 GLN A  11      24.244  -1.184  -9.665  1.00 88.64           O  
ATOM     96  N   MET A  12      19.317  -2.508 -11.921  1.00 92.06           N  
ATOM     97  CA  MET A  12      18.713  -2.548 -13.256  1.00 92.06           C  
ATOM     98  C   MET A  12      17.205  -2.295 -13.201  1.00 92.06           C  
ATOM     99  CB  MET A  12      18.985  -3.901 -13.924  1.00 92.06           C  
ATOM    100  O   MET A  12      16.704  -1.478 -13.965  1.00 92.06           O  
ATOM    101  CG  MET A  12      20.460  -4.094 -14.275  1.00 92.06           C  
ATOM    102  SD  MET A  12      20.816  -5.736 -14.957  1.00 92.06           S  
ATOM    103  CE  MET A  12      22.601  -5.561 -15.164  1.00 92.06           C  
ATOM    104  N   LEU A  13      16.488  -2.951 -12.282  1.00 87.80           N  
ATOM    105  CA  LEU A  13      15.043  -2.768 -12.120  1.00 87.80           C  
ATOM    106  C   LEU A  13      14.677  -1.348 -11.669  1.00 87.80           C  
ATOM    107  CB  LEU A  13      14.512  -3.781 -11.099  1.00 87.80           C  
ATOM    108  O   LEU A  13      13.691  -0.796 -12.148  1.00 87.80           O  
ATOM    109  CG  LEU A  13      14.462  -5.240 -11.579  1.00 87.80           C  
ATOM    110  CD1 LEU A  13      14.101  -6.144 -10.401  1.00 87.80           C  
ATOM    111  CD2 LEU A  13      13.411  -5.451 -12.665  1.00 87.80           C  
ATOM    112  N   HIS A  14      15.464  -0.750 -10.769  1.00 82.03           N  
ATOM    113  CA  HIS A  14      15.256   0.632 -10.340  1.00 82.03           C  
ATOM    114  C   HIS A  14      15.399   1.611 -11.512  1.00 82.03           C  
ATOM    115  CB  HIS A  14      16.236   0.973  -9.212  1.00 82.03           C  
ATOM    116  O   HIS A  14      14.512   2.434 -11.729  1.00 82.03           O  
ATOM    117  CG  HIS A  14      16.085   2.388  -8.716  1.00 82.03           C  
ATOM    118  CD2 HIS A  14      17.024   3.385  -8.770  1.00 82.03           C  
ATOM    119  ND1 HIS A  14      14.950   2.936  -8.165  1.00 82.03           N  
ATOM    120  CE1 HIS A  14      15.207   4.219  -7.867  1.00 82.03           C  
ATOM    121  NE2 HIS A  14      16.466   4.532  -8.199  1.00 82.03           N  
ATOM    122  N   TYR A  15      16.466   1.471 -12.305  1.00 88.60           N  
ATOM    123  CA  TYR A  15      16.692   2.302 -13.488  1.00 88.60           C  
ATOM    124  C   TYR A  15      15.600   2.116 -14.543  1.00 88.60           C  
ATOM    125  CB  TYR A  15      18.061   1.956 -14.078  1.00 88.60           C  
ATOM    126  O   TYR A  15      15.043   3.089 -15.046  1.00 88.60           O  
ATOM    127  CG  TYR A  15      18.425   2.802 -15.280  1.00 88.60           C  
ATOM    128  CD1 TYR A  15      17.955   2.468 -16.566  1.00 88.60           C  
ATOM    129  CD2 TYR A  15      19.186   3.971 -15.096  1.00 88.60           C  
ATOM    130  CE1 TYR A  15      18.280   3.279 -17.669  1.00 88.60           C  
ATOM    131  CE2 TYR A  15      19.487   4.798 -16.193  1.00 88.60           C  
ATOM    132  OH  TYR A  15      19.355   5.232 -18.549  1.00 88.60           O  
ATOM    133  CZ  TYR A  15      19.049   4.444 -17.487  1.00 88.60           C  
ATOM    134  N   LEU A  16      15.264   0.862 -14.857  1.00 87.49           N  
ATOM    135  CA  LEU A  16      14.208   0.532 -15.810  1.00 87.49           C  
ATOM    136  C   LEU A  16      12.880   1.151 -15.417  1.00 87.49           C  
ATOM    137  CB  LEU A  16      14.036  -0.990 -15.875  1.00 87.49           C  
ATOM    138  O   LEU A  16      12.117   1.531 -16.286  1.00 87.49           O  
ATOM    139  CG  LEU A  16      15.046  -1.639 -16.815  1.00 87.49           C  
ATOM    140  CD1 LEU A  16      15.134  -3.127 -16.518  1.00 87.49           C  
ATOM    141  CD2 LEU A  16      14.605  -1.461 -18.264  1.00 87.49           C  
ATOM    142  N   TRP A  17      12.571   1.265 -14.131  1.00 72.85           N  
ATOM    143  CA  TRP A  17      11.310   1.879 -13.746  1.00 72.85           C  
ATOM    144  C   TRP A  17      11.300   3.390 -13.982  1.00 72.85           C  
ATOM    145  CB  TRP A  17      11.041   1.550 -12.299  1.00 72.85           C  
ATOM    146  O   TRP A  17      10.295   3.936 -14.423  1.00 72.85           O  
ATOM    147  CG  TRP A  17       9.644   1.876 -11.915  1.00 72.85           C  
ATOM    148  CD1 TRP A  17       8.596   1.038 -12.038  1.00 72.85           C  
ATOM    149  CD2 TRP A  17       9.097   3.133 -11.402  1.00 72.85           C  
ATOM    150  CE2 TRP A  17       7.732   2.915 -11.074  1.00 72.85           C  
ATOM    151  CE3 TRP A  17       9.606   4.431 -11.170  1.00 72.85           C  
ATOM    152  NE1 TRP A  17       7.465   1.675 -11.596  1.00 72.85           N  
ATOM    153  CH2 TRP A  17       7.498   5.135 -10.147  1.00 72.85           C  
ATOM    154  CZ2 TRP A  17       6.940   3.881 -10.440  1.00 72.85           C  
ATOM    155  CZ3 TRP A  17       8.823   5.415 -10.530  1.00 72.85           C  
ATOM    156  N   GLN A  18      12.428   4.062 -13.740  1.00 75.67           N  
ATOM    157  CA  GLN A  18      12.565   5.500 -13.987  1.00 75.67           C  
ATOM    158  C   GLN A  18      12.583   5.842 -15.482  1.00 75.67           C  
ATOM    159  CB  GLN A  18      13.852   6.009 -13.322  1.00 75.67           C  
ATOM    160  O   GLN A  18      12.101   6.902 -15.874  1.00 75.67           O  
ATOM    161  CG  GLN A  18      13.754   5.986 -11.791  1.00 75.67           C  
ATOM    162  CD  GLN A  18      15.024   6.500 -11.122  1.00 75.67           C  
ATOM    163  NE2 GLN A  18      14.904   7.225 -10.031  1.00 75.67           N  
ATOM    164  OE1 GLN A  18      16.143   6.256 -11.540  1.00 75.67           O  
ATOM    165  N   HIS A  19      13.146   4.961 -16.312  1.00 86.02           N  
ATOM    166  CA  HIS A  19      13.447   5.268 -17.714  1.00 86.02           C  
ATOM    167  C   HIS A  19      12.735   4.375 -18.735  1.00 86.02           C  
ATOM    168  CB  HIS A  19      14.969   5.242 -17.890  1.00 86.02           C  
ATOM    169  O   HIS A  19      12.845   4.633 -19.930  1.00 86.02           O  
ATOM    170  CG  HIS A  19      15.658   6.281 -17.042  1.00 86.02           C  
ATOM    171  CD2 HIS A  19      16.471   6.057 -15.966  1.00 86.02           C  
ATOM    172  ND1 HIS A  19      15.519   7.644 -17.167  1.00 86.02           N  
ATOM    173  CE1 HIS A  19      16.249   8.226 -16.202  1.00 86.02           C  
ATOM    174  NE2 HIS A  19      16.865   7.299 -15.455  1.00 86.02           N  
ATOM    175  N   ARG A  20      12.021   3.336 -18.287  1.00 83.27           N  
ATOM    176  CA  ARG A  20      11.295   2.300 -19.061  1.00 83.27           C  
ATOM    177  C   ARG A  20      12.143   1.450 -20.013  1.00 83.27           C  
ATOM    178  CB  ARG A  20      10.060   2.910 -19.746  1.00 83.27           C  
ATOM    179  O   ARG A  20      11.733   0.347 -20.353  1.00 83.27           O  
ATOM    180  CG  ARG A  20       9.073   3.580 -18.769  1.00 83.27           C  
ATOM    181  CD  ARG A  20       8.279   2.596 -17.894  1.00 83.27           C  
ATOM    182  NE  ARG A  20       7.198   1.925 -18.650  1.00 83.27           N  
ATOM    183  NH1 ARG A  20       5.970   1.077 -16.879  1.00 83.27           N  
ATOM    184  NH2 ARG A  20       5.258   0.804 -18.963  1.00 83.27           N  
ATOM    185  CZ  ARG A  20       6.155   1.276 -18.156  1.00 83.27           C  
ATOM    186  N   HIS A  21      13.337   1.912 -20.360  1.00 92.13           N  
ATOM    187  CA  HIS A  21      14.270   1.298 -21.290  1.00 92.13           C  
ATOM    188  C   HIS A  21      15.662   1.212 -20.666  1.00 92.13           C  
ATOM    189  CB  HIS A  21      14.316   2.166 -22.553  1.00 92.13           C  
ATOM    190  O   HIS A  21      16.144   2.177 -20.069  1.00 92.13           O  
ATOM    191  CG  HIS A  21      15.295   1.664 -23.583  1.00 92.13           C  
ATOM    192  CD2 HIS A  21      16.573   2.093 -23.817  1.00 92.13           C  
ATOM    193  ND1 HIS A  21      15.059   0.637 -24.452  1.00 92.13           N  
ATOM    194  CE1 HIS A  21      16.143   0.450 -25.208  1.00 92.13           C  
ATOM    195  NE2 HIS A  21      17.115   1.306 -24.847  1.00 92.13           N  
ATOM    196  N   LEU A  22      16.340   0.080 -20.842  1.00 95.57           N  
ATOM    197  CA  LEU A  22      17.752  -0.074 -20.508  1.00 95.57           C  
ATOM    198  C   LEU A  22      18.443  -0.941 -21.560  1.00 95.57           C  
ATOM    199  CB  LEU A  22      17.875  -0.658 -19.090  1.00 95.57           C  
ATOM    200  O   LEU A  22      18.253  -2.159 -21.630  1.00 95.57           O  
ATOM    201  CG  LEU A  22      19.311  -0.878 -18.594  1.00 95.57           C  
ATOM    202  CD1 LEU A  22      20.135   0.397 -18.436  1.00 95.57           C  
ATOM    203  CD2 LEU A  22      19.270  -1.608 -17.248  1.00 95.57           C  
ATOM    204  N   SER A  23      19.304  -0.326 -22.364  1.00 96.55           N  
ATOM    205  CA  SER A  23      20.170  -1.065 -23.279  1.00 96.55           C  
ATOM    206  C   SER A  23      21.315  -1.765 -22.539  1.00 96.55           C  
ATOM    207  CB  SER A  23      20.687  -0.167 -24.402  1.00 96.55           C  
ATOM    208  O   SER A  23      21.736  -1.371 -21.449  1.00 96.55           O  
ATOM    209  OG  SER A  23      21.594   0.771 -23.878  1.00 96.55           O  
ATOM    210  N   THR A  24      21.866  -2.812 -23.158  1.00 96.60           N  
ATOM    211  CA  THR A  24      23.038  -3.529 -22.633  1.00 96.60           C  
ATOM    212  C   THR A  24      24.223  -2.576 -22.481  1.00 96.60           C  
ATOM    213  CB  THR A  24      23.429  -4.709 -23.542  1.00 96.60           C  
ATOM    214  O   THR A  24      24.904  -2.621 -21.462  1.00 96.60           O  
ATOM    215  CG2 THR A  24      24.639  -5.494 -23.046  1.00 96.60           C  
ATOM    216  OG1 THR A  24      22.369  -5.639 -23.622  1.00 96.60           O  
ATOM    217  N   GLN A  25      24.427  -1.683 -23.455  1.00 95.91           N  
ATOM    218  CA  GLN A  25      25.487  -0.680 -23.413  1.00 95.91           C  
ATOM    219  C   GLN A  25      25.301   0.284 -22.234  1.00 95.91           C  
ATOM    220  CB  GLN A  25      25.526   0.056 -24.759  1.00 95.91           C  
ATOM    221  O   GLN A  25      26.219   0.437 -21.432  1.00 95.91           O  
ATOM    222  CG  GLN A  25      26.653   1.094 -24.768  1.00 95.91           C  
ATOM    223  CD  GLN A  25      26.824   1.816 -26.094  1.00 95.91           C  
ATOM    224  NE2 GLN A  25      27.723   2.770 -26.125  1.00 95.91           N  
ATOM    225  OE1 GLN A  25      26.173   1.540 -27.092  1.00 95.91           O  
ATOM    226  N   GLN A  26      24.101   0.847 -22.059  1.00 96.20           N  
ATOM    227  CA  GLN A  26      23.804   1.715 -20.914  1.00 96.20           C  
ATOM    228  C   GLN A  26      24.026   0.993 -19.583  1.00 96.20           C  
ATOM    229  CB  GLN A  26      22.351   2.193 -20.980  1.00 96.20           C  
ATOM    230  O   GLN A  26      24.617   1.558 -18.673  1.00 96.20           O  
ATOM    231  CG  GLN A  26      22.128   3.296 -22.024  1.00 96.20           C  
ATOM    232  CD  GLN A  26      20.644   3.482 -22.315  1.00 96.20           C  
ATOM    233  NE2 GLN A  26      20.156   4.695 -22.425  1.00 96.20           N  
ATOM    234  OE1 GLN A  26      19.911   2.517 -22.481  1.00 96.20           O  
ATOM    235  N   ALA A  27      23.611  -0.270 -19.456  1.00 96.24           N  
ATOM    236  CA  ALA A  27      23.823  -1.035 -18.228  1.00 96.24           C  
ATOM    237  C   ALA A  27      25.314  -1.280 -17.929  1.00 96.24           C  
ATOM    238  CB  ALA A  27      23.064  -2.355 -18.355  1.00 96.24           C  
ATOM    239  O   ALA A  27      25.720  -1.282 -16.765  1.00 96.24           O  
ATOM    240  N   MET A  28      26.136  -1.488 -18.961  1.00 96.47           N  
ATOM    241  CA  MET A  28      27.588  -1.610 -18.809  1.00 96.47           C  
ATOM    242  C   MET A  28      28.213  -0.288 -18.352  1.00 96.47           C  
ATOM    243  CB  MET A  28      28.229  -2.051 -20.131  1.00 96.47           C  
ATOM    244  O   MET A  28      29.040  -0.295 -17.443  1.00 96.47           O  
ATOM    245  CG  MET A  28      27.864  -3.485 -20.527  1.00 96.47           C  
ATOM    246  SD  MET A  28      28.322  -3.943 -22.218  1.00 96.47           S  
ATOM    247  CE  MET A  28      30.113  -3.663 -22.168  1.00 96.47           C  
ATOM    248  N   GLU A  29      27.803   0.831 -18.948  1.00 95.33           N  
ATOM    249  CA  GLU A  29      28.325   2.169 -18.643  1.00 95.33           C  
ATOM    250  C   GLU A  29      27.888   2.664 -17.255  1.00 95.33           C  
ATOM    251  CB  GLU A  29      27.871   3.146 -19.742  1.00 95.33           C  
ATOM    252  O   GLU A  29      28.710   3.171 -16.495  1.00 95.33           O  
ATOM    253  CG  GLU A  29      28.583   2.895 -21.088  1.00 95.33           C  
ATOM    254  CD  GLU A  29      28.001   3.707 -22.262  1.00 95.33           C  
ATOM    255  OE1 GLU A  29      28.441   3.458 -23.413  1.00 95.33           O  
ATOM    256  OE2 GLU A  29      27.106   4.547 -22.025  1.00 95.33           O  
ATOM    257  N   LEU A  30      26.616   2.471 -16.895  1.00 94.90           N  
ATOM    258  CA  LEU A  30      26.039   2.952 -15.636  1.00 94.90           C  
ATOM    259  C   LEU A  30      26.454   2.112 -14.425  1.00 94.90           C  
ATOM    260  CB  LEU A  30      24.505   2.966 -15.754  1.00 94.90           C  
ATOM    261  O   LEU A  30      26.673   2.660 -13.346  1.00 94.90           O  
ATOM    262  CG  LEU A  30      23.954   4.022 -16.728  1.00 94.90           C  
ATOM    263  CD1 LEU A  30      22.470   3.748 -16.952  1.00 94.90           C  
ATOM    264  CD2 LEU A  30      24.107   5.442 -16.179  1.00 94.90           C  
ATOM    265  N   PHE A  31      26.547   0.787 -14.584  1.00 93.76           N  
ATOM    266  CA  PHE A  31      26.764  -0.130 -13.457  1.00 93.76           C  
ATOM    267  C   PHE A  31      28.133  -0.825 -13.473  1.00 93.76           C  
ATOM    268  CB  PHE A  31      25.613  -1.140 -13.383  1.00 93.76           C  
ATOM    269  O   PHE A  31      28.495  -1.503 -12.511  1.00 93.76           O  
ATOM    270  CG  PHE A  31      24.214  -0.556 -13.481  1.00 93.76           C  
ATOM    271  CD1 PHE A  31      23.790   0.414 -12.554  1.00 93.76           C  
ATOM    272  CD2 PHE A  31      23.338  -0.977 -14.499  1.00 93.76           C  
ATOM    273  CE1 PHE A  31      22.505   0.973 -12.656  1.00 93.76           C  
ATOM    274  CE2 PHE A  31      22.053  -0.416 -14.601  1.00 93.76           C  
ATOM    275  CZ  PHE A  31      21.638   0.557 -13.679  1.00 93.76           C  
ATOM    276  N   GLY A  32      28.916  -0.677 -14.548  1.00 91.93           N  
ATOM    277  CA  GLY A  32      30.270  -1.233 -14.651  1.00 91.93           C  
ATOM    278  C   GLY A  32      30.324  -2.761 -14.759  1.00 91.93           C  
ATOM    279  O   GLY A  32      31.331  -3.376 -14.401  1.00 91.93           O  
ATOM    280  N   TYR A  33      29.245  -3.409 -15.207  1.00 93.57           N  
ATOM    281  CA  TYR A  33      29.189  -4.865 -15.356  1.00 93.57           C  
ATOM    282  C   TYR A  33      29.606  -5.313 -16.759  1.00 93.57           C  
ATOM    283  CB  TYR A  33      27.790  -5.388 -15.021  1.00 93.57           C  
ATOM    284  O   TYR A  33      29.316  -4.650 -17.746  1.00 93.57           O  
ATOM    285  CG  TYR A  33      27.219  -4.969 -13.680  1.00 93.57           C  
ATOM    286  CD1 TYR A  33      28.030  -4.844 -12.530  1.00 93.57           C  
ATOM    287  CD2 TYR A  33      25.846  -4.675 -13.607  1.00 93.57           C  
ATOM    288  CE1 TYR A  33      27.465  -4.404 -11.315  1.00 93.57           C  
ATOM    289  CE2 TYR A  33      25.277  -4.263 -12.393  1.00 93.57           C  
ATOM    290  OH  TYR A  33      25.492  -3.732 -10.105  1.00 93.57           O  
ATOM    291  CZ  TYR A  33      26.087  -4.109 -11.256  1.00 93.57           C  
ATOM    292  N   ALA A  34      30.232  -6.489 -16.867  1.00 94.01           N  
ATOM    293  CA  ALA A  34      30.577  -7.075 -18.162  1.00 94.01           C  
ATOM    294  C   ALA A  34      29.325  -7.427 -18.987  1.00 94.01           C  
ATOM    295  CB  ALA A  34      31.453  -8.313 -17.934  1.00 94.01           C  
ATOM    296  O   ALA A  34      28.326  -7.897 -18.434  1.00 94.01           O  
ATOM    297  N   GLU A  35      29.417  -7.313 -20.313  1.00 95.54           N  
ATOM    298  CA  GLU A  35      28.306  -7.561 -21.244  1.00 95.54           C  
ATOM    299  C   GLU A  35      27.627  -8.925 -21.018  1.00 95.54           C  
ATOM    300  CB  GLU A  35      28.849  -7.489 -22.680  1.00 95.54           C  
ATOM    301  O   GLU A  35      26.405  -9.021 -20.910  1.00 95.54           O  
ATOM    302  CG  GLU A  35      27.692  -7.383 -23.680  1.00 95.54           C  
ATOM    303  CD  GLU A  35      28.112  -7.521 -25.142  1.00 95.54           C  
ATOM    304  OE1 GLU A  35      27.176  -7.777 -25.942  1.00 95.54           O  
ATOM    305  OE2 GLU A  35      29.324  -7.488 -25.429  1.00 95.54           O  
ATOM    306  N   ALA A  36      28.412  -9.995 -20.856  1.00 95.33           N  
ATOM    307  CA  ALA A  36      27.891 -11.340 -20.598  1.00 95.33           C  
ATOM    308  C   ALA A  36      27.137 -11.455 -19.257  1.00 95.33           C  
ATOM    309  CB  ALA A  36      29.066 -12.323 -20.649  1.00 95.33           C  
ATOM    310  O   ALA A  36      26.259 -12.306 -19.098  1.00 95.33           O  
ATOM    311  N   THR A  37      27.470 -10.623 -18.268  1.00 95.10           N  
ATOM    312  CA  THR A  37      26.737 -10.538 -16.997  1.00 95.10           C  
ATOM    313  C   THR A  37      25.428  -9.786 -17.190  1.00 95.10           C  
ATOM    314  CB  THR A  37      27.602  -9.902 -15.902  1.00 95.10           C  
ATOM    315  O   THR A  37      24.388 -10.322 -16.819  1.00 95.10           O  
ATOM    316  CG2 THR A  37      26.878  -9.766 -14.566  1.00 95.10           C  
ATOM    317  OG1 THR A  37      28.712 -10.750 -15.681  1.00 95.10           O  
ATOM    318  N   VAL A  38      25.457  -8.630 -17.859  1.00 96.47           N  
ATOM    319  CA  VAL A  38      24.251  -7.855 -18.192  1.00 96.47           C  
ATOM    320  C   VAL A  38      23.258  -8.701 -18.988  1.00 96.47           C  
ATOM    321  CB  VAL A  38      24.618  -6.578 -18.970  1.00 96.47           C  
ATOM    322  O   VAL A  38      22.095  -8.801 -18.613  1.00 96.47           O  
ATOM    323  CG1 VAL A  38      23.373  -5.804 -19.404  1.00 96.47           C  
ATOM    324  CG2 VAL A  38      25.481  -5.639 -18.118  1.00 96.47           C  
ATOM    325  N   ARG A  39      23.711  -9.411 -20.030  1.00 95.14           N  
ATOM    326  CA  ARG A  39      22.838 -10.263 -20.855  1.00 95.14           C  
ATOM    327  C   ARG A  39      22.153 -11.377 -20.051  1.00 95.14           C  
ATOM    328  CB  ARG A  39      23.637 -10.858 -22.029  1.00 95.14           C  
ATOM    329  O   ARG A  39      20.975 -11.646 -20.303  1.00 95.14           O  
ATOM    330  CG  ARG A  39      23.976  -9.836 -23.130  1.00 95.14           C  
ATOM    331  CD  ARG A  39      24.787 -10.520 -24.241  1.00 95.14           C  
ATOM    332  NE  ARG A  39      25.094  -9.605 -25.355  1.00 95.14           N  
ATOM    333  NH1 ARG A  39      23.724 -10.442 -27.019  1.00 95.14           N  
ATOM    334  NH2 ARG A  39      25.104  -8.728 -27.420  1.00 95.14           N  
ATOM    335  CZ  ARG A  39      24.629  -9.602 -26.589  1.00 95.14           C  
ATOM    336  N   ARG A  40      22.870 -12.006 -19.106  1.00 94.75           N  
ATOM    337  CA  ARG A  40      22.340 -13.046 -18.196  1.00 94.75           C  
ATOM    338  C   ARG A  40      21.370 -12.477 -17.167  1.00 94.75           C  
ATOM    339  CB  ARG A  40      23.487 -13.746 -17.447  1.00 94.75           C  
ATOM    340  O   ARG A  40      20.389 -13.134 -16.824  1.00 94.75           O  
ATOM    341  CG  ARG A  40      24.220 -14.783 -18.308  1.00 94.75           C  
ATOM    342  CD  ARG A  40      25.314 -15.503 -17.506  1.00 94.75           C  
ATOM    343  NE  ARG A  40      26.425 -14.601 -17.143  1.00 94.75           N  
ATOM    344  NH1 ARG A  40      27.386 -15.938 -15.540  1.00 94.75           N  
ATOM    345  NH2 ARG A  40      28.299 -13.956 -16.001  1.00 94.75           N  
ATOM    346  CZ  ARG A  40      27.361 -14.832 -16.236  1.00 94.75           C  
ATOM    347  N   ASP A  41      21.653 -11.283 -16.667  1.00 95.68           N  
ATOM    348  CA  ASP A  41      20.801 -10.593 -15.708  1.00 95.68           C  
ATOM    349  C   ASP A  41      19.511 -10.102 -16.383  1.00 95.68           C  
ATOM    350  CB  ASP A  41      21.630  -9.513 -14.989  1.00 95.68           C  
ATOM    351  O   ASP A  41      18.436 -10.372 -15.862  1.00 95.68           O  
ATOM    352  CG  ASP A  41      22.570 -10.106 -13.911  1.00 95.68           C  
ATOM    353  OD1 ASP A  41      22.408 -11.290 -13.507  1.00 95.68           O  
ATOM    354  OD2 ASP A  41      23.504  -9.412 -13.444  1.00 95.68           O  
ATOM    355  N   PHE A  42      19.572  -9.567 -17.607  1.00 95.98           N  
ATOM    356  CA  PHE A  42      18.381  -9.241 -18.403  1.00 95.98           C  
ATOM    357  C   PHE A  42      17.507 -10.465 -18.687  1.00 95.98           C  
ATOM    358  CB  PHE A  42      18.792  -8.613 -19.741  1.00 95.98           C  
ATOM    359  O   PHE A  42      16.290 -10.392 -18.557  1.00 95.98           O  
ATOM    360  CG  PHE A  42      19.234  -7.166 -19.743  1.00 95.98           C  
ATOM    361  CD1 PHE A  42      19.505  -6.459 -18.554  1.00 95.98           C  
ATOM    362  CD2 PHE A  42      19.347  -6.511 -20.985  1.00 95.98           C  
ATOM    363  CE1 PHE A  42      19.898  -5.113 -18.613  1.00 95.98           C  
ATOM    364  CE2 PHE A  42      19.747  -5.168 -21.041  1.00 95.98           C  
ATOM    365  CZ  PHE A  42      20.029  -4.475 -19.857  1.00 95.98           C  
ATOM    366  N   GLN A  43      18.104 -11.608 -19.052  1.00 94.53           N  
ATOM    367  CA  GLN A  43      17.330 -12.832 -19.293  1.00 94.53           C  
ATOM    368  C   GLN A  43      16.627 -13.308 -18.022  1.00 94.53           C  
ATOM    369  CB  GLN A  43      18.242 -13.947 -19.829  1.00 94.53           C  
ATOM    370  O   GLN A  43      15.485 -13.752 -18.062  1.00 94.53           O  
ATOM    371  CG  GLN A  43      17.425 -15.181 -20.262  1.00 94.53           C  
ATOM    372  CD  GLN A  43      16.460 -14.838 -21.392  1.00 94.53           C  
ATOM    373  NE2 GLN A  43      15.188 -15.153 -21.293  1.00 94.53           N  
ATOM    374  OE1 GLN A  43      16.853 -14.225 -22.371  1.00 94.53           O  
ATOM    375  N   TYR A  44      17.315 -13.213 -16.887  1.00 93.63           N  
ATOM    376  CA  TYR A  44      16.712 -13.516 -15.601  1.00 93.63           C  
ATOM    377  C   TYR A  44      15.581 -12.557 -15.264  1.00 93.63           C  
ATOM    378  CB  TYR A  44      17.807 -13.505 -14.551  1.00 93.63           C  
ATOM    379  O   TYR A  44      14.550 -13.023 -14.800  1.00 93.63           O  
ATOM    380  CG  TYR A  44      17.349 -13.672 -13.119  1.00 93.63           C  
ATOM    381  CD1 TYR A  44      16.973 -12.544 -12.362  1.00 93.63           C  
ATOM    382  CD2 TYR A  44      17.284 -14.959 -12.552  1.00 93.63           C  
ATOM    383  CE1 TYR A  44      16.506 -12.706 -11.044  1.00 93.63           C  
ATOM    384  CE2 TYR A  44      16.847 -15.119 -11.224  1.00 93.63           C  
ATOM    385  OH  TYR A  44      15.956 -14.170  -9.221  1.00 93.63           O  
ATOM    386  CZ  TYR A  44      16.437 -13.996 -10.477  1.00 93.63           C  
ATOM    387  N   ILE A  45      15.743 -11.260 -15.537  1.00 92.26           N  
ATOM    388  CA  ILE A  45      14.692 -10.278 -15.277  1.00 92.26           C  
ATOM    389  C   ILE A  45      13.431 -10.618 -16.078  1.00 92.26           C  
ATOM    390  CB  ILE A  45      15.174  -8.829 -15.494  1.00 92.26           C  
ATOM    391  O   ILE A  45      12.373 -10.784 -15.490  1.00 92.26           O  
ATOM    392  CG1 ILE A  45      16.180  -8.451 -14.389  1.00 92.26           C  
ATOM    393  CG2 ILE A  45      13.972  -7.875 -15.430  1.00 92.26           C  
ATOM    394  CD1 ILE A  45      17.029  -7.210 -14.699  1.00 92.26           C  
ATOM    395  N   VAL A  46      13.546 -10.843 -17.384  1.00 90.41           N  
ATOM    396  CA  VAL A  46      12.387 -11.191 -18.232  1.00 90.41           C  
ATOM    397  C   VAL A  46      11.712 -12.491 -17.788  1.00 90.41           C  
ATOM    398  CB  VAL A  46      12.828 -11.260 -19.702  1.00 90.41           C  
ATOM    399  O   VAL A  46      10.493 -12.600 -17.813  1.00 90.41           O  
ATOM    400  CG1 VAL A  46      11.737 -11.752 -20.657  1.00 90.41           C  
ATOM    401  CG2 VAL A  46      13.260  -9.858 -20.137  1.00 90.41           C  
ATOM    402  N   ASN A  47      12.488 -13.474 -17.324  1.00 89.19           N  
ATOM    403  CA  ASN A  47      11.935 -14.752 -16.875  1.00 89.19           C  
ATOM    404  C   ASN A  47      11.262 -14.687 -15.492  1.00 89.19           C  
ATOM    405  CB  ASN A  47      13.060 -15.799 -16.848  1.00 89.19           C  
ATOM    406  O   ASN A  47      10.471 -15.569 -15.173  1.00 89.19           O  
ATOM    407  CG  ASN A  47      13.584 -16.211 -18.211  1.00 89.19           C  
ATOM    408  ND2 ASN A  47      14.533 -17.118 -18.239  1.00 89.19           N  
ATOM    409  OD1 ASN A  47      13.184 -15.774 -19.273  1.00 89.19           O  
ATOM    410  N   GLN A  48      11.638 -13.726 -14.643  1.00 84.80           N  
ATOM    411  CA  GLN A  48      11.236 -13.687 -13.229  1.00 84.80           C  
ATOM    412  C   GLN A  48      10.316 -12.512 -12.885  1.00 84.80           C  
ATOM    413  CB  GLN A  48      12.489 -13.659 -12.337  1.00 84.80           C  
ATOM    414  O   GLN A  48       9.657 -12.541 -11.848  1.00 84.80           O  
ATOM    415  CG  GLN A  48      13.376 -14.903 -12.488  1.00 84.80           C  
ATOM    416  CD  GLN A  48      12.721 -16.199 -12.032  1.00 84.80           C  
ATOM    417  NE2 GLN A  48      13.193 -17.334 -12.499  1.00 84.80           N  
ATOM    418  OE1 GLN A  48      11.810 -16.243 -11.230  1.00 84.80           O  
ATOM    419  N   TYR A  49      10.264 -11.482 -13.729  1.00 82.39           N  
ATOM    420  CA  TYR A  49       9.515 -10.254 -13.484  1.00 82.39           C  
ATOM    421  C   TYR A  49       8.520 -10.041 -14.633  1.00 82.39           C  
ATOM    422  CB  TYR A  49      10.480  -9.072 -13.299  1.00 82.39           C  
ATOM    423  O   TYR A  49       8.913  -9.568 -15.700  1.00 82.39           O  
ATOM    424  CG  TYR A  49      11.431  -9.224 -12.122  1.00 82.39           C  
ATOM    425  CD1 TYR A  49      11.137  -8.650 -10.873  1.00 82.39           C  
ATOM    426  CD2 TYR A  49      12.599  -9.987 -12.268  1.00 82.39           C  
ATOM    427  CE1 TYR A  49      12.010  -8.851  -9.785  1.00 82.39           C  
ATOM    428  CE2 TYR A  49      13.499 -10.158 -11.206  1.00 82.39           C  
ATOM    429  OH  TYR A  49      14.034  -9.799  -8.901  1.00 82.39           O  
ATOM    430  CZ  TYR A  49      13.196  -9.600  -9.952  1.00 82.39           C  
ATOM    431  N   PRO A  50       7.236 -10.403 -14.435  1.00 78.58           N  
ATOM    432  CA  PRO A  50       6.176 -10.130 -15.402  1.00 78.58           C  
ATOM    433  C   PRO A  50       6.127  -8.645 -15.789  1.00 78.58           C  
ATOM    434  CB  PRO A  50       4.876 -10.581 -14.725  1.00 78.58           C  
ATOM    435  O   PRO A  50       6.359  -7.782 -14.942  1.00 78.58           O  
ATOM    436  CG  PRO A  50       5.340 -11.647 -13.733  1.00 78.58           C  
ATOM    437  CD  PRO A  50       6.701 -11.121 -13.287  1.00 78.58           C  
ATOM    438  N   GLY A  51       5.829  -8.358 -17.058  1.00 79.36           N  
ATOM    439  CA  GLY A  51       5.842  -6.996 -17.610  1.00 79.36           C  
ATOM    440  C   GLY A  51       7.222  -6.503 -18.059  1.00 79.36           C  
ATOM    441  O   GLY A  51       7.362  -5.341 -18.415  1.00 79.36           O  
ATOM    442  N   MET A  52       8.245  -7.361 -18.048  1.00 86.97           N  
ATOM    443  CA  MET A  52       9.559  -7.069 -18.626  1.00 86.97           C  
ATOM    444  C   MET A  52       9.704  -7.790 -19.964  1.00 86.97           C  
ATOM    445  CB  MET A  52      10.664  -7.508 -17.660  1.00 86.97           C  
ATOM    446  O   MET A  52       9.542  -9.010 -20.027  1.00 86.97           O  
ATOM    447  CG  MET A  52      10.650  -6.696 -16.366  1.00 86.97           C  
ATOM    448  SD  MET A  52      11.319  -5.024 -16.530  1.00 86.97           S  
ATOM    449  CE  MET A  52      10.760  -4.377 -14.941  1.00 86.97           C  
ATOM    450  N   ILE A  53      10.066  -7.065 -21.021  1.00 89.82           N  
ATOM    451  CA  ILE A  53      10.259  -7.625 -22.362  1.00 89.82           C  
ATOM    452  C   ILE A  53      11.729  -7.571 -22.751  1.00 89.82           C  
ATOM    453  CB  ILE A  53       9.355  -6.945 -23.413  1.00 89.82           C  
ATOM    454  O   ILE A  53      12.431  -6.578 -22.548  1.00 89.82           O  
ATOM    455  CG1 ILE A  53       7.877  -7.155 -23.026  1.00 89.82           C  
ATOM    456  CG2 ILE A  53       9.629  -7.523 -24.820  1.00 89.82           C  
ATOM    457  CD1 ILE A  53       6.880  -6.539 -24.012  1.00 89.82           C  
ATOM    458  N   ARG A  54      12.201  -8.659 -23.370  1.00 92.09           N  
ATOM    459  CA  ARG A  54      13.512  -8.671 -24.011  1.00 92.09           C  
ATOM    460  C   ARG A  54      13.429  -8.092 -25.422  1.00 92.09           C  
ATOM    461  CB  ARG A  54      14.111 -10.091 -24.022  1.00 92.09           C  
ATOM    462  O   ARG A  54      12.891  -8.742 -26.314  1.00 92.09           O  
ATOM    463  CG  ARG A  54      15.617 -10.064 -24.304  1.00 92.09           C  
ATOM    464  CD  ARG A  54      16.397  -9.378 -23.174  1.00 92.09           C  
ATOM    465  NE  ARG A  54      17.815  -9.223 -23.521  1.00 92.09           N  
ATOM    466  NH1 ARG A  54      18.667 -10.847 -22.136  1.00 92.09           N  
ATOM    467  NH2 ARG A  54      20.052  -9.531 -23.274  1.00 92.09           N  
ATOM    468  CZ  ARG A  54      18.829  -9.868 -22.982  1.00 92.09           C  
ATOM    469  N   GLY A  55      14.039  -6.929 -25.632  1.00 90.09           N  
ATOM    470  CA  GLY A  55      14.303  -6.383 -26.962  1.00 90.09           C  
ATOM    471  C   GLY A  55      15.682  -6.777 -27.511  1.00 90.09           C  
ATOM    472  O   GLY A  55      16.455  -7.519 -26.886  1.00 90.09           O  
ATOM    473  N   HIS A  56      16.026  -6.268 -28.699  1.00 89.20           N  
ATOM    474  CA  HIS A  56      17.338  -6.506 -29.308  1.00 89.20           C  
ATOM    475  C   HIS A  56      18.436  -5.756 -28.544  1.00 89.20           C  
ATOM    476  CB  HIS A  56      17.340  -6.140 -30.798  1.00 89.20           C  
ATOM    477  O   HIS A  56      18.665  -4.569 -28.745  1.00 89.20           O  
ATOM    478  CG  HIS A  56      18.633  -6.548 -31.464  1.00 89.20           C  
ATOM    479  CD2 HIS A  56      19.758  -5.782 -31.628  1.00 89.20           C  
ATOM    480  ND1 HIS A  56      18.918  -7.797 -31.971  1.00 89.20           N  
ATOM    481  CE1 HIS A  56      20.176  -7.780 -32.441  1.00 89.20           C  
ATOM    482  NE2 HIS A  56      20.736  -6.580 -32.236  1.00 89.20           N  
ATOM    483  N   GLY A  57      19.127  -6.460 -27.647  1.00 91.97           N  
ATOM    484  CA  GLY A  57      20.200  -5.866 -26.846  1.00 91.97           C  
ATOM    485  C   GLY A  57      19.711  -4.942 -25.727  1.00 91.97           C  
ATOM    486  O   GLY A  57      20.543  -4.341 -25.053  1.00 91.97           O  
ATOM    487  N   CYS A  58      18.410  -4.869 -25.468  1.00 94.39           N  
ATOM    488  CA  CYS A  58      17.818  -4.073 -24.397  1.00 94.39           C  
ATOM    489  C   CYS A  58      16.861  -4.900 -23.539  1.00 94.39           C  
ATOM    490  CB  CYS A  58      17.151  -2.821 -24.990  1.00 94.39           C  
ATOM    491  O   CYS A  58      16.552  -6.063 -23.830  1.00 94.39           O  
ATOM    492  SG  CYS A  58      15.907  -3.278 -26.228  1.00 94.39           S  
ATOM    493  N   LEU A  59      16.463  -4.281 -22.442  1.00 94.19           N  
ATOM    494  CA  LEU A  59      15.383  -4.690 -21.575  1.00 94.19           C  
ATOM    495  C   LEU A  59      14.416  -3.509 -21.497  1.00 94.19           C  
ATOM    496  CB  LEU A  59      16.011  -5.070 -20.229  1.00 94.19           C  
ATOM    497  O   LEU A  59      14.860  -2.378 -21.300  1.00 94.19           O  
ATOM    498  CG  LEU A  59      15.029  -5.568 -19.167  1.00 94.19           C  
ATOM    499  CD1 LEU A  59      14.208  -6.752 -19.656  1.00 94.19           C  
ATOM    500  CD2 LEU A  59      15.832  -6.062 -17.964  1.00 94.19           C  
ATOM    501  N   ASP A  60      13.133  -3.787 -21.679  1.00 89.87           N  
ATOM    502  CA  ASP A  60      12.070  -2.787 -21.728  1.00 89.87           C  
ATOM    503  C   ASP A  60      10.953  -3.167 -20.760  1.00 89.87           C  
ATOM    504  CB  ASP A  60      11.534  -2.669 -23.164  1.00 89.87           C  
ATOM    505  O   ASP A  60      10.721  -4.352 -20.494  1.00 89.87           O  
ATOM    506  CG  ASP A  60      12.599  -2.109 -24.103  1.00 89.87           C  
ATOM    507  OD1 ASP A  60      13.044  -0.973 -23.851  1.00 89.87           O  
ATOM    508  OD2 ASP A  60      13.049  -2.823 -25.031  1.00 89.87           O  
ATOM    509  N   PHE A  61      10.245  -2.163 -20.254  1.00 80.39           N  
ATOM    510  CA  PHE A  61       8.912  -2.386 -19.712  1.00 80.39           C  
ATOM    511  C   PHE A  61       7.933  -2.709 -20.842  1.00 80.39           C  
ATOM    512  CB  PHE A  61       8.444  -1.172 -18.907  1.00 80.39           C  
ATOM    513  O   PHE A  61       8.004  -2.147 -21.934  1.00 80.39           O  
ATOM    514  CG  PHE A  61       8.742  -1.280 -17.427  1.00 80.39           C  
ATOM    515  CD1 PHE A  61       7.767  -1.805 -16.558  1.00 80.39           C  
ATOM    516  CD2 PHE A  61       9.992  -0.891 -16.917  1.00 80.39           C  
ATOM    517  CE1 PHE A  61       8.025  -1.913 -15.180  1.00 80.39           C  
ATOM    518  CE2 PHE A  61      10.248  -1.015 -15.540  1.00 80.39           C  
ATOM    519  CZ  PHE A  61       9.268  -1.513 -14.671  1.00 80.39           C  
ATOM    520  N   ASP A  62       6.997  -3.606 -20.562  1.00 76.32           N  
ATOM    521  CA  ASP A  62       5.872  -3.875 -21.441  1.00 76.32           C  
ATOM    522  C   ASP A  62       4.884  -2.701 -21.407  1.00 76.32           C  
ATOM    523  CB  ASP A  62       5.208  -5.204 -21.058  1.00 76.32           C  
ATOM    524  O   ASP A  62       3.959  -2.650 -20.591  1.00 76.32           O  
ATOM    525  CG  ASP A  62       4.240  -5.684 -22.138  1.00 76.32           C  
ATOM    526  OD1 ASP A  62       3.978  -4.922 -23.100  1.00 76.32           O  
ATOM    527  OD2 ASP A  62       3.804  -6.850 -22.038  1.00 76.32           O  
ATOM    528  N   ASP A  63       5.094  -1.741 -22.306  1.00 66.12           N  
ATOM    529  CA  ASP A  63       4.197  -0.601 -22.512  1.00 66.12           C  
ATOM    530  C   ASP A  63       2.828  -1.006 -23.093  1.00 66.12           C  
ATOM    531  CB  ASP A  63       4.879   0.453 -23.405  1.00 66.12           C  
ATOM    532  O   ASP A  63       1.959  -0.150 -23.234  1.00 66.12           O  
ATOM    533  CG  ASP A  63       5.997   1.265 -22.733  1.00 66.12           C  
ATOM    534  OD1 ASP A  63       6.068   1.318 -21.477  1.00 66.12           O  
ATOM    535  OD2 ASP A  63       6.764   1.897 -23.488  1.00 66.12           O  
ATOM    536  N   SER A  64       2.575  -2.289 -23.405  1.00 65.43           N  
ATOM    537  CA  SER A  64       1.208  -2.738 -23.723  1.00 65.43           C  
ATOM    538  C   SER A  64       0.270  -2.692 -22.511  1.00 65.43           C  
ATOM    539  CB  SER A  64       1.195  -4.130 -24.361  1.00 65.43           C  
ATOM    540  O   SER A  64      -0.944  -2.842 -22.660  1.00 65.43           O  
ATOM    541  OG  SER A  64       1.442  -5.156 -23.429  1.00 65.43           O  
ATOM    542  N   THR A  65       0.820  -2.456 -21.317  1.00 56.12           N  
ATOM    543  CA  THR A  65       0.065  -2.260 -20.083  1.00 56.12           C  
ATOM    544  C   THR A  65       0.198  -0.813 -19.599  1.00 56.12           C  
ATOM    545  CB  THR A  65       0.475  -3.287 -19.011  1.00 56.12           C  
ATOM    546  O   THR A  65       1.303  -0.285 -19.488  1.00 56.12           O  
ATOM    547  CG2 THR A  65       0.352  -4.732 -19.503  1.00 56.12           C  
ATOM    548  OG1 THR A  65       1.802  -3.127 -18.561  1.00 56.12           O  
ATOM    549  N   ASP A  66      -0.927  -0.178 -19.249  1.00 54.91           N  
ATOM    550  CA  ASP A  66      -0.969   1.170 -18.647  1.00 54.91           C  
ATOM    551  C   ASP A  66      -0.391   1.214 -17.210  1.00 54.91           C  
ATOM    552  CB  ASP A  66      -2.419   1.703 -18.665  1.00 54.91           C  
ATOM    553  O   ASP A  66      -0.366   2.266 -16.567  1.00 54.91           O  
ATOM    554  CG  ASP A  66      -2.885   2.242 -20.023  1.00 54.91           C  
ATOM    555  OD1 ASP A  66      -2.053   2.843 -20.739  1.00 54.91           O  
ATOM    556  OD2 ASP A  66      -4.098   2.109 -20.304  1.00 54.91           O  
ATOM    557  N   ASP A  67       0.090   0.081 -16.685  1.00 56.71           N  
ATOM    558  CA  ASP A  67       0.599  -0.046 -15.322  1.00 56.71           C  
ATOM    559  C   ASP A  67       1.992   0.607 -15.191  1.00 56.71           C  
ATOM    560  CB  ASP A  67       0.574  -1.527 -14.874  1.00 56.71           C  
ATOM    561  O   ASP A  67       3.026   0.109 -15.654  1.00 56.71           O  
ATOM    562  CG  ASP A  67      -0.594  -1.930 -13.951  1.00 56.71           C  
ATOM    563  OD1 ASP A  67      -1.420  -1.082 -13.547  1.00 56.71           O  
ATOM    564  OD2 ASP A  67      -0.574  -3.083 -13.456  1.00 56.71           O  
ATOM    565  N   LYS A  68       2.025   1.752 -14.500  1.00 58.34           N  
ATOM    566  CA  LYS A  68       3.249   2.524 -14.209  1.00 58.34           C  
ATOM    567  C   LYS A  68       3.908   2.154 -12.882  1.00 58.34           C  
ATOM    568  CB  LYS A  68       2.940   4.025 -14.277  1.00 58.34           C  
ATOM    569  O   LYS A  68       4.878   2.776 -12.473  1.00 58.34           O  
ATOM    570  CG  LYS A  68       2.582   4.439 -15.708  1.00 58.34           C  
ATOM    571  CD  LYS A  68       2.342   5.945 -15.779  1.00 58.34           C  
ATOM    572  CE  LYS A  68       1.962   6.298 -17.216  1.00 58.34           C  
ATOM    573  NZ  LYS A  68       1.657   7.740 -17.344  1.00 58.34           N  
ATOM    574  N   GLU A  69       3.394   1.154 -12.185  1.00 63.75           N  
ATOM    575  CA  GLU A  69       3.799   0.842 -10.819  1.00 63.75           C  
ATOM    576  C   GLU A  69       5.101   0.013 -10.746  1.00 63.75           C  
ATOM    577  CB  GLU A  69       2.600   0.185 -10.141  1.00 63.75           C  
ATOM    578  O   GLU A  69       5.497  -0.664 -11.694  1.00 63.75           O  
ATOM    579  CG  GLU A  69       2.720   0.157  -8.620  1.00 63.75           C  
ATOM    580  CD  GLU A  69       1.545  -0.593  -7.997  1.00 63.75           C  
ATOM    581  OE1 GLU A  69       1.742  -1.211  -6.927  1.00 63.75           O  
ATOM    582  OE2 GLU A  69       0.476  -0.629  -8.633  1.00 63.75           O  
ATOM    583  N   TYR A  70       5.841   0.115  -9.636  1.00 63.22           N  
ATOM    584  CA  TYR A  70       7.013  -0.728  -9.374  1.00 63.22           C  
ATOM    585  C   TYR A  70       6.558  -2.130  -8.960  1.00 63.22           C  
ATOM    586  CB  TYR A  70       7.831  -0.155  -8.208  1.00 63.22           C  
ATOM    587  O   TYR A  70       5.858  -2.250  -7.955  1.00 63.22           O  
ATOM    588  CG  TYR A  70       8.702   1.054  -8.435  1.00 63.22           C  
ATOM    589  CD1 TYR A  70       9.963   0.910  -9.037  1.00 63.22           C  
ATOM    590  CD2 TYR A  70       8.306   2.300  -7.916  1.00 63.22           C  
ATOM    591  CE1 TYR A  70      10.838   2.011  -9.105  1.00 63.22           C  
ATOM    592  CE2 TYR A  70       9.158   3.412  -8.024  1.00 63.22           C  
ATOM    593  OH  TYR A  70      11.235   4.351  -8.773  1.00 63.22           O  
ATOM    594  CZ  TYR A  70      10.424   3.271  -8.629  1.00 63.22           C  
ATOM    595  N   VAL A  71       7.055  -3.190  -9.609  1.00 71.90           N  
ATOM    596  CA  VAL A  71       6.825  -4.578  -9.156  1.00 71.90           C  
ATOM    597  C   VAL A  71       7.214  -4.727  -7.679  1.00 71.90           C  
ATOM    598  CB  VAL A  71       7.584  -5.603 -10.027  1.00 71.90           C  
ATOM    599  O   VAL A  71       8.188  -4.120  -7.216  1.00 71.90           O  
ATOM    600  CG1 VAL A  71       7.249  -7.053  -9.650  1.00 71.90           C  
ATOM    601  CG2 VAL A  71       7.233  -5.447 -11.512  1.00 71.90           C  
ATOM    602  N   PHE A  72       6.477  -5.557  -6.935  1.00 70.62           N  
ATOM    603  CA  PHE A  72       6.576  -5.672  -5.476  1.00 70.62           C  
ATOM    604  C   PHE A  72       8.013  -5.760  -4.949  1.00 70.62           C  
ATOM    605  CB  PHE A  72       5.813  -6.922  -5.027  1.00 70.62           C  
ATOM    606  O   PHE A  72       8.368  -5.100  -3.974  1.00 70.62           O  
ATOM    607  CG  PHE A  72       5.781  -7.100  -3.524  1.00 70.62           C  
ATOM    608  CD1 PHE A  72       6.868  -7.677  -2.836  1.00 70.62           C  
ATOM    609  CD2 PHE A  72       4.657  -6.659  -2.806  1.00 70.62           C  
ATOM    610  CE1 PHE A  72       6.822  -7.821  -1.440  1.00 70.62           C  
ATOM    611  CE2 PHE A  72       4.617  -6.789  -1.412  1.00 70.62           C  
ATOM    612  CZ  PHE A  72       5.699  -7.361  -0.731  1.00 70.62           C  
ATOM    613  N   ASP A  73       8.858  -6.580  -5.576  1.00 67.99           N  
ATOM    614  CA  ASP A  73      10.222  -6.796  -5.092  1.00 67.99           C  
ATOM    615  C   ASP A  73      11.096  -5.542  -5.215  1.00 67.99           C  
ATOM    616  CB  ASP A  73      10.849  -7.987  -5.822  1.00 67.99           C  
ATOM    617  O   ASP A  73      11.967  -5.331  -4.370  1.00 67.99           O  
ATOM    618  CG  ASP A  73      10.309  -9.346  -5.358  1.00 67.99           C  
ATOM    619  OD1 ASP A  73       9.611  -9.426  -4.312  1.00 67.99           O  
ATOM    620  OD2 ASP A  73      10.646 -10.333  -6.032  1.00 67.99           O  
ATOM    621  N   VAL A  74      10.826  -4.675  -6.198  1.00 69.57           N  
ATOM    622  CA  VAL A  74      11.477  -3.366  -6.325  1.00 69.57           C  
ATOM    623  C   VAL A  74      10.958  -2.430  -5.242  1.00 69.57           C  
ATOM    624  CB  VAL A  74      11.279  -2.739  -7.717  1.00 69.57           C  
ATOM    625  O   VAL A  74      11.768  -1.886  -4.484  1.00 69.57           O  
ATOM    626  CG1 VAL A  74      12.123  -1.465  -7.845  1.00 69.57           C  
ATOM    627  CG2 VAL A  74      11.703  -3.706  -8.822  1.00 69.57           C  
ATOM    628  N   LYS A  75       9.627  -2.331  -5.072  1.00 70.33           N  
ATOM    629  CA  LYS A  75       9.021  -1.550  -3.978  1.00 70.33           C  
ATOM    630  C   LYS A  75       9.610  -1.942  -2.638  1.00 70.33           C  
ATOM    631  CB  LYS A  75       7.493  -1.713  -3.897  1.00 70.33           C  
ATOM    632  O   LYS A  75       9.995  -1.068  -1.876  1.00 70.33           O  
ATOM    633  CG  LYS A  75       6.788  -0.930  -4.997  1.00 70.33           C  
ATOM    634  CD  LYS A  75       5.270  -0.834  -4.781  1.00 70.33           C  
ATOM    635  CE  LYS A  75       4.666   0.145  -5.790  1.00 70.33           C  
ATOM    636  NZ  LYS A  75       3.227   0.394  -5.545  1.00 70.33           N  
ATOM    637  N   ARG A  76       9.744  -3.235  -2.352  1.00 70.84           N  
ATOM    638  CA  ARG A  76      10.293  -3.725  -1.082  1.00 70.84           C  
ATOM    639  C   ARG A  76      11.701  -3.198  -0.791  1.00 70.84           C  
ATOM    640  CB  ARG A  76      10.239  -5.257  -1.099  1.00 70.84           C  
ATOM    641  O   ARG A  76      12.048  -3.015   0.370  1.00 70.84           O  
ATOM    642  CG  ARG A  76      10.598  -5.848   0.273  1.00 70.84           C  
ATOM    643  CD  ARG A  76      10.480  -7.372   0.294  1.00 70.84           C  
ATOM    644  NE  ARG A  76      11.427  -8.011  -0.641  1.00 70.84           N  
ATOM    645  NH1 ARG A  76      10.966 -10.192  -0.088  1.00 70.84           N  
ATOM    646  NH2 ARG A  76      12.464  -9.747  -1.683  1.00 70.84           N  
ATOM    647  CZ  ARG A  76      11.617  -9.309  -0.796  1.00 70.84           C  
ATOM    648  N   THR A  77      12.512  -2.954  -1.818  1.00 75.23           N  
ATOM    649  CA  THR A  77      13.883  -2.447  -1.638  1.00 75.23           C  
ATOM    650  C   THR A  77      13.955  -0.932  -1.483  1.00 75.23           C  
ATOM    651  CB  THR A  77      14.814  -2.921  -2.758  1.00 75.23           C  
ATOM    652  O   THR A  77      14.788  -0.443  -0.717  1.00 75.23           O  
ATOM    653  CG2 THR A  77      14.913  -4.448  -2.775  1.00 75.23           C  
ATOM    654  OG1 THR A  77      14.432  -2.488  -4.043  1.00 75.23           O  
ATOM    655  N   LEU A  78      13.060  -0.194  -2.143  1.00 76.68           N  
ATOM    656  CA  LEU A  78      12.955   1.255  -1.997  1.00 76.68           C  
ATOM    657  C   LEU A  78      12.505   1.618  -0.585  1.00 76.68           C  
ATOM    658  CB  LEU A  78      11.971   1.822  -3.031  1.00 76.68           C  
ATOM    659  O   LEU A  78      11.558   1.026  -0.065  1.00 76.68           O  
ATOM    660  CG  LEU A  78      12.440   1.676  -4.486  1.00 76.68           C  
ATOM    661  CD1 LEU A  78      11.339   2.157  -5.423  1.00 76.68           C  
ATOM    662  CD2 LEU A  78      13.706   2.488  -4.760  1.00 76.68           C  
ATOM    663  N   GLN A  79      13.164   2.607   0.018  1.00 84.23           N  
ATOM    664  CA  GLN A  79      12.800   3.143   1.333  1.00 84.23           C  
ATOM    665  C   GLN A  79      12.662   2.062   2.424  1.00 84.23           C  
ATOM    666  CB  GLN A  79      11.566   4.066   1.201  1.00 84.23           C  
ATOM    667  O   GLN A  79      11.816   2.139   3.308  1.00 84.23           O  
ATOM    668  CG  GLN A  79      11.662   5.145   0.107  1.00 84.23           C  
ATOM    669  CD  GLN A  79      12.846   6.096   0.262  1.00 84.23           C  
ATOM    670  NE2 GLN A  79      13.078   6.952  -0.703  1.00 84.23           N  
ATOM    671  OE1 GLN A  79      13.611   6.059   1.213  1.00 84.23           O  
ATOM    672  N   SER A  80      13.490   1.014   2.370  1.00 86.43           N  
ATOM    673  CA  SER A  80      13.372  -0.144   3.274  1.00 86.43           C  
ATOM    674  C   SER A  80      13.584   0.184   4.760  1.00 86.43           C  
ATOM    675  CB  SER A  80      14.357  -1.236   2.856  1.00 86.43           C  
ATOM    676  O   SER A  80      13.055  -0.512   5.625  1.00 86.43           O  
ATOM    677  OG  SER A  80      15.693  -0.766   2.932  1.00 86.43           O  
ATOM    678  N   VAL A  81      14.359   1.225   5.084  1.00 92.52           N  
ATOM    679  CA  VAL A  81      14.503   1.722   6.465  1.00 92.52           C  
ATOM    680  C   VAL A  81      13.218   2.425   6.897  1.00 92.52           C  
ATOM    681  CB  VAL A  81      15.736   2.631   6.620  1.00 92.52           C  
ATOM    682  O   VAL A  81      12.613   2.001   7.876  1.00 92.52           O  
ATOM    683  CG1 VAL A  81      15.842   3.215   8.031  1.00 92.52           C  
ATOM    684  CG2 VAL A  81      17.021   1.835   6.346  1.00 92.52           C  
ATOM    685  N   ALA A  82      12.740   3.388   6.105  1.00 95.83           N  
ATOM    686  CA  ALA A  82      11.492   4.106   6.357  1.00 95.83           C  
ATOM    687  C   ALA A  82      10.296   3.161   6.562  1.00 95.83           C  
ATOM    688  CB  ALA A  82      11.248   5.026   5.159  1.00 95.83           C  
ATOM    689  O   ALA A  82       9.524   3.306   7.505  1.00 95.83           O  
ATOM    690  N   LYS A  83      10.177   2.118   5.734  1.00 95.68           N  
ATOM    691  CA  LYS A  83       9.093   1.126   5.844  1.00 95.68           C  
ATOM    692  C   LYS A  83       9.121   0.354   7.157  1.00 95.68           C  
ATOM    693  CB  LYS A  83       9.151   0.169   4.653  1.00 95.68           C  
ATOM    694  O   LYS A  83       8.063   0.083   7.715  1.00 95.68           O  
ATOM    695  CG  LYS A  83       8.716   0.942   3.413  1.00 95.68           C  
ATOM    696  CD  LYS A  83       8.920   0.153   2.130  1.00 95.68           C  
ATOM    697  CE  LYS A  83       8.442   1.112   1.042  1.00 95.68           C  
ATOM    698  NZ  LYS A  83       8.828   0.655  -0.295  1.00 95.68           N  
ATOM    699  N   ARG A  84      10.315   0.034   7.662  1.00 96.55           N  
ATOM    700  CA  ARG A  84      10.484  -0.622   8.966  1.00 96.55           C  
ATOM    701  C   ARG A  84      10.190   0.325  10.124  1.00 96.55           C  
ATOM    702  CB  ARG A  84      11.890  -1.217   9.082  1.00 96.55           C  
ATOM    703  O   ARG A  84       9.591  -0.109  11.100  1.00 96.55           O  
ATOM    704  CG  ARG A  84      12.008  -2.495   8.241  1.00 96.55           C  
ATOM    705  CD  ARG A  84      13.383  -3.145   8.401  1.00 96.55           C  
ATOM    706  NE  ARG A  84      14.446  -2.345   7.762  1.00 96.55           N  
ATOM    707  NH1 ARG A  84      16.221  -3.304   8.855  1.00 96.55           N  
ATOM    708  NH2 ARG A  84      16.590  -1.715   7.329  1.00 96.55           N  
ATOM    709  CZ  ARG A  84      15.743  -2.456   7.985  1.00 96.55           C  
ATOM    710  N   GLU A  85      10.559   1.599  10.012  1.00 97.49           N  
ATOM    711  CA  GLU A  85      10.208   2.622  11.007  1.00 97.49           C  
ATOM    712  C   GLU A  85       8.690   2.786  11.129  1.00 97.49           C  
ATOM    713  CB  GLU A  85      10.851   3.966  10.637  1.00 97.49           C  
ATOM    714  O   GLU A  85       8.144   2.718  12.231  1.00 97.49           O  
ATOM    715  CG  GLU A  85      12.369   3.950  10.834  1.00 97.49           C  
ATOM    716  CD  GLU A  85      13.036   5.297  10.518  1.00 97.49           C  
ATOM    717  OE1 GLU A  85      14.255   5.390  10.757  1.00 97.49           O  
ATOM    718  OE2 GLU A  85      12.355   6.247  10.065  1.00 97.49           O  
ATOM    719  N   ILE A  86       8.004   2.917   9.992  1.00 98.37           N  
ATOM    720  CA  ILE A  86       6.543   3.023   9.928  1.00 98.37           C  
ATOM    721  C   ILE A  86       5.882   1.773  10.507  1.00 98.37           C  
ATOM    722  CB  ILE A  86       6.103   3.262   8.470  1.00 98.37           C  
ATOM    723  O   ILE A  86       4.976   1.885  11.329  1.00 98.37           O  
ATOM    724  CG1 ILE A  86       6.564   4.656   8.007  1.00 98.37           C  
ATOM    725  CG2 ILE A  86       4.577   3.155   8.311  1.00 98.37           C  
ATOM    726  CD1 ILE A  86       6.574   4.807   6.487  1.00 98.37           C  
ATOM    727  N   ALA A  87       6.350   0.584  10.121  1.00 98.16           N  
ATOM    728  CA  ALA A  87       5.838  -0.683  10.634  1.00 98.16           C  
ATOM    729  C   ALA A  87       6.019  -0.823  12.153  1.00 98.16           C  
ATOM    730  CB  ALA A  87       6.558  -1.809   9.897  1.00 98.16           C  
ATOM    731  O   ALA A  87       5.078  -1.201  12.850  1.00 98.16           O  
ATOM    732  N   ALA A  88       7.195  -0.476  12.682  1.00 97.58           N  
ATOM    733  CA  ALA A  88       7.465  -0.519  14.115  1.00 97.58           C  
ATOM    734  C   ALA A  88       6.548   0.441  14.888  1.00 97.58           C  
ATOM    735  CB  ALA A  88       8.946  -0.195  14.343  1.00 97.58           C  
ATOM    736  O   ALA A  88       5.990   0.068  15.918  1.00 97.58           O  
ATOM    737  N   LEU A  89       6.333   1.650  14.366  1.00 97.76           N  
ATOM    738  CA  LEU A  89       5.422   2.630  14.951  1.00 97.76           C  
ATOM    739  C   LEU A  89       3.960   2.162  14.885  1.00 97.76           C  
ATOM    740  CB  LEU A  89       5.673   3.965  14.239  1.00 97.76           C  
ATOM    741  O   LEU A  89       3.266   2.196  15.900  1.00 97.76           O  
ATOM    742  CG  LEU A  89       4.840   5.165  14.716  1.00 97.76           C  
ATOM    743  CD1 LEU A  89       4.867   5.389  16.222  1.00 97.76           C  
ATOM    744  CD2 LEU A  89       5.466   6.415  14.099  1.00 97.76           C  
ATOM    745  N   ALA A  90       3.511   1.636  13.745  1.00 98.20           N  
ATOM    746  CA  ALA A  90       2.177   1.055  13.588  1.00 98.20           C  
ATOM    747  C   ALA A  90       1.940  -0.114  14.557  1.00 98.20           C  
ATOM    748  CB  ALA A  90       2.001   0.626  12.127  1.00 98.20           C  
ATOM    749  O   ALA A  90       0.882  -0.195  15.184  1.00 98.20           O  
ATOM    750  N   ARG A  91       2.951  -0.967  14.769  1.00 97.95           N  
ATOM    751  CA  ARG A  91       2.898  -2.080  15.725  1.00 97.95           C  
ATOM    752  C   ARG A  91       2.600  -1.622  17.155  1.00 97.95           C  
ATOM    753  CB  ARG A  91       4.210  -2.883  15.634  1.00 97.95           C  
ATOM    754  O   ARG A  91       1.881  -2.332  17.858  1.00 97.95           O  
ATOM    755  CG  ARG A  91       4.339  -4.015  16.663  1.00 97.95           C  
ATOM    756  CD  ARG A  91       3.237  -5.066  16.513  1.00 97.95           C  
ATOM    757  NE  ARG A  91       3.338  -6.077  17.574  1.00 97.95           N  
ATOM    758  NH1 ARG A  91       2.054  -5.003  19.160  1.00 97.95           N  
ATOM    759  NH2 ARG A  91       2.975  -7.001  19.595  1.00 97.95           N  
ATOM    760  CZ  ARG A  91       2.784  -6.018  18.770  1.00 97.95           C  
ATOM    761  N   THR A  92       3.087  -0.451  17.581  1.00 96.99           N  
ATOM    762  CA  THR A  92       2.795   0.098  18.926  1.00 96.99           C  
ATOM    763  C   THR A  92       1.325   0.457  19.132  1.00 96.99           C  
ATOM    764  CB  THR A  92       3.628   1.343  19.272  1.00 96.99           C  
ATOM    765  O   THR A  92       0.852   0.512  20.266  1.00 96.99           O  
ATOM    766  CG2 THR A  92       5.124   1.149  19.061  1.00 96.99           C  
ATOM    767  OG1 THR A  92       3.230   2.477  18.537  1.00 96.99           O  
ATOM    768  N   MET A  93       0.579   0.665  18.045  1.00 96.97           N  
ATOM    769  CA  MET A  93      -0.844   0.973  18.105  1.00 96.97           C  
ATOM    770  C   MET A  93      -1.704  -0.290  18.179  1.00 96.97           C  
ATOM    771  CB  MET A  93      -1.244   1.833  16.899  1.00 96.97           C  
ATOM    772  O   MET A  93      -2.910  -0.175  18.382  1.00 96.97           O  
ATOM    773  CG  MET A  93      -0.415   3.112  16.779  1.00 96.97           C  
ATOM    774  SD  MET A  93      -0.992   4.157  15.425  1.00 96.97           S  
ATOM    775  CE  MET A  93       0.171   5.529  15.596  1.00 96.97           C  
ATOM    776  N   ILE A  94      -1.138  -1.482  17.978  1.00 98.24           N  
ATOM    777  CA  ILE A  94      -1.859  -2.759  17.917  1.00 98.24           C  
ATOM    778  C   ILE A  94      -1.797  -3.454  19.278  1.00 98.24           C  
ATOM    779  CB  ILE A  94      -1.317  -3.636  16.769  1.00 98.24           C  
ATOM    780  O   ILE A  94      -0.719  -3.631  19.850  1.00 98.24           O  
ATOM    781  CG1 ILE A  94      -1.536  -2.923  15.415  1.00 98.24           C  
ATOM    782  CG2 ILE A  94      -2.010  -5.008  16.767  1.00 98.24           C  
ATOM    783  CD1 ILE A  94      -0.841  -3.603  14.235  1.00 98.24           C  
ATOM    784  N   LYS A  95      -2.962  -3.856  19.784  1.00 97.89           N  
ATOM    785  CA  LYS A  95      -3.156  -4.521  21.072  1.00 97.89           C  
ATOM    786  C   LYS A  95      -3.658  -5.947  20.861  1.00 97.89           C  
ATOM    787  CB  LYS A  95      -4.158  -3.721  21.919  1.00 97.89           C  
ATOM    788  O   LYS A  95      -4.317  -6.254  19.869  1.00 97.89           O  
ATOM    789  CG  LYS A  95      -3.677  -2.294  22.220  1.00 97.89           C  
ATOM    790  CD  LYS A  95      -4.730  -1.538  23.033  1.00 97.89           C  
ATOM    791  CE  LYS A  95      -4.260  -0.101  23.265  1.00 97.89           C  
ATOM    792  NZ  LYS A  95      -5.302   0.697  23.954  1.00 97.89           N  
ATOM    793  N   ASP A  96      -3.377  -6.807  21.833  1.00 98.14           N  
ATOM    794  CA  ASP A  96      -3.949  -8.152  21.868  1.00 98.14           C  
ATOM    795  C   ASP A  96      -5.488  -8.082  21.878  1.00 98.14           C  
ATOM    796  CB  ASP A  96      -3.424  -8.931  23.090  1.00 98.14           C  
ATOM    797  O   ASP A  96      -6.086  -7.300  22.619  1.00 98.14           O  
ATOM    798  CG  ASP A  96      -2.039  -9.572  22.907  1.00 98.14           C  
ATOM    799  OD1 ASP A  96      -1.399  -9.332  21.857  1.00 98.14           O  
ATOM    800  OD2 ASP A  96      -1.661 -10.370  23.803  1.00 98.14           O  
ATOM    801  N   GLY A  97      -6.121  -8.919  21.057  1.00 98.01           N  
ATOM    802  CA  GLY A  97      -7.567  -8.971  20.839  1.00 98.01           C  
ATOM    803  C   GLY A  97      -8.070  -8.121  19.668  1.00 98.01           C  
ATOM    804  O   GLY A  97      -9.238  -8.252  19.297  1.00 98.01           O  
ATOM    805  N   ASP A  98      -7.222  -7.287  19.062  1.00 98.25           N  
ATOM    806  CA  ASP A  98      -7.635  -6.448  17.938  1.00 98.25           C  
ATOM    807  C   ASP A  98      -7.992  -7.260  16.688  1.00 98.25           C  
ATOM    808  CB  ASP A  98      -6.563  -5.410  17.593  1.00 98.25           C  
ATOM    809  O   ASP A  98      -7.396  -8.296  16.387  1.00 98.25           O  
ATOM    810  CG  ASP A  98      -6.477  -4.265  18.596  1.00 98.25           C  
ATOM    811  OD1 ASP A  98      -7.478  -3.937  19.263  1.00 98.25           O  
ATOM    812  OD2 ASP A  98      -5.434  -3.582  18.581  1.00 98.25           O  
ATOM    813  N   CYS A  99      -8.946  -6.726  15.923  1.00 98.21           N  
ATOM    814  CA  CYS A  99      -9.337  -7.206  14.604  1.00 98.21           C  
ATOM    815  C   CYS A  99      -9.234  -6.052  13.604  1.00 98.21           C  
ATOM    816  CB  CYS A  99     -10.757  -7.771  14.690  1.00 98.21           C  
ATOM    817  O   CYS A  99      -9.880  -5.017  13.803  1.00 98.21           O  
ATOM    818  SG  CYS A  99     -11.254  -8.436  13.076  1.00 98.21           S  
ATOM    819  N   PHE A 100      -8.424  -6.208  12.555  1.00 98.72           N  
ATOM    820  CA  PHE A 100      -8.164  -5.136  11.594  1.00 98.72           C  
ATOM    821  C   PHE A 100      -7.911  -5.633  10.169  1.00 98.72           C  
ATOM    822  CB  PHE A 100      -7.002  -4.258  12.093  1.00 98.72           C  
ATOM    823  O   PHE A 100      -7.493  -6.772   9.945  1.00 98.72           O  
ATOM    824  CG  PHE A 100      -5.684  -4.969  12.312  1.00 98.72           C  
ATOM    825  CD1 PHE A 100      -5.373  -5.497  13.578  1.00 98.72           C  
ATOM    826  CD2 PHE A 100      -4.748  -5.068  11.266  1.00 98.72           C  
ATOM    827  CE1 PHE A 100      -4.127  -6.105  13.798  1.00 98.72           C  
ATOM    828  CE2 PHE A 100      -3.497  -5.666  11.489  1.00 98.72           C  
ATOM    829  CZ  PHE A 100      -3.186  -6.181  12.758  1.00 98.72           C  
ATOM    830  N   PHE A 101      -8.134  -4.744   9.200  1.00 98.74           N  
ATOM    831  CA  PHE A 101      -7.641  -4.943   7.840  1.00 98.74           C  
ATOM    832  C   PHE A 101      -6.170  -4.542   7.739  1.00 98.74           C  
ATOM    833  CB  PHE A 101      -8.464  -4.167   6.811  1.00 98.74           C  
ATOM    834  O   PHE A 101      -5.768  -3.492   8.247  1.00 98.74           O  
ATOM    835  CG  PHE A 101      -9.822  -4.758   6.508  1.00 98.74           C  
ATOM    836  CD1 PHE A 101      -9.923  -5.951   5.771  1.00 98.74           C  
ATOM    837  CD2 PHE A 101     -10.987  -4.086   6.907  1.00 98.74           C  
ATOM    838  CE1 PHE A 101     -11.189  -6.472   5.449  1.00 98.74           C  
ATOM    839  CE2 PHE A 101     -12.251  -4.618   6.613  1.00 98.74           C  
ATOM    840  CZ  PHE A 101     -12.350  -5.805   5.872  1.00 98.74           C  
ATOM    841  N   LEU A 102      -5.391  -5.351   7.030  1.00 98.73           N  
ATOM    842  CA  LEU A 102      -4.038  -5.030   6.603  1.00 98.73           C  
ATOM    843  C   LEU A 102      -3.987  -5.069   5.076  1.00 98.73           C  
ATOM    844  CB  LEU A 102      -3.054  -6.002   7.268  1.00 98.73           C  
ATOM    845  O   LEU A 102      -4.103  -6.127   4.463  1.00 98.73           O  
ATOM    846  CG  LEU A 102      -1.578  -5.703   6.953  1.00 98.73           C  
ATOM    847  CD1 LEU A 102      -1.165  -4.296   7.388  1.00 98.73           C  
ATOM    848  CD2 LEU A 102      -0.695  -6.697   7.706  1.00 98.73           C  
ATOM    849  N   ASP A 103      -3.853  -3.891   4.488  1.00 97.92           N  
ATOM    850  CA  ASP A 103      -3.827  -3.671   3.043  1.00 97.92           C  
ATOM    851  C   ASP A 103      -2.583  -4.279   2.371  1.00 97.92           C  
ATOM    852  CB  ASP A 103      -3.868  -2.159   2.900  1.00 97.92           C  
ATOM    853  O   ASP A 103      -1.646  -4.714   3.045  1.00 97.92           O  
ATOM    854  CG  ASP A 103      -4.057  -1.572   1.516  1.00 97.92           C  
ATOM    855  OD1 ASP A 103      -4.422  -2.257   0.538  1.00 97.92           O  
ATOM    856  OD2 ASP A 103      -3.816  -0.350   1.438  1.00 97.92           O  
ATOM    857  N   SER A 104      -2.532  -4.260   1.041  1.00 96.42           N  
ATOM    858  CA  SER A 104      -1.382  -4.717   0.263  1.00 96.42           C  
ATOM    859  C   SER A 104      -0.180  -3.770   0.350  1.00 96.42           C  
ATOM    860  CB  SER A 104      -1.776  -4.959  -1.205  1.00 96.42           C  
ATOM    861  O   SER A 104      -0.269  -2.604   0.757  1.00 96.42           O  
ATOM    862  OG  SER A 104      -2.179  -3.753  -1.833  1.00 96.42           O  
ATOM    863  N   GLY A 105       0.977  -4.283  -0.077  1.00 93.36           N  
ATOM    864  CA  GLY A 105       2.168  -3.477  -0.329  1.00 93.36           C  
ATOM    865  C   GLY A 105       3.299  -3.653   0.684  1.00 93.36           C  
ATOM    866  O   GLY A 105       3.159  -4.217   1.769  1.00 93.36           O  
ATOM    867  N   SER A 106       4.481  -3.152   0.314  1.00 93.65           N  
ATOM    868  CA  SER A 106       5.722  -3.446   1.042  1.00 93.65           C  
ATOM    869  C   SER A 106       5.750  -2.914   2.476  1.00 93.65           C  
ATOM    870  CB  SER A 106       6.935  -2.914   0.276  1.00 93.65           C  
ATOM    871  O   SER A 106       6.366  -3.538   3.329  1.00 93.65           O  
ATOM    872  OG  SER A 106       6.847  -1.514   0.052  1.00 93.65           O  
ATOM    873  N   THR A 107       5.109  -1.774   2.753  1.00 97.06           N  
ATOM    874  CA  THR A 107       5.049  -1.218   4.117  1.00 97.06           C  
ATOM    875  C   THR A 107       4.157  -2.077   5.014  1.00 97.06           C  
ATOM    876  CB  THR A 107       4.536   0.230   4.107  1.00 97.06           C  
ATOM    877  O   THR A 107       4.534  -2.387   6.140  1.00 97.06           O  
ATOM    878  CG2 THR A 107       4.776   0.929   5.441  1.00 97.06           C  
ATOM    879  OG1 THR A 107       5.207   0.983   3.115  1.00 97.06           O  
ATOM    880  N   CYS A 108       3.019  -2.537   4.487  1.00 98.17           N  
ATOM    881  CA  CYS A 108       2.123  -3.460   5.178  1.00 98.17           C  
ATOM    882  C   CYS A 108       2.783  -4.823   5.427  1.00 98.17           C  
ATOM    883  CB  CYS A 108       0.847  -3.619   4.349  1.00 98.17           C  
ATOM    884  O   CYS A 108       2.589  -5.403   6.491  1.00 98.17           O  
ATOM    885  SG  CYS A 108      -0.021  -2.042   4.156  1.00 98.17           S  
ATOM    886  N   LEU A 109       3.626  -5.307   4.504  1.00 97.83           N  
ATOM    887  CA  LEU A 109       4.433  -6.508   4.744  1.00 97.83           C  
ATOM    888  C   LEU A 109       5.428  -6.321   5.899  1.00 97.83           C  
ATOM    889  CB  LEU A 109       5.147  -6.946   3.449  1.00 97.83           C  
ATOM    890  O   LEU A 109       5.605  -7.241   6.693  1.00 97.83           O  
ATOM    891  CG  LEU A 109       6.013  -8.210   3.650  1.00 97.83           C  
ATOM    892  CD1 LEU A 109       5.176  -9.437   4.009  1.00 97.83           C  
ATOM    893  CD2 LEU A 109       6.829  -8.565   2.406  1.00 97.83           C  
ATOM    894  N   GLU A 110       6.080  -5.161   6.020  1.00 98.17           N  
ATOM    895  CA  GLU A 110       6.941  -4.904   7.183  1.00 98.17           C  
ATOM    896  C   GLU A 110       6.130  -4.882   8.487  1.00 98.17           C  
ATOM    897  CB  GLU A 110       7.776  -3.622   7.012  1.00 98.17           C  
ATOM    898  O   GLU A 110       6.588  -5.438   9.481  1.00 98.17           O  
ATOM    899  CG  GLU A 110       8.811  -3.661   5.872  1.00 98.17           C  
ATOM    900  CD  GLU A 110       9.750  -4.880   5.903  1.00 98.17           C  
ATOM    901  OE1 GLU A 110       9.888  -5.579   4.867  1.00 98.17           O  
ATOM    902  OE2 GLU A 110      10.370  -5.165   6.948  1.00 98.17           O  
ATOM    903  N   LEU A 111       4.903  -4.342   8.482  1.00 98.69           N  
ATOM    904  CA  LEU A 111       4.012  -4.430   9.644  1.00 98.69           C  
ATOM    905  C   LEU A 111       3.639  -5.882   9.959  1.00 98.69           C  
ATOM    906  CB  LEU A 111       2.773  -3.541   9.440  1.00 98.69           C  
ATOM    907  O   LEU A 111       3.696  -6.270  11.121  1.00 98.69           O  
ATOM    908  CG  LEU A 111       1.746  -3.620  10.590  1.00 98.69           C  
ATOM    909  CD1 LEU A 111       2.358  -3.285  11.952  1.00 98.69           C  
ATOM    910  CD2 LEU A 111       0.614  -2.629  10.329  1.00 98.69           C  
ATOM    911  N   ALA A 112       3.324  -6.698   8.950  1.00 98.57           N  
ATOM    912  CA  ALA A 112       3.014  -8.113   9.140  1.00 98.57           C  
ATOM    913  C   ALA A 112       4.138  -8.843   9.891  1.00 98.57           C  
ATOM    914  CB  ALA A 112       2.739  -8.756   7.777  1.00 98.57           C  
ATOM    915  O   ALA A 112       3.868  -9.526  10.874  1.00 98.57           O  
ATOM    916  N   LYS A 113       5.401  -8.613   9.511  1.00 98.00           N  
ATOM    917  CA  LYS A 113       6.579  -9.188  10.190  1.00 98.00           C  
ATOM    918  C   LYS A 113       6.696  -8.780  11.661  1.00 98.00           C  
ATOM    919  CB  LYS A 113       7.850  -8.737   9.474  1.00 98.00           C  
ATOM    920  O   LYS A 113       7.268  -9.516  12.460  1.00 98.00           O  
ATOM    921  CG  LYS A 113       7.976  -9.314   8.065  1.00 98.00           C  
ATOM    922  CD  LYS A 113       9.134  -8.602   7.381  1.00 98.00           C  
ATOM    923  CE  LYS A 113       9.274  -9.079   5.947  1.00 98.00           C  
ATOM    924  NZ  LYS A 113      10.272  -8.220   5.277  1.00 98.00           N  
ATOM    925  N   CYS A 114       6.170  -7.614  12.032  1.00 98.10           N  
ATOM    926  CA  CYS A 114       6.165  -7.133  13.412  1.00 98.10           C  
ATOM    927  C   CYS A 114       5.067  -7.772  14.283  1.00 98.10           C  
ATOM    928  CB  CYS A 114       6.063  -5.599  13.419  1.00 98.10           C  
ATOM    929  O   CYS A 114       4.999  -7.456  15.469  1.00 98.10           O  
ATOM    930  SG  CYS A 114       7.518  -4.831  12.650  1.00 98.10           S  
ATOM    931  N   LEU A 115       4.207  -8.641  13.736  1.00 98.45           N  
ATOM    932  CA  LEU A 115       3.086  -9.261  14.460  1.00 98.45           C  
ATOM    933  C   LEU A 115       3.404 -10.641  15.051  1.00 98.45           C  
ATOM    934  CB  LEU A 115       1.835  -9.308  13.561  1.00 98.45           C  
ATOM    935  O   LEU A 115       2.505 -11.287  15.581  1.00 98.45           O  
ATOM    936  CG  LEU A 115       1.326  -7.932  13.103  1.00 98.45           C  
ATOM    937  CD1 LEU A 115       0.154  -8.100  12.141  1.00 98.45           C  
ATOM    938  CD2 LEU A 115       0.845  -7.063  14.265  1.00 98.45           C  
ATOM    939  N   ALA A 116       4.660 -11.092  14.998  1.00 96.96           N  
ATOM    940  CA  ALA A 116       5.061 -12.418  15.473  1.00 96.96           C  
ATOM    941  C   ALA A 116       4.702 -12.700  16.948  1.00 96.96           C  
ATOM    942  CB  ALA A 116       6.570 -12.558  15.244  1.00 96.96           C  
ATOM    943  O   ALA A 116       4.475 -13.850  17.320  1.00 96.96           O  
ATOM    944  N   ASP A 117       4.653 -11.659  17.782  1.00 96.52           N  
ATOM    945  CA  ASP A 117       4.339 -11.722  19.212  1.00 96.52           C  
ATOM    946  C   ASP A 117       2.898 -11.294  19.553  1.00 96.52           C  
ATOM    947  CB  ASP A 117       5.373 -10.870  19.968  1.00 96.52           C  
ATOM    948  O   ASP A 117       2.509 -11.335  20.720  1.00 96.52           O  
ATOM    949  CG  ASP A 117       5.202  -9.358  19.746  1.00 96.52           C  
ATOM    950  OD1 ASP A 117       4.762  -8.932  18.650  1.00 96.52           O  
ATOM    951  OD2 ASP A 117       5.470  -8.588  20.690  1.00 96.52           O  
ATOM    952  N   ALA A 118       2.107 -10.877  18.561  1.00 97.56           N  
ATOM    953  CA  ALA A 118       0.772 -10.324  18.765  1.00 97.56           C  
ATOM    954  C   ALA A 118      -0.313 -11.413  18.785  1.00 97.56           C  
ATOM    955  CB  ALA A 118       0.511  -9.272  17.678  1.00 97.56           C  
ATOM    956  O   ALA A 118      -0.242 -12.399  18.048  1.00 97.56           O  
ATOM    957  N   ARG A 119      -1.371 -11.204  19.582  1.00 98.51           N  
ATOM    958  CA  ARG A 119      -2.596 -12.024  19.544  1.00 98.51           C  
ATOM    959  C   ARG A 119      -3.729 -11.265  18.871  1.00 98.51           C  
ATOM    960  CB  ARG A 119      -3.005 -12.473  20.949  1.00 98.51           C  
ATOM    961  O   ARG A 119      -4.490 -10.577  19.544  1.00 98.51           O  
ATOM    962  CG  ARG A 119      -1.891 -13.206  21.693  1.00 98.51           C  
ATOM    963  CD  ARG A 119      -2.492 -13.888  22.917  1.00 98.51           C  
ATOM    964  NE  ARG A 119      -1.501 -14.758  23.563  1.00 98.51           N  
ATOM    965  NH1 ARG A 119      -0.805 -13.245  25.145  1.00 98.51           N  
ATOM    966  NH2 ARG A 119       0.081 -15.310  25.080  1.00 98.51           N  
ATOM    967  CZ  ARG A 119      -0.753 -14.430  24.596  1.00 98.51           C  
ATOM    968  N   VAL A 120      -3.836 -11.350  17.552  1.00 98.62           N  
ATOM    969  CA  VAL A 120      -4.745 -10.498  16.765  1.00 98.62           C  
ATOM    970  C   VAL A 120      -5.445 -11.265  15.653  1.00 98.62           C  
ATOM    971  CB  VAL A 120      -4.009  -9.274  16.184  1.00 98.62           C  
ATOM    972  O   VAL A 120      -5.000 -12.339  15.249  1.00 98.62           O  
ATOM    973  CG1 VAL A 120      -3.577  -8.322  17.301  1.00 98.62           C  
ATOM    974  CG2 VAL A 120      -2.779  -9.644  15.346  1.00 98.62           C  
ATOM    975  N   LYS A 121      -6.528 -10.681  15.136  1.00 98.53           N  
ATOM    976  CA  LYS A 121      -7.193 -11.110  13.907  1.00 98.53           C  
ATOM    977  C   LYS A 121      -6.873 -10.144  12.770  1.00 98.53           C  
ATOM    978  CB  LYS A 121      -8.694 -11.261  14.155  1.00 98.53           C  
ATOM    979  O   LYS A 121      -7.097  -8.941  12.900  1.00 98.53           O  
ATOM    980  CG  LYS A 121      -9.393 -11.955  12.971  1.00 98.53           C  
ATOM    981  CD  LYS A 121     -10.896 -12.178  13.192  1.00 98.53           C  
ATOM    982  CE  LYS A 121     -11.161 -12.862  14.538  1.00 98.53           C  
ATOM    983  NZ  LYS A 121     -12.169 -13.934  14.452  1.00 98.53           N  
ATOM    984  N   VAL A 122      -6.376 -10.661  11.651  1.00 98.74           N  
ATOM    985  CA  VAL A 122      -5.942  -9.841  10.512  1.00 98.74           C  
ATOM    986  C   VAL A 122      -6.614 -10.314   9.237  1.00 98.74           C  
ATOM    987  CB  VAL A 122      -4.412  -9.842  10.353  1.00 98.74           C  
ATOM    988  O   VAL A 122      -6.520 -11.484   8.879  1.00 98.74           O  
ATOM    989  CG1 VAL A 122      -3.982  -8.822   9.289  1.00 98.74           C  
ATOM    990  CG2 VAL A 122      -3.713  -9.481  11.666  1.00 98.74           C  
ATOM    991  N   ILE A 123      -7.266  -9.397   8.528  1.00 98.63           N  
ATOM    992  CA  ILE A 123      -7.826  -9.649   7.201  1.00 98.63           C  
ATOM    993  C   ILE A 123      -6.956  -8.917   6.181  1.00 98.63           C  
ATOM    994  CB  ILE A 123      -9.309  -9.231   7.119  1.00 98.63           C  
ATOM    995  O   ILE A 123      -6.799  -7.703   6.276  1.00 98.63           O  
ATOM    996  CG1 ILE A 123     -10.220  -9.851   8.205  1.00 98.63           C  
ATOM    997  CG2 ILE A 123      -9.850  -9.652   5.740  1.00 98.63           C  
ATOM    998  CD1 ILE A 123     -10.205  -9.123   9.556  1.00 98.63           C  
ATOM    999  N   CYS A 124      -6.381  -9.629   5.213  1.00 98.37           N  
ATOM   1000  CA  CYS A 124      -5.451  -9.048   4.242  1.00 98.37           C  
ATOM   1001  C   CYS A 124      -5.787  -9.417   2.795  1.00 98.37           C  
ATOM   1002  CB  CYS A 124      -4.010  -9.414   4.629  1.00 98.37           C  
ATOM   1003  O   CYS A 124      -6.423 -10.435   2.530  1.00 98.37           O  
ATOM   1004  SG  CYS A 124      -3.710 -11.194   4.416  1.00 98.37           S  
ATOM   1005  N   ASN A 125      -5.350  -8.589   1.849  1.00 97.62           N  
ATOM   1006  CA  ASN A 125      -5.553  -8.775   0.409  1.00 97.62           C  
ATOM   1007  C   ASN A 125      -4.222  -8.931  -0.350  1.00 97.62           C  
ATOM   1008  CB  ASN A 125      -6.435  -7.634  -0.133  1.00 97.62           C  
ATOM   1009  O   ASN A 125      -4.100  -8.487  -1.487  1.00 97.62           O  
ATOM   1010  CG  ASN A 125      -5.718  -6.295  -0.094  1.00 97.62           C  
ATOM   1011  ND2 ASN A 125      -5.522  -5.645  -1.216  1.00 97.62           N  
ATOM   1012  OD1 ASN A 125      -5.312  -5.835   0.957  1.00 97.62           O  
ATOM   1013  N   ASP A 126      -3.208  -9.534   0.271  1.00 97.54           N  
ATOM   1014  CA  ASP A 126      -1.883  -9.731  -0.328  1.00 97.54           C  
ATOM   1015  C   ASP A 126      -1.317 -11.096   0.079  1.00 97.54           C  
ATOM   1016  CB  ASP A 126      -0.983  -8.559   0.087  1.00 97.54           C  
ATOM   1017  O   ASP A 126      -1.250 -11.432   1.262  1.00 97.54           O  
ATOM   1018  CG  ASP A 126       0.428  -8.563  -0.513  1.00 97.54           C  
ATOM   1019  OD1 ASP A 126       1.101  -9.621  -0.447  1.00 97.54           O  
ATOM   1020  OD2 ASP A 126       0.863  -7.477  -0.964  1.00 97.54           O  
ATOM   1021  N   ILE A 127      -0.908 -11.896  -0.907  1.00 96.96           N  
ATOM   1022  CA  ILE A 127      -0.434 -13.271  -0.685  1.00 96.96           C  
ATOM   1023  C   ILE A 127       0.862 -13.289   0.125  1.00 96.96           C  
ATOM   1024  CB  ILE A 127      -0.227 -14.002  -2.029  1.00 96.96           C  
ATOM   1025  O   ILE A 127       1.053 -14.179   0.952  1.00 96.96           O  
ATOM   1026  CG1 ILE A 127      -1.545 -14.051  -2.824  1.00 96.96           C  
ATOM   1027  CG2 ILE A 127       0.333 -15.426  -1.834  1.00 96.96           C  
ATOM   1028  CD1 ILE A 127      -1.358 -14.563  -4.249  1.00 96.96           C  
ATOM   1029  N   LYS A 128       1.765 -12.324  -0.090  1.00 95.39           N  
ATOM   1030  CA  LYS A 128       3.034 -12.263   0.648  1.00 95.39           C  
ATOM   1031  C   LYS A 128       2.783 -11.918   2.111  1.00 95.39           C  
ATOM   1032  CB  LYS A 128       3.999 -11.258  -0.002  1.00 95.39           C  
ATOM   1033  O   LYS A 128       3.433 -12.491   2.981  1.00 95.39           O  
ATOM   1034  CG  LYS A 128       4.509 -11.758  -1.361  1.00 95.39           C  
ATOM   1035  CD  LYS A 128       5.512 -10.776  -1.984  1.00 95.39           C  
ATOM   1036  CE  LYS A 128       6.157 -11.414  -3.223  1.00 95.39           C  
ATOM   1037  NZ  LYS A 128       7.008 -10.477  -4.004  1.00 95.39           N  
ATOM   1038  N   ILE A 129       1.822 -11.033   2.373  1.00 98.29           N  
ATOM   1039  CA  ILE A 129       1.376 -10.713   3.734  1.00 98.29           C  
ATOM   1040  C   ILE A 129       0.716 -11.932   4.377  1.00 98.29           C  
ATOM   1041  CB  ILE A 129       0.448  -9.481   3.719  1.00 98.29           C  
ATOM   1042  O   ILE A 129       1.116 -12.325   5.468  1.00 98.29           O  
ATOM   1043  CG1 ILE A 129       1.269  -8.259   3.251  1.00 98.29           C  
ATOM   1044  CG2 ILE A 129      -0.201  -9.252   5.094  1.00 98.29           C  
ATOM   1045  CD1 ILE A 129       0.508  -6.935   3.243  1.00 98.29           C  
ATOM   1046  N   ALA A 130      -0.231 -12.578   3.696  1.00 98.16           N  
ATOM   1047  CA  ALA A 130      -0.901 -13.771   4.210  1.00 98.16           C  
ATOM   1048  C   ALA A 130       0.088 -14.900   4.544  1.00 98.16           C  
ATOM   1049  CB  ALA A 130      -1.915 -14.236   3.165  1.00 98.16           C  
ATOM   1050  O   ALA A 130      -0.025 -15.530   5.593  1.00 98.16           O  
ATOM   1051  N   ASN A 131       1.085 -15.125   3.684  1.00 97.54           N  
ATOM   1052  CA  ASN A 131       2.136 -16.113   3.915  1.00 97.54           C  
ATOM   1053  C   ASN A 131       2.972 -15.797   5.166  1.00 97.54           C  
ATOM   1054  CB  ASN A 131       3.009 -16.185   2.654  1.00 97.54           C  
ATOM   1055  O   ASN A 131       3.310 -16.706   5.918  1.00 97.54           O  
ATOM   1056  CG  ASN A 131       4.127 -17.197   2.808  1.00 97.54           C  
ATOM   1057  ND2 ASN A 131       5.299 -16.775   3.222  1.00 97.54           N  
ATOM   1058  OD1 ASN A 131       3.963 -18.377   2.560  1.00 97.54           O  
ATOM   1059  N   GLU A 132       3.305 -14.523   5.392  1.00 98.07           N  
ATOM   1060  CA  GLU A 132       4.015 -14.094   6.601  1.00 98.07           C  
ATOM   1061  C   GLU A 132       3.157 -14.335   7.851  1.00 98.07           C  
ATOM   1062  CB  GLU A 132       4.400 -12.611   6.464  1.00 98.07           C  
ATOM   1063  O   GLU A 132       3.584 -15.022   8.776  1.00 98.07           O  
ATOM   1064  CG  GLU A 132       5.340 -12.117   7.573  1.00 98.07           C  
ATOM   1065  CD  GLU A 132       6.753 -12.719   7.497  1.00 98.07           C  
ATOM   1066  OE1 GLU A 132       7.389 -12.851   8.565  1.00 98.07           O  
ATOM   1067  OE2 GLU A 132       7.247 -12.942   6.364  1.00 98.07           O  
ATOM   1068  N   LEU A 133       1.912 -13.845   7.850  1.00 98.41           N  
ATOM   1069  CA  LEU A 133       0.993 -13.973   8.987  1.00 98.41           C  
ATOM   1070  C   LEU A 133       0.682 -15.435   9.327  1.00 98.41           C  
ATOM   1071  CB  LEU A 133      -0.314 -13.226   8.682  1.00 98.41           C  
ATOM   1072  O   LEU A 133       0.561 -15.779  10.500  1.00 98.41           O  
ATOM   1073  CG  LEU A 133      -0.173 -11.711   8.464  1.00 98.41           C  
ATOM   1074  CD1 LEU A 133      -1.519 -11.150   8.011  1.00 98.41           C  
ATOM   1075  CD2 LEU A 133       0.270 -10.953   9.710  1.00 98.41           C  
ATOM   1076  N   GLY A 134       0.596 -16.305   8.316  1.00 96.88           N  
ATOM   1077  CA  GLY A 134       0.375 -17.741   8.487  1.00 96.88           C  
ATOM   1078  C   GLY A 134       1.500 -18.468   9.232  1.00 96.88           C  
ATOM   1079  O   GLY A 134       1.298 -19.595   9.681  1.00 96.88           O  
ATOM   1080  N   CYS A 135       2.667 -17.837   9.407  1.00 97.42           N  
ATOM   1081  CA  CYS A 135       3.758 -18.376  10.217  1.00 97.42           C  
ATOM   1082  C   CYS A 135       3.568 -18.137  11.728  1.00 97.42           C  
ATOM   1083  CB  CYS A 135       5.091 -17.780   9.740  1.00 97.42           C  
ATOM   1084  O   CYS A 135       4.314 -18.713  12.523  1.00 97.42           O  
ATOM   1085  SG  CYS A 135       5.417 -18.201   8.000  1.00 97.42           S  
ATOM   1086  N   PHE A 136       2.614 -17.295  12.149  1.00 98.12           N  
ATOM   1087  CA  PHE A 136       2.478 -16.876  13.546  1.00 98.12           C  
ATOM   1088  C   PHE A 136       1.318 -17.594  14.254  1.00 98.12           C  
ATOM   1089  CB  PHE A 136       2.352 -15.351  13.630  1.00 98.12           C  
ATOM   1090  O   PHE A 136       0.156 -17.386  13.908  1.00 98.12           O  
ATOM   1091  CG  PHE A 136       3.445 -14.578  12.917  1.00 98.12           C  
ATOM   1092  CD1 PHE A 136       4.788 -15.011  12.944  1.00 98.12           C  
ATOM   1093  CD2 PHE A 136       3.105 -13.423  12.193  1.00 98.12           C  
ATOM   1094  CE1 PHE A 136       5.773 -14.307  12.232  1.00 98.12           C  
ATOM   1095  CE2 PHE A 136       4.090 -12.729  11.475  1.00 98.12           C  
ATOM   1096  CZ  PHE A 136       5.424 -13.166  11.494  1.00 98.12           C  
ATOM   1097  N   PRO A 137       1.583 -18.398  15.304  1.00 95.70           N  
ATOM   1098  CA  PRO A 137       0.579 -19.277  15.918  1.00 95.70           C  
ATOM   1099  C   PRO A 137      -0.536 -18.540  16.675  1.00 95.70           C  
ATOM   1100  CB  PRO A 137       1.380 -20.175  16.868  1.00 95.70           C  
ATOM   1101  O   PRO A 137      -1.529 -19.153  17.065  1.00 95.70           O  
ATOM   1102  CG  PRO A 137       2.581 -19.312  17.252  1.00 95.70           C  
ATOM   1103  CD  PRO A 137       2.875 -18.571  15.954  1.00 95.70           C  
ATOM   1104  N   HIS A 138      -0.363 -17.246  16.937  1.00 97.76           N  
ATOM   1105  CA  HIS A 138      -1.316 -16.418  17.674  1.00 97.76           C  
ATOM   1106  C   HIS A 138      -2.015 -15.367  16.804  1.00 97.76           C  
ATOM   1107  CB  HIS A 138      -0.597 -15.799  18.872  1.00 97.76           C  
ATOM   1108  O   HIS A 138      -2.832 -14.601  17.316  1.00 97.76           O  
ATOM   1109  CG  HIS A 138      -0.091 -16.814  19.868  1.00 97.76           C  
ATOM   1110  CD2 HIS A 138       1.091 -16.766  20.555  1.00 97.76           C  
ATOM   1111  ND1 HIS A 138      -0.728 -17.979  20.234  1.00 97.76           N  
ATOM   1112  CE1 HIS A 138       0.051 -18.617  21.121  1.00 97.76           C  
ATOM   1113  NE2 HIS A 138       1.160 -17.905  21.369  1.00 97.76           N  
ATOM   1114  N   VAL A 139      -1.733 -15.356  15.500  1.00 98.53           N  
ATOM   1115  CA  VAL A 139      -2.398 -14.479  14.538  1.00 98.53           C  
ATOM   1116  C   VAL A 139      -3.467 -15.277  13.797  1.00 98.53           C  
ATOM   1117  CB  VAL A 139      -1.378 -13.833  13.587  1.00 98.53           C  
ATOM   1118  O   VAL A 139      -3.166 -16.151  12.987  1.00 98.53           O  
ATOM   1119  CG1 VAL A 139      -2.083 -12.939  12.562  1.00 98.53           C  
ATOM   1120  CG2 VAL A 139      -0.382 -12.958  14.366  1.00 98.53           C  
ATOM   1121  N   GLU A 140      -4.735 -14.960  14.048  1.00 98.34           N  
ATOM   1122  CA  GLU A 140      -5.843 -15.469  13.237  1.00 98.34           C  
ATOM   1123  C   GLU A 140      -5.890 -14.665  11.929  1.00 98.34           C  
ATOM   1124  CB  GLU A 140      -7.164 -15.399  14.028  1.00 98.34           C  
ATOM   1125  O   GLU A 140      -6.320 -13.512  11.916  1.00 98.34           O  
ATOM   1126  CG  GLU A 140      -8.318 -16.110  13.295  1.00 98.34           C  
ATOM   1127  CD  GLU A 140      -9.696 -15.887  13.950  1.00 98.34           C  
ATOM   1128  OE1 GLU A 140     -10.732 -15.929  13.238  1.00 98.34           O  
ATOM   1129  OE2 GLU A 140      -9.789 -15.552  15.150  1.00 98.34           O  
ATOM   1130  N   SER A 141      -5.421 -15.242  10.821  1.00 98.01           N  
ATOM   1131  CA  SER A 141      -5.334 -14.541   9.534  1.00 98.01           C  
ATOM   1132  C   SER A 141      -6.382 -15.013   8.522  1.00 98.01           C  
ATOM   1133  CB  SER A 141      -3.910 -14.581   8.969  1.00 98.01           C  
ATOM   1134  O   SER A 141      -6.629 -16.206   8.358  1.00 98.01           O  
ATOM   1135  OG  SER A 141      -3.402 -15.895   8.874  1.00 98.01           O  
ATOM   1136  N   TYR A 142      -6.984 -14.055   7.814  1.00 97.98           N  
ATOM   1137  CA  TYR A 142      -7.850 -14.266   6.655  1.00 97.98           C  
ATOM   1138  C   TYR A 142      -7.197 -13.625   5.433  1.00 97.98           C  
ATOM   1139  CB  TYR A 142      -9.250 -13.665   6.872  1.00 97.98           C  
ATOM   1140  O   TYR A 142      -6.758 -12.474   5.488  1.00 97.98           O  
ATOM   1141  CG  TYR A 142     -10.071 -14.333   7.954  1.00 97.98           C  
ATOM   1142  CD1 TYR A 142     -11.101 -15.239   7.626  1.00 97.98           C  
ATOM   1143  CD2 TYR A 142      -9.778 -14.063   9.302  1.00 97.98           C  
ATOM   1144  CE1 TYR A 142     -11.822 -15.891   8.649  1.00 97.98           C  
ATOM   1145  CE2 TYR A 142     -10.473 -14.734  10.318  1.00 97.98           C  
ATOM   1146  OH  TYR A 142     -12.125 -16.326  10.999  1.00 97.98           O  
ATOM   1147  CZ  TYR A 142     -11.490 -15.657  10.001  1.00 97.98           C  
ATOM   1148  N   ILE A 143      -7.184 -14.347   4.315  1.00 97.54           N  
ATOM   1149  CA  ILE A 143      -6.838 -13.785   3.010  1.00 97.54           C  
ATOM   1150  C   ILE A 143      -8.114 -13.572   2.195  1.00 97.54           C  
ATOM   1151  CB  ILE A 143      -5.750 -14.615   2.296  1.00 97.54           C  
ATOM   1152  O   ILE A 143      -8.945 -14.472   2.056  1.00 97.54           O  
ATOM   1153  CG1 ILE A 143      -5.263 -13.848   1.045  1.00 97.54           C  
ATOM   1154  CG2 ILE A 143      -6.210 -16.048   1.970  1.00 97.54           C  
ATOM   1155  CD1 ILE A 143      -4.130 -14.528   0.270  1.00 97.54           C  
ATOM   1156  N   ILE A 144      -8.275 -12.365   1.665  1.00 96.70           N  
ATOM   1157  CA  ILE A 144      -9.309 -12.038   0.691  1.00 96.70           C  
ATOM   1158  C   ILE A 144      -8.956 -12.735  -0.626  1.00 96.70           C  
ATOM   1159  CB  ILE A 144      -9.423 -10.505   0.550  1.00 96.70           C  
ATOM   1160  O   ILE A 144      -7.868 -12.540  -1.159  1.00 96.70           O  
ATOM   1161  CG1 ILE A 144      -9.821  -9.806   1.871  1.00 96.70           C  
ATOM   1162  CG2 ILE A 144     -10.408 -10.133  -0.561  1.00 96.70           C  
ATOM   1163  CD1 ILE A 144     -11.145 -10.275   2.495  1.00 96.70           C  
ATOM   1164  N   GLY A 145      -9.865 -13.570  -1.129  1.00 93.83           N  
ATOM   1165  CA  GLY A 145      -9.765 -14.218  -2.436  1.00 93.83           C  
ATOM   1166  C   GLY A 145     -10.213 -13.298  -3.573  1.00 93.83           C  
ATOM   1167  O   GLY A 145     -10.932 -12.329  -3.354  1.00 93.83           O  
ATOM   1168  N   GLY A 146      -9.786 -13.595  -4.798  1.00 95.83           N  
ATOM   1169  CA  GLY A 146     -10.042 -12.748  -5.963  1.00 95.83           C  
ATOM   1170  C   GLY A 146      -9.002 -12.946  -7.056  1.00 95.83           C  
ATOM   1171  O   GLY A 146      -8.256 -13.929  -7.045  1.00 95.83           O  
ATOM   1172  N   LEU A 147      -8.945 -12.002  -7.998  1.00 95.89           N  
ATOM   1173  CA  LEU A 147      -7.894 -11.996  -9.011  1.00 95.89           C  
ATOM   1174  C   LEU A 147      -6.569 -11.620  -8.344  1.00 95.89           C  
ATOM   1175  CB  LEU A 147      -8.267 -11.040 -10.158  1.00 95.89           C  
ATOM   1176  O   LEU A 147      -6.506 -10.644  -7.602  1.00 95.89           O  
ATOM   1177  CG  LEU A 147      -7.241 -10.989 -11.309  1.00 95.89           C  
ATOM   1178  CD1 LEU A 147      -7.029 -12.358 -11.966  1.00 95.89           C  
ATOM   1179  CD2 LEU A 147      -7.713 -10.051 -12.418  1.00 95.89           C  
ATOM   1180  N   ILE A 148      -5.517 -12.388  -8.612  1.00 94.28           N  
ATOM   1181  CA  ILE A 148      -4.163 -12.087  -8.145  1.00 94.28           C  
ATOM   1182  C   ILE A 148      -3.489 -11.225  -9.203  1.00 94.28           C  
ATOM   1183  CB  ILE A 148      -3.354 -13.376  -7.892  1.00 94.28           C  
ATOM   1184  O   ILE A 148      -3.368 -11.655 -10.352  1.00 94.28           O  
ATOM   1185  CG1 ILE A 148      -4.082 -14.300  -6.889  1.00 94.28           C  
ATOM   1186  CG2 ILE A 148      -1.940 -13.005  -7.393  1.00 94.28           C  
ATOM   1187  CD1 ILE A 148      -3.506 -15.722  -6.830  1.00 94.28           C  
ATOM   1188  N   ARG A 149      -2.992 -10.049  -8.819  1.00 90.51           N  
ATOM   1189  CA  ARG A 149      -2.228  -9.198  -9.728  1.00 90.51           C  
ATOM   1190  C   ARG A 149      -0.821  -9.767  -9.950  1.00 90.51           C  
ATOM   1191  CB  ARG A 149      -2.200  -7.768  -9.207  1.00 90.51           C  
ATOM   1192  O   ARG A 149      -0.038  -9.845  -8.991  1.00 90.51           O  
ATOM   1193  CG  ARG A 149      -1.616  -6.819 -10.259  1.00 90.51           C  
ATOM   1194  CD  ARG A 149      -1.746  -5.399  -9.732  1.00 90.51           C  
ATOM   1195  NE  ARG A 149      -0.989  -4.420 -10.529  1.00 90.51           N  
ATOM   1196  NH1 ARG A 149      -0.440  -3.106  -8.744  1.00 90.51           N  
ATOM   1197  NH2 ARG A 149       0.040  -2.419 -10.794  1.00 90.51           N  
ATOM   1198  CZ  ARG A 149      -0.454  -3.331 -10.025  1.00 90.51           C  
ATOM   1199  N   PRO A 150      -0.459 -10.150 -11.189  1.00 83.70           N  
ATOM   1200  CA  PRO A 150       0.843 -10.749 -11.476  1.00 83.70           C  
ATOM   1201  C   PRO A 150       2.005  -9.836 -11.069  1.00 83.70           C  
ATOM   1202  CB  PRO A 150       0.847 -11.032 -12.982  1.00 83.70           C  
ATOM   1203  O   PRO A 150       1.999  -8.650 -11.368  1.00 83.70           O  
ATOM   1204  CG  PRO A 150      -0.635 -11.175 -13.320  1.00 83.70           C  
ATOM   1205  CD  PRO A 150      -1.281 -10.152 -12.396  1.00 83.70           C  
ATOM   1206  N   GLY A 151       3.007 -10.375 -10.369  1.00 80.51           N  
ATOM   1207  CA  GLY A 151       4.189  -9.625  -9.912  1.00 80.51           C  
ATOM   1208  C   GLY A 151       3.982  -8.774  -8.648  1.00 80.51           C  
ATOM   1209  O   GLY A 151       4.950  -8.506  -7.931  1.00 80.51           O  
ATOM   1210  N   TYR A 152       2.740  -8.410  -8.323  1.00 87.57           N  
ATOM   1211  CA  TYR A 152       2.400  -7.610  -7.139  1.00 87.57           C  
ATOM   1212  C   TYR A 152       1.898  -8.452  -5.979  1.00 87.57           C  
ATOM   1213  CB  TYR A 152       1.389  -6.529  -7.505  1.00 87.57           C  
ATOM   1214  O   TYR A 152       2.188  -8.119  -4.836  1.00 87.57           O  
ATOM   1215  CG  TYR A 152       2.005  -5.515  -8.432  1.00 87.57           C  
ATOM   1216  CD1 TYR A 152       2.596  -4.356  -7.909  1.00 87.57           C  
ATOM   1217  CD2 TYR A 152       2.030  -5.758  -9.816  1.00 87.57           C  
ATOM   1218  CE1 TYR A 152       3.212  -3.453  -8.784  1.00 87.57           C  
ATOM   1219  CE2 TYR A 152       2.661  -4.862 -10.691  1.00 87.57           C  
ATOM   1220  OH  TYR A 152       3.909  -2.853 -10.986  1.00 87.57           O  
ATOM   1221  CZ  TYR A 152       3.264  -3.708 -10.167  1.00 87.57           C  
ATOM   1222  N   PHE A 153       1.226  -9.568  -6.279  1.00 92.06           N  
ATOM   1223  CA  PHE A 153       0.646 -10.491  -5.297  1.00 92.06           C  
ATOM   1224  C   PHE A 153      -0.495  -9.898  -4.460  1.00 92.06           C  
ATOM   1225  CB  PHE A 153       1.744 -11.128  -4.429  1.00 92.06           C  
ATOM   1226  O   PHE A 153      -1.007 -10.581  -3.570  1.00 92.06           O  
ATOM   1227  CG  PHE A 153       2.808 -11.869  -5.208  1.00 92.06           C  
ATOM   1228  CD1 PHE A 153       2.665 -13.247  -5.445  1.00 92.06           C  
ATOM   1229  CD2 PHE A 153       3.928 -11.183  -5.716  1.00 92.06           C  
ATOM   1230  CE1 PHE A 153       3.644 -13.941  -6.176  1.00 92.06           C  
ATOM   1231  CE2 PHE A 153       4.904 -11.875  -6.456  1.00 92.06           C  
ATOM   1232  CZ  PHE A 153       4.764 -13.256  -6.679  1.00 92.06           C  
ATOM   1233  N   SER A 154      -0.933  -8.678  -4.778  1.00 95.28           N  
ATOM   1234  CA  SER A 154      -2.185  -8.135  -4.278  1.00 95.28           C  
ATOM   1235  C   SER A 154      -3.378  -8.808  -4.948  1.00 95.28           C  
ATOM   1236  CB  SER A 154      -2.228  -6.610  -4.392  1.00 95.28           C  
ATOM   1237  O   SER A 154      -3.310  -9.274  -6.090  1.00 95.28           O  
ATOM   1238  OG  SER A 154      -2.009  -6.098  -5.692  1.00 95.28           O  
ATOM   1239  N   VAL A 155      -4.468  -8.892  -4.196  1.00 96.29           N  
ATOM   1240  CA  VAL A 155      -5.713  -9.545  -4.578  1.00 96.29           C  
ATOM   1241  C   VAL A 155      -6.809  -8.496  -4.688  1.00 96.29           C  
ATOM   1242  CB  VAL A 155      -6.089 -10.671  -3.599  1.00 96.29           C  
ATOM   1243  O   VAL A 155      -6.963  -7.655  -3.798  1.00 96.29           O  
ATOM   1244  CG1 VAL A 155      -7.353 -11.378  -4.094  1.00 96.29           C  
ATOM   1245  CG2 VAL A 155      -4.964 -11.712  -3.486  1.00 96.29           C  
ATOM   1246  N   GLY A 156      -7.559  -8.542  -5.785  1.00 95.43           N  
ATOM   1247  CA  GLY A 156      -8.588  -7.556  -6.091  1.00 95.43           C  
ATOM   1248  C   GLY A 156      -9.721  -8.083  -6.958  1.00 95.43           C  
ATOM   1249  O   GLY A 156     -10.016  -9.282  -6.956  1.00 95.43           O  
ATOM   1250  N   GLU A 157     -10.354  -7.157  -7.680  1.00 94.48           N  
ATOM   1251  CA  GLU A 157     -11.586  -7.358  -8.457  1.00 94.48           C  
ATOM   1252  C   GLU A 157     -12.833  -7.676  -7.609  1.00 94.48           C  
ATOM   1253  CB  GLU A 157     -11.356  -8.385  -9.588  1.00 94.48           C  
ATOM   1254  O   GLU A 157     -12.811  -7.667  -6.377  1.00 94.48           O  
ATOM   1255  CG  GLU A 157     -10.267  -7.973 -10.586  1.00 94.48           C  
ATOM   1256  CD  GLU A 157     -10.627  -6.726 -11.403  1.00 94.48           C  
ATOM   1257  OE1 GLU A 157      -9.700  -6.175 -12.032  1.00 94.48           O  
ATOM   1258  OE2 GLU A 157     -11.822  -6.343 -11.387  1.00 94.48           O  
ATOM   1259  N   SER A 158     -13.967  -7.909  -8.274  1.00 94.64           N  
ATOM   1260  CA  SER A 158     -15.297  -8.046  -7.662  1.00 94.64           C  
ATOM   1261  C   SER A 158     -15.377  -9.080  -6.533  1.00 94.64           C  
ATOM   1262  CB  SER A 158     -16.326  -8.392  -8.743  1.00 94.64           C  
ATOM   1263  O   SER A 158     -15.945  -8.775  -5.485  1.00 94.64           O  
ATOM   1264  OG  SER A 158     -15.908  -9.524  -9.484  1.00 94.64           O  
ATOM   1265  N   LEU A 159     -14.768 -10.260  -6.696  1.00 96.17           N  
ATOM   1266  CA  LEU A 159     -14.790 -11.317  -5.676  1.00 96.17           C  
ATOM   1267  C   LEU A 159     -14.095 -10.880  -4.375  1.00 96.17           C  
ATOM   1268  CB  LEU A 159     -14.154 -12.590  -6.263  1.00 96.17           C  
ATOM   1269  O   LEU A 159     -14.582 -11.173  -3.281  1.00 96.17           O  
ATOM   1270  CG  LEU A 159     -14.193 -13.809  -5.319  1.00 96.17           C  
ATOM   1271  CD1 LEU A 159     -15.626 -14.242  -4.999  1.00 96.17           C  
ATOM   1272  CD2 LEU A 159     -13.482 -14.996  -5.972  1.00 96.17           C  
ATOM   1273  N   ALA A 160     -13.010 -10.105  -4.484  1.00 97.85           N  
ATOM   1274  CA  ALA A 160     -12.352  -9.535  -3.316  1.00 97.85           C  
ATOM   1275  C   ALA A 160     -13.287  -8.569  -2.579  1.00 97.85           C  
ATOM   1276  CB  ALA A 160     -11.045  -8.861  -3.751  1.00 97.85           C  
ATOM   1277  O   ALA A 160     -13.405  -8.620  -1.354  1.00 97.85           O  
ATOM   1278  N   LEU A 161     -14.020  -7.730  -3.319  1.00 97.61           N  
ATOM   1279  CA  LEU A 161     -14.980  -6.786  -2.737  1.00 97.61           C  
ATOM   1280  C   LEU A 161     -16.143  -7.488  -2.026  1.00 97.61           C  
ATOM   1281  CB  LEU A 161     -15.535  -5.841  -3.817  1.00 97.61           C  
ATOM   1282  O   LEU A 161     -16.637  -6.975  -1.017  1.00 97.61           O  
ATOM   1283  CG  LEU A 161     -14.487  -5.120  -4.675  1.00 97.61           C  
ATOM   1284  CD1 LEU A 161     -15.179  -4.139  -5.621  1.00 97.61           C  
ATOM   1285  CD2 LEU A 161     -13.473  -4.355  -3.834  1.00 97.61           C  
ATOM   1286  N   GLU A 162     -16.590  -8.632  -2.547  1.00 96.83           N  
ATOM   1287  CA  GLU A 162     -17.622  -9.465  -1.925  1.00 96.83           C  
ATOM   1288  C   GLU A 162     -17.142 -10.061  -0.604  1.00 96.83           C  
ATOM   1289  CB  GLU A 162     -18.059 -10.589  -2.872  1.00 96.83           C  
ATOM   1290  O   GLU A 162     -17.835  -9.941   0.405  1.00 96.83           O  
ATOM   1291  CG  GLU A 162     -18.908 -10.061  -4.034  1.00 96.83           C  
ATOM   1292  CD  GLU A 162     -19.340 -11.165  -5.011  1.00 96.83           C  
ATOM   1293  OE1 GLU A 162     -19.931 -10.789  -6.048  1.00 96.83           O  
ATOM   1294  OE2 GLU A 162     -19.104 -12.357  -4.714  1.00 96.83           O  
ATOM   1295  N   MET A 163     -15.933 -10.624  -0.567  1.00 97.37           N  
ATOM   1296  CA  MET A 163     -15.373 -11.168   0.671  1.00 97.37           C  
ATOM   1297  C   MET A 163     -15.131 -10.082   1.722  1.00 97.37           C  
ATOM   1298  CB  MET A 163     -14.078 -11.922   0.371  1.00 97.37           C  
ATOM   1299  O   MET A 163     -15.456 -10.287   2.890  1.00 97.37           O  
ATOM   1300  CG  MET A 163     -14.356 -13.252  -0.332  1.00 97.37           C  
ATOM   1301  SD  MET A 163     -12.887 -14.274  -0.610  1.00 97.37           S  
ATOM   1302  CE  MET A 163     -12.383 -14.677   1.087  1.00 97.37           C  
ATOM   1303  N   ILE A 164     -14.640  -8.901   1.326  1.00 98.15           N  
ATOM   1304  CA  ILE A 164     -14.438  -7.773   2.253  1.00 98.15           C  
ATOM   1305  C   ILE A 164     -15.767  -7.347   2.905  1.00 98.15           C  
ATOM   1306  CB  ILE A 164     -13.734  -6.597   1.532  1.00 98.15           C  
ATOM   1307  O   ILE A 164     -15.775  -6.935   4.063  1.00 98.15           O  
ATOM   1308  CG1 ILE A 164     -12.295  -6.982   1.124  1.00 98.15           C  
ATOM   1309  CG2 ILE A 164     -13.632  -5.350   2.429  1.00 98.15           C  
ATOM   1310  CD1 ILE A 164     -11.709  -6.080   0.032  1.00 98.15           C  
ATOM   1311  N   ASN A 165     -16.910  -7.493   2.220  1.00 97.06           N  
ATOM   1312  CA  ASN A 165     -18.224  -7.166   2.791  1.00 97.06           C  
ATOM   1313  C   ASN A 165     -18.648  -8.051   3.966  1.00 97.06           C  
ATOM   1314  CB  ASN A 165     -19.314  -7.254   1.716  1.00 97.06           C  
ATOM   1315  O   ASN A 165     -19.537  -7.642   4.712  1.00 97.06           O  
ATOM   1316  CG  ASN A 165     -19.305  -6.112   0.744  1.00 97.06           C  
ATOM   1317  ND2 ASN A 165     -19.849  -6.323  -0.429  1.00 97.06           N  
ATOM   1318  OD1 ASN A 165     -18.927  -4.989   1.059  1.00 97.06           O  
ATOM   1319  N   ALA A 166     -18.049  -9.231   4.131  1.00 96.86           N  
ATOM   1320  CA  ALA A 166     -18.335 -10.110   5.260  1.00 96.86           C  
ATOM   1321  C   ALA A 166     -17.742  -9.593   6.583  1.00 96.86           C  
ATOM   1322  CB  ALA A 166     -17.824 -11.513   4.918  1.00 96.86           C  
ATOM   1323  O   ALA A 166     -18.064 -10.121   7.647  1.00 96.86           O  
ATOM   1324  N   PHE A 167     -16.895  -8.559   6.532  1.00 97.72           N  
ATOM   1325  CA  PHE A 167     -16.187  -8.030   7.689  1.00 97.72           C  
ATOM   1326  C   PHE A 167     -16.570  -6.573   7.971  1.00 97.72           C  
ATOM   1327  CB  PHE A 167     -14.678  -8.188   7.477  1.00 97.72           C  
ATOM   1328  O   PHE A 167     -16.820  -5.767   7.075  1.00 97.72           O  
ATOM   1329  CG  PHE A 167     -14.215  -9.604   7.187  1.00 97.72           C  
ATOM   1330  CD1 PHE A 167     -13.914 -10.486   8.242  1.00 97.72           C  
ATOM   1331  CD2 PHE A 167     -14.084 -10.041   5.856  1.00 97.72           C  
ATOM   1332  CE1 PHE A 167     -13.479 -11.795   7.964  1.00 97.72           C  
ATOM   1333  CE2 PHE A 167     -13.659 -11.351   5.578  1.00 97.72           C  
ATOM   1334  CZ  PHE A 167     -13.354 -12.227   6.633  1.00 97.72           C  
ATOM   1335  N   SER A 168     -16.565  -6.232   9.255  1.00 97.44           N  
ATOM   1336  CA  SER A 168     -16.528  -4.862   9.757  1.00 97.44           C  
ATOM   1337  C   SER A 168     -15.529  -4.849  10.901  1.00 97.44           C  
ATOM   1338  CB  SER A 168     -17.908  -4.419  10.247  1.00 97.44           C  
ATOM   1339  O   SER A 168     -15.652  -5.652  11.826  1.00 97.44           O  
ATOM   1340  OG  SER A 168     -17.903  -3.049  10.609  1.00 97.44           O  
ATOM   1341  N   VAL A 169     -14.542  -3.964  10.836  1.00 97.94           N  
ATOM   1342  CA  VAL A 169     -13.424  -3.945  11.787  1.00 97.94           C  
ATOM   1343  C   VAL A 169     -13.295  -2.587  12.461  1.00 97.94           C  
ATOM   1344  CB  VAL A 169     -12.105  -4.364  11.117  1.00 97.94           C  
ATOM   1345  O   VAL A 169     -13.806  -1.577  11.972  1.00 97.94           O  
ATOM   1346  CG1 VAL A 169     -12.184  -5.779  10.532  1.00 97.94           C  
ATOM   1347  CG2 VAL A 169     -11.685  -3.393  10.020  1.00 97.94           C  
ATOM   1348  N   GLU A 170     -12.600  -2.557  13.596  1.00 97.21           N  
ATOM   1349  CA  GLU A 170     -12.315  -1.293  14.273  1.00 97.21           C  
ATOM   1350  C   GLU A 170     -11.321  -0.468  13.452  1.00 97.21           C  
ATOM   1351  CB  GLU A 170     -11.803  -1.571  15.696  1.00 97.21           C  
ATOM   1352  O   GLU A 170     -11.520   0.729  13.266  1.00 97.21           O  
ATOM   1353  CG  GLU A 170     -11.717  -0.310  16.575  1.00 97.21           C  
ATOM   1354  CD  GLU A 170     -13.068   0.399  16.786  1.00 97.21           C  
ATOM   1355  OE1 GLU A 170     -13.080   1.637  16.928  1.00 97.21           O  
ATOM   1356  OE2 GLU A 170     -14.129  -0.277  16.803  1.00 97.21           O  
ATOM   1357  N   ARG A 171     -10.282  -1.111  12.902  1.00 97.63           N  
ATOM   1358  CA  ARG A 171      -9.181  -0.410  12.234  1.00 97.63           C  
ATOM   1359  C   ARG A 171      -8.784  -1.026  10.902  1.00 97.63           C  
ATOM   1360  CB  ARG A 171      -7.980  -0.296  13.184  1.00 97.63           C  
ATOM   1361  O   ARG A 171      -8.880  -2.236  10.716  1.00 97.63           O  
ATOM   1362  CG  ARG A 171      -8.367   0.551  14.404  1.00 97.63           C  
ATOM   1363  CD  ARG A 171      -7.189   0.886  15.292  1.00 97.63           C  
ATOM   1364  NE  ARG A 171      -6.716  -0.301  16.023  1.00 97.63           N  
ATOM   1365  NH1 ARG A 171      -4.565   0.434  16.230  1.00 97.63           N  
ATOM   1366  NH2 ARG A 171      -5.178  -1.335  17.340  1.00 97.63           N  
ATOM   1367  CZ  ARG A 171      -5.507  -0.413  16.510  1.00 97.63           C  
ATOM   1368  N   ALA A 172      -8.262  -0.194  10.011  1.00 98.50           N  
ATOM   1369  CA  ALA A 172      -7.496  -0.622   8.849  1.00 98.50           C  
ATOM   1370  C   ALA A 172      -6.137   0.069   8.812  1.00 98.50           C  
ATOM   1371  CB  ALA A 172      -8.274  -0.341   7.566  1.00 98.50           C  
ATOM   1372  O   ALA A 172      -6.055   1.284   8.982  1.00 98.50           O  
ATOM   1373  N   PHE A 173      -5.094  -0.703   8.524  1.00 98.72           N  
ATOM   1374  CA  PHE A 173      -3.772  -0.199   8.178  1.00 98.72           C  
ATOM   1375  C   PHE A 173      -3.625  -0.267   6.662  1.00 98.72           C  
ATOM   1376  CB  PHE A 173      -2.698  -1.014   8.900  1.00 98.72           C  
ATOM   1377  O   PHE A 173      -3.558  -1.361   6.094  1.00 98.72           O  
ATOM   1378  CG  PHE A 173      -2.740  -0.869  10.404  1.00 98.72           C  
ATOM   1379  CD1 PHE A 173      -1.983   0.132  11.041  1.00 98.72           C  
ATOM   1380  CD2 PHE A 173      -3.545  -1.733  11.165  1.00 98.72           C  
ATOM   1381  CE1 PHE A 173      -2.026   0.258  12.440  1.00 98.72           C  
ATOM   1382  CE2 PHE A 173      -3.592  -1.607  12.563  1.00 98.72           C  
ATOM   1383  CZ  PHE A 173      -2.831  -0.610  13.199  1.00 98.72           C  
ATOM   1384  N   ILE A 174      -3.614   0.898   6.016  1.00 98.25           N  
ATOM   1385  CA  ILE A 174      -3.596   1.015   4.556  1.00 98.25           C  
ATOM   1386  C   ILE A 174      -2.301   1.639   4.047  1.00 98.25           C  
ATOM   1387  CB  ILE A 174      -4.860   1.701   3.997  1.00 98.25           C  
ATOM   1388  O   ILE A 174      -1.649   2.408   4.752  1.00 98.25           O  
ATOM   1389  CG1 ILE A 174      -4.931   3.194   4.374  1.00 98.25           C  
ATOM   1390  CG2 ILE A 174      -6.129   0.950   4.448  1.00 98.25           C  
ATOM   1391  CD1 ILE A 174      -5.983   3.955   3.562  1.00 98.25           C  
ATOM   1392  N   SER A 175      -1.942   1.335   2.804  1.00 96.72           N  
ATOM   1393  CA  SER A 175      -0.836   1.971   2.089  1.00 96.72           C  
ATOM   1394  C   SER A 175      -1.346   2.724   0.856  1.00 96.72           C  
ATOM   1395  CB  SER A 175       0.238   0.932   1.739  1.00 96.72           C  
ATOM   1396  O   SER A 175      -2.437   2.453   0.352  1.00 96.72           O  
ATOM   1397  OG  SER A 175      -0.131   0.131   0.632  1.00 96.72           O  
ATOM   1398  N   CYS A 176      -0.553   3.666   0.352  1.00 96.00           N  
ATOM   1399  CA  CYS A 176      -0.784   4.340  -0.929  1.00 96.00           C  
ATOM   1400  C   CYS A 176       0.508   4.403  -1.747  1.00 96.00           C  
ATOM   1401  CB  CYS A 176      -1.359   5.743  -0.676  1.00 96.00           C  
ATOM   1402  O   CYS A 176       1.585   4.114  -1.213  1.00 96.00           O  
ATOM   1403  SG  CYS A 176      -0.143   6.830   0.133  1.00 96.00           S  
ATOM   1404  N   ASP A 177       0.419   4.812  -3.009  1.00 94.20           N  
ATOM   1405  CA  ASP A 177       1.603   5.159  -3.803  1.00 94.20           C  
ATOM   1406  C   ASP A 177       1.972   6.632  -3.658  1.00 94.20           C  
ATOM   1407  CB  ASP A 177       1.387   4.774  -5.264  1.00 94.20           C  
ATOM   1408  O   ASP A 177       3.154   6.952  -3.559  1.00 94.20           O  
ATOM   1409  CG  ASP A 177       1.357   3.263  -5.449  1.00 94.20           C  
ATOM   1410  OD1 ASP A 177       2.100   2.561  -4.717  1.00 94.20           O  
ATOM   1411  OD2 ASP A 177       0.647   2.795  -6.364  1.00 94.20           O  
ATOM   1412  N   ALA A 178       0.971   7.504  -3.535  1.00 95.46           N  
ATOM   1413  CA  ALA A 178       1.168   8.920  -3.276  1.00 95.46           C  
ATOM   1414  C   ALA A 178       0.045   9.515  -2.419  1.00 95.46           C  
ATOM   1415  CB  ALA A 178       1.300   9.632  -4.617  1.00 95.46           C  
ATOM   1416  O   ALA A 178      -1.059   8.962  -2.320  1.00 95.46           O  
ATOM   1417  N   LEU A 179       0.330  10.653  -1.788  1.00 97.85           N  
ATOM   1418  CA  LEU A 179      -0.657  11.457  -1.078  1.00 97.85           C  
ATOM   1419  C   LEU A 179      -0.410  12.955  -1.262  1.00 97.85           C  
ATOM   1420  CB  LEU A 179      -0.782  11.060   0.411  1.00 97.85           C  
ATOM   1421  O   LEU A 179       0.730  13.414  -1.244  1.00 97.85           O  
ATOM   1422  CG  LEU A 179       0.380  11.449   1.351  1.00 97.85           C  
ATOM   1423  CD1 LEU A 179      -0.057  11.343   2.811  1.00 97.85           C  
ATOM   1424  CD2 LEU A 179       1.567  10.502   1.224  1.00 97.85           C  
ATOM   1425  N   SER A 180      -1.498  13.715  -1.363  1.00 96.76           N  
ATOM   1426  CA  SER A 180      -1.482  15.177  -1.338  1.00 96.76           C  
ATOM   1427  C   SER A 180      -2.672  15.726  -0.545  1.00 96.76           C  
ATOM   1428  CB  SER A 180      -1.436  15.749  -2.759  1.00 96.76           C  
ATOM   1429  O   SER A 180      -3.692  15.051  -0.378  1.00 96.76           O  
ATOM   1430  OG  SER A 180      -2.733  15.832  -3.313  1.00 96.76           O  
ATOM   1431  N   LEU A 181      -2.569  16.973  -0.079  1.00 95.28           N  
ATOM   1432  CA  LEU A 181      -3.689  17.661   0.577  1.00 95.28           C  
ATOM   1433  C   LEU A 181      -4.876  17.909  -0.367  1.00 95.28           C  
ATOM   1434  CB  LEU A 181      -3.203  18.997   1.168  1.00 95.28           C  
ATOM   1435  O   LEU A 181      -6.013  17.973   0.091  1.00 95.28           O  
ATOM   1436  CG  LEU A 181      -2.201  18.871   2.328  1.00 95.28           C  
ATOM   1437  CD1 LEU A 181      -1.824  20.263   2.837  1.00 95.28           C  
ATOM   1438  CD2 LEU A 181      -2.782  18.082   3.499  1.00 95.28           C  
ATOM   1439  N   GLU A 182      -4.612  18.052  -1.666  1.00 93.57           N  
ATOM   1440  CA  GLU A 182      -5.613  18.413  -2.674  1.00 93.57           C  
ATOM   1441  C   GLU A 182      -6.405  17.195  -3.160  1.00 93.57           C  
ATOM   1442  CB  GLU A 182      -4.914  19.090  -3.865  1.00 93.57           C  
ATOM   1443  O   GLU A 182      -7.630  17.247  -3.264  1.00 93.57           O  
ATOM   1444  CG  GLU A 182      -4.249  20.423  -3.483  1.00 93.57           C  
ATOM   1445  CD  GLU A 182      -3.476  21.077  -4.641  1.00 93.57           C  
ATOM   1446  OE1 GLU A 182      -2.889  22.153  -4.384  1.00 93.57           O  
ATOM   1447  OE2 GLU A 182      -3.474  20.515  -5.760  1.00 93.57           O  
ATOM   1448  N   THR A 183      -5.713  16.089  -3.444  1.00 93.40           N  
ATOM   1449  CA  THR A 183      -6.308  14.891  -4.059  1.00 93.40           C  
ATOM   1450  C   THR A 183      -6.573  13.762  -3.069  1.00 93.40           C  
ATOM   1451  CB  THR A 183      -5.445  14.366  -5.216  1.00 93.40           C  
ATOM   1452  O   THR A 183      -7.380  12.877  -3.352  1.00 93.40           O  
ATOM   1453  CG2 THR A 183      -5.273  15.407  -6.322  1.00 93.40           C  
ATOM   1454  OG1 THR A 183      -4.154  14.002  -4.777  1.00 93.40           O  
ATOM   1455  N   GLY A 184      -5.939  13.785  -1.896  1.00 95.90           N  
ATOM   1456  CA  GLY A 184      -5.981  12.672  -0.961  1.00 95.90           C  
ATOM   1457  C   GLY A 184      -4.938  11.607  -1.270  1.00 95.90           C  
ATOM   1458  O   GLY A 184      -3.828  11.923  -1.689  1.00 95.90           O  
ATOM   1459  N   ILE A 185      -5.289  10.344  -1.039  1.00 97.64           N  
ATOM   1460  CA  ILE A 185      -4.445   9.203  -1.395  1.00 97.64           C  
ATOM   1461  C   ILE A 185      -4.741   8.724  -2.816  1.00 97.64           C  
ATOM   1462  CB  ILE A 185      -4.531   8.057  -0.373  1.00 97.64           C  
ATOM   1463  O   ILE A 185      -5.899   8.610  -3.235  1.00 97.64           O  
ATOM   1464  CG1 ILE A 185      -5.964   7.552  -0.121  1.00 97.64           C  
ATOM   1465  CG2 ILE A 185      -3.898   8.501   0.952  1.00 97.64           C  
ATOM   1466  CD1 ILE A 185      -5.994   6.111   0.402  1.00 97.64           C  
ATOM   1467  N   THR A 186      -3.672   8.419  -3.542  1.00 96.18           N  
ATOM   1468  CA  THR A 186      -3.713   7.974  -4.937  1.00 96.18           C  
ATOM   1469  C   THR A 186      -2.807   6.764  -5.153  1.00 96.18           C  
ATOM   1470  CB  THR A 186      -3.343   9.107  -5.909  1.00 96.18           C  
ATOM   1471  O   THR A 186      -1.846   6.539  -4.407  1.00 96.18           O  
ATOM   1472  CG2 THR A 186      -4.380  10.227  -5.977  1.00 96.18           C  
ATOM   1473  OG1 THR A 186      -2.137   9.723  -5.529  1.00 96.18           O  
ATOM   1474  N   ASN A 187      -3.146   5.978  -6.172  1.00 93.94           N  
ATOM   1475  CA  ASN A 187      -2.450   4.766  -6.579  1.00 93.94           C  
ATOM   1476  C   ASN A 187      -2.017   4.848  -8.047  1.00 93.94           C  
ATOM   1477  CB  ASN A 187      -3.361   3.554  -6.332  1.00 93.94           C  
ATOM   1478  O   ASN A 187      -2.702   5.457  -8.874  1.00 93.94           O  
ATOM   1479  CG  ASN A 187      -3.102   2.866  -5.005  1.00 93.94           C  
ATOM   1480  ND2 ASN A 187      -3.273   1.565  -5.005  1.00 93.94           N  
ATOM   1481  OD1 ASN A 187      -2.748   3.453  -3.991  1.00 93.94           O  
ATOM   1482  N   ALA A 188      -0.908   4.179  -8.372  1.00 88.46           N  
ATOM   1483  CA  ALA A 188      -0.386   4.094  -9.735  1.00 88.46           C  
ATOM   1484  C   ALA A 188      -1.221   3.171 -10.641  1.00 88.46           C  
ATOM   1485  CB  ALA A 188       1.071   3.635  -9.654  1.00 88.46           C  
ATOM   1486  O   ALA A 188      -1.125   3.262 -11.861  1.00 88.46           O  
ATOM   1487  N   THR A 189      -2.058   2.307 -10.053  1.00 88.07           N  
ATOM   1488  CA  THR A 189      -2.970   1.402 -10.764  1.00 88.07           C  
ATOM   1489  C   THR A 189      -4.409   1.527 -10.264  1.00 88.07           C  
ATOM   1490  CB  THR A 189      -2.495  -0.053 -10.643  1.00 88.07           C  
ATOM   1491  O   THR A 189      -4.655   1.766  -9.077  1.00 88.07           O  
ATOM   1492  CG2 THR A 189      -2.674  -0.622  -9.230  1.00 88.07           C  
ATOM   1493  OG1 THR A 189      -3.227  -0.874 -11.524  1.00 88.07           O  
ATOM   1494  N   MET A 190      -5.374   1.281 -11.151  1.00 90.25           N  
ATOM   1495  CA  MET A 190      -6.793   1.189 -10.794  1.00 90.25           C  
ATOM   1496  C   MET A 190      -7.133  -0.122 -10.062  1.00 90.25           C  
ATOM   1497  CB  MET A 190      -7.640   1.356 -12.066  1.00 90.25           C  
ATOM   1498  O   MET A 190      -8.115  -0.173  -9.321  1.00 90.25           O  
ATOM   1499  CG  MET A 190      -9.131   1.566 -11.773  1.00 90.25           C  
ATOM   1500  SD  MET A 190      -9.514   3.067 -10.826  1.00 90.25           S  
ATOM   1501  CE  MET A 190     -11.296   2.845 -10.601  1.00 90.25           C  
ATOM   1502  N   PHE A 191      -6.317  -1.170 -10.232  1.00 92.44           N  
ATOM   1503  CA  PHE A 191      -6.599  -2.530  -9.751  1.00 92.44           C  
ATOM   1504  C   PHE A 191      -6.931  -2.599  -8.250  1.00 92.44           C  
ATOM   1505  CB  PHE A 191      -5.373  -3.400 -10.061  1.00 92.44           C  
ATOM   1506  O   PHE A 191      -7.840  -3.310  -7.824  1.00 92.44           O  
ATOM   1507  CG  PHE A 191      -5.555  -4.845  -9.654  1.00 92.44           C  
ATOM   1508  CD1 PHE A 191      -5.120  -5.293  -8.391  1.00 92.44           C  
ATOM   1509  CD2 PHE A 191      -6.218  -5.728 -10.521  1.00 92.44           C  
ATOM   1510  CE1 PHE A 191      -5.352  -6.620  -7.994  1.00 92.44           C  
ATOM   1511  CE2 PHE A 191      -6.424  -7.059 -10.133  1.00 92.44           C  
ATOM   1512  CZ  PHE A 191      -5.991  -7.506  -8.876  1.00 92.44           C  
ATOM   1513  N   GLU A 192      -6.207  -1.834  -7.433  1.00 90.55           N  
ATOM   1514  CA  GLU A 192      -6.357  -1.854  -5.974  1.00 90.55           C  
ATOM   1515  C   GLU A 192      -7.374  -0.831  -5.451  1.00 90.55           C  
ATOM   1516  CB  GLU A 192      -4.994  -1.621  -5.318  1.00 90.55           C  
ATOM   1517  O   GLU A 192      -7.753  -0.892  -4.280  1.00 90.55           O  
ATOM   1518  CG  GLU A 192      -3.957  -2.689  -5.693  1.00 90.55           C  
ATOM   1519  CD  GLU A 192      -2.671  -2.541  -4.876  1.00 90.55           C  
ATOM   1520  OE1 GLU A 192      -2.037  -3.598  -4.621  1.00 90.55           O  
ATOM   1521  OE2 GLU A 192      -2.354  -1.399  -4.469  1.00 90.55           O  
ATOM   1522  N   VAL A 193      -7.841   0.099  -6.293  1.00 94.96           N  
ATOM   1523  CA  VAL A 193      -8.682   1.227  -5.863  1.00 94.96           C  
ATOM   1524  C   VAL A 193      -9.972   0.723  -5.233  1.00 94.96           C  
ATOM   1525  CB  VAL A 193      -8.988   2.180  -7.033  1.00 94.96           C  
ATOM   1526  O   VAL A 193     -10.284   1.082  -4.101  1.00 94.96           O  
ATOM   1527  CG1 VAL A 193      -9.953   3.302  -6.631  1.00 94.96           C  
ATOM   1528  CG2 VAL A 193      -7.702   2.831  -7.546  1.00 94.96           C  
ATOM   1529  N   GLY A 194     -10.688  -0.176  -5.917  1.00 96.30           N  
ATOM   1530  CA  GLY A 194     -11.944  -0.729  -5.407  1.00 96.30           C  
ATOM   1531  C   GLY A 194     -11.773  -1.430  -4.056  1.00 96.30           C  
ATOM   1532  O   GLY A 194     -12.600  -1.253  -3.159  1.00 96.30           O  
ATOM   1533  N   VAL A 195     -10.680  -2.182  -3.893  1.00 97.76           N  
ATOM   1534  CA  VAL A 195     -10.362  -2.897  -2.649  1.00 97.76           C  
ATOM   1535  C   VAL A 195     -10.078  -1.918  -1.520  1.00 97.76           C  
ATOM   1536  CB  VAL A 195      -9.182  -3.863  -2.846  1.00 97.76           C  
ATOM   1537  O   VAL A 195     -10.721  -2.011  -0.475  1.00 97.76           O  
ATOM   1538  CG1 VAL A 195      -8.674  -4.434  -1.519  1.00 97.76           C  
ATOM   1539  CG2 VAL A 195      -9.605  -5.031  -3.735  1.00 97.76           C  
ATOM   1540  N   LYS A 196      -9.189  -0.940  -1.730  1.00 97.38           N  
ATOM   1541  CA  LYS A 196      -8.859   0.066  -0.712  1.00 97.38           C  
ATOM   1542  C   LYS A 196     -10.083   0.889  -0.326  1.00 97.38           C  
ATOM   1543  CB  LYS A 196      -7.737   0.986  -1.203  1.00 97.38           C  
ATOM   1544  O   LYS A 196     -10.363   1.043   0.861  1.00 97.38           O  
ATOM   1545  CG  LYS A 196      -6.370   0.291  -1.289  1.00 97.38           C  
ATOM   1546  CD  LYS A 196      -5.304   1.316  -1.703  1.00 97.38           C  
ATOM   1547  CE  LYS A 196      -3.983   0.676  -2.137  1.00 97.38           C  
ATOM   1548  NZ  LYS A 196      -3.224   0.073  -1.032  1.00 97.38           N  
ATOM   1549  N   THR A 197     -10.871   1.350  -1.299  1.00 97.00           N  
ATOM   1550  CA  THR A 197     -12.123   2.069  -1.032  1.00 97.00           C  
ATOM   1551  C   THR A 197     -13.080   1.219  -0.194  1.00 97.00           C  
ATOM   1552  CB  THR A 197     -12.806   2.494  -2.341  1.00 97.00           C  
ATOM   1553  O   THR A 197     -13.683   1.727   0.753  1.00 97.00           O  
ATOM   1554  CG2 THR A 197     -14.096   3.281  -2.112  1.00 97.00           C  
ATOM   1555  OG1 THR A 197     -11.962   3.323  -3.104  1.00 97.00           O  
ATOM   1556  N   ARG A 198     -13.203  -0.085  -0.478  1.00 97.51           N  
ATOM   1557  CA  ARG A 198     -14.069  -0.971   0.308  1.00 97.51           C  
ATOM   1558  C   ARG A 198     -13.518  -1.242   1.712  1.00 97.51           C  
ATOM   1559  CB  ARG A 198     -14.350  -2.259  -0.480  1.00 97.51           C  
ATOM   1560  O   ARG A 198     -14.305  -1.243   2.653  1.00 97.51           O  
ATOM   1561  CG  ARG A 198     -15.394  -3.162   0.197  1.00 97.51           C  
ATOM   1562  CD  ARG A 198     -16.754  -2.498   0.465  1.00 97.51           C  
ATOM   1563  NE  ARG A 198     -17.442  -2.071  -0.767  1.00 97.51           N  
ATOM   1564  NH1 ARG A 198     -18.165  -4.132  -1.486  1.00 97.51           N  
ATOM   1565  NH2 ARG A 198     -18.476  -2.370  -2.780  1.00 97.51           N  
ATOM   1566  CZ  ARG A 198     -18.026  -2.852  -1.659  1.00 97.51           C  
ATOM   1567  N   ILE A 199     -12.206  -1.414   1.876  1.00 97.89           N  
ATOM   1568  CA  ILE A 199     -11.552  -1.536   3.192  1.00 97.89           C  
ATOM   1569  C   ILE A 199     -11.836  -0.291   4.040  1.00 97.89           C  
ATOM   1570  CB  ILE A 199     -10.033  -1.790   3.023  1.00 97.89           C  
ATOM   1571  O   ILE A 199     -12.275  -0.418   5.183  1.00 97.89           O  
ATOM   1572  CG1 ILE A 199      -9.804  -3.244   2.552  1.00 97.89           C  
ATOM   1573  CG2 ILE A 199      -9.261  -1.518   4.328  1.00 97.89           C  
ATOM   1574  CD1 ILE A 199      -8.360  -3.549   2.129  1.00 97.89           C  
ATOM   1575  N   ILE A 200     -11.671   0.904   3.464  1.00 97.45           N  
ATOM   1576  CA  ILE A 200     -11.966   2.183   4.127  1.00 97.45           C  
ATOM   1577  C   ILE A 200     -13.428   2.225   4.592  1.00 97.45           C  
ATOM   1578  CB  ILE A 200     -11.608   3.356   3.180  1.00 97.45           C  
ATOM   1579  O   ILE A 200     -13.699   2.556   5.740  1.00 97.45           O  
ATOM   1580  CG1 ILE A 200     -10.072   3.456   3.033  1.00 97.45           C  
ATOM   1581  CG2 ILE A 200     -12.195   4.700   3.658  1.00 97.45           C  
ATOM   1582  CD1 ILE A 200      -9.610   4.370   1.893  1.00 97.45           C  
ATOM   1583  N   GLN A 201     -14.377   1.821   3.742  1.00 96.75           N  
ATOM   1584  CA  GLN A 201     -15.807   1.789   4.084  1.00 96.75           C  
ATOM   1585  C   GLN A 201     -16.165   0.783   5.191  1.00 96.75           C  
ATOM   1586  CB  GLN A 201     -16.611   1.435   2.825  1.00 96.75           C  
ATOM   1587  O   GLN A 201     -17.179   0.956   5.867  1.00 96.75           O  
ATOM   1588  CG  GLN A 201     -16.663   2.579   1.807  1.00 96.75           C  
ATOM   1589  CD  GLN A 201     -17.242   2.155   0.457  1.00 96.75           C  
ATOM   1590  NE2 GLN A 201     -17.484   3.105  -0.418  1.00 96.75           N  
ATOM   1591  OE1 GLN A 201     -17.491   0.991   0.151  1.00 96.75           O  
ATOM   1592  N   ARG A 202     -15.384  -0.291   5.355  1.00 97.66           N  
ATOM   1593  CA  ARG A 202     -15.623  -1.367   6.336  1.00 97.66           C  
ATOM   1594  C   ARG A 202     -14.828  -1.203   7.635  1.00 97.66           C  
ATOM   1595  CB  ARG A 202     -15.386  -2.737   5.670  1.00 97.66           C  
ATOM   1596  O   ARG A 202     -14.843  -2.107   8.472  1.00 97.66           O  
ATOM   1597  CG  ARG A 202     -16.359  -3.069   4.529  1.00 97.66           C  
ATOM   1598  CD  ARG A 202     -17.818  -3.085   4.985  1.00 97.66           C  
ATOM   1599  NE  ARG A 202     -18.721  -3.482   3.892  1.00 97.66           N  
ATOM   1600  NH1 ARG A 202     -20.667  -3.315   5.089  1.00 97.66           N  
ATOM   1601  NH2 ARG A 202     -20.727  -3.930   2.942  1.00 97.66           N  
ATOM   1602  CZ  ARG A 202     -20.032  -3.572   3.981  1.00 97.66           C  
ATOM   1603  N   SER A 203     -14.178  -0.056   7.813  1.00 97.61           N  
ATOM   1604  CA  SER A 203     -13.322   0.246   8.961  1.00 97.61           C  
ATOM   1605  C   SER A 203     -13.812   1.497   9.679  1.00 97.61           C  
ATOM   1606  CB  SER A 203     -11.879   0.431   8.497  1.00 97.61           C  
ATOM   1607  O   SER A 203     -14.163   2.482   9.034  1.00 97.61           O  
ATOM   1608  OG  SER A 203     -11.503  -0.700   7.743  1.00 97.61           O  
ATOM   1609  N   ARG A 204     -13.848   1.476  11.016  1.00 96.66           N  
ATOM   1610  CA  ARG A 204     -14.230   2.662  11.808  1.00 96.66           C  
ATOM   1611  C   ARG A 204     -13.135   3.721  11.825  1.00 96.66           C  
ATOM   1612  CB  ARG A 204     -14.574   2.257  13.241  1.00 96.66           C  
ATOM   1613  O   ARG A 204     -13.428   4.909  11.725  1.00 96.66           O  
ATOM   1614  CG  ARG A 204     -15.911   1.522  13.321  1.00 96.66           C  
ATOM   1615  CD  ARG A 204     -16.035   0.983  14.738  1.00 96.66           C  
ATOM   1616  NE  ARG A 204     -17.382   0.478  15.034  1.00 96.66           N  
ATOM   1617  NH1 ARG A 204     -16.883  -0.084  17.200  1.00 96.66           N  
ATOM   1618  NH2 ARG A 204     -18.952  -0.417  16.409  1.00 96.66           N  
ATOM   1619  CZ  ARG A 204     -17.730   0.000  16.212  1.00 96.66           C  
ATOM   1620  N   GLU A 205     -11.888   3.284  11.927  1.00 97.07           N  
ATOM   1621  CA  GLU A 205     -10.701   4.123  11.831  1.00 97.07           C  
ATOM   1622  C   GLU A 205      -9.773   3.594  10.729  1.00 97.07           C  
ATOM   1623  CB  GLU A 205     -10.030   4.210  13.210  1.00 97.07           C  
ATOM   1624  O   GLU A 205      -9.573   2.389  10.566  1.00 97.07           O  
ATOM   1625  CG  GLU A 205      -8.706   4.990  13.179  1.00 97.07           C  
ATOM   1626  CD  GLU A 205      -7.972   5.034  14.527  1.00 97.07           C  
ATOM   1627  OE1 GLU A 205      -7.204   6.007  14.709  1.00 97.07           O  
ATOM   1628  OE2 GLU A 205      -8.112   4.076  15.322  1.00 97.07           O  
ATOM   1629  N   VAL A 206      -9.192   4.515   9.963  1.00 97.83           N  
ATOM   1630  CA  VAL A 206      -8.238   4.212   8.895  1.00 97.83           C  
ATOM   1631  C   VAL A 206      -6.916   4.893   9.213  1.00 97.83           C  
ATOM   1632  CB  VAL A 206      -8.783   4.640   7.524  1.00 97.83           C  
ATOM   1633  O   VAL A 206      -6.858   6.111   9.391  1.00 97.83           O  
ATOM   1634  CG1 VAL A 206      -7.778   4.330   6.412  1.00 97.83           C  
ATOM   1635  CG2 VAL A 206     -10.087   3.901   7.198  1.00 97.83           C  
ATOM   1636  N   ILE A 207      -5.863   4.083   9.263  1.00 98.31           N  
ATOM   1637  CA  ILE A 207      -4.489   4.480   9.544  1.00 98.31           C  
ATOM   1638  C   ILE A 207      -3.691   4.324   8.252  1.00 98.31           C  
ATOM   1639  CB  ILE A 207      -3.918   3.623  10.695  1.00 98.31           C  
ATOM   1640  O   ILE A 207      -3.478   3.210   7.768  1.00 98.31           O  
ATOM   1641  CG1 ILE A 207      -4.728   3.835  11.998  1.00 98.31           C  
ATOM   1642  CG2 ILE A 207      -2.434   3.963  10.915  1.00 98.31           C  
ATOM   1643  CD1 ILE A 207      -4.428   2.807  13.095  1.00 98.31           C  
ATOM   1644  N   LEU A 208      -3.249   5.442   7.684  1.00 98.61           N  
ATOM   1645  CA  LEU A 208      -2.416   5.447   6.488  1.00 98.61           C  
ATOM   1646  C   LEU A 208      -0.942   5.295   6.854  1.00 98.61           C  
ATOM   1647  CB  LEU A 208      -2.692   6.728   5.699  1.00 98.61           C  
ATOM   1648  O   LEU A 208      -0.421   6.029   7.685  1.00 98.61           O  
ATOM   1649  CG  LEU A 208      -1.824   6.925   4.446  1.00 98.61           C  
ATOM   1650  CD1 LEU A 208      -2.143   5.875   3.381  1.00 98.61           C  
ATOM   1651  CD2 LEU A 208      -2.088   8.314   3.876  1.00 98.61           C  
ATOM   1652  N   MET A 209      -0.260   4.377   6.181  1.00 98.54           N  
ATOM   1653  CA  MET A 209       1.174   4.140   6.295  1.00 98.54           C  
ATOM   1654  C   MET A 209       1.872   4.586   5.009  1.00 98.54           C  
ATOM   1655  CB  MET A 209       1.403   2.651   6.569  1.00 98.54           C  
ATOM   1656  O   MET A 209       1.782   3.921   3.969  1.00 98.54           O  
ATOM   1657  CG  MET A 209       0.856   2.218   7.932  1.00 98.54           C  
ATOM   1658  SD  MET A 209       1.278   0.514   8.380  1.00 98.54           S  
ATOM   1659  CE  MET A 209       0.518  -0.376   6.997  1.00 98.54           C  
ATOM   1660  N   ALA A 210       2.590   5.704   5.072  1.00 97.79           N  
ATOM   1661  CA  ALA A 210       3.255   6.302   3.920  1.00 97.79           C  
ATOM   1662  C   ALA A 210       4.636   6.827   4.311  1.00 97.79           C  
ATOM   1663  CB  ALA A 210       2.364   7.413   3.354  1.00 97.79           C  
ATOM   1664  O   ALA A 210       4.764   7.524   5.307  1.00 97.79           O  
ATOM   1665  N   ASP A 211       5.664   6.483   3.534  1.00 97.20           N  
ATOM   1666  CA  ASP A 211       6.991   7.072   3.708  1.00 97.20           C  
ATOM   1667  C   ASP A 211       7.069   8.474   3.091  1.00 97.20           C  
ATOM   1668  CB  ASP A 211       8.077   6.113   3.194  1.00 97.20           C  
ATOM   1669  O   ASP A 211       6.249   8.848   2.249  1.00 97.20           O  
ATOM   1670  CG  ASP A 211       7.974   5.848   1.695  1.00 97.20           C  
ATOM   1671  OD1 ASP A 211       8.382   6.744   0.925  1.00 97.20           O  
ATOM   1672  OD2 ASP A 211       7.508   4.740   1.319  1.00 97.20           O  
ATOM   1673  N   HIS A 212       8.071   9.242   3.509  1.00 97.17           N  
ATOM   1674  CA  HIS A 212       8.274  10.642   3.154  1.00 97.17           C  
ATOM   1675  C   HIS A 212       8.292  10.896   1.645  1.00 97.17           C  
ATOM   1676  CB  HIS A 212       9.591  11.127   3.777  1.00 97.17           C  
ATOM   1677  O   HIS A 212       7.926  11.987   1.215  1.00 97.17           O  
ATOM   1678  CG  HIS A 212      10.822  10.473   3.197  1.00 97.17           C  
ATOM   1679  CD2 HIS A 212      11.562  10.907   2.130  1.00 97.17           C  
ATOM   1680  ND1 HIS A 212      11.380   9.293   3.620  1.00 97.17           N  
ATOM   1681  CE1 HIS A 212      12.419   9.011   2.819  1.00 97.17           C  
ATOM   1682  NE2 HIS A 212      12.569   9.964   1.883  1.00 97.17           N  
ATOM   1683  N   SER A 213       8.689   9.907   0.834  1.00 94.85           N  
ATOM   1684  CA  SER A 213       8.777  10.062  -0.621  1.00 94.85           C  
ATOM   1685  C   SER A 213       7.416  10.092  -1.320  1.00 94.85           C  
ATOM   1686  CB  SER A 213       9.704   9.002  -1.224  1.00 94.85           C  
ATOM   1687  O   SER A 213       7.345  10.457  -2.490  1.00 94.85           O  
ATOM   1688  OG  SER A 213       9.140   7.704  -1.309  1.00 94.85           O  
ATOM   1689  N   LYS A 214       6.337   9.742  -0.610  1.00 96.73           N  
ATOM   1690  CA  LYS A 214       4.968   9.717  -1.141  1.00 96.73           C  
ATOM   1691  C   LYS A 214       4.221  11.035  -0.954  1.00 96.73           C  
ATOM   1692  CB  LYS A 214       4.201   8.574  -0.470  1.00 96.73           C  
ATOM   1693  O   LYS A 214       3.203  11.250  -1.612  1.00 96.73           O  
ATOM   1694  CG  LYS A 214       4.899   7.226  -0.676  1.00 96.73           C  
ATOM   1695  CD  LYS A 214       4.014   6.112  -0.137  1.00 96.73           C  
ATOM   1696  CE  LYS A 214       4.713   4.780  -0.375  1.00 96.73           C  
ATOM   1697  NZ  LYS A 214       3.881   3.677   0.147  1.00 96.73           N  
ATOM   1698  N   PHE A 215       4.673  11.872  -0.019  1.00 97.73           N  
ATOM   1699  CA  PHE A 215       4.005  13.120   0.344  1.00 97.73           C  
ATOM   1700  C   PHE A 215       4.149  14.165  -0.760  1.00 97.73           C  
ATOM   1701  CB  PHE A 215       4.559  13.672   1.665  1.00 97.73           C  
ATOM   1702  O   PHE A 215       5.208  14.299  -1.367  1.00 97.73           O  
ATOM   1703  CG  PHE A 215       4.100  12.939   2.911  1.00 97.73           C  
ATOM   1704  CD1 PHE A 215       3.158  13.532   3.771  1.00 97.73           C  
ATOM   1705  CD2 PHE A 215       4.624  11.674   3.228  1.00 97.73           C  
ATOM   1706  CE1 PHE A 215       2.742  12.870   4.939  1.00 97.73           C  
ATOM   1707  CE2 PHE A 215       4.208  11.006   4.392  1.00 97.73           C  
ATOM   1708  CZ  PHE A 215       3.267  11.603   5.247  1.00 97.73           C  
ATOM   1709  N   ASP A 216       3.081  14.933  -0.968  1.00 96.94           N  
ATOM   1710  CA  ASP A 216       2.970  15.967  -2.002  1.00 96.94           C  
ATOM   1711  C   ASP A 216       3.241  15.440  -3.419  1.00 96.94           C  
ATOM   1712  CB  ASP A 216       3.766  17.220  -1.617  1.00 96.94           C  
ATOM   1713  O   ASP A 216       3.712  16.159  -4.301  1.00 96.94           O  
ATOM   1714  CG  ASP A 216       3.333  17.775  -0.261  1.00 96.94           C  
ATOM   1715  OD1 ASP A 216       2.149  17.633   0.131  1.00 96.94           O  
ATOM   1716  OD2 ASP A 216       4.186  18.380   0.425  1.00 96.94           O  
ATOM   1717  N   ALA A 217       2.891  14.173  -3.631  1.00 95.66           N  
ATOM   1718  CA  ALA A 217       2.875  13.518  -4.925  1.00 95.66           C  
ATOM   1719  C   ALA A 217       1.440  13.120  -5.290  1.00 95.66           C  
ATOM   1720  CB  ALA A 217       3.854  12.338  -4.898  1.00 95.66           C  
ATOM   1721  O   ALA A 217       0.547  13.051  -4.439  1.00 95.66           O  
ATOM   1722  N   VAL A 218       1.218  12.845  -6.574  1.00 94.02           N  
ATOM   1723  CA  VAL A 218      -0.079  12.420  -7.101  1.00 94.02           C  
ATOM   1724  C   VAL A 218       0.144  11.337  -8.143  1.00 94.02           C  
ATOM   1725  CB  VAL A 218      -0.861  13.605  -7.704  1.00 94.02           C  
ATOM   1726  O   VAL A 218       0.908  11.522  -9.087  1.00 94.02           O  
ATOM   1727  CG1 VAL A 218      -2.232  13.170  -8.237  1.00 94.02           C  
ATOM   1728  CG2 VAL A 218      -1.113  14.709  -6.666  1.00 94.02           C  
ATOM   1729  N   GLU A 219      -0.572  10.236  -7.975  1.00 93.94           N  
ATOM   1730  CA  GLU A 219      -0.681   9.153  -8.944  1.00 93.94           C  
ATOM   1731  C   GLU A 219      -2.051   9.209  -9.650  1.00 93.94           C  
ATOM   1732  CB  GLU A 219      -0.433   7.827  -8.215  1.00 93.94           C  
ATOM   1733  O   GLU A 219      -2.988   9.833  -9.137  1.00 93.94           O  
ATOM   1734  CG  GLU A 219       1.019   7.650  -7.752  1.00 93.94           C  
ATOM   1735  CD  GLU A 219       2.047   7.507  -8.884  1.00 93.94           C  
ATOM   1736  OE1 GLU A 219       3.255   7.519  -8.556  1.00 93.94           O  
ATOM   1737  OE2 GLU A 219       1.635   7.353 -10.058  1.00 93.94           O  
ATOM   1738  N   PRO A 220      -2.210   8.601 -10.840  1.00 90.42           N  
ATOM   1739  CA  PRO A 220      -3.370   8.836 -11.703  1.00 90.42           C  
ATOM   1740  C   PRO A 220      -4.719   8.352 -11.148  1.00 90.42           C  
ATOM   1741  CB  PRO A 220      -3.032   8.151 -13.034  1.00 90.42           C  
ATOM   1742  O   PRO A 220      -5.757   8.803 -11.636  1.00 90.42           O  
ATOM   1743  CG  PRO A 220      -1.968   7.118 -12.669  1.00 90.42           C  
ATOM   1744  CD  PRO A 220      -1.214   7.803 -11.540  1.00 90.42           C  
ATOM   1745  N   HIS A 221      -4.746   7.457 -10.154  1.00 94.51           N  
ATOM   1746  CA  HIS A 221      -5.993   6.872  -9.657  1.00 94.51           C  
ATOM   1747  C   HIS A 221      -6.297   7.292  -8.218  1.00 94.51           C  
ATOM   1748  CB  HIS A 221      -5.966   5.352  -9.830  1.00 94.51           C  
ATOM   1749  O   HIS A 221      -5.619   6.890  -7.273  1.00 94.51           O  
ATOM   1750  CG  HIS A 221      -5.648   4.930 -11.238  1.00 94.51           C  
ATOM   1751  CD2 HIS A 221      -4.447   4.463 -11.689  1.00 94.51           C  
ATOM   1752  ND1 HIS A 221      -6.487   5.006 -12.326  1.00 94.51           N  
ATOM   1753  CE1 HIS A 221      -5.809   4.578 -13.404  1.00 94.51           C  
ATOM   1754  NE2 HIS A 221      -4.566   4.221 -13.059  1.00 94.51           N  
ATOM   1755  N   ALA A 222      -7.353   8.087  -8.044  1.00 95.12           N  
ATOM   1756  CA  ALA A 222      -7.834   8.519  -6.735  1.00 95.12           C  
ATOM   1757  C   ALA A 222      -8.489   7.372  -5.953  1.00 95.12           C  
ATOM   1758  CB  ALA A 222      -8.783   9.706  -6.925  1.00 95.12           C  
ATOM   1759  O   ALA A 222      -9.300   6.625  -6.499  1.00 95.12           O  
ATOM   1760  N   VAL A 223      -8.168   7.273  -4.658  1.00 96.75           N  
ATOM   1761  CA  VAL A 223      -8.728   6.257  -3.751  1.00 96.75           C  
ATOM   1762  C   VAL A 223      -9.661   6.887  -2.716  1.00 96.75           C  
ATOM   1763  CB  VAL A 223      -7.599   5.454  -3.073  1.00 96.75           C  
ATOM   1764  O   VAL A 223     -10.809   6.462  -2.577  1.00 96.75           O  
ATOM   1765  CG1 VAL A 223      -8.146   4.433  -2.067  1.00 96.75           C  
ATOM   1766  CG2 VAL A 223      -6.723   4.701  -4.079  1.00 96.75           C  
ATOM   1767  N   ALA A 224      -9.175   7.885  -1.972  1.00 95.67           N  
ATOM   1768  CA  ALA A 224      -9.932   8.574  -0.927  1.00 95.67           C  
ATOM   1769  C   ALA A 224      -9.311   9.934  -0.593  1.00 95.67           C  
ATOM   1770  CB  ALA A 224      -9.972   7.702   0.336  1.00 95.67           C  
ATOM   1771  O   ALA A 224      -8.095  10.103  -0.656  1.00 95.67           O  
ATOM   1772  N   THR A 225     -10.137  10.886  -0.164  1.00 93.95           N  
ATOM   1773  CA  THR A 225      -9.678  12.175   0.367  1.00 93.95           C  
ATOM   1774  C   THR A 225      -9.091  12.011   1.774  1.00 93.95           C  
ATOM   1775  CB  THR A 225     -10.827  13.193   0.386  1.00 93.95           C  
ATOM   1776  O   THR A 225      -9.500  11.127   2.532  1.00 93.95           O  
ATOM   1777  CG2 THR A 225     -11.363  13.487  -1.015  1.00 93.95           C  
ATOM   1778  OG1 THR A 225     -11.903  12.680   1.133  1.00 93.95           O  
ATOM   1779  N   LEU A 226      -8.178  12.904   2.186  1.00 91.60           N  
ATOM   1780  CA  LEU A 226      -7.619  12.876   3.551  1.00 91.60           C  
ATOM   1781  C   LEU A 226      -8.671  13.115   4.643  1.00 91.60           C  
ATOM   1782  CB  LEU A 226      -6.479  13.895   3.710  1.00 91.60           C  
ATOM   1783  O   LEU A 226      -8.472  12.712   5.781  1.00 91.60           O  
ATOM   1784  CG  LEU A 226      -5.183  13.544   2.966  1.00 91.60           C  
ATOM   1785  CD1 LEU A 226      -4.163  14.652   3.174  1.00 91.60           C  
ATOM   1786  CD2 LEU A 226      -4.567  12.211   3.398  1.00 91.60           C  
ATOM   1787  N   SER A 227      -9.837  13.680   4.316  1.00 87.99           N  
ATOM   1788  CA  SER A 227     -10.944  13.797   5.276  1.00 87.99           C  
ATOM   1789  C   SER A 227     -11.425  12.441   5.816  1.00 87.99           C  
ATOM   1790  CB  SER A 227     -12.114  14.548   4.638  1.00 87.99           C  
ATOM   1791  O   SER A 227     -11.997  12.386   6.903  1.00 87.99           O  
ATOM   1792  OG  SER A 227     -12.594  13.868   3.491  1.00 87.99           O  
ATOM   1793  N   CYS A 228     -11.201  11.353   5.071  1.00 86.70           N  
ATOM   1794  CA  CYS A 228     -11.505   9.983   5.490  1.00 86.70           C  
ATOM   1795  C   CYS A 228     -10.355   9.317   6.266  1.00 86.70           C  
ATOM   1796  CB  CYS A 228     -11.859   9.166   4.240  1.00 86.70           C  
ATOM   1797  O   CYS A 228     -10.553   8.250   6.841  1.00 86.70           O  
ATOM   1798  SG  CYS A 228     -13.345   9.840   3.439  1.00 86.70           S  
ATOM   1799  N   ILE A 229      -9.165   9.923   6.283  1.00 89.45           N  
ATOM   1800  CA  ILE A 229      -7.930   9.357   6.832  1.00 89.45           C  
ATOM   1801  C   ILE A 229      -7.362  10.352   7.839  1.00 89.45           C  
ATOM   1802  CB  ILE A 229      -6.926   9.049   5.705  1.00 89.45           C  
ATOM   1803  O   ILE A 229      -6.576  11.237   7.507  1.00 89.45           O  
ATOM   1804  CG1 ILE A 229      -7.525   8.071   4.671  1.00 89.45           C  
ATOM   1805  CG2 ILE A 229      -5.626   8.470   6.292  1.00 89.45           C  
ATOM   1806  CD1 ILE A 229      -6.637   7.861   3.445  1.00 89.45           C  
ATOM   1807  N   LYS A 230      -7.780  10.209   9.096  1.00 86.05           N  
ATOM   1808  CA  LYS A 230      -7.342  11.117  10.163  1.00 86.05           C  
ATOM   1809  C   LYS A 230      -5.948  10.793  10.674  1.00 86.05           C  
ATOM   1810  CB  LYS A 230      -8.347  11.116  11.314  1.00 86.05           C  
ATOM   1811  O   LYS A 230      -5.262  11.708  11.108  1.00 86.05           O  
ATOM   1812  CG  LYS A 230      -9.679  11.727  10.868  1.00 86.05           C  
ATOM   1813  CD  LYS A 230     -10.633  11.793  12.058  1.00 86.05           C  
ATOM   1814  CE  LYS A 230     -11.962  12.392  11.601  1.00 86.05           C  
ATOM   1815  NZ  LYS A 230     -12.927  12.435  12.723  1.00 86.05           N  
ATOM   1816  N   THR A 231      -5.536   9.531  10.615  1.00 97.33           N  
ATOM   1817  CA  THR A 231      -4.277   9.070  11.200  1.00 97.33           C  
ATOM   1818  C   THR A 231      -3.296   8.687  10.100  1.00 97.33           C  
ATOM   1819  CB  THR A 231      -4.527   7.912  12.177  1.00 97.33           C  
ATOM   1820  O   THR A 231      -3.600   7.840   9.260  1.00 97.33           O  
ATOM   1821  CG2 THR A 231      -3.223   7.504  12.857  1.00 97.33           C  
ATOM   1822  OG1 THR A 231      -5.431   8.332  13.178  1.00 97.33           O  
ATOM   1823  N   ILE A 232      -2.109   9.294  10.114  1.00 98.16           N  
ATOM   1824  CA  ILE A 232      -1.010   8.996   9.192  1.00 98.16           C  
ATOM   1825  C   ILE A 232       0.226   8.614  10.006  1.00 98.16           C  
ATOM   1826  CB  ILE A 232      -0.726  10.173   8.227  1.00 98.16           C  
ATOM   1827  O   ILE A 232       0.590   9.299  10.960  1.00 98.16           O  
ATOM   1828  CG1 ILE A 232      -2.006  10.632   7.487  1.00 98.16           C  
ATOM   1829  CG2 ILE A 232       0.376   9.772   7.223  1.00 98.16           C  
ATOM   1830  CD1 ILE A 232      -1.802  11.829   6.548  1.00 98.16           C  
ATOM   1831  N   ILE A 233       0.890   7.533   9.613  1.00 98.36           N  
ATOM   1832  CA  ILE A 233       2.176   7.089  10.141  1.00 98.36           C  
ATOM   1833  C   ILE A 233       3.216   7.247   9.034  1.00 98.36           C  
ATOM   1834  CB  ILE A 233       2.104   5.635  10.647  1.00 98.36           C  
ATOM   1835  O   ILE A 233       3.051   6.690   7.946  1.00 98.36           O  
ATOM   1836  CG1 ILE A 233       0.940   5.452  11.648  1.00 98.36           C  
ATOM   1837  CG2 ILE A 233       3.439   5.273  11.315  1.00 98.36           C  
ATOM   1838  CD1 ILE A 233       0.823   4.029  12.190  1.00 98.36           C  
ATOM   1839  N   SER A 234       4.282   7.987   9.330  1.00 98.12           N  
ATOM   1840  CA  SER A 234       5.398   8.231   8.414  1.00 98.12           C  
ATOM   1841  C   SER A 234       6.736   7.972   9.101  1.00 98.12           C  
ATOM   1842  CB  SER A 234       5.275   9.639   7.822  1.00 98.12           C  
ATOM   1843  O   SER A 234       6.797   7.738  10.307  1.00 98.12           O  
ATOM   1844  OG  SER A 234       6.277   9.932   6.867  1.00 98.12           O  
ATOM   1845  N   ASP A 235       7.809   7.953   8.319  1.00 97.44           N  
ATOM   1846  CA  ASP A 235       9.176   7.731   8.780  1.00 97.44           C  
ATOM   1847  C   ASP A 235       9.898   9.021   9.197  1.00 97.44           C  
ATOM   1848  CB  ASP A 235       9.939   7.001   7.676  1.00 97.44           C  
ATOM   1849  O   ASP A 235       9.409  10.135   8.997  1.00 97.44           O  
ATOM   1850  CG  ASP A 235      10.161   7.889   6.460  1.00 97.44           C  
ATOM   1851  OD1 ASP A 235       9.173   8.166   5.757  1.00 97.44           O  
ATOM   1852  OD2 ASP A 235      11.319   8.261   6.185  1.00 97.44           O  
ATOM   1853  N   SER A 236      11.094   8.857   9.765  1.00 96.06           N  
ATOM   1854  CA  SER A 236      11.956   9.952  10.232  1.00 96.06           C  
ATOM   1855  C   SER A 236      12.481  10.869   9.118  1.00 96.06           C  
ATOM   1856  CB  SER A 236      13.131   9.367  11.026  1.00 96.06           C  
ATOM   1857  O   SER A 236      12.947  11.970   9.409  1.00 96.06           O  
ATOM   1858  OG  SER A 236      13.913   8.494  10.232  1.00 96.06           O  
ATOM   1859  N   GLY A 237      12.382  10.458   7.849  1.00 95.83           N  
ATOM   1860  CA  GLY A 237      12.797  11.253   6.694  1.00 95.83           C  
ATOM   1861  C   GLY A 237      11.815  12.356   6.293  1.00 95.83           C  
ATOM   1862  O   GLY A 237      12.141  13.159   5.418  1.00 95.83           O  
ATOM   1863  N   LEU A 238      10.622  12.422   6.901  1.00 97.13           N  
ATOM   1864  CA  LEU A 238       9.622  13.429   6.552  1.00 97.13           C  
ATOM   1865  C   LEU A 238      10.061  14.826   7.025  1.00 97.13           C  
ATOM   1866  CB  LEU A 238       8.255  13.036   7.123  1.00 97.13           C  
ATOM   1867  O   LEU A 238      10.221  15.035   8.229  1.00 97.13           O  
ATOM   1868  CG  LEU A 238       7.130  13.975   6.647  1.00 97.13           C  
ATOM   1869  CD1 LEU A 238       6.804  13.810   5.164  1.00 97.13           C  
ATOM   1870  CD2 LEU A 238       5.863  13.675   7.429  1.00 97.13           C  
ATOM   1871  N   PRO A 239      10.209  15.815   6.122  1.00 96.63           N  
ATOM   1872  CA  PRO A 239      10.592  17.156   6.533  1.00 96.63           C  
ATOM   1873  C   PRO A 239       9.523  17.794   7.424  1.00 96.63           C  
ATOM   1874  CB  PRO A 239      10.833  17.958   5.251  1.00 96.63           C  
ATOM   1875  O   PRO A 239       8.331  17.760   7.115  1.00 96.63           O  
ATOM   1876  CG  PRO A 239      10.994  16.893   4.165  1.00 96.63           C  
ATOM   1877  CD  PRO A 239      10.149  15.730   4.671  1.00 96.63           C  
ATOM   1878  N   GLU A 240       9.967  18.463   8.485  1.00 95.88           N  
ATOM   1879  CA  GLU A 240       9.104  19.120   9.476  1.00 95.88           C  
ATOM   1880  C   GLU A 240       8.105  20.104   8.840  1.00 95.88           C  
ATOM   1881  CB  GLU A 240      10.035  19.844  10.462  1.00 95.88           C  
ATOM   1882  O   GLU A 240       6.951  20.204   9.249  1.00 95.88           O  
ATOM   1883  CG  GLU A 240       9.317  20.556  11.613  1.00 95.88           C  
ATOM   1884  CD  GLU A 240       8.457  19.629  12.482  1.00 95.88           C  
ATOM   1885  OE1 GLU A 240       7.483  20.166  13.061  1.00 95.88           O  
ATOM   1886  OE2 GLU A 240       8.789  18.428  12.572  1.00 95.88           O  
ATOM   1887  N   THR A 241       8.513  20.802   7.777  1.00 97.19           N  
ATOM   1888  CA  THR A 241       7.631  21.712   7.035  1.00 97.19           C  
ATOM   1889  C   THR A 241       6.465  20.982   6.369  1.00 97.19           C  
ATOM   1890  CB  THR A 241       8.412  22.482   5.962  1.00 97.19           C  
ATOM   1891  O   THR A 241       5.354  21.511   6.355  1.00 97.19           O  
ATOM   1892  CG2 THR A 241       9.428  23.446   6.574  1.00 97.19           C  
ATOM   1893  OG1 THR A 241       9.131  21.588   5.142  1.00 97.19           O  
ATOM   1894  N   ILE A 242       6.687  19.770   5.848  1.00 97.52           N  
ATOM   1895  CA  ILE A 242       5.629  18.926   5.281  1.00 97.52           C  
ATOM   1896  C   ILE A 242       4.736  18.420   6.412  1.00 97.52           C  
ATOM   1897  CB  ILE A 242       6.196  17.757   4.438  1.00 97.52           C  
ATOM   1898  O   ILE A 242       3.521  18.603   6.350  1.00 97.52           O  
ATOM   1899  CG1 ILE A 242       7.217  18.276   3.398  1.00 97.52           C  
ATOM   1900  CG2 ILE A 242       5.034  16.988   3.784  1.00 97.52           C  
ATOM   1901  CD1 ILE A 242       7.557  17.331   2.239  1.00 97.52           C  
ATOM   1902  N   ALA A 243       5.327  17.879   7.480  1.00 97.01           N  
ATOM   1903  CA  ALA A 243       4.597  17.383   8.645  1.00 97.01           C  
ATOM   1904  C   ALA A 243       3.606  18.425   9.198  1.00 97.01           C  
ATOM   1905  CB  ALA A 243       5.625  16.957   9.702  1.00 97.01           C  
ATOM   1906  O   ALA A 243       2.411  18.149   9.339  1.00 97.01           O  
ATOM   1907  N   GLN A 244       4.069  19.662   9.401  1.00 96.76           N  
ATOM   1908  CA  GLN A 244       3.241  20.764   9.892  1.00 96.76           C  
ATOM   1909  C   GLN A 244       2.096  21.132   8.945  1.00 96.76           C  
ATOM   1910  CB  GLN A 244       4.116  22.001  10.114  1.00 96.76           C  
ATOM   1911  O   GLN A 244       1.016  21.498   9.413  1.00 96.76           O  
ATOM   1912  CG  GLN A 244       5.016  21.836  11.341  1.00 96.76           C  
ATOM   1913  CD  GLN A 244       5.951  23.018  11.549  1.00 96.76           C  
ATOM   1914  NE2 GLN A 244       6.887  22.879  12.456  1.00 96.76           N  
ATOM   1915  OE1 GLN A 244       5.827  24.083  10.948  1.00 96.76           O  
ATOM   1916  N   ARG A 245       2.288  21.050   7.620  1.00 96.61           N  
ATOM   1917  CA  ARG A 245       1.203  21.308   6.656  1.00 96.61           C  
ATOM   1918  C   ARG A 245       0.073  20.295   6.806  1.00 96.61           C  
ATOM   1919  CB  ARG A 245       1.717  21.301   5.210  1.00 96.61           C  
ATOM   1920  O   ARG A 245      -1.084  20.700   6.887  1.00 96.61           O  
ATOM   1921  CG  ARG A 245       2.495  22.571   4.851  1.00 96.61           C  
ATOM   1922  CD  ARG A 245       2.822  22.626   3.354  1.00 96.61           C  
ATOM   1923  NE  ARG A 245       3.618  21.472   2.884  1.00 96.61           N  
ATOM   1924  NH1 ARG A 245       5.080  22.609   1.516  1.00 96.61           N  
ATOM   1925  NH2 ARG A 245       5.200  20.424   1.626  1.00 96.61           N  
ATOM   1926  CZ  ARG A 245       4.620  21.502   2.025  1.00 96.61           C  
ATOM   1927  N   TYR A 246       0.404  19.009   6.905  1.00 96.69           N  
ATOM   1928  CA  TYR A 246      -0.596  17.948   7.063  1.00 96.69           C  
ATOM   1929  C   TYR A 246      -1.293  18.022   8.425  1.00 96.69           C  
ATOM   1930  CB  TYR A 246       0.038  16.575   6.799  1.00 96.69           C  
ATOM   1931  O   TYR A 246      -2.514  17.887   8.498  1.00 96.69           O  
ATOM   1932  CG  TYR A 246       0.212  16.268   5.321  1.00 96.69           C  
ATOM   1933  CD1 TYR A 246      -0.628  15.335   4.677  1.00 96.69           C  
ATOM   1934  CD2 TYR A 246       1.196  16.940   4.574  1.00 96.69           C  
ATOM   1935  CE1 TYR A 246      -0.470  15.083   3.296  1.00 96.69           C  
ATOM   1936  CE2 TYR A 246       1.337  16.713   3.197  1.00 96.69           C  
ATOM   1937  OH  TYR A 246       0.651  15.592   1.221  1.00 96.69           O  
ATOM   1938  CZ  TYR A 246       0.505  15.782   2.554  1.00 96.69           C  
ATOM   1939  N   GLN A 247      -0.557  18.342   9.492  1.00 96.04           N  
ATOM   1940  CA  GLN A 247      -1.146  18.573  10.814  1.00 96.04           C  
ATOM   1941  C   GLN A 247      -2.115  19.762  10.826  1.00 96.04           C  
ATOM   1942  CB  GLN A 247      -0.030  18.776  11.840  1.00 96.04           C  
ATOM   1943  O   GLN A 247      -3.217  19.653  11.361  1.00 96.04           O  
ATOM   1944  CG  GLN A 247       0.711  17.469  12.168  1.00 96.04           C  
ATOM   1945  CD  GLN A 247       1.916  17.719  13.068  1.00 96.04           C  
ATOM   1946  NE2 GLN A 247       2.337  16.752  13.854  1.00 96.04           N  
ATOM   1947  OE1 GLN A 247       2.500  18.789  13.089  1.00 96.04           O  
ATOM   1948  N   ARG A 248      -1.760  20.883  10.181  1.00 95.81           N  
ATOM   1949  CA  ARG A 248      -2.658  22.047  10.033  1.00 95.81           C  
ATOM   1950  C   ARG A 248      -3.903  21.736   9.205  1.00 95.81           C  
ATOM   1951  CB  ARG A 248      -1.906  23.222   9.400  1.00 95.81           C  
ATOM   1952  O   ARG A 248      -4.942  22.342   9.442  1.00 95.81           O  
ATOM   1953  CG  ARG A 248      -0.930  23.880  10.381  1.00 95.81           C  
ATOM   1954  CD  ARG A 248      -0.114  24.938   9.637  1.00 95.81           C  
ATOM   1955  NE  ARG A 248       0.990  25.449  10.466  1.00 95.81           N  
ATOM   1956  NH1 ARG A 248       1.877  26.881   8.910  1.00 95.81           N  
ATOM   1957  NH2 ARG A 248       2.938  26.561  10.849  1.00 95.81           N  
ATOM   1958  CZ  ARG A 248       1.924  26.296  10.076  1.00 95.81           C  
ATOM   1959  N   ALA A 249      -3.811  20.789   8.274  1.00 93.86           N  
ATOM   1960  CA  ALA A 249      -4.951  20.280   7.516  1.00 93.86           C  
ATOM   1961  C   ALA A 249      -5.831  19.292   8.314  1.00 93.86           C  
ATOM   1962  CB  ALA A 249      -4.428  19.679   6.209  1.00 93.86           C  
ATOM   1963  O   ALA A 249      -6.820  18.792   7.785  1.00 93.86           O  
ATOM   1964  N   GLY A 250      -5.499  19.016   9.582  1.00 93.76           N  
ATOM   1965  CA  GLY A 250      -6.284  18.161  10.475  1.00 93.76           C  
ATOM   1966  C   GLY A 250      -5.851  16.695  10.512  1.00 93.76           C  
ATOM   1967  O   GLY A 250      -6.552  15.885  11.116  1.00 93.76           O  
ATOM   1968  N   CYS A 251      -4.715  16.339   9.902  1.00 95.02           N  
ATOM   1969  CA  CYS A 251      -4.168  14.985   9.988  1.00 95.02           C  
ATOM   1970  C   CYS A 251      -3.392  14.797  11.300  1.00 95.02           C  
ATOM   1971  CB  CYS A 251      -3.266  14.689   8.781  1.00 95.02           C  
ATOM   1972  O   CYS A 251      -2.471  15.553  11.612  1.00 95.02           O  
ATOM   1973  SG  CYS A 251      -4.165  14.896   7.217  1.00 95.02           S  
ATOM   1974  N   GLN A 252      -3.702  13.745  12.048  1.00 96.04           N  
ATOM   1975  CA  GLN A 252      -2.877  13.272  13.148  1.00 96.04           C  
ATOM   1976  C   GLN A 252      -1.699  12.476  12.584  1.00 96.04           C  
ATOM   1977  CB  GLN A 252      -3.728  12.449  14.118  1.00 96.04           C  
ATOM   1978  O   GLN A 252      -1.856  11.357  12.097  1.00 96.04           O  
ATOM   1979  CG  GLN A 252      -2.932  12.133  15.390  1.00 96.04           C  
ATOM   1980  CD  GLN A 252      -3.756  11.385  16.430  1.00 96.04           C  
ATOM   1981  NE2 GLN A 252      -3.225  11.181  17.614  1.00 96.04           N  
ATOM   1982  OE1 GLN A 252      -4.891  10.995  16.232  1.00 96.04           O  
ATOM   1983  N   LEU A 253      -0.513  13.072  12.643  1.00 96.72           N  
ATOM   1984  CA  LEU A 253       0.703  12.500  12.081  1.00 96.72           C  
ATOM   1985  C   LEU A 253       1.595  11.914  13.181  1.00 96.72           C  
ATOM   1986  CB  LEU A 253       1.395  13.594  11.264  1.00 96.72           C  
ATOM   1987  O   LEU A 253       1.955  12.616  14.126  1.00 96.72           O  
ATOM   1988  CG  LEU A 253       2.620  13.107  10.479  1.00 96.72           C  
ATOM   1989  CD1 LEU A 253       2.273  12.138   9.349  1.00 96.72           C  
ATOM   1990  CD2 LEU A 253       3.266  14.339   9.868  1.00 96.72           C  
ATOM   1991  N   PHE A 254       1.973  10.648  13.024  1.00 97.65           N  
ATOM   1992  CA  PHE A 254       2.880   9.922  13.904  1.00 97.65           C  
ATOM   1993  C   PHE A 254       4.211   9.663  13.191  1.00 97.65           C  
ATOM   1994  CB  PHE A 254       2.224   8.609  14.345  1.00 97.65           C  
ATOM   1995  O   PHE A 254       4.249   9.054  12.123  1.00 97.65           O  
ATOM   1996  CG  PHE A 254       1.019   8.760  15.248  1.00 97.65           C  
ATOM   1997  CD1 PHE A 254       1.181   8.666  16.643  1.00 97.65           C  
ATOM   1998  CD2 PHE A 254      -0.268   8.922  14.701  1.00 97.65           C  
ATOM   1999  CE1 PHE A 254       0.060   8.696  17.489  1.00 97.65           C  
ATOM   2000  CE2 PHE A 254      -1.388   8.945  15.552  1.00 97.65           C  
ATOM   2001  CZ  PHE A 254      -1.225   8.813  16.939  1.00 97.65           C  
ATOM   2002  N   LEU A 255       5.303  10.102  13.815  1.00 96.47           N  
ATOM   2003  CA  LEU A 255       6.689   9.909  13.371  1.00 96.47           C  
ATOM   2004  C   LEU A 255       7.493   9.133  14.434  1.00 96.47           C  
ATOM   2005  CB  LEU A 255       7.320  11.290  13.089  1.00 96.47           C  
ATOM   2006  O   LEU A 255       7.131   9.191  15.613  1.00 96.47           O  
ATOM   2007  CG  LEU A 255       6.564  12.149  12.055  1.00 96.47           C  
ATOM   2008  CD1 LEU A 255       7.202  13.532  11.943  1.00 96.47           C  
ATOM   2009  CD2 LEU A 255       6.575  11.504  10.674  1.00 96.47           C  
ATOM   2010  N   PRO A 256       8.611   8.461  14.105  1.00 88.86           N  
ATOM   2011  CA  PRO A 256       9.390   7.687  15.081  1.00 88.86           C  
ATOM   2012  C   PRO A 256       9.893   8.511  16.278  1.00 88.86           C  
ATOM   2013  CB  PRO A 256      10.551   7.088  14.281  1.00 88.86           C  
ATOM   2014  O   PRO A 256      10.003   7.996  17.386  1.00 88.86           O  
ATOM   2015  CG  PRO A 256       9.979   6.983  12.870  1.00 88.86           C  
ATOM   2016  CD  PRO A 256       9.122   8.237  12.764  1.00 88.86           C  
ATOM   2017  N   HIS A 257      10.135   9.811  16.092  1.00 78.20           N  
ATOM   2018  CA  HIS A 257      10.545  10.725  17.166  1.00 78.20           C  
ATOM   2019  C   HIS A 257       9.399  11.170  18.095  1.00 78.20           C  
ATOM   2020  CB  HIS A 257      11.264  11.930  16.545  1.00 78.20           C  
ATOM   2021  O   HIS A 257       9.658  11.829  19.101  1.00 78.20           O  
ATOM   2022  CG  HIS A 257      12.475  11.540  15.736  1.00 78.20           C  
ATOM   2023  CD2 HIS A 257      12.723  11.853  14.426  1.00 78.20           C  
ATOM   2024  ND1 HIS A 257      13.525  10.762  16.174  1.00 78.20           N  
ATOM   2025  CE1 HIS A 257      14.381  10.606  15.152  1.00 78.20           C  
ATOM   2026  NE2 HIS A 257      13.934  11.255  14.070  1.00 78.20           N  
ATOM   2027  N   SER A 258       8.147  10.816  17.781  1.00 59.50           N  
ATOM   2028  CA  SER A 258       6.957  11.183  18.574  1.00 59.50           C  
ATOM   2029  C   SER A 258       6.742  10.278  19.788  1.00 59.50           C  
ATOM   2030  CB  SER A 258       5.654  11.166  17.756  1.00 59.50           C  
ATOM   2031  O   SER A 258       5.925  10.610  20.643  1.00 59.50           O  
ATOM   2032  OG  SER A 258       5.870  11.319  16.374  1.00 59.50           O  
ATOM   2033  N   ILE A 259       7.438   9.138  19.866  1.00 45.40           N  
ATOM   2034  CA  ILE A 259       7.376   8.240  21.020  1.00 45.40           C  
ATOM   2035  C   ILE A 259       8.454   8.685  22.017  1.00 45.40           C  
ATOM   2036  CB  ILE A 259       7.513   6.752  20.610  1.00 45.40           C  
ATOM   2037  O   ILE A 259       9.620   8.305  21.900  1.00 45.40           O  
ATOM   2038  CG1 ILE A 259       6.510   6.323  19.511  1.00 45.40           C  
ATOM   2039  CG2 ILE A 259       7.283   5.890  21.872  1.00 45.40           C  
ATOM   2040  CD1 ILE A 259       6.829   4.936  18.928  1.00 45.40           C  
ATOM   2041  N   LYS A 260       8.065   9.518  22.982  1.00 34.85           N  
ATOM   2042  CA  LYS A 260       8.789   9.716  24.242  1.00 34.85           C  
ATOM   2043  C   LYS A 260       7.882   9.356  25.402  1.00 34.85           C  
ATOM   2044  CB  LYS A 260       9.310  11.149  24.399  1.00 34.85           C  
ATOM   2045  O   LYS A 260       6.702   9.763  25.350  1.00 34.85           O  
ATOM   2046  CG  LYS A 260      10.653  11.354  23.695  1.00 34.85           C  
ATOM   2047  CD  LYS A 260      11.224  12.719  24.090  1.00 34.85           C  
ATOM   2048  CE  LYS A 260      12.588  12.919  23.434  1.00 34.85           C  
ATOM   2049  NZ  LYS A 260      13.161  14.237  23.796  1.00 34.85           N  
ATOM   2050  OXT LYS A 260       8.427   8.706  26.314  1.00 34.85           O  
TER    2051      LYS A 260                                                      
ENDMDL                                                                          
END                                                                             
