# Supplementary material for: Escherichia coli transcription factors of unknown function: sequence features and possible evolutionary relationships
Source: PeerJ. 2022 Jul 20;10:e13772. doi: 10.7717/peerj.13772 (PMC9308461; doi:10.7717/peerj.13772)
Supplement: Supplemental Information 18 [file peerj-10-13772-s018.zip › Raw Data/PDB files/YjhL_b4302_unrelaxed_model_1.pdb]

ATOM      1  N   MET A   1      14.303   7.946  -3.776  1.00  0.50           N  
ATOM      2  CA  MET A   1      13.212   7.017  -4.058  1.00  0.50           C  
ATOM      3  C   MET A   1      11.894   7.540  -3.497  1.00  0.50           C  
ATOM      4  CB  MET A   1      13.517   5.636  -3.476  1.00  0.50           C  
ATOM      5  O   MET A   1      10.843   7.384  -4.122  1.00  0.50           O  
ATOM      6  CG  MET A   1      13.407   4.506  -4.487  1.00  0.50           C  
ATOM      7  SD  MET A   1      13.314   2.856  -3.691  1.00  0.50           S  
ATOM      8  CE  MET A   1      15.028   2.677  -3.124  1.00  0.50           C  
ATOM      9  N   ILE A   2      11.844   8.500  -2.480  1.00  0.53           N  
ATOM     10  CA  ILE A   2      10.593   9.191  -2.189  1.00  0.53           C  
ATOM     11  C   ILE A   2      10.477  10.437  -3.064  1.00  0.53           C  
ATOM     12  CB  ILE A   2      10.492   9.573  -0.696  1.00  0.53           C  
ATOM     13  O   ILE A   2       9.372  10.848  -3.426  1.00  0.53           O  
ATOM     14  CG1 ILE A   2       9.811   8.452   0.098  1.00  0.53           C  
ATOM     15  CG2 ILE A   2       9.741  10.897  -0.527  1.00  0.53           C  
ATOM     16  CD1 ILE A   2       9.928   8.603   1.608  1.00  0.53           C  
ATOM     17  N   ASN A   3      11.629  11.021  -3.483  1.00  0.50           N  
ATOM     18  CA  ASN A   3      11.626  12.149  -4.409  1.00  0.50           C  
ATOM     19  C   ASN A   3      11.316  11.702  -5.835  1.00  0.50           C  
ATOM     20  CB  ASN A   3      12.968  12.884  -4.364  1.00  0.50           C  
ATOM     21  O   ASN A   3      11.036  12.532  -6.703  1.00  0.50           O  
ATOM     22  CG  ASN A   3      13.200  13.594  -3.044  1.00  0.50           C  
ATOM     23  ND2 ASN A   3      14.463  13.736  -2.662  1.00  0.50           N  
ATOM     24  OD1 ASN A   3      12.251  14.010  -2.374  1.00  0.50           O  
ATOM     25  N   ASP A   4      11.211  10.325  -6.002  1.00  0.62           N  
ATOM     26  CA  ASP A   4      10.825   9.803  -7.309  1.00  0.62           C  
ATOM     27  C   ASP A   4       9.380   9.309  -7.298  1.00  0.62           C  
ATOM     28  CB  ASP A   4      11.764   8.673  -7.735  1.00  0.62           C  
ATOM     29  O   ASP A   4       8.974   8.545  -8.176  1.00  0.62           O  
ATOM     30  CG  ASP A   4      13.127   9.172  -8.185  1.00  0.62           C  
ATOM     31  OD1 ASP A   4      13.229  10.325  -8.656  1.00  0.62           O  
ATOM     32  OD2 ASP A   4      14.106   8.403  -8.069  1.00  0.62           O  
ATOM     33  N   ILE A   5       8.671   9.697  -6.189  1.00  0.68           N  
ATOM     34  CA  ILE A   5       7.304   9.200  -6.083  1.00  0.68           C  
ATOM     35  C   ILE A   5       6.431   9.857  -7.150  1.00  0.68           C  
ATOM     36  CB  ILE A   5       6.716   9.456  -4.677  1.00  0.68           C  
ATOM     37  O   ILE A   5       6.272  11.080  -7.163  1.00  0.68           O  
ATOM     38  CG1 ILE A   5       7.508   8.681  -3.617  1.00  0.68           C  
ATOM     39  CG2 ILE A   5       5.232   9.081  -4.635  1.00  0.68           C  
ATOM     40  CD1 ILE A   5       7.025   8.913  -2.192  1.00  0.68           C  
ATOM     41  N   LYS A   6       6.137   9.115  -8.135  1.00  0.71           N  
ATOM     42  CA  LYS A   6       5.280   9.634  -9.197  1.00  0.71           C  
ATOM     43  C   LYS A   6       3.887   9.014  -9.131  1.00  0.71           C  
ATOM     44  CB  LYS A   6       5.905   9.374 -10.568  1.00  0.71           C  
ATOM     45  O   LYS A   6       2.936   9.548  -9.705  1.00  0.71           O  
ATOM     46  CG  LYS A   6       7.186  10.155 -10.823  1.00  0.71           C  
ATOM     47  CD  LYS A   6       7.676   9.974 -12.254  1.00  0.71           C  
ATOM     48  CE  LYS A   6       8.981  10.719 -12.497  1.00  0.71           C  
ATOM     49  NZ  LYS A   6       9.408  10.637 -13.926  1.00  0.71           N  
ATOM     50  N   TRP A   7       3.808   8.118  -8.123  1.00  0.92           N  
ATOM     51  CA  TRP A   7       2.576   7.340  -8.208  1.00  0.92           C  
ATOM     52  C   TRP A   7       1.675   7.614  -7.009  1.00  0.92           C  
ATOM     53  CB  TRP A   7       2.889   5.844  -8.297  1.00  0.92           C  
ATOM     54  O   TRP A   7       1.857   7.025  -5.940  1.00  0.92           O  
ATOM     55  CG  TRP A   7       3.918   5.497  -9.330  1.00  0.92           C  
ATOM     56  CD1 TRP A   7       4.279   6.244 -10.417  1.00  0.92           C  
ATOM     57  CD2 TRP A   7       4.716   4.310  -9.377  1.00  0.92           C  
ATOM     58  CE2 TRP A   7       5.540   4.405 -10.520  1.00  0.92           C  
ATOM     59  CE3 TRP A   7       4.814   3.175  -8.561  1.00  0.92           C  
ATOM     60  NE1 TRP A   7       5.254   5.593 -11.136  1.00  0.92           N  
ATOM     61  CH2 TRP A   7       6.528   2.305 -10.053  1.00  0.92           C  
ATOM     62  CZ2 TRP A   7       6.452   3.405 -10.868  1.00  0.92           C  
ATOM     63  CZ3 TRP A   7       5.722   2.181  -8.909  1.00  0.92           C  
ATOM     64  N   VAL A   8       0.891   8.609  -7.160  1.00  0.96           N  
ATOM     65  CA  VAL A   8       0.062   9.074  -6.053  1.00  0.96           C  
ATOM     66  C   VAL A   8      -1.414   8.939  -6.421  1.00  0.96           C  
ATOM     67  CB  VAL A   8       0.386  10.536  -5.676  1.00  0.96           C  
ATOM     68  O   VAL A   8      -1.773   8.990  -7.600  1.00  0.96           O  
ATOM     69  CG1 VAL A   8       1.835  10.666  -5.211  1.00  0.96           C  
ATOM     70  CG2 VAL A   8       0.116  11.464  -6.859  1.00  0.96           C  
ATOM     71  N   GLN A   9      -2.197   8.722  -5.437  1.00  0.98           N  
ATOM     72  CA  GLN A   9      -3.650   8.633  -5.531  1.00  0.98           C  
ATOM     73  C   GLN A   9      -4.322   9.349  -4.363  1.00  0.98           C  
ATOM     74  CB  GLN A   9      -4.097   7.171  -5.578  1.00  0.98           C  
ATOM     75  O   GLN A   9      -4.316   8.850  -3.236  1.00  0.98           O  
ATOM     76  CG  GLN A   9      -3.405   6.350  -6.657  1.00  0.98           C  
ATOM     77  CD  GLN A   9      -3.778   4.881  -6.607  1.00  0.98           C  
ATOM     78  NE2 GLN A   9      -2.964   4.085  -5.922  1.00  0.98           N  
ATOM     79  OE1 GLN A   9      -4.790   4.464  -7.179  1.00  0.98           O  
ATOM     80  N   ALA A  10      -4.957  10.496  -4.663  1.00  0.98           N  
ATOM     81  CA  ALA A  10      -5.545  11.293  -3.589  1.00  0.98           C  
ATOM     82  C   ALA A  10      -7.021  10.952  -3.399  1.00  0.98           C  
ATOM     83  CB  ALA A  10      -5.379  12.782  -3.880  1.00  0.98           C  
ATOM     84  O   ALA A  10      -7.765  10.823  -4.373  1.00  0.98           O  
ATOM     85  N   GLN A  11      -7.402  10.658  -2.140  1.00  0.98           N  
ATOM     86  CA  GLN A  11      -8.783  10.632  -1.670  1.00  0.98           C  
ATOM     87  C   GLN A  11      -9.575   9.520  -2.352  1.00  0.98           C  
ATOM     88  CB  GLN A  11      -9.459  11.982  -1.913  1.00  0.98           C  
ATOM     89  O   GLN A  11     -10.710   9.733  -2.782  1.00  0.98           O  
ATOM     90  CG  GLN A  11      -8.816  13.137  -1.156  1.00  0.98           C  
ATOM     91  CD  GLN A  11      -9.032  13.048   0.343  1.00  0.98           C  
ATOM     92  NE2 GLN A  11      -7.971  13.277   1.110  1.00  0.98           N  
ATOM     93  OE1 GLN A  11     -10.143  12.778   0.808  1.00  0.98           O  
ATOM     94  N   ARG A  12      -8.972   8.421  -2.503  1.00  0.98           N  
ATOM     95  CA  ARG A  12      -9.653   7.258  -3.062  1.00  0.98           C  
ATOM     96  C   ARG A  12     -10.662   6.685  -2.072  1.00  0.98           C  
ATOM     97  CB  ARG A  12      -8.641   6.182  -3.461  1.00  0.98           C  
ATOM     98  O   ARG A  12     -10.467   6.776  -0.858  1.00  0.98           O  
ATOM     99  CG  ARG A  12      -7.680   6.615  -4.556  1.00  0.98           C  
ATOM    100  CD  ARG A  12      -8.410   6.933  -5.854  1.00  0.98           C  
ATOM    101  NE  ARG A  12      -7.489   7.382  -6.894  1.00  0.98           N  
ATOM    102  NH1 ARG A  12      -8.340   9.527  -7.010  1.00  0.98           N  
ATOM    103  NH2 ARG A  12      -6.595   8.906  -8.362  1.00  0.98           N  
ATOM    104  CZ  ARG A  12      -7.477   8.604  -7.420  1.00  0.98           C  
ATOM    105  N   LYS A  13     -11.682   6.068  -2.582  1.00  0.98           N  
ATOM    106  CA  LYS A  13     -12.713   5.421  -1.776  1.00  0.98           C  
ATOM    107  C   LYS A  13     -12.456   3.922  -1.656  1.00  0.98           C  
ATOM    108  CB  LYS A  13     -14.098   5.670  -2.375  1.00  0.98           C  
ATOM    109  O   LYS A  13     -12.196   3.249  -2.656  1.00  0.98           O  
ATOM    110  CG  LYS A  13     -14.532   7.128  -2.347  1.00  0.98           C  
ATOM    111  CD  LYS A  13     -15.930   7.306  -2.925  1.00  0.98           C  
ATOM    112  CE  LYS A  13     -16.341   8.772  -2.953  1.00  0.98           C  
ATOM    113  NZ  LYS A  13     -17.700   8.955  -3.546  1.00  0.98           N  
ATOM    114  N   ALA A  14     -12.460   3.523  -0.391  1.00  0.98           N  
ATOM    115  CA  ALA A  14     -12.355   2.097  -0.092  1.00  0.98           C  
ATOM    116  C   ALA A  14     -13.400   1.674   0.936  1.00  0.98           C  
ATOM    117  CB  ALA A  14     -10.952   1.760   0.409  1.00  0.98           C  
ATOM    118  O   ALA A  14     -13.671   2.404   1.892  1.00  0.98           O  
ATOM    119  N   THR A  15     -13.924   0.490   0.692  1.00  0.98           N  
ATOM    120  CA  THR A  15     -14.981   0.028   1.584  1.00  0.98           C  
ATOM    121  C   THR A  15     -14.397  -0.765   2.750  1.00  0.98           C  
ATOM    122  CB  THR A  15     -16.006  -0.841   0.831  1.00  0.98           C  
ATOM    123  O   THR A  15     -15.022  -0.876   3.807  1.00  0.98           O  
ATOM    124  CG2 THR A  15     -16.777  -0.018  -0.195  1.00  0.98           C  
ATOM    125  OG1 THR A  15     -15.320  -1.904   0.158  1.00  0.98           O  
ATOM    126  N   ASP A  16     -13.233  -1.391   2.526  1.00  0.98           N  
ATOM    127  CA  ASP A  16     -12.545  -2.166   3.555  1.00  0.98           C  
ATOM    128  C   ASP A  16     -11.041  -2.206   3.298  1.00  0.98           C  
ATOM    129  CB  ASP A  16     -13.106  -3.588   3.619  1.00  0.98           C  
ATOM    130  O   ASP A  16     -10.549  -1.582   2.355  1.00  0.98           O  
ATOM    131  CG  ASP A  16     -12.972  -4.339   2.306  1.00  0.98           C  
ATOM    132  OD1 ASP A  16     -12.023  -4.064   1.540  1.00  0.98           O  
ATOM    133  OD2 ASP A  16     -13.826  -5.210   2.032  1.00  0.98           O  
ATOM    134  N   TRP A  17     -10.391  -2.819   4.215  1.00  0.98           N  
ATOM    135  CA  TRP A  17      -8.934  -2.757   4.159  1.00  0.98           C  
ATOM    136  C   TRP A  17      -8.406  -3.488   2.929  1.00  0.98           C  
ATOM    137  CB  TRP A  17      -8.320  -3.355   5.427  1.00  0.98           C  
ATOM    138  O   TRP A  17      -7.400  -3.082   2.343  1.00  0.98           O  
ATOM    139  CG  TRP A  17      -8.545  -4.829   5.576  1.00  0.98           C  
ATOM    140  CD1 TRP A  17      -9.549  -5.444   6.272  1.00  0.98           C  
ATOM    141  CD2 TRP A  17      -7.744  -5.876   5.019  1.00  0.98           C  
ATOM    142  CE2 TRP A  17      -8.322  -7.102   5.417  1.00  0.98           C  
ATOM    143  CE3 TRP A  17      -6.594  -5.896   4.219  1.00  0.98           C  
ATOM    144  NE1 TRP A  17      -9.420  -6.810   6.181  1.00  0.98           N  
ATOM    145  CH2 TRP A  17      -6.661  -8.328   4.260  1.00  0.98           C  
ATOM    146  CZ2 TRP A  17      -7.787  -8.336   5.042  1.00  0.98           C  
ATOM    147  CZ3 TRP A  17      -6.063  -7.126   3.847  1.00  0.98           C  
ATOM    148  N   ARG A  18      -9.077  -4.547   2.490  1.00  0.98           N  
ATOM    149  CA  ARG A  18      -8.640  -5.269   1.299  1.00  0.98           C  
ATOM    150  C   ARG A  18      -8.689  -4.373   0.066  1.00  0.98           C  
ATOM    151  CB  ARG A  18      -9.503  -6.513   1.077  1.00  0.98           C  
ATOM    152  O   ARG A  18      -7.749  -4.352  -0.730  1.00  0.98           O  
ATOM    153  CG  ARG A  18      -9.238  -7.633   2.071  1.00  0.98           C  
ATOM    154  CD  ARG A  18     -10.048  -8.879   1.746  1.00  0.98           C  
ATOM    155  NE  ARG A  18      -9.810  -9.945   2.715  1.00  0.98           N  
ATOM    156  NH1 ARG A  18     -11.197  -9.063   4.338  1.00  0.98           N  
ATOM    157  NH2 ARG A  18     -10.074 -11.023   4.726  1.00  0.98           N  
ATOM    158  CZ  ARG A  18     -10.361 -10.008   3.924  1.00  0.98           C  
ATOM    159  N   GLN A  19      -9.789  -3.636  -0.009  1.00  0.99           N  
ATOM    160  CA  GLN A  19      -9.928  -2.724  -1.140  1.00  0.99           C  
ATOM    161  C   GLN A  19      -8.900  -1.598  -1.068  1.00  0.99           C  
ATOM    162  CB  GLN A  19     -11.341  -2.142  -1.190  1.00  0.99           C  
ATOM    163  O   GLN A  19      -8.378  -1.161  -2.095  1.00  0.99           O  
ATOM    164  CG  GLN A  19     -11.654  -1.398  -2.481  1.00  0.99           C  
ATOM    165  CD  GLN A  19     -13.062  -0.833  -2.506  1.00  0.99           C  
ATOM    166  NE2 GLN A  19     -13.644  -0.743  -3.698  1.00  0.99           N  
ATOM    167  OE1 GLN A  19     -13.623  -0.482  -1.463  1.00  0.99           O  
ATOM    168  N   ALA A  20      -8.649  -1.123   0.157  1.00  0.99           N  
ATOM    169  CA  ALA A  20      -7.625  -0.096   0.339  1.00  0.99           C  
ATOM    170  C   ALA A  20      -6.267  -0.582  -0.159  1.00  0.99           C  
ATOM    171  CB  ALA A  20      -7.536   0.312   1.807  1.00  0.99           C  
ATOM    172  O   ALA A  20      -5.552   0.151  -0.846  1.00  0.99           O  
ATOM    173  N   VAL A  21      -5.914  -1.845   0.109  1.00  0.99           N  
ATOM    174  CA  VAL A  21      -4.650  -2.422  -0.334  1.00  0.99           C  
ATOM    175  C   VAL A  21      -4.651  -2.564  -1.855  1.00  0.99           C  
ATOM    176  CB  VAL A  21      -4.389  -3.794   0.328  1.00  0.99           C  
ATOM    177  O   VAL A  21      -3.651  -2.270  -2.513  1.00  0.99           O  
ATOM    178  CG1 VAL A  21      -3.240  -4.520  -0.368  1.00  0.99           C  
ATOM    179  CG2 VAL A  21      -4.091  -3.619   1.816  1.00  0.99           C  
ATOM    180  N   GLU A  22      -5.738  -2.996  -2.393  1.00  0.98           N  
ATOM    181  CA  GLU A  22      -5.855  -3.113  -3.844  1.00  0.98           C  
ATOM    182  C   GLU A  22      -5.623  -1.768  -4.526  1.00  0.98           C  
ATOM    183  CB  GLU A  22      -7.229  -3.668  -4.229  1.00  0.98           C  
ATOM    184  O   GLU A  22      -4.847  -1.675  -5.480  1.00  0.98           O  
ATOM    185  CG  GLU A  22      -7.410  -5.143  -3.902  1.00  0.98           C  
ATOM    186  CD  GLU A  22      -8.816  -5.651  -4.177  1.00  0.98           C  
ATOM    187  OE1 GLU A  22      -9.101  -6.835  -3.888  1.00  0.98           O  
ATOM    188  OE2 GLU A  22      -9.639  -4.858  -4.686  1.00  0.98           O  
ATOM    189  N   ILE A  23      -6.240  -0.749  -4.030  1.00  0.98           N  
ATOM    190  CA  ILE A  23      -6.119   0.592  -4.592  1.00  0.98           C  
ATOM    191  C   ILE A  23      -4.674   1.072  -4.472  1.00  0.98           C  
ATOM    192  CB  ILE A  23      -7.074   1.585  -3.893  1.00  0.98           C  
ATOM    193  O   ILE A  23      -4.106   1.595  -5.434  1.00  0.98           O  
ATOM    194  CG1 ILE A  23      -8.529   1.277  -4.263  1.00  0.98           C  
ATOM    195  CG2 ILE A  23      -6.711   3.028  -4.256  1.00  0.98           C  
ATOM    196  CD1 ILE A  23      -9.554   1.950  -3.360  1.00  0.98           C  
ATOM    197  N   ALA A  24      -4.091   0.876  -3.333  1.00  0.98           N  
ATOM    198  CA  ALA A  24      -2.749   1.372  -3.043  1.00  0.98           C  
ATOM    199  C   ALA A  24      -1.709   0.690  -3.928  1.00  0.98           C  
ATOM    200  CB  ALA A  24      -2.410   1.159  -1.570  1.00  0.98           C  
ATOM    201  O   ALA A  24      -0.659   1.267  -4.220  1.00  0.98           O  
ATOM    202  N   THR A  25      -1.952  -0.561  -4.367  1.00  0.98           N  
ATOM    203  CA  THR A  25      -0.977  -1.329  -5.134  1.00  0.98           C  
ATOM    204  C   THR A  25      -1.131  -1.059  -6.628  1.00  0.98           C  
ATOM    205  CB  THR A  25      -1.119  -2.839  -4.865  1.00  0.98           C  
ATOM    206  O   THR A  25      -0.206  -1.300  -7.406  1.00  0.98           O  
ATOM    207  CG2 THR A  25       0.240  -3.531  -4.884  1.00  0.98           C  
ATOM    208  OG1 THR A  25      -1.726  -3.035  -3.582  1.00  0.98           O  
ATOM    209  N   ARG A  26      -2.219  -0.485  -7.041  1.00  0.98           N  
ATOM    210  CA  ARG A  26      -2.578  -0.331  -8.447  1.00  0.98           C  
ATOM    211  C   ARG A  26      -1.475   0.384  -9.219  1.00  0.98           C  
ATOM    212  CB  ARG A  26      -3.896   0.435  -8.585  1.00  0.98           C  
ATOM    213  O   ARG A  26      -1.036  -0.091 -10.268  1.00  0.98           O  
ATOM    214  CG  ARG A  26      -4.917  -0.251  -9.478  1.00  0.98           C  
ATOM    215  CD  ARG A  26      -6.217   0.537  -9.558  1.00  0.98           C  
ATOM    216  NE  ARG A  26      -7.218   0.023  -8.627  1.00  0.98           N  
ATOM    217  NH1 ARG A  26      -8.696   1.773  -8.928  1.00  0.98           N  
ATOM    218  NH2 ARG A  26      -9.210   0.066  -7.486  1.00  0.98           N  
ATOM    219  CZ  ARG A  26      -8.372   0.622  -8.349  1.00  0.98           C  
ATOM    220  N   PRO A  27      -0.938   1.512  -8.702  1.00  0.97           N  
ATOM    221  CA  PRO A  27       0.106   2.191  -9.474  1.00  0.97           C  
ATOM    222  C   PRO A  27       1.365   1.342  -9.638  1.00  0.97           C  
ATOM    223  CB  PRO A  27       0.397   3.445  -8.646  1.00  0.97           C  
ATOM    224  O   PRO A  27       2.014   1.391 -10.686  1.00  0.97           O  
ATOM    225  CG  PRO A  27      -0.869   3.711  -7.897  1.00  0.97           C  
ATOM    226  CD  PRO A  27      -1.498   2.395  -7.541  1.00  0.97           C  
ATOM    227  N   LEU A  28       1.635   0.595  -8.642  1.00  0.96           N  
ATOM    228  CA  LEU A  28       2.824  -0.246  -8.729  1.00  0.96           C  
ATOM    229  C   LEU A  28       2.685  -1.270  -9.850  1.00  0.96           C  
ATOM    230  CB  LEU A  28       3.074  -0.960  -7.398  1.00  0.96           C  
ATOM    231  O   LEU A  28       3.639  -1.521 -10.590  1.00  0.96           O  
ATOM    232  CG  LEU A  28       3.363  -0.064  -6.192  1.00  0.96           C  
ATOM    233  CD1 LEU A  28       3.680  -0.913  -4.965  1.00  0.96           C  
ATOM    234  CD2 LEU A  28       4.511   0.892  -6.498  1.00  0.96           C  
ATOM    235  N   VAL A  29       1.532  -1.777  -9.946  1.00  0.97           N  
ATOM    236  CA  VAL A  29       1.269  -2.778 -10.975  1.00  0.97           C  
ATOM    237  C   VAL A  29       1.204  -2.106 -12.345  1.00  0.97           C  
ATOM    238  CB  VAL A  29      -0.041  -3.548 -10.696  1.00  0.97           C  
ATOM    239  O   VAL A  29       1.806  -2.588 -13.308  1.00  0.97           O  
ATOM    240  CG1 VAL A  29      -0.388  -4.465 -11.867  1.00  0.97           C  
ATOM    241  CG2 VAL A  29       0.077  -4.350  -9.402  1.00  0.97           C  
ATOM    242  N   ALA A  30       0.503  -1.025 -12.397  1.00  0.96           N  
ATOM    243  CA  ALA A  30       0.292  -0.306 -13.650  1.00  0.96           C  
ATOM    244  C   ALA A  30       1.622   0.099 -14.280  1.00  0.96           C  
ATOM    245  CB  ALA A  30      -0.580   0.925 -13.417  1.00  0.96           C  
ATOM    246  O   ALA A  30       1.774   0.061 -15.503  1.00  0.96           O  
ATOM    247  N   TYR A  31       2.629   0.267 -13.449  1.00  0.95           N  
ATOM    248  CA  TYR A  31       3.874   0.799 -13.990  1.00  0.95           C  
ATOM    249  C   TYR A  31       4.998  -0.224 -13.879  1.00  0.95           C  
ATOM    250  CB  TYR A  31       4.269   2.088 -13.264  1.00  0.95           C  
ATOM    251  O   TYR A  31       6.170   0.109 -14.070  1.00  0.95           O  
ATOM    252  CG  TYR A  31       3.365   3.258 -13.569  1.00  0.95           C  
ATOM    253  CD1 TYR A  31       3.450   3.929 -14.787  1.00  0.95           C  
ATOM    254  CD2 TYR A  31       2.426   3.695 -12.641  1.00  0.95           C  
ATOM    255  CE1 TYR A  31       2.621   5.009 -15.073  1.00  0.95           C  
ATOM    256  CE2 TYR A  31       1.592   4.774 -12.916  1.00  0.95           C  
ATOM    257  OH  TYR A  31       0.873   6.491 -14.410  1.00  0.95           O  
ATOM    258  CZ  TYR A  31       1.696   5.423 -14.133  1.00  0.95           C  
ATOM    259  N   GLY A  32       4.643  -1.395 -13.494  1.00  0.96           N  
ATOM    260  CA  GLY A  32       5.547  -2.524 -13.644  1.00  0.96           C  
ATOM    261  C   GLY A  32       6.419  -2.757 -12.424  1.00  0.96           C  
ATOM    262  O   GLY A  32       7.321  -3.596 -12.450  1.00  0.96           O  
ATOM    263  N   ALA A  33       6.227  -1.975 -11.367  1.00  0.95           N  
ATOM    264  CA  ALA A  33       7.047  -2.170 -10.175  1.00  0.95           C  
ATOM    265  C   ALA A  33       6.685  -3.473  -9.467  1.00  0.95           C  
ATOM    266  CB  ALA A  33       6.889  -0.989  -9.221  1.00  0.95           C  
ATOM    267  O   ALA A  33       7.501  -4.036  -8.734  1.00  0.95           O  
ATOM    268  N   ALA A  34       5.502  -3.932  -9.707  1.00  0.97           N  
ATOM    269  CA  ALA A  34       5.040  -5.177  -9.100  1.00  0.97           C  
ATOM    270  C   ALA A  34       4.118  -5.941 -10.046  1.00  0.97           C  
ATOM    271  CB  ALA A  34       4.327  -4.893  -7.780  1.00  0.97           C  
ATOM    272  O   ALA A  34       3.446  -5.339 -10.887  1.00  0.97           O  
ATOM    273  N   GLN A  35       4.084  -7.224  -9.935  1.00  0.98           N  
ATOM    274  CA  GLN A  35       3.139  -8.085 -10.639  1.00  0.98           C  
ATOM    275  C   GLN A  35       1.757  -8.027  -9.994  1.00  0.98           C  
ATOM    276  CB  GLN A  35       3.645  -9.528 -10.666  1.00  0.98           C  
ATOM    277  O   GLN A  35       1.635  -7.751  -8.799  1.00  0.98           O  
ATOM    278  CG  GLN A  35       4.972  -9.701 -11.394  1.00  0.98           C  
ATOM    279  CD  GLN A  35       5.416 -11.149 -11.468  1.00  0.98           C  
ATOM    280  NE2 GLN A  35       6.591 -11.381 -12.045  1.00  0.98           N  
ATOM    281  OE1 GLN A  35       4.710 -12.053 -11.010  1.00  0.98           O  
ATOM    282  N   PRO A  36       0.705  -8.324 -10.768  1.00  0.98           N  
ATOM    283  CA  PRO A  36      -0.652  -8.322 -10.215  1.00  0.98           C  
ATOM    284  C   PRO A  36      -0.790  -9.220  -8.988  1.00  0.98           C  
ATOM    285  CB  PRO A  36      -1.505  -8.845 -11.373  1.00  0.98           C  
ATOM    286  O   PRO A  36      -1.526  -8.887  -8.055  1.00  0.98           O  
ATOM    287  CG  PRO A  36      -0.792  -8.394 -12.607  1.00  0.98           C  
ATOM    288  CD  PRO A  36       0.687  -8.512 -12.374  1.00  0.98           C  
ATOM    289  N   CYS A  37      -0.017 -10.290  -8.938  1.00  0.98           N  
ATOM    290  CA  CYS A  37      -0.124 -11.227  -7.825  1.00  0.98           C  
ATOM    291  C   CYS A  37       0.417 -10.611  -6.540  1.00  0.98           C  
ATOM    292  CB  CYS A  37       0.629 -12.520  -8.138  1.00  0.98           C  
ATOM    293  O   CYS A  37       0.221 -11.159  -5.453  1.00  0.98           O  
ATOM    294  SG  CYS A  37       2.395 -12.280  -8.434  1.00  0.98           S  
ATOM    295  N   TYR A  38       1.093  -9.550  -6.675  1.00  0.98           N  
ATOM    296  CA  TYR A  38       1.674  -8.881  -5.517  1.00  0.98           C  
ATOM    297  C   TYR A  38       0.593  -8.482  -4.519  1.00  0.98           C  
ATOM    298  CB  TYR A  38       2.466  -7.644  -5.951  1.00  0.98           C  
ATOM    299  O   TYR A  38       0.765  -8.649  -3.309  1.00  0.98           O  
ATOM    300  CG  TYR A  38       3.472  -7.178  -4.927  1.00  0.98           C  
ATOM    301  CD1 TYR A  38       3.327  -5.947  -4.291  1.00  0.98           C  
ATOM    302  CD2 TYR A  38       4.569  -7.965  -4.595  1.00  0.98           C  
ATOM    303  CE1 TYR A  38       4.253  -5.512  -3.348  1.00  0.98           C  
ATOM    304  CE2 TYR A  38       5.501  -7.540  -3.654  1.00  0.98           C  
ATOM    305  OH  TYR A  38       6.254  -5.888  -2.104  1.00  0.98           O  
ATOM    306  CZ  TYR A  38       5.334  -6.314  -3.036  1.00  0.98           C  
ATOM    307  N   VAL A  39      -0.537  -7.983  -4.980  1.00  0.98           N  
ATOM    308  CA  VAL A  39      -1.658  -7.590  -4.131  1.00  0.98           C  
ATOM    309  C   VAL A  39      -2.130  -8.788  -3.311  1.00  0.98           C  
ATOM    310  CB  VAL A  39      -2.828  -7.020  -4.964  1.00  0.98           C  
ATOM    311  O   VAL A  39      -2.387  -8.664  -2.111  1.00  0.98           O  
ATOM    312  CG1 VAL A  39      -3.630  -8.148  -5.611  1.00  0.98           C  
ATOM    313  CG2 VAL A  39      -3.731  -6.151  -4.090  1.00  0.98           C  
ATOM    314  N   ASN A  40      -2.160  -9.905  -3.965  1.00  0.98           N  
ATOM    315  CA  ASN A  40      -2.580 -11.117  -3.269  1.00  0.98           C  
ATOM    316  C   ASN A  40      -1.603 -11.493  -2.158  1.00  0.98           C  
ATOM    317  CB  ASN A  40      -2.735 -12.276  -4.255  1.00  0.98           C  
ATOM    318  O   ASN A  40      -2.017 -11.938  -1.086  1.00  0.98           O  
ATOM    319  CG  ASN A  40      -3.855 -12.049  -5.252  1.00  0.98           C  
ATOM    320  ND2 ASN A  40      -3.730 -12.648  -6.430  1.00  0.98           N  
ATOM    321  OD1 ASN A  40      -4.824 -11.341  -4.965  1.00  0.98           O  
ATOM    322  N   GLY A  41      -0.371 -11.302  -2.452  1.00  0.98           N  
ATOM    323  CA  GLY A  41       0.626 -11.562  -1.426  1.00  0.98           C  
ATOM    324  C   GLY A  41       0.423 -10.734  -0.172  1.00  0.98           C  
ATOM    325  O   GLY A  41       0.514 -11.253   0.943  1.00  0.98           O  
ATOM    326  N   ILE A  42       0.098  -9.472  -0.370  1.00  0.98           N  
ATOM    327  CA  ILE A  42      -0.119  -8.581   0.765  1.00  0.98           C  
ATOM    328  C   ILE A  42      -1.361  -9.020   1.536  1.00  0.98           C  
ATOM    329  CB  ILE A  42      -0.262  -7.111   0.310  1.00  0.98           C  
ATOM    330  O   ILE A  42      -1.329  -9.133   2.764  1.00  0.98           O  
ATOM    331  CG1 ILE A  42       1.028  -6.634  -0.368  1.00  0.98           C  
ATOM    332  CG2 ILE A  42      -0.622  -6.211   1.496  1.00  0.98           C  
ATOM    333  CD1 ILE A  42       0.894  -5.295  -1.081  1.00  0.98           C  
ATOM    334  N   ILE A  43      -2.370  -9.343   0.856  1.00  0.98           N  
ATOM    335  CA  ILE A  43      -3.640  -9.721   1.465  1.00  0.98           C  
ATOM    336  C   ILE A  43      -3.480 -11.040   2.217  1.00  0.98           C  
ATOM    337  CB  ILE A  43      -4.761  -9.839   0.407  1.00  0.98           C  
ATOM    338  O   ILE A  43      -3.895 -11.158   3.372  1.00  0.98           O  
ATOM    339  CG1 ILE A  43      -5.142  -8.453  -0.124  1.00  0.98           C  
ATOM    340  CG2 ILE A  43      -5.981 -10.556   0.992  1.00  0.98           C  
ATOM    341  CD1 ILE A  43      -6.096  -8.485  -1.310  1.00  0.98           C  
ATOM    342  N   GLU A  44      -2.855 -11.980   1.586  1.00  0.98           N  
ATOM    343  CA  GLU A  44      -2.649 -13.277   2.223  1.00  0.98           C  
ATOM    344  C   GLU A  44      -1.793 -13.145   3.480  1.00  0.98           C  
ATOM    345  CB  GLU A  44      -1.998 -14.259   1.245  1.00  0.98           C  
ATOM    346  O   GLU A  44      -2.100 -13.745   4.512  1.00  0.98           O  
ATOM    347  CG  GLU A  44      -2.944 -14.771   0.168  1.00  0.98           C  
ATOM    348  CD  GLU A  44      -2.262 -15.671  -0.850  1.00  0.98           C  
ATOM    349  OE1 GLU A  44      -2.947 -16.176  -1.769  1.00  0.98           O  
ATOM    350  OE2 GLU A  44      -1.033 -15.873  -0.729  1.00  0.98           O  
ATOM    351  N   ASN A  45      -0.782 -12.419   3.402  1.00  0.98           N  
ATOM    352  CA  ASN A  45       0.061 -12.191   4.571  1.00  0.98           C  
ATOM    353  C   ASN A  45      -0.724 -11.552   5.713  1.00  0.98           C  
ATOM    354  CB  ASN A  45       1.266 -11.323   4.203  1.00  0.98           C  
ATOM    355  O   ASN A  45      -0.560 -11.931   6.874  1.00  0.98           O  
ATOM    356  CG  ASN A  45       2.253 -12.042   3.305  1.00  0.98           C  
ATOM    357  ND2 ASN A  45       3.199 -11.297   2.746  1.00  0.98           N  
ATOM    358  OD1 ASN A  45       2.165 -13.258   3.115  1.00  0.98           O  
ATOM    359  N   THR A  46      -1.530 -10.577   5.334  1.00  0.98           N  
ATOM    360  CA  THR A  46      -2.341  -9.906   6.344  1.00  0.98           C  
ATOM    361  C   THR A  46      -3.313 -10.885   6.995  1.00  0.98           C  
ATOM    362  CB  THR A  46      -3.125  -8.727   5.737  1.00  0.98           C  
ATOM    363  O   THR A  46      -3.490 -10.874   8.215  1.00  0.98           O  
ATOM    364  CG2 THR A  46      -3.932  -7.996   6.805  1.00  0.98           C  
ATOM    365  OG1 THR A  46      -2.205  -7.808   5.136  1.00  0.98           O  
ATOM    366  N   LEU A  47      -3.920 -11.735   6.244  1.00  0.97           N  
ATOM    367  CA  LEU A  47      -4.844 -12.737   6.764  1.00  0.97           C  
ATOM    368  C   LEU A  47      -4.121 -13.723   7.675  1.00  0.97           C  
ATOM    369  CB  LEU A  47      -5.523 -13.488   5.616  1.00  0.97           C  
ATOM    370  O   LEU A  47      -4.658 -14.129   8.708  1.00  0.97           O  
ATOM    371  CG  LEU A  47      -6.543 -12.695   4.797  1.00  0.97           C  
ATOM    372  CD1 LEU A  47      -6.954 -13.482   3.557  1.00  0.97           C  
ATOM    373  CD2 LEU A  47      -7.762 -12.353   5.647  1.00  0.97           C  
ATOM    374  N   ASN A  48      -2.917 -14.038   7.394  1.00  0.97           N  
ATOM    375  CA  ASN A  48      -2.180 -15.073   8.112  1.00  0.97           C  
ATOM    376  C   ASN A  48      -1.516 -14.519   9.369  1.00  0.97           C  
ATOM    377  CB  ASN A  48      -1.135 -15.718   7.199  1.00  0.97           C  
ATOM    378  O   ASN A  48      -1.516 -15.171  10.415  1.00  0.97           O  
ATOM    379  CG  ASN A  48      -1.753 -16.618   6.148  1.00  0.97           C  
ATOM    380  ND2 ASN A  48      -1.108 -16.708   4.991  1.00  0.97           N  
ATOM    381  OD1 ASN A  48      -2.802 -17.227   6.373  1.00  0.97           O  
ATOM    382  N   TRP A  49      -1.120 -13.241   9.231  1.00  0.96           N  
ATOM    383  CA  TRP A  49      -0.252 -12.777  10.308  1.00  0.96           C  
ATOM    384  C   TRP A  49      -0.714 -11.421  10.833  1.00  0.96           C  
ATOM    385  CB  TRP A  49       1.199 -12.685   9.828  1.00  0.96           C  
ATOM    386  O   TRP A  49      -0.083 -10.846  11.723  1.00  0.96           O  
ATOM    387  CG  TRP A  49       1.723 -13.954   9.226  1.00  0.96           C  
ATOM    388  CD1 TRP A  49       2.011 -14.184   7.910  1.00  0.96           C  
ATOM    389  CD2 TRP A  49       2.016 -15.170   9.920  1.00  0.96           C  
ATOM    390  CE2 TRP A  49       2.480 -16.097   8.960  1.00  0.96           C  
ATOM    391  CE3 TRP A  49       1.933 -15.567  11.261  1.00  0.96           C  
ATOM    392  NE1 TRP A  49       2.467 -15.471   7.743  1.00  0.96           N  
ATOM    393  CH2 TRP A  49       2.768 -17.760  10.620  1.00  0.96           C  
ATOM    394  CZ2 TRP A  49       2.859 -17.398   9.301  1.00  0.96           C  
ATOM    395  CZ3 TRP A  49       2.311 -16.862  11.598  1.00  0.96           C  
ATOM    396  N   GLY A  50      -1.809 -10.999  10.313  1.00  0.96           N  
ATOM    397  CA  GLY A  50      -2.278  -9.681  10.709  1.00  0.96           C  
ATOM    398  C   GLY A  50      -1.623  -8.556   9.930  1.00  0.96           C  
ATOM    399  O   GLY A  50      -0.736  -8.797   9.108  1.00  0.96           O  
ATOM    400  N   PRO A  51      -2.111  -7.242  10.101  1.00  0.96           N  
ATOM    401  CA  PRO A  51      -1.574  -6.101   9.356  1.00  0.96           C  
ATOM    402  C   PRO A  51      -0.219  -5.636   9.885  1.00  0.96           C  
ATOM    403  CB  PRO A  51      -2.638  -5.019   9.555  1.00  0.96           C  
ATOM    404  O   PRO A  51      -0.096  -4.510  10.374  1.00  0.96           O  
ATOM    405  CG  PRO A  51      -3.216  -5.294  10.906  1.00  0.96           C  
ATOM    406  CD  PRO A  51      -3.215  -6.779  11.131  1.00  0.96           C  
ATOM    407  N   TYR A  52       0.845  -6.309   9.715  1.00  0.94           N  
ATOM    408  CA  TYR A  52       2.190  -6.120  10.248  1.00  0.94           C  
ATOM    409  C   TYR A  52       2.791  -4.809   9.756  1.00  0.94           C  
ATOM    410  CB  TYR A  52       3.095  -7.290   9.852  1.00  0.94           C  
ATOM    411  O   TYR A  52       3.793  -4.336  10.299  1.00  0.94           O  
ATOM    412  CG  TYR A  52       3.288  -7.431   8.362  1.00  0.94           C  
ATOM    413  CD1 TYR A  52       2.413  -8.197   7.595  1.00  0.94           C  
ATOM    414  CD2 TYR A  52       4.347  -6.799   7.717  1.00  0.94           C  
ATOM    415  CE1 TYR A  52       2.589  -8.331   6.222  1.00  0.94           C  
ATOM    416  CE2 TYR A  52       4.532  -6.926   6.345  1.00  0.94           C  
ATOM    417  OH  TYR A  52       3.828  -7.822   4.247  1.00  0.94           O  
ATOM    418  CZ  TYR A  52       3.649  -7.693   5.606  1.00  0.94           C  
ATOM    419  N   TYR A  53       2.112  -4.229   8.808  1.00  0.95           N  
ATOM    420  CA  TYR A  53       2.680  -3.076   8.119  1.00  0.95           C  
ATOM    421  C   TYR A  53       2.051  -1.780   8.615  1.00  0.95           C  
ATOM    422  CB  TYR A  53       2.484  -3.205   6.605  1.00  0.95           C  
ATOM    423  O   TYR A  53       2.239  -0.721   8.013  1.00  0.95           O  
ATOM    424  CG  TYR A  53       1.078  -3.580   6.205  1.00  0.95           C  
ATOM    425  CD1 TYR A  53       0.795  -4.838   5.677  1.00  0.95           C  
ATOM    426  CD2 TYR A  53       0.029  -2.678   6.352  1.00  0.95           C  
ATOM    427  CE1 TYR A  53      -0.499  -5.187   5.305  1.00  0.95           C  
ATOM    428  CE2 TYR A  53      -1.268  -3.017   5.983  1.00  0.95           C  
ATOM    429  OH  TYR A  53      -2.805  -4.613   5.095  1.00  0.95           O  
ATOM    430  CZ  TYR A  53      -1.522  -4.272   5.462  1.00  0.95           C  
ATOM    431  N   LEU A  54       1.230  -1.831   9.666  1.00  0.97           N  
ATOM    432  CA  LEU A  54       0.769  -0.606  10.311  1.00  0.97           C  
ATOM    433  C   LEU A  54       1.870   0.002  11.172  1.00  0.97           C  
ATOM    434  CB  LEU A  54      -0.469  -0.885  11.167  1.00  0.97           C  
ATOM    435  O   LEU A  54       2.366  -0.641  12.100  1.00  0.97           O  
ATOM    436  CG  LEU A  54      -1.691  -1.440  10.432  1.00  0.97           C  
ATOM    437  CD1 LEU A  54      -2.826  -1.705  11.416  1.00  0.97           C  
ATOM    438  CD2 LEU A  54      -2.139  -0.479   9.337  1.00  0.97           C  
ATOM    439  N   ILE A  55       2.215   1.237  10.901  1.00  0.93           N  
ATOM    440  CA  ILE A  55       3.464   1.710  11.487  1.00  0.93           C  
ATOM    441  C   ILE A  55       3.189   2.912  12.388  1.00  0.93           C  
ATOM    442  CB  ILE A  55       4.495   2.081  10.398  1.00  0.93           C  
ATOM    443  O   ILE A  55       4.020   3.271  13.225  1.00  0.93           O  
ATOM    444  CG1 ILE A  55       3.897   3.101   9.422  1.00  0.93           C  
ATOM    445  CG2 ILE A  55       4.973   0.828   9.657  1.00  0.93           C  
ATOM    446  CD1 ILE A  55       4.919   3.739   8.491  1.00  0.93           C  
ATOM    447  N   ALA A  56       2.073   3.595  12.211  1.00  0.94           N  
ATOM    448  CA  ALA A  56       1.622   4.733  13.008  1.00  0.94           C  
ATOM    449  C   ALA A  56       0.110   4.908  12.907  1.00  0.94           C  
ATOM    450  CB  ALA A  56       2.333   6.009  12.564  1.00  0.94           C  
ATOM    451  O   ALA A  56      -0.530   4.336  12.021  1.00  0.94           O  
ATOM    452  N   PRO A  57      -0.469   5.655  13.884  1.00  0.96           N  
ATOM    453  CA  PRO A  57      -1.910   5.892  13.770  1.00  0.96           C  
ATOM    454  C   PRO A  57      -2.310   6.448  12.406  1.00  0.96           C  
ATOM    455  CB  PRO A  57      -2.188   6.911  14.878  1.00  0.96           C  
ATOM    456  O   PRO A  57      -1.799   7.489  11.986  1.00  0.96           O  
ATOM    457  CG  PRO A  57      -1.140   6.648  15.911  1.00  0.96           C  
ATOM    458  CD  PRO A  57       0.140   6.290  15.211  1.00  0.96           C  
ATOM    459  N   GLY A  58      -3.152   5.631  11.714  1.00  0.98           N  
ATOM    460  CA  GLY A  58      -3.728   6.084  10.459  1.00  0.98           C  
ATOM    461  C   GLY A  58      -2.822   5.845   9.266  1.00  0.98           C  
ATOM    462  O   GLY A  58      -3.123   6.283   8.153  1.00  0.98           O  
ATOM    463  N   ILE A  59      -1.689   5.161   9.468  1.00  0.98           N  
ATOM    464  CA  ILE A  59      -0.710   5.046   8.393  1.00  0.98           C  
ATOM    465  C   ILE A  59      -0.324   3.581   8.202  1.00  0.98           C  
ATOM    466  CB  ILE A  59       0.547   5.898   8.679  1.00  0.98           C  
ATOM    467  O   ILE A  59       0.037   2.897   9.162  1.00  0.98           O  
ATOM    468  CG1 ILE A  59       0.159   7.364   8.899  1.00  0.98           C  
ATOM    469  CG2 ILE A  59       1.560   5.765   7.539  1.00  0.98           C  
ATOM    470  CD1 ILE A  59       1.329   8.265   9.271  1.00  0.98           C  
ATOM    471  N   ALA A  60      -0.358   3.172   6.942  1.00  0.98           N  
ATOM    472  CA  ALA A  60       0.010   1.804   6.587  1.00  0.98           C  
ATOM    473  C   ALA A  60       1.108   1.788   5.528  1.00  0.98           C  
ATOM    474  CB  ALA A  60      -1.213   1.035   6.093  1.00  0.98           C  
ATOM    475  O   ALA A  60       1.182   2.688   4.688  1.00  0.98           O  
ATOM    476  N   LEU A  61       1.934   0.733   5.576  1.00  0.96           N  
ATOM    477  CA  LEU A  61       2.992   0.494   4.600  1.00  0.96           C  
ATOM    478  C   LEU A  61       2.855  -0.892   3.978  1.00  0.96           C  
ATOM    479  CB  LEU A  61       4.368   0.639   5.254  1.00  0.96           C  
ATOM    480  O   LEU A  61       3.772  -1.711   4.071  1.00  0.96           O  
ATOM    481  CG  LEU A  61       5.473   1.241   4.384  1.00  0.96           C  
ATOM    482  CD1 LEU A  61       5.471   2.761   4.500  1.00  0.96           C  
ATOM    483  CD2 LEU A  61       6.832   0.671   4.775  1.00  0.96           C  
ATOM    484  N   PRO A  62       1.835  -1.103   3.308  1.00  0.97           N  
ATOM    485  CA  PRO A  62       1.647  -2.448   2.759  1.00  0.97           C  
ATOM    486  C   PRO A  62       2.804  -2.886   1.863  1.00  0.97           C  
ATOM    487  CB  PRO A  62       0.351  -2.323   1.955  1.00  0.97           C  
ATOM    488  O   PRO A  62       3.263  -2.113   1.019  1.00  0.97           O  
ATOM    489  CG  PRO A  62      -0.295  -1.075   2.463  1.00  0.97           C  
ATOM    490  CD  PRO A  62       0.783  -0.122   2.895  1.00  0.97           C  
ATOM    491  N   HIS A  63       3.208  -4.128   2.089  1.00  0.96           N  
ATOM    492  CA  HIS A  63       4.257  -4.731   1.274  1.00  0.96           C  
ATOM    493  C   HIS A  63       4.274  -6.247   1.432  1.00  0.96           C  
ATOM    494  CB  HIS A  63       5.623  -4.149   1.644  1.00  0.96           C  
ATOM    495  O   HIS A  63       3.693  -6.784   2.378  1.00  0.96           O  
ATOM    496  CG  HIS A  63       6.018  -4.401   3.064  1.00  0.96           C  
ATOM    497  CD2 HIS A  63       6.893  -5.283   3.601  1.00  0.96           C  
ATOM    498  ND1 HIS A  63       5.483  -3.696   4.121  1.00  0.96           N  
ATOM    499  CE1 HIS A  63       6.016  -4.134   5.249  1.00  0.96           C  
ATOM    500  NE2 HIS A  63       6.875  -5.098   4.961  1.00  0.96           N  
ATOM    501  N   ALA A  64       4.781  -6.952   0.354  1.00  0.95           N  
ATOM    502  CA  ALA A  64       4.994  -8.397   0.364  1.00  0.95           C  
ATOM    503  C   ALA A  64       6.446  -8.739   0.043  1.00  0.95           C  
ATOM    504  CB  ALA A  64       4.058  -9.079  -0.631  1.00  0.95           C  
ATOM    505  O   ALA A  64       7.262  -7.846  -0.198  1.00  0.95           O  
ATOM    506  N   ARG A  65       6.710 -10.003   0.239  1.00  0.94           N  
ATOM    507  CA  ARG A  65       8.047 -10.473  -0.109  1.00  0.94           C  
ATOM    508  C   ARG A  65       8.315 -10.307  -1.601  1.00  0.94           C  
ATOM    509  CB  ARG A  65       8.223 -11.939   0.295  1.00  0.94           C  
ATOM    510  O   ARG A  65       7.394 -10.391  -2.416  1.00  0.94           O  
ATOM    511  CG  ARG A  65       8.064 -12.190   1.786  1.00  0.94           C  
ATOM    512  CD  ARG A  65       9.279 -11.715   2.571  1.00  0.94           C  
ATOM    513  NE  ARG A  65       9.192 -12.094   3.978  1.00  0.94           N  
ATOM    514  NH1 ARG A  65      11.166 -11.060   4.591  1.00  0.94           N  
ATOM    515  NH2 ARG A  65       9.914 -12.171   6.158  1.00  0.94           N  
ATOM    516  CZ  ARG A  65      10.091 -11.774   4.906  1.00  0.94           C  
ATOM    517  N   PRO A  66       9.595 -10.107  -1.918  1.00  0.94           N  
ATOM    518  CA  PRO A  66       9.948  -9.914  -3.326  1.00  0.94           C  
ATOM    519  C   PRO A  66       9.435 -11.039  -4.223  1.00  0.94           C  
ATOM    520  CB  PRO A  66      11.478  -9.887  -3.306  1.00  0.94           C  
ATOM    521  O   PRO A  66       8.946 -10.781  -5.325  1.00  0.94           O  
ATOM    522  CG  PRO A  66      11.833  -9.326  -1.967  1.00  0.94           C  
ATOM    523  CD  PRO A  66      10.847  -9.842  -0.958  1.00  0.94           C  
ATOM    524  N   GLU A  67       9.494 -12.281  -3.785  1.00  0.95           N  
ATOM    525  CA  GLU A  67       9.110 -13.441  -4.585  1.00  0.95           C  
ATOM    526  C   GLU A  67       7.606 -13.462  -4.840  1.00  0.95           C  
ATOM    527  CB  GLU A  67       9.545 -14.737  -3.895  1.00  0.95           C  
ATOM    528  O   GLU A  67       7.120 -14.254  -5.650  1.00  0.95           O  
ATOM    529  CG  GLU A  67       8.909 -14.950  -2.529  1.00  0.95           C  
ATOM    530  CD  GLU A  67       9.722 -14.358  -1.389  1.00  0.95           C  
ATOM    531  OE1 GLU A  67       9.609 -14.849  -0.244  1.00  0.95           O  
ATOM    532  OE2 GLU A  67      10.479 -13.394  -1.644  1.00  0.95           O  
ATOM    533  N   GLN A  68       6.950 -12.580  -4.177  1.00  0.97           N  
ATOM    534  CA  GLN A  68       5.504 -12.536  -4.361  1.00  0.97           C  
ATOM    535  C   GLN A  68       5.115 -11.501  -5.413  1.00  0.97           C  
ATOM    536  CB  GLN A  68       4.802 -12.227  -3.037  1.00  0.97           C  
ATOM    537  O   GLN A  68       3.967 -11.054  -5.457  1.00  0.97           O  
ATOM    538  CG  GLN A  68       4.948 -13.327  -1.994  1.00  0.97           C  
ATOM    539  CD  GLN A  68       4.240 -12.999  -0.692  1.00  0.97           C  
ATOM    540  NE2 GLN A  68       2.979 -13.402  -0.585  1.00  0.97           N  
ATOM    541  OE1 GLN A  68       4.822 -12.388   0.210  1.00  0.97           O  
ATOM    542  N   GLY A  69       6.119 -11.022  -6.136  1.00  0.97           N  
ATOM    543  CA  GLY A  69       5.725 -10.280  -7.323  1.00  0.97           C  
ATOM    544  C   GLY A  69       6.382  -8.916  -7.419  1.00  0.97           C  
ATOM    545  O   GLY A  69       5.923  -8.052  -8.170  1.00  0.97           O  
ATOM    546  N   ALA A  70       7.479  -8.655  -6.618  1.00  0.96           N  
ATOM    547  CA  ALA A  70       8.169  -7.372  -6.728  1.00  0.96           C  
ATOM    548  C   ALA A  70       9.168  -7.383  -7.882  1.00  0.96           C  
ATOM    549  CB  ALA A  70       8.878  -7.035  -5.419  1.00  0.96           C  
ATOM    550  O   ALA A  70      10.010  -8.280  -7.974  1.00  0.96           O  
ATOM    551  N   ASN A  71       9.088  -6.377  -8.817  1.00  0.96           N  
ATOM    552  CA  ASN A  71       9.969  -6.306  -9.978  1.00  0.96           C  
ATOM    553  C   ASN A  71      11.111  -5.318  -9.755  1.00  0.96           C  
ATOM    554  CB  ASN A  71       9.176  -5.927 -11.230  1.00  0.96           C  
ATOM    555  O   ASN A  71      12.257  -5.598 -10.110  1.00  0.96           O  
ATOM    556  CG  ASN A  71       8.264  -7.041 -11.704  1.00  0.96           C  
ATOM    557  ND2 ASN A  71       7.151  -6.673 -12.327  1.00  0.96           N  
ATOM    558  OD1 ASN A  71       8.557  -8.224 -11.510  1.00  0.96           O  
ATOM    559  N   TYR A  72      10.794  -4.183  -9.265  1.00  0.94           N  
ATOM    560  CA  TYR A  72      11.798  -3.198  -8.878  1.00  0.94           C  
ATOM    561  C   TYR A  72      11.289  -2.318  -7.743  1.00  0.94           C  
ATOM    562  CB  TYR A  72      12.190  -2.330 -10.076  1.00  0.94           C  
ATOM    563  O   TYR A  72      10.098  -2.335  -7.421  1.00  0.94           O  
ATOM    564  CG  TYR A  72      11.040  -1.544 -10.659  1.00  0.94           C  
ATOM    565  CD1 TYR A  72      10.257  -2.074 -11.682  1.00  0.94           C  
ATOM    566  CD2 TYR A  72      10.735  -0.271 -10.189  1.00  0.94           C  
ATOM    567  CE1 TYR A  72       9.198  -1.353 -12.224  1.00  0.94           C  
ATOM    568  CE2 TYR A  72       9.678   0.458 -10.723  1.00  0.94           C  
ATOM    569  OH  TYR A  72       7.869   0.628 -12.270  1.00  0.94           O  
ATOM    570  CZ  TYR A  72       8.916  -0.090 -11.738  1.00  0.94           C  
ATOM    571  N   ASN A  73      12.227  -1.582  -7.029  1.00  0.92           N  
ATOM    572  CA  ASN A  73      11.920  -0.781  -5.848  1.00  0.92           C  
ATOM    573  C   ASN A  73      11.079   0.441  -6.204  1.00  0.92           C  
ATOM    574  CB  ASN A  73      13.207  -0.353  -5.140  1.00  0.92           C  
ATOM    575  O   ASN A  73      11.400   1.168  -7.147  1.00  0.92           O  
ATOM    576  CG  ASN A  73      14.010  -1.531  -4.625  1.00  0.92           C  
ATOM    577  ND2 ASN A  73      15.327  -1.373  -4.571  1.00  0.92           N  
ATOM    578  OD1 ASN A  73      13.451  -2.575  -4.279  1.00  0.92           O  
ATOM    579  N   GLN A  74      10.022   0.599  -5.539  1.00  0.93           N  
ATOM    580  CA  GLN A  74       9.154   1.752  -5.748  1.00  0.93           C  
ATOM    581  C   GLN A  74       8.140   1.891  -4.616  1.00  0.93           C  
ATOM    582  CB  GLN A  74       8.429   1.642  -7.091  1.00  0.93           C  
ATOM    583  O   GLN A  74       7.844   0.918  -3.918  1.00  0.93           O  
ATOM    584  CG  GLN A  74       7.633   2.886  -7.463  1.00  0.93           C  
ATOM    585  CD  GLN A  74       8.489   4.137  -7.520  1.00  0.93           C  
ATOM    586  NE2 GLN A  74       8.606   4.722  -8.707  1.00  0.93           N  
ATOM    587  OE1 GLN A  74       9.040   4.574  -6.505  1.00  0.93           O  
ATOM    588  N   VAL A  75       7.568   3.125  -4.523  1.00  0.93           N  
ATOM    589  CA  VAL A  75       6.544   3.427  -3.528  1.00  0.93           C  
ATOM    590  C   VAL A  75       5.362   4.125  -4.197  1.00  0.93           C  
ATOM    591  CB  VAL A  75       7.104   4.304  -2.386  1.00  0.93           C  
ATOM    592  O   VAL A  75       5.547   4.939  -5.105  1.00  0.93           O  
ATOM    593  CG1 VAL A  75       6.002   4.664  -1.391  1.00  0.93           C  
ATOM    594  CG2 VAL A  75       8.254   3.588  -1.679  1.00  0.93           C  
ATOM    595  N   SER A  76       4.228   3.672  -3.841  1.00  0.95           N  
ATOM    596  CA  SER A  76       3.022   4.417  -4.186  1.00  0.95           C  
ATOM    597  C   SER A  76       2.372   5.021  -2.946  1.00  0.95           C  
ATOM    598  CB  SER A  76       2.022   3.513  -4.907  1.00  0.95           C  
ATOM    599  O   SER A  76       2.449   4.449  -1.857  1.00  0.95           O  
ATOM    600  OG  SER A  76       1.496   2.539  -4.023  1.00  0.95           O  
ATOM    601  N   ILE A  77       1.749   6.219  -3.189  1.00  0.96           N  
ATOM    602  CA  ILE A  77       1.096   6.914  -2.085  1.00  0.96           C  
ATOM    603  C   ILE A  77      -0.393   7.075  -2.384  1.00  0.96           C  
ATOM    604  CB  ILE A  77       1.742   8.294  -1.825  1.00  0.96           C  
ATOM    605  O   ILE A  77      -0.768   7.569  -3.450  1.00  0.96           O  
ATOM    606  CG1 ILE A  77       3.224   8.130  -1.467  1.00  0.96           C  
ATOM    607  CG2 ILE A  77       0.991   9.042  -0.721  1.00  0.96           C  
ATOM    608  CD1 ILE A  77       3.953   9.446  -1.231  1.00  0.96           C  
ATOM    609  N   THR A  78      -1.173   6.659  -1.412  1.00  0.98           N  
ATOM    610  CA  THR A  78      -2.624   6.739  -1.538  1.00  0.98           C  
ATOM    611  C   THR A  78      -3.245   7.326  -0.274  1.00  0.98           C  
ATOM    612  CB  THR A  78      -3.238   5.355  -1.819  1.00  0.98           C  
ATOM    613  O   THR A  78      -2.905   6.918   0.839  1.00  0.98           O  
ATOM    614  CG2 THR A  78      -4.752   5.445  -1.971  1.00  0.98           C  
ATOM    615  OG1 THR A  78      -2.677   4.827  -3.028  1.00  0.98           O  
ATOM    616  N   THR A  79      -4.072   8.332  -0.431  1.00  0.99           N  
ATOM    617  CA  THR A  79      -4.911   8.816   0.660  1.00  0.99           C  
ATOM    618  C   THR A  79      -6.364   8.398   0.450  1.00  0.99           C  
ATOM    619  CB  THR A  79      -4.829  10.348   0.790  1.00  0.99           C  
ATOM    620  O   THR A  79      -6.855   8.387  -0.680  1.00  0.99           O  
ATOM    621  CG2 THR A  79      -3.402  10.800   1.081  1.00  0.99           C  
ATOM    622  OG1 THR A  79      -5.270  10.951  -0.433  1.00  0.99           O  
ATOM    623  N   LEU A  80      -6.971   8.048   1.582  1.00  0.99           N  
ATOM    624  CA  LEU A  80      -8.369   7.634   1.530  1.00  0.99           C  
ATOM    625  C   LEU A  80      -9.291   8.781   1.930  1.00  0.99           C  
ATOM    626  CB  LEU A  80      -8.606   6.430   2.446  1.00  0.99           C  
ATOM    627  O   LEU A  80      -9.003   9.512   2.881  1.00  0.99           O  
ATOM    628  CG  LEU A  80      -7.807   5.166   2.124  1.00  0.99           C  
ATOM    629  CD1 LEU A  80      -8.140   4.061   3.121  1.00  0.99           C  
ATOM    630  CD2 LEU A  80      -8.084   4.707   0.697  1.00  0.99           C  
ATOM    631  N   ARG A  81     -10.360   8.827   1.126  1.00  0.98           N  
ATOM    632  CA  ARG A  81     -11.372   9.819   1.474  1.00  0.98           C  
ATOM    633  C   ARG A  81     -11.987   9.519   2.837  1.00  0.98           C  
ATOM    634  CB  ARG A  81     -12.466   9.869   0.405  1.00  0.98           C  
ATOM    635  O   ARG A  81     -12.145  10.419   3.665  1.00  0.98           O  
ATOM    636  CG  ARG A  81     -13.535  10.918   0.667  1.00  0.98           C  
ATOM    637  CD  ARG A  81     -14.545  10.990  -0.470  1.00  0.98           C  
ATOM    638  NE  ARG A  81     -13.961  11.577  -1.673  1.00  0.98           N  
ATOM    639  NH1 ARG A  81     -15.935  12.514  -2.424  1.00  0.98           N  
ATOM    640  NH2 ARG A  81     -14.004  12.775  -3.631  1.00  0.98           N  
ATOM    641  CZ  ARG A  81     -14.635  12.287  -2.573  1.00  0.98           C  
ATOM    642  N   THR A  82     -12.378   8.305   3.004  1.00  0.98           N  
ATOM    643  CA  THR A  82     -12.855   7.805   4.288  1.00  0.98           C  
ATOM    644  C   THR A  82     -11.910   6.741   4.839  1.00  0.98           C  
ATOM    645  CB  THR A  82     -14.275   7.222   4.168  1.00  0.98           C  
ATOM    646  O   THR A  82     -11.716   5.694   4.218  1.00  0.98           O  
ATOM    647  CG2 THR A  82     -14.832   6.844   5.537  1.00  0.98           C  
ATOM    648  OG1 THR A  82     -15.136   8.196   3.566  1.00  0.98           O  
ATOM    649  N   PRO A  83     -11.343   7.036   6.080  1.00  0.98           N  
ATOM    650  CA  PRO A  83     -10.411   6.064   6.655  1.00  0.98           C  
ATOM    651  C   PRO A  83     -11.068   4.718   6.949  1.00  0.98           C  
ATOM    652  CB  PRO A  83      -9.951   6.740   7.949  1.00  0.98           C  
ATOM    653  O   PRO A  83     -12.264   4.663   7.249  1.00  0.98           O  
ATOM    654  CG  PRO A  83     -10.170   8.200   7.716  1.00  0.98           C  
ATOM    655  CD  PRO A  83     -11.386   8.368   6.851  1.00  0.98           C  
ATOM    656  N   VAL A  84     -10.313   3.646   6.772  1.00  0.99           N  
ATOM    657  CA  VAL A  84     -10.847   2.297   6.924  1.00  0.99           C  
ATOM    658  C   VAL A  84     -10.095   1.566   8.034  1.00  0.99           C  
ATOM    659  CB  VAL A  84     -10.758   1.499   5.604  1.00  0.99           C  
ATOM    660  O   VAL A  84      -8.914   1.830   8.270  1.00  0.99           O  
ATOM    661  CG1 VAL A  84     -11.608   2.156   4.518  1.00  0.99           C  
ATOM    662  CG2 VAL A  84      -9.304   1.380   5.151  1.00  0.99           C  
ATOM    663  N   ALA A  85     -10.781   0.654   8.695  1.00  0.98           N  
ATOM    664  CA  ALA A  85     -10.212  -0.146   9.777  1.00  0.98           C  
ATOM    665  C   ALA A  85      -9.500  -1.380   9.231  1.00  0.98           C  
ATOM    666  CB  ALA A  85     -11.302  -0.557  10.764  1.00  0.98           C  
ATOM    667  O   ALA A  85     -10.012  -2.054   8.333  1.00  0.98           O  
ATOM    668  N   PHE A  86      -8.341  -1.595   9.851  1.00  0.98           N  
ATOM    669  CA  PHE A  86      -7.566  -2.779   9.502  1.00  0.98           C  
ATOM    670  C   PHE A  86      -7.589  -3.796  10.636  1.00  0.98           C  
ATOM    671  CB  PHE A  86      -6.120  -2.397   9.169  1.00  0.98           C  
ATOM    672  O   PHE A  86      -6.909  -4.822  10.571  1.00  0.98           O  
ATOM    673  CG  PHE A  86      -5.923  -1.947   7.746  1.00  0.98           C  
ATOM    674  CD1 PHE A  86      -5.092  -2.655   6.887  1.00  0.98           C  
ATOM    675  CD2 PHE A  86      -6.570  -0.814   7.269  1.00  0.98           C  
ATOM    676  CE1 PHE A  86      -4.908  -2.240   5.570  1.00  0.98           C  
ATOM    677  CE2 PHE A  86      -6.391  -0.394   5.954  1.00  0.98           C  
ATOM    678  CZ  PHE A  86      -5.559  -1.107   5.107  1.00  0.98           C  
ATOM    679  N   GLY A  87      -8.335  -3.427  11.682  1.00  0.96           N  
ATOM    680  CA  GLY A  87      -8.481  -4.331  12.811  1.00  0.96           C  
ATOM    681  C   GLY A  87      -7.391  -4.165  13.853  1.00  0.96           C  
ATOM    682  O   GLY A  87      -7.044  -5.119  14.554  1.00  0.96           O  
ATOM    683  N   ASN A  88      -6.788  -3.061  13.850  1.00  0.96           N  
ATOM    684  CA  ASN A  88      -5.778  -2.674  14.829  1.00  0.96           C  
ATOM    685  C   ASN A  88      -6.195  -1.425  15.601  1.00  0.96           C  
ATOM    686  CB  ASN A  88      -4.427  -2.449  14.145  1.00  0.96           C  
ATOM    687  O   ASN A  88      -6.215  -0.325  15.047  1.00  0.96           O  
ATOM    688  CG  ASN A  88      -3.318  -2.138  15.131  1.00  0.96           C  
ATOM    689  ND2 ASN A  88      -2.370  -3.057  15.266  1.00  0.96           N  
ATOM    690  OD1 ASN A  88      -3.315  -1.081  15.768  1.00  0.96           O  
ATOM    691  N   GLU A  89      -6.409  -1.500  16.934  1.00  0.95           N  
ATOM    692  CA  GLU A  89      -6.982  -0.439  17.755  1.00  0.95           C  
ATOM    693  C   GLU A  89      -6.057   0.774  17.815  1.00  0.95           C  
ATOM    694  CB  GLU A  89      -7.271  -0.950  19.169  1.00  0.95           C  
ATOM    695  O   GLU A  89      -6.516   1.915  17.741  1.00  0.95           O  
ATOM    696  CG  GLU A  89      -8.512  -1.826  19.265  1.00  0.95           C  
ATOM    697  CD  GLU A  89      -8.808  -2.294  20.681  1.00  0.95           C  
ATOM    698  OE1 GLU A  89      -9.801  -3.030  20.881  1.00  0.95           O  
ATOM    699  OE2 GLU A  89      -8.042  -1.921  21.597  1.00  0.95           O  
ATOM    700  N   GLU A  90      -4.833   0.557  17.769  1.00  0.97           N  
ATOM    701  CA  GLU A  90      -3.869   1.638  17.957  1.00  0.97           C  
ATOM    702  C   GLU A  90      -3.657   2.419  16.662  1.00  0.97           C  
ATOM    703  CB  GLU A  90      -2.534   1.087  18.463  1.00  0.97           C  
ATOM    704  O   GLU A  90      -3.417   3.627  16.693  1.00  0.97           O  
ATOM    705  CG  GLU A  90      -2.594   0.535  19.880  1.00  0.97           C  
ATOM    706  CD  GLU A  90      -1.262  -0.010  20.369  1.00  0.97           C  
ATOM    707  OE1 GLU A  90      -1.198  -0.522  21.510  1.00  0.97           O  
ATOM    708  OE2 GLU A  90      -0.275   0.076  19.606  1.00  0.97           O  
ATOM    709  N   CYS A  91      -3.898   1.724  15.560  1.00  0.98           N  
ATOM    710  CA  CYS A  91      -3.527   2.359  14.301  1.00  0.98           C  
ATOM    711  C   CYS A  91      -4.764   2.757  13.506  1.00  0.98           C  
ATOM    712  CB  CYS A  91      -2.653   1.423  13.466  1.00  0.98           C  
ATOM    713  O   CYS A  91      -4.697   3.634  12.642  1.00  0.98           O  
ATOM    714  SG  CYS A  91      -1.022   1.119  14.181  1.00  0.98           S  
ATOM    715  N   ASP A  92      -5.852   2.162  13.824  1.00  0.98           N  
ATOM    716  CA  ASP A  92      -7.098   2.462  13.126  1.00  0.98           C  
ATOM    717  C   ASP A  92      -7.662   3.812  13.565  1.00  0.98           C  
ATOM    718  CB  ASP A  92      -8.129   1.358  13.368  1.00  0.98           C  
ATOM    719  O   ASP A  92      -7.452   4.238  14.703  1.00  0.98           O  
ATOM    720  CG  ASP A  92      -7.817   0.079  12.610  1.00  0.98           C  
ATOM    721  OD1 ASP A  92      -6.996   0.113  11.668  1.00  0.98           O  
ATOM    722  OD2 ASP A  92      -8.400  -0.971  12.956  1.00  0.98           O  
ATOM    723  N   PRO A  93      -8.480   4.293  12.520  1.00  0.98           N  
ATOM    724  CA  PRO A  93      -8.634   3.945  11.105  1.00  0.98           C  
ATOM    725  C   PRO A  93      -7.479   4.452  10.244  1.00  0.98           C  
ATOM    726  CB  PRO A  93      -9.947   4.627  10.715  1.00  0.98           C  
ATOM    727  O   PRO A  93      -6.801   5.412  10.617  1.00  0.98           O  
ATOM    728  CG  PRO A  93     -10.001   5.862  11.555  1.00  0.98           C  
ATOM    729  CD  PRO A  93      -9.400   5.552  12.896  1.00  0.98           C  
ATOM    730  N   VAL A  94      -7.250   3.743   9.083  1.00  0.99           N  
ATOM    731  CA  VAL A  94      -6.139   4.067   8.194  1.00  0.99           C  
ATOM    732  C   VAL A  94      -6.624   4.984   7.074  1.00  0.99           C  
ATOM    733  CB  VAL A  94      -5.497   2.793   7.600  1.00  0.99           C  
ATOM    734  O   VAL A  94      -7.649   4.716   6.443  1.00  0.99           O  
ATOM    735  CG1 VAL A  94      -4.502   3.153   6.499  1.00  0.99           C  
ATOM    736  CG2 VAL A  94      -4.813   1.980   8.698  1.00  0.99           C  
ATOM    737  N   TRP A  95      -5.915   6.085   6.846  1.00  0.98           N  
ATOM    738  CA  TRP A  95      -6.268   7.029   5.791  1.00  0.98           C  
ATOM    739  C   TRP A  95      -5.130   7.174   4.787  1.00  0.98           C  
ATOM    740  CB  TRP A  95      -6.617   8.396   6.388  1.00  0.98           C  
ATOM    741  O   TRP A  95      -5.348   7.593   3.648  1.00  0.98           O  
ATOM    742  CG  TRP A  95      -5.479   9.054   7.110  1.00  0.98           C  
ATOM    743  CD1 TRP A  95      -5.171   8.942   8.437  1.00  0.98           C  
ATOM    744  CD2 TRP A  95      -4.501   9.930   6.543  1.00  0.98           C  
ATOM    745  CE2 TRP A  95      -3.628  10.312   7.585  1.00  0.98           C  
ATOM    746  CE3 TRP A  95      -4.277  10.430   5.253  1.00  0.98           C  
ATOM    747  NE1 TRP A  95      -4.058   9.696   8.729  1.00  0.98           N  
ATOM    748  CH2 TRP A  95      -2.351  11.647   6.106  1.00  0.98           C  
ATOM    749  CZ2 TRP A  95      -2.547  11.172   7.377  1.00  0.98           C  
ATOM    750  CZ3 TRP A  95      -3.201  11.286   5.047  1.00  0.98           C  
ATOM    751  N   LEU A  96      -3.894   6.841   5.208  1.00  0.98           N  
ATOM    752  CA  LEU A  96      -2.707   6.975   4.371  1.00  0.98           C  
ATOM    753  C   LEU A  96      -2.026   5.624   4.173  1.00  0.98           C  
ATOM    754  CB  LEU A  96      -1.722   7.969   4.992  1.00  0.98           C  
ATOM    755  O   LEU A  96      -1.681   4.949   5.145  1.00  0.98           O  
ATOM    756  CG  LEU A  96      -0.383   8.136   4.273  1.00  0.98           C  
ATOM    757  CD1 LEU A  96      -0.604   8.642   2.852  1.00  0.98           C  
ATOM    758  CD2 LEU A  96       0.526   9.084   5.048  1.00  0.98           C  
ATOM    759  N   LEU A  97      -1.876   5.303   2.885  1.00  0.98           N  
ATOM    760  CA  LEU A  97      -1.139   4.097   2.523  1.00  0.98           C  
ATOM    761  C   LEU A  97       0.074   4.438   1.664  1.00  0.98           C  
ATOM    762  CB  LEU A  97      -2.048   3.117   1.776  1.00  0.98           C  
ATOM    763  O   LEU A  97      -0.058   5.093   0.628  1.00  0.98           O  
ATOM    764  CG  LEU A  97      -3.234   2.558   2.564  1.00  0.98           C  
ATOM    765  CD1 LEU A  97      -4.435   3.491   2.447  1.00  0.98           C  
ATOM    766  CD2 LEU A  97      -3.589   1.158   2.074  1.00  0.98           C  
ATOM    767  N   LEU A  98       1.256   4.055   2.146  1.00  0.96           N  
ATOM    768  CA  LEU A  98       2.507   4.134   1.400  1.00  0.96           C  
ATOM    769  C   LEU A  98       2.981   2.746   0.985  1.00  0.96           C  
ATOM    770  CB  LEU A  98       3.587   4.826   2.237  1.00  0.96           C  
ATOM    771  O   LEU A  98       3.810   2.138   1.667  1.00  0.96           O  
ATOM    772  CG  LEU A  98       3.234   6.207   2.791  1.00  0.96           C  
ATOM    773  CD1 LEU A  98       3.701   6.334   4.237  1.00  0.96           C  
ATOM    774  CD2 LEU A  98       3.849   7.303   1.927  1.00  0.96           C  
ATOM    775  N   CYS A  99       2.459   2.201  -0.134  1.00  0.96           N  
ATOM    776  CA  CYS A  99       2.714   0.834  -0.573  1.00  0.96           C  
ATOM    777  C   CYS A  99       4.099   0.711  -1.198  1.00  0.96           C  
ATOM    778  CB  CYS A  99       1.651   0.386  -1.575  1.00  0.96           C  
ATOM    779  O   CYS A  99       4.479   1.527  -2.039  1.00  0.96           O  
ATOM    780  SG  CYS A  99       1.630  -1.397  -1.867  1.00  0.96           S  
ATOM    781  N   VAL A 100       4.714  -0.335  -0.796  1.00  0.94           N  
ATOM    782  CA  VAL A 100       6.123  -0.461  -1.151  1.00  0.94           C  
ATOM    783  C   VAL A 100       6.345  -1.753  -1.935  1.00  0.94           C  
ATOM    784  CB  VAL A 100       7.029  -0.435   0.101  1.00  0.94           C  
ATOM    785  O   VAL A 100       5.804  -2.803  -1.579  1.00  0.94           O  
ATOM    786  CG1 VAL A 100       8.496  -0.606  -0.290  1.00  0.94           C  
ATOM    787  CG2 VAL A 100       6.827   0.865   0.877  1.00  0.94           C  
ATOM    788  N   SER A 101       7.053  -1.620  -3.041  1.00  0.94           N  
ATOM    789  CA  SER A 101       7.689  -2.740  -3.726  1.00  0.94           C  
ATOM    790  C   SER A 101       9.205  -2.700  -3.561  1.00  0.94           C  
ATOM    791  CB  SER A 101       7.329  -2.735  -5.212  1.00  0.94           C  
ATOM    792  O   SER A 101       9.859  -1.761  -4.019  1.00  0.94           O  
ATOM    793  OG  SER A 101       7.967  -3.805  -5.888  1.00  0.94           O  
ATOM    794  N   ALA A 102       9.679  -3.673  -2.882  1.00  0.92           N  
ATOM    795  CA  ALA A 102      11.121  -3.738  -2.659  1.00  0.92           C  
ATOM    796  C   ALA A 102      11.677  -5.103  -3.055  1.00  0.92           C  
ATOM    797  CB  ALA A 102      11.448  -3.437  -1.199  1.00  0.92           C  
ATOM    798  O   ALA A 102      11.095  -6.138  -2.720  1.00  0.92           O  
ATOM    799  N   THR A 103      12.855  -5.170  -3.760  1.00  0.92           N  
ATOM    800  CA  THR A 103      13.396  -6.401  -4.324  1.00  0.92           C  
ATOM    801  C   THR A 103      14.466  -6.990  -3.410  1.00  0.92           C  
ATOM    802  CB  THR A 103      13.989  -6.161  -5.725  1.00  0.92           C  
ATOM    803  O   THR A 103      14.911  -8.122  -3.615  1.00  0.92           O  
ATOM    804  CG2 THR A 103      12.899  -5.802  -6.729  1.00  0.92           C  
ATOM    805  OG1 THR A 103      14.936  -5.087  -5.659  1.00  0.92           O  
ATOM    806  N   ASP A 104      14.888  -6.194  -2.403  1.00  0.91           N  
ATOM    807  CA  ASP A 104      15.858  -6.739  -1.458  1.00  0.91           C  
ATOM    808  C   ASP A 104      15.757  -6.040  -0.104  1.00  0.91           C  
ATOM    809  CB  ASP A 104      17.278  -6.611  -2.012  1.00  0.91           C  
ATOM    810  O   ASP A 104      15.166  -4.964   0.003  1.00  0.91           O  
ATOM    811  CG  ASP A 104      17.752  -5.171  -2.101  1.00  0.91           C  
ATOM    812  OD1 ASP A 104      18.277  -4.638  -1.100  1.00  0.91           O  
ATOM    813  OD2 ASP A 104      17.596  -4.563  -3.182  1.00  0.91           O  
ATOM    814  N   ALA A 105      16.321  -6.687   0.910  1.00  0.87           N  
ATOM    815  CA  ALA A 105      16.198  -6.267   2.304  1.00  0.87           C  
ATOM    816  C   ALA A 105      16.783  -4.872   2.510  1.00  0.87           C  
ATOM    817  CB  ALA A 105      16.888  -7.271   3.225  1.00  0.87           C  
ATOM    818  O   ALA A 105      16.203  -4.048   3.220  1.00  0.87           O  
ATOM    819  N   ASN A 106      17.912  -4.675   1.868  1.00  0.87           N  
ATOM    820  CA  ASN A 106      18.548  -3.371   2.025  1.00  0.87           C  
ATOM    821  C   ASN A 106      17.664  -2.249   1.489  1.00  0.87           C  
ATOM    822  CB  ASN A 106      19.911  -3.352   1.331  1.00  0.87           C  
ATOM    823  O   ASN A 106      17.494  -1.220   2.145  1.00  0.87           O  
ATOM    824  CG  ASN A 106      20.970  -4.116   2.101  1.00  0.87           C  
ATOM    825  ND2 ASN A 106      22.061  -4.459   1.427  1.00  0.87           N  
ATOM    826  OD1 ASN A 106      20.808  -4.397   3.291  1.00  0.87           O  
ATOM    827  N   ALA A 107      17.140  -2.530   0.362  1.00  0.84           N  
ATOM    828  CA  ALA A 107      16.243  -1.543  -0.233  1.00  0.84           C  
ATOM    829  C   ALA A 107      15.013  -1.321   0.643  1.00  0.84           C  
ATOM    830  CB  ALA A 107      15.822  -1.983  -1.633  1.00  0.84           C  
ATOM    831  O   ALA A 107      14.541  -0.190   0.786  1.00  0.84           O  
ATOM    832  N   HIS A 108      14.678  -2.352   1.201  1.00  0.84           N  
ATOM    833  CA  HIS A 108      13.539  -2.275   2.108  1.00  0.84           C  
ATOM    834  C   HIS A 108      13.816  -1.314   3.259  1.00  0.84           C  
ATOM    835  CB  HIS A 108      13.193  -3.662   2.654  1.00  0.84           C  
ATOM    836  O   HIS A 108      13.018  -0.412   3.526  1.00  0.84           O  
ATOM    837  CG  HIS A 108      11.958  -3.684   3.496  1.00  0.84           C  
ATOM    838  CD2 HIS A 108      10.720  -3.185   3.271  1.00  0.84           C  
ATOM    839  ND1 HIS A 108      11.916  -4.275   4.740  1.00  0.84           N  
ATOM    840  CE1 HIS A 108      10.701  -4.139   5.245  1.00  0.84           C  
ATOM    841  NE2 HIS A 108       9.956  -3.480   4.374  1.00  0.84           N  
ATOM    842  N   ILE A 109      14.854  -1.475   3.903  1.00  0.88           N  
ATOM    843  CA  ILE A 109      15.211  -0.699   5.086  1.00  0.88           C  
ATOM    844  C   ILE A 109      15.394   0.768   4.706  1.00  0.88           C  
ATOM    845  CB  ILE A 109      16.494  -1.244   5.753  1.00  0.88           C  
ATOM    846  O   ILE A 109      14.912   1.662   5.405  1.00  0.88           O  
ATOM    847  CG1 ILE A 109      16.224  -2.611   6.393  1.00  0.88           C  
ATOM    848  CG2 ILE A 109      17.028  -0.250   6.789  1.00  0.88           C  
ATOM    849  CD1 ILE A 109      17.479  -3.329   6.871  1.00  0.88           C  
ATOM    850  N   LEU A 110      16.037   0.928   3.624  1.00  0.86           N  
ATOM    851  CA  LEU A 110      16.254   2.300   3.179  1.00  0.86           C  
ATOM    852  C   LEU A 110      14.926   2.996   2.898  1.00  0.86           C  
ATOM    853  CB  LEU A 110      17.132   2.325   1.926  1.00  0.86           C  
ATOM    854  O   LEU A 110      14.748   4.166   3.246  1.00  0.86           O  
ATOM    855  CG  LEU A 110      18.616   2.015   2.131  1.00  0.86           C  
ATOM    856  CD1 LEU A 110      19.313   1.845   0.786  1.00  0.86           C  
ATOM    857  CD2 LEU A 110      19.283   3.114   2.951  1.00  0.86           C  
ATOM    858  N   THR A 111      14.004   2.256   2.293  1.00  0.87           N  
ATOM    859  CA  THR A 111      12.685   2.803   1.994  1.00  0.87           C  
ATOM    860  C   THR A 111      11.941   3.153   3.279  1.00  0.87           C  
ATOM    861  CB  THR A 111      11.846   1.814   1.164  1.00  0.87           C  
ATOM    862  O   THR A 111      11.353   4.231   3.389  1.00  0.87           O  
ATOM    863  CG2 THR A 111      10.452   2.370   0.892  1.00  0.87           C  
ATOM    864  OG1 THR A 111      12.503   1.570  -0.085  1.00  0.87           O  
ATOM    865  N   ILE A 112      12.036   2.390   4.213  1.00  0.88           N  
ATOM    866  CA  ILE A 112      11.349   2.610   5.481  1.00  0.88           C  
ATOM    867  C   ILE A 112      11.926   3.842   6.174  1.00  0.88           C  
ATOM    868  CB  ILE A 112      11.458   1.375   6.404  1.00  0.88           C  
ATOM    869  O   ILE A 112      11.185   4.645   6.745  1.00  0.88           O  
ATOM    870  CG1 ILE A 112      10.602   0.225   5.861  1.00  0.88           C  
ATOM    871  CG2 ILE A 112      11.050   1.733   7.836  1.00  0.88           C  
ATOM    872  CD1 ILE A 112      10.756  -1.079   6.633  1.00  0.88           C  
ATOM    873  N   GLN A 113      13.202   3.985   6.157  1.00  0.90           N  
ATOM    874  CA  GLN A 113      13.839   5.155   6.752  1.00  0.90           C  
ATOM    875  C   GLN A 113      13.350   6.442   6.095  1.00  0.90           C  
ATOM    876  CB  GLN A 113      15.361   5.053   6.639  1.00  0.90           C  
ATOM    877  O   GLN A 113      13.036   7.416   6.782  1.00  0.90           O  
ATOM    878  CG  GLN A 113      15.978   4.005   7.556  1.00  0.90           C  
ATOM    879  CD  GLN A 113      17.469   3.837   7.336  1.00  0.90           C  
ATOM    880  NE2 GLN A 113      18.158   3.292   8.333  1.00  0.90           N  
ATOM    881  OE1 GLN A 113      17.998   4.192   6.278  1.00  0.90           O  
ATOM    882  N   ARG A 114      13.231   6.360   4.899  1.00  0.87           N  
ATOM    883  CA  ARG A 114      12.785   7.540   4.165  1.00  0.87           C  
ATOM    884  C   ARG A 114      11.322   7.849   4.461  1.00  0.87           C  
ATOM    885  CB  ARG A 114      12.986   7.345   2.660  1.00  0.87           C  
ATOM    886  O   ARG A 114      10.950   9.012   4.635  1.00  0.87           O  
ATOM    887  CG  ARG A 114      14.443   7.342   2.228  1.00  0.87           C  
ATOM    888  CD  ARG A 114      14.590   7.054   0.741  1.00  0.87           C  
ATOM    889  NE  ARG A 114      15.990   7.062   0.326  1.00  0.87           N  
ATOM    890  NH1 ARG A 114      15.569   6.352  -1.832  1.00  0.87           N  
ATOM    891  NH2 ARG A 114      17.719   6.771  -1.157  1.00  0.87           N  
ATOM    892  CZ  ARG A 114      16.423   6.728  -0.887  1.00  0.87           C  
ATOM    893  N   ILE A 115      10.575   6.842   4.441  1.00  0.90           N  
ATOM    894  CA  ILE A 115       9.161   6.999   4.764  1.00  0.90           C  
ATOM    895  C   ILE A 115       9.013   7.546   6.182  1.00  0.90           C  
ATOM    896  CB  ILE A 115       8.396   5.664   4.621  1.00  0.90           C  
ATOM    897  O   ILE A 115       8.187   8.426   6.432  1.00  0.90           O  
ATOM    898  CG1 ILE A 115       8.236   5.295   3.142  1.00  0.90           C  
ATOM    899  CG2 ILE A 115       7.034   5.745   5.316  1.00  0.90           C  
ATOM    900  CD1 ILE A 115       7.711   3.885   2.909  1.00  0.90           C  
ATOM    901  N   SER A 116       9.833   7.061   7.079  1.00  0.91           N  
ATOM    902  CA  SER A 116       9.791   7.543   8.456  1.00  0.91           C  
ATOM    903  C   SER A 116      10.094   9.036   8.529  1.00  0.91           C  
ATOM    904  CB  SER A 116      10.784   6.770   9.325  1.00  0.91           C  
ATOM    905  O   SER A 116       9.443   9.770   9.275  1.00  0.91           O  
ATOM    906  OG  SER A 116      10.367   5.426   9.492  1.00  0.91           O  
ATOM    907  N   GLN A 117      11.008   9.414   7.784  1.00  0.89           N  
ATOM    908  CA  GLN A 117      11.337  10.835   7.737  1.00  0.89           C  
ATOM    909  C   GLN A 117      10.175  11.651   7.180  1.00  0.89           C  
ATOM    910  CB  GLN A 117      12.594  11.068   6.897  1.00  0.89           C  
ATOM    911  O   GLN A 117       9.869  12.733   7.687  1.00  0.89           O  
ATOM    912  CG  GLN A 117      13.880  10.620   7.576  1.00  0.89           C  
ATOM    913  CD  GLN A 117      15.081  10.667   6.650  1.00  0.89           C  
ATOM    914  NE2 GLN A 117      16.224  10.196   7.136  1.00  0.89           N  
ATOM    915  OE1 GLN A 117      14.981  11.123   5.506  1.00  0.89           O  
ATOM    916  N   PHE A 118       9.576  11.072   6.163  1.00  0.90           N  
ATOM    917  CA  PHE A 118       8.439  11.715   5.515  1.00  0.90           C  
ATOM    918  C   PHE A 118       7.281  11.878   6.493  1.00  0.90           C  
ATOM    919  CB  PHE A 118       7.986  10.909   4.294  1.00  0.90           C  
ATOM    920  O   PHE A 118       6.682  12.952   6.580  1.00  0.90           O  
ATOM    921  CG  PHE A 118       6.694  11.392   3.692  1.00  0.90           C  
ATOM    922  CD1 PHE A 118       5.496  10.747   3.972  1.00  0.90           C  
ATOM    923  CD2 PHE A 118       6.678  12.493   2.846  1.00  0.90           C  
ATOM    924  CE1 PHE A 118       4.299  11.192   3.417  1.00  0.90           C  
ATOM    925  CE2 PHE A 118       5.486  12.944   2.287  1.00  0.90           C  
ATOM    926  CZ  PHE A 118       4.298  12.291   2.573  1.00  0.90           C  
ATOM    927  N   ILE A 119       7.054  10.938   7.298  1.00  0.92           N  
ATOM    928  CA  ILE A 119       5.841  10.976   8.108  1.00  0.92           C  
ATOM    929  C   ILE A 119       6.127  11.682   9.432  1.00  0.92           C  
ATOM    930  CB  ILE A 119       5.288   9.557   8.365  1.00  0.92           C  
ATOM    931  O   ILE A 119       5.219  11.886  10.242  1.00  0.92           O  
ATOM    932  CG1 ILE A 119       6.313   8.715   9.133  1.00  0.92           C  
ATOM    933  CG2 ILE A 119       4.902   8.881   7.046  1.00  0.92           C  
ATOM    934  CD1 ILE A 119       5.789   7.357   9.579  1.00  0.92           C  
ATOM    935  N   ASP A 120       7.292  12.095   9.733  1.00  0.91           N  
ATOM    936  CA  ASP A 120       7.689  12.742  10.980  1.00  0.91           C  
ATOM    937  C   ASP A 120       7.313  14.222  10.975  1.00  0.91           C  
ATOM    938  CB  ASP A 120       9.193  12.583  11.212  1.00  0.91           C  
ATOM    939  O   ASP A 120       7.335  14.877  12.019  1.00  0.91           O  
ATOM    940  CG  ASP A 120       9.598  12.808  12.658  1.00  0.91           C  
ATOM    941  OD1 ASP A 120       8.832  12.432  13.571  1.00  0.91           O  
ATOM    942  OD2 ASP A 120      10.691  13.370  12.886  1.00  0.91           O  
ATOM    943  N   SER A 121       6.740  14.698   9.917  1.00  0.93           N  
ATOM    944  CA  SER A 121       6.326  16.095   9.844  1.00  0.93           C  
ATOM    945  C   SER A 121       4.808  16.227   9.913  1.00  0.93           C  
ATOM    946  CB  SER A 121       6.844  16.742   8.559  1.00  0.93           C  
ATOM    947  O   SER A 121       4.115  16.009   8.917  1.00  0.93           O  
ATOM    948  OG  SER A 121       6.261  18.020   8.368  1.00  0.93           O  
ATOM    949  N   PRO A 122       4.295  16.672  11.044  1.00  0.93           N  
ATOM    950  CA  PRO A 122       2.845  16.827  11.187  1.00  0.93           C  
ATOM    951  C   PRO A 122       2.251  17.791  10.164  1.00  0.93           C  
ATOM    952  CB  PRO A 122       2.688  17.374  12.608  1.00  0.93           C  
ATOM    953  O   PRO A 122       1.149  17.559   9.658  1.00  0.93           O  
ATOM    954  CG  PRO A 122       3.905  16.901  13.336  1.00  0.93           C  
ATOM    955  CD  PRO A 122       5.045  16.827  12.361  1.00  0.93           C  
ATOM    956  N   GLN A 123       2.974  18.866   9.906  1.00  0.95           N  
ATOM    957  CA  GLN A 123       2.517  19.841   8.922  1.00  0.95           C  
ATOM    958  C   GLN A 123       2.378  19.206   7.541  1.00  0.95           C  
ATOM    959  CB  GLN A 123       3.476  21.031   8.858  1.00  0.95           C  
ATOM    960  O   GLN A 123       1.382  19.425   6.849  1.00  0.95           O  
ATOM    961  CG  GLN A 123       3.501  21.869  10.129  1.00  0.95           C  
ATOM    962  CD  GLN A 123       4.446  21.315  11.179  1.00  0.95           C  
ATOM    963  NE2 GLN A 123       4.343  21.828  12.400  1.00  0.95           N  
ATOM    964  OE1 GLN A 123       5.262  20.431  10.895  1.00  0.95           O  
ATOM    965  N   ARG A 124       3.359  18.459   7.253  1.00  0.93           N  
ATOM    966  CA  ARG A 124       3.310  17.780   5.962  1.00  0.93           C  
ATOM    967  C   ARG A 124       2.162  16.777   5.914  1.00  0.93           C  
ATOM    968  CB  ARG A 124       4.637  17.073   5.676  1.00  0.93           C  
ATOM    969  O   ARG A 124       1.423  16.720   4.929  1.00  0.93           O  
ATOM    970  CG  ARG A 124       4.751  16.526   4.262  1.00  0.93           C  
ATOM    971  CD  ARG A 124       6.061  15.780   4.049  1.00  0.93           C  
ATOM    972  NE  ARG A 124       7.215  16.627   4.334  1.00  0.93           N  
ATOM    973  NH1 ARG A 124       8.578  14.894   5.023  1.00  0.93           N  
ATOM    974  NH2 ARG A 124       9.369  17.045   5.015  1.00  0.93           N  
ATOM    975  CZ  ARG A 124       8.385  16.187   4.790  1.00  0.93           C  
ATOM    976  N   LEU A 125       1.955  16.062   6.917  1.00  0.95           N  
ATOM    977  CA  LEU A 125       0.902  15.052   6.936  1.00  0.95           C  
ATOM    978  C   LEU A 125      -0.475  15.700   6.845  1.00  0.95           C  
ATOM    979  CB  LEU A 125       0.996  14.204   8.208  1.00  0.95           C  
ATOM    980  O   LEU A 125      -1.372  15.171   6.185  1.00  0.95           O  
ATOM    981  CG  LEU A 125       2.086  13.130   8.227  1.00  0.95           C  
ATOM    982  CD1 LEU A 125       2.060  12.374   9.551  1.00  0.95           C  
ATOM    983  CD2 LEU A 125       1.913  12.171   7.054  1.00  0.95           C  
ATOM    984  N   THR A 126      -0.564  16.794   7.536  1.00  0.96           N  
ATOM    985  CA  THR A 126      -1.817  17.533   7.428  1.00  0.96           C  
ATOM    986  C   THR A 126      -2.071  17.958   5.985  1.00  0.96           C  
ATOM    987  CB  THR A 126      -1.813  18.775   8.339  1.00  0.96           C  
ATOM    988  O   THR A 126      -3.175  17.783   5.466  1.00  0.96           O  
ATOM    989  CG2 THR A 126      -3.098  19.581   8.175  1.00  0.96           C  
ATOM    990  OG1 THR A 126      -1.696  18.357   9.705  1.00  0.96           O  
ATOM    991  N   ALA A 127      -1.058  18.467   5.322  1.00  0.97           N  
ATOM    992  CA  ALA A 127      -1.180  18.894   3.931  1.00  0.97           C  
ATOM    993  C   ALA A 127      -1.514  17.714   3.023  1.00  0.97           C  
ATOM    994  CB  ALA A 127       0.108  19.570   3.467  1.00  0.97           C  
ATOM    995  O   ALA A 127      -2.364  17.826   2.136  1.00  0.97           O  
ATOM    996  N   VAL A 128      -0.890  16.588   3.244  1.00  0.96           N  
ATOM    997  CA  VAL A 128      -1.152  15.379   2.470  1.00  0.96           C  
ATOM    998  C   VAL A 128      -2.609  14.958   2.645  1.00  0.96           C  
ATOM    999  CB  VAL A 128      -0.210  14.226   2.883  1.00  0.96           C  
ATOM   1000  O   VAL A 128      -3.292  14.641   1.668  1.00  0.96           O  
ATOM   1001  CG1 VAL A 128      -0.733  12.889   2.361  1.00  0.96           C  
ATOM   1002  CG2 VAL A 128       1.206  14.486   2.373  1.00  0.96           C  
ATOM   1003  N   GLY A 129      -3.086  14.990   3.874  1.00  0.97           N  
ATOM   1004  CA  GLY A 129      -4.459  14.604   4.161  1.00  0.97           C  
ATOM   1005  C   GLY A 129      -5.483  15.528   3.530  1.00  0.97           C  
ATOM   1006  O   GLY A 129      -6.614  15.118   3.261  1.00  0.97           O  
ATOM   1007  N   ASN A 130      -5.062  16.742   3.185  1.00  0.97           N  
ATOM   1008  CA  ASN A 130      -5.981  17.746   2.658  1.00  0.97           C  
ATOM   1009  C   ASN A 130      -5.893  17.842   1.137  1.00  0.97           C  
ATOM   1010  CB  ASN A 130      -5.706  19.111   3.293  1.00  0.97           C  
ATOM   1011  O   ASN A 130      -6.685  18.547   0.509  1.00  0.97           O  
ATOM   1012  CG  ASN A 130      -6.149  19.180   4.741  1.00  0.97           C  
ATOM   1013  ND2 ASN A 130      -5.514  20.054   5.513  1.00  0.97           N  
ATOM   1014  OD1 ASN A 130      -7.053  18.455   5.162  1.00  0.97           O  
ATOM   1015  N   ALA A 131      -4.922  17.199   0.607  1.00  0.97           N  
ATOM   1016  CA  ALA A 131      -4.794  17.213  -0.847  1.00  0.97           C  
ATOM   1017  C   ALA A 131      -5.961  16.486  -1.508  1.00  0.97           C  
ATOM   1018  CB  ALA A 131      -3.470  16.583  -1.271  1.00  0.97           C  
ATOM   1019  O   ALA A 131      -6.157  15.288  -1.291  1.00  0.97           O  
ATOM   1020  N   SER A 132      -6.713  17.245  -2.356  1.00  0.97           N  
ATOM   1021  CA  SER A 132      -7.961  16.699  -2.879  1.00  0.97           C  
ATOM   1022  C   SER A 132      -7.770  16.129  -4.280  1.00  0.97           C  
ATOM   1023  CB  SER A 132      -9.049  17.772  -2.899  1.00  0.97           C  
ATOM   1024  O   SER A 132      -8.668  15.479  -4.819  1.00  0.97           O  
ATOM   1025  OG  SER A 132      -8.598  18.934  -3.575  1.00  0.97           O  
ATOM   1026  N   THR A 133      -6.601  16.419  -4.866  1.00  0.97           N  
ATOM   1027  CA  THR A 133      -6.322  15.897  -6.199  1.00  0.97           C  
ATOM   1028  C   THR A 133      -4.967  15.195  -6.232  1.00  0.97           C  
ATOM   1029  CB  THR A 133      -6.349  17.017  -7.255  1.00  0.97           C  
ATOM   1030  O   THR A 133      -4.106  15.456  -5.389  1.00  0.97           O  
ATOM   1031  CG2 THR A 133      -7.648  17.813  -7.179  1.00  0.97           C  
ATOM   1032  OG1 THR A 133      -5.245  17.903  -7.032  1.00  0.97           O  
ATOM   1033  N   ASP A 134      -4.845  14.336  -7.271  1.00  0.97           N  
ATOM   1034  CA  ASP A 134      -3.566  13.657  -7.457  1.00  0.97           C  
ATOM   1035  C   ASP A 134      -2.441  14.661  -7.696  1.00  0.97           C  
ATOM   1036  CB  ASP A 134      -3.647  12.670  -8.623  1.00  0.97           C  
ATOM   1037  O   ASP A 134      -1.330  14.489  -7.190  1.00  0.97           O  
ATOM   1038  CG  ASP A 134      -4.541  11.478  -8.330  1.00  0.97           C  
ATOM   1039  OD1 ASP A 134      -5.040  11.355  -7.191  1.00  0.97           O  
ATOM   1040  OD2 ASP A 134      -4.746  10.653  -9.246  1.00  0.97           O  
ATOM   1041  N   ASP A 135      -2.723  15.708  -8.402  1.00  0.95           N  
ATOM   1042  CA  ASP A 135      -1.715  16.724  -8.684  1.00  0.95           C  
ATOM   1043  C   ASP A 135      -1.262  17.419  -7.402  1.00  0.95           C  
ATOM   1044  CB  ASP A 135      -2.255  17.755  -9.678  1.00  0.95           C  
ATOM   1045  O   ASP A 135      -0.065  17.630  -7.193  1.00  0.95           O  
ATOM   1046  CG  ASP A 135      -2.298  17.236 -11.105  1.00  0.95           C  
ATOM   1047  OD1 ASP A 135      -1.690  16.182 -11.390  1.00  0.95           O  
ATOM   1048  OD2 ASP A 135      -2.944  17.889 -11.953  1.00  0.95           O  
ATOM   1049  N   ALA A 136      -2.210  17.763  -6.596  1.00  0.96           N  
ATOM   1050  CA  ALA A 136      -1.884  18.402  -5.324  1.00  0.96           C  
ATOM   1051  C   ALA A 136      -1.054  17.475  -4.441  1.00  0.96           C  
ATOM   1052  CB  ALA A 136      -3.160  18.822  -4.597  1.00  0.96           C  
ATOM   1053  O   ALA A 136      -0.075  17.905  -3.826  1.00  0.96           O  
ATOM   1054  N   LEU A 137      -1.496  16.280  -4.359  1.00  0.96           N  
ATOM   1055  CA  LEU A 137      -0.753  15.304  -3.569  1.00  0.96           C  
ATOM   1056  C   LEU A 137       0.660  15.125  -4.114  1.00  0.96           C  
ATOM   1057  CB  LEU A 137      -1.482  13.958  -3.557  1.00  0.96           C  
ATOM   1058  O   LEU A 137       1.628  15.122  -3.351  1.00  0.96           O  
ATOM   1059  CG  LEU A 137      -0.833  12.843  -2.735  1.00  0.96           C  
ATOM   1060  CD1 LEU A 137      -0.610  13.304  -1.299  1.00  0.96           C  
ATOM   1061  CD2 LEU A 137      -1.691  11.583  -2.771  1.00  0.96           C  
ATOM   1062  N   PHE A 138       0.727  14.985  -5.385  1.00  0.94           N  
ATOM   1063  CA  PHE A 138       2.029  14.822  -6.023  1.00  0.94           C  
ATOM   1064  C   PHE A 138       2.943  15.996  -5.694  1.00  0.94           C  
ATOM   1065  CB  PHE A 138       1.872  14.687  -7.540  1.00  0.94           C  
ATOM   1066  O   PHE A 138       4.121  15.804  -5.386  1.00  0.94           O  
ATOM   1067  CG  PHE A 138       3.177  14.552  -8.276  1.00  0.94           C  
ATOM   1068  CD1 PHE A 138       3.700  15.621  -8.993  1.00  0.94           C  
ATOM   1069  CD2 PHE A 138       3.882  13.356  -8.250  1.00  0.94           C  
ATOM   1070  CE1 PHE A 138       4.909  15.500  -9.675  1.00  0.94           C  
ATOM   1071  CE2 PHE A 138       5.091  13.227  -8.929  1.00  0.94           C  
ATOM   1072  CZ  PHE A 138       5.602  14.299  -9.642  1.00  0.94           C  
ATOM   1073  N   ALA A 139       2.478  17.195  -5.751  1.00  0.93           N  
ATOM   1074  CA  ALA A 139       3.259  18.394  -5.459  1.00  0.93           C  
ATOM   1075  C   ALA A 139       3.818  18.353  -4.040  1.00  0.93           C  
ATOM   1076  CB  ALA A 139       2.405  19.645  -5.655  1.00  0.93           C  
ATOM   1077  O   ALA A 139       4.941  18.800  -3.796  1.00  0.93           O  
ATOM   1078  N   LEU A 140       3.123  17.744  -3.159  1.00  0.92           N  
ATOM   1079  CA  LEU A 140       3.489  17.711  -1.747  1.00  0.92           C  
ATOM   1080  C   LEU A 140       4.568  16.665  -1.489  1.00  0.92           C  
ATOM   1081  CB  LEU A 140       2.260  17.417  -0.881  1.00  0.92           C  
ATOM   1082  O   LEU A 140       5.437  16.861  -0.637  1.00  0.92           O  
ATOM   1083  CG  LEU A 140       1.229  18.541  -0.765  1.00  0.92           C  
ATOM   1084  CD1 LEU A 140      -0.079  18.002  -0.195  1.00  0.92           C  
ATOM   1085  CD2 LEU A 140       1.769  19.675   0.100  1.00  0.92           C  
ATOM   1086  N   VAL A 141       4.533  15.637  -2.265  1.00  0.89           N  
ATOM   1087  CA  VAL A 141       5.417  14.528  -1.919  1.00  0.89           C  
ATOM   1088  C   VAL A 141       6.664  14.567  -2.798  1.00  0.89           C  
ATOM   1089  CB  VAL A 141       4.703  13.166  -2.067  1.00  0.89           C  
ATOM   1090  O   VAL A 141       7.665  13.912  -2.497  1.00  0.89           O  
ATOM   1091  CG1 VAL A 141       3.519  13.069  -1.105  1.00  0.89           C  
ATOM   1092  CG2 VAL A 141       4.242  12.959  -3.508  1.00  0.89           C  
ATOM   1093  N   SER A 142       6.624  15.310  -3.824  1.00  0.84           N  
ATOM   1094  CA  SER A 142       7.774  15.420  -4.715  1.00  0.84           C  
ATOM   1095  C   SER A 142       8.713  16.537  -4.272  1.00  0.84           C  
ATOM   1096  CB  SER A 142       7.316  15.668  -6.153  1.00  0.84           C  
ATOM   1097  O   SER A 142       9.833  16.650  -4.774  1.00  0.84           O  
ATOM   1098  OG  SER A 142       6.319  14.735  -6.532  1.00  0.84           O  
ATOM   1099  N   GLY A 143       8.383  17.324  -3.330  1.00  0.69           N  
ATOM   1100  CA  GLY A 143       9.209  18.433  -2.881  1.00  0.69           C  
ATOM   1101  C   GLY A 143      10.152  18.056  -1.754  1.00  0.69           C  
ATOM   1102  O   GLY A 143      11.287  18.536  -1.699  1.00  0.69           O  
