# Supplementary material for: Escherichia coli transcription factors of unknown function: sequence features and possible evolutionary relationships
Source: PeerJ. 2022 Jul 20;10:e13772. doi: 10.7717/peerj.13772 (PMC9308461; doi:10.7717/peerj.13772)
Supplement: Supplemental Information 18 [file peerj-10-13772-s018.zip › Raw Data/PDB files/YjiR_b4340_unrelaxed_model_1.pdb]

ATOM      1  N   MET A   1      -1.703 -21.710  -0.266  1.00  0.62           N  
ATOM      2  CA  MET A   1      -2.592 -21.890   0.878  1.00  0.62           C  
ATOM      3  C   MET A   1      -2.200 -23.125   1.682  1.00  0.62           C  
ATOM      4  CB  MET A   1      -4.046 -22.005   0.417  1.00  0.62           C  
ATOM      5  O   MET A   1      -1.990 -24.199   1.116  1.00  0.62           O  
ATOM      6  CG  MET A   1      -5.059 -21.612   1.481  1.00  0.62           C  
ATOM      7  SD  MET A   1      -6.779 -21.597   0.842  1.00  0.62           S  
ATOM      8  CE  MET A   1      -7.644 -20.886   2.269  1.00  0.62           C  
ATOM      9  N   THR A   2      -1.694 -22.890   3.013  1.00  0.80           N  
ATOM     10  CA  THR A   2      -1.447 -24.054   3.857  1.00  0.80           C  
ATOM     11  C   THR A   2      -2.694 -24.928   3.950  1.00  0.80           C  
ATOM     12  CB  THR A   2      -1.005 -23.634   5.271  1.00  0.80           C  
ATOM     13  O   THR A   2      -3.792 -24.493   3.595  1.00  0.80           O  
ATOM     14  CG2 THR A   2       0.270 -22.799   5.224  1.00  0.80           C  
ATOM     15  OG1 THR A   2      -2.047 -22.862   5.882  1.00  0.80           O  
ATOM     16  N   ARG A   3      -2.578 -26.117   4.001  1.00  0.86           N  
ATOM     17  CA  ARG A   3      -3.653 -27.103   4.031  1.00  0.86           C  
ATOM     18  C   ARG A   3      -4.715 -26.724   5.058  1.00  0.86           C  
ATOM     19  CB  ARG A   3      -3.098 -28.495   4.341  1.00  0.86           C  
ATOM     20  O   ARG A   3      -5.913 -26.833   4.788  1.00  0.86           O  
ATOM     21  CG  ARG A   3      -2.376 -29.145   3.171  1.00  0.86           C  
ATOM     22  CD  ARG A   3      -1.966 -30.577   3.486  1.00  0.86           C  
ATOM     23  NE  ARG A   3      -1.160 -31.155   2.414  1.00  0.86           N  
ATOM     24  NH1 ARG A   3      -0.798 -33.166   3.491  1.00  0.86           N  
ATOM     25  NH2 ARG A   3       0.093 -32.798   1.412  1.00  0.86           N  
ATOM     26  CZ  ARG A   3      -0.624 -32.372   2.442  1.00  0.86           C  
ATOM     27  N   TYR A   4      -4.349 -26.181   6.197  1.00  0.90           N  
ATOM     28  CA  TYR A   4      -5.352 -25.889   7.214  1.00  0.90           C  
ATOM     29  C   TYR A   4      -6.146 -24.638   6.854  1.00  0.90           C  
ATOM     30  CB  TYR A   4      -4.693 -25.711   8.585  1.00  0.90           C  
ATOM     31  O   TYR A   4      -7.331 -24.534   7.177  1.00  0.90           O  
ATOM     32  CG  TYR A   4      -4.060 -24.355   8.783  1.00  0.90           C  
ATOM     33  CD1 TYR A   4      -2.725 -24.133   8.455  1.00  0.90           C  
ATOM     34  CD2 TYR A   4      -4.796 -23.294   9.300  1.00  0.90           C  
ATOM     35  CE1 TYR A   4      -2.138 -22.885   8.638  1.00  0.90           C  
ATOM     36  CE2 TYR A   4      -4.219 -22.042   9.487  1.00  0.90           C  
ATOM     37  OH  TYR A   4      -2.315 -20.611   9.337  1.00  0.90           O  
ATOM     38  CZ  TYR A   4      -2.892 -21.848   9.154  1.00  0.90           C  
ATOM     39  N   GLN A   5      -5.519 -23.550   6.173  1.00  0.84           N  
ATOM     40  CA  GLN A   5      -6.206 -22.336   5.743  1.00  0.84           C  
ATOM     41  C   GLN A   5      -7.283 -22.651   4.709  1.00  0.84           C  
ATOM     42  CB  GLN A   5      -5.208 -21.328   5.171  1.00  0.84           C  
ATOM     43  O   GLN A   5      -8.377 -22.083   4.752  1.00  0.84           O  
ATOM     44  CG  GLN A   5      -4.329 -20.667   6.225  1.00  0.84           C  
ATOM     45  CD  GLN A   5      -3.239 -19.802   5.621  1.00  0.84           C  
ATOM     46  NE2 GLN A   5      -2.831 -18.769   6.350  1.00  0.84           N  
ATOM     47  OE1 GLN A   5      -2.767 -20.060   4.510  1.00  0.84           O  
ATOM     48  N   HIS A   6      -6.909 -23.606   3.813  1.00  0.87           N  
ATOM     49  CA  HIS A   6      -7.890 -24.051   2.830  1.00  0.87           C  
ATOM     50  C   HIS A   6      -9.107 -24.673   3.507  1.00  0.87           C  
ATOM     51  CB  HIS A   6      -7.260 -25.053   1.860  1.00  0.87           C  
ATOM     52  O   HIS A   6     -10.246 -24.348   3.165  1.00  0.87           O  
ATOM     53  CG  HIS A   6      -8.208 -25.557   0.818  1.00  0.87           C  
ATOM     54  CD2 HIS A   6      -8.805 -26.762   0.668  1.00  0.87           C  
ATOM     55  ND1 HIS A   6      -8.637 -24.779  -0.235  1.00  0.87           N  
ATOM     56  CE1 HIS A   6      -9.461 -25.486  -0.989  1.00  0.87           C  
ATOM     57  NE2 HIS A   6      -9.580 -26.693  -0.463  1.00  0.87           N  
ATOM     58  N   LEU A   7      -8.824 -25.523   4.439  1.00  0.93           N  
ATOM     59  CA  LEU A   7      -9.895 -26.196   5.164  1.00  0.93           C  
ATOM     60  C   LEU A   7     -10.726 -25.195   5.959  1.00  0.93           C  
ATOM     61  CB  LEU A   7      -9.321 -27.260   6.104  1.00  0.93           C  
ATOM     62  O   LEU A   7     -11.958 -25.263   5.957  1.00  0.93           O  
ATOM     63  CG  LEU A   7     -10.337 -28.098   6.881  1.00  0.93           C  
ATOM     64  CD1 LEU A   7     -11.302 -28.786   5.922  1.00  0.93           C  
ATOM     65  CD2 LEU A   7      -9.625 -29.123   7.759  1.00  0.93           C  
ATOM     66  N   ALA A   8     -10.158 -24.264   6.656  1.00  0.92           N  
ATOM     67  CA  ALA A   8     -10.865 -23.236   7.416  1.00  0.92           C  
ATOM     68  C   ALA A   8     -11.768 -22.406   6.508  1.00  0.92           C  
ATOM     69  CB  ALA A   8      -9.870 -22.332   8.141  1.00  0.92           C  
ATOM     70  O   ALA A   8     -12.924 -22.140   6.847  1.00  0.92           O  
ATOM     71  N   THR A   9     -11.234 -21.951   5.357  1.00  0.88           N  
ATOM     72  CA  THR A   9     -11.994 -21.170   4.388  1.00  0.88           C  
ATOM     73  C   THR A   9     -13.205 -21.954   3.891  1.00  0.88           C  
ATOM     74  CB  THR A   9     -11.117 -20.761   3.190  1.00  0.88           C  
ATOM     75  O   THR A   9     -14.310 -21.413   3.807  1.00  0.88           O  
ATOM     76  CG2 THR A   9     -11.928 -19.991   2.152  1.00  0.88           C  
ATOM     77  OG1 THR A   9     -10.044 -19.932   3.652  1.00  0.88           O  
ATOM     78  N   LEU A  10     -12.940 -23.210   3.537  1.00  0.91           N  
ATOM     79  CA  LEU A  10     -14.015 -24.080   3.072  1.00  0.91           C  
ATOM     80  C   LEU A  10     -15.127 -24.172   4.111  1.00  0.91           C  
ATOM     81  CB  LEU A  10     -13.475 -25.478   2.759  1.00  0.91           C  
ATOM     82  O   LEU A  10     -16.302 -23.981   3.787  1.00  0.91           O  
ATOM     83  CG  LEU A  10     -14.504 -26.518   2.313  1.00  0.91           C  
ATOM     84  CD1 LEU A  10     -15.020 -26.188   0.916  1.00  0.91           C  
ATOM     85  CD2 LEU A  10     -13.901 -27.918   2.349  1.00  0.91           C  
ATOM     86  N   LEU A  11     -14.758 -24.503   5.315  1.00  0.93           N  
ATOM     87  CA  LEU A  11     -15.739 -24.634   6.386  1.00  0.93           C  
ATOM     88  C   LEU A  11     -16.457 -23.311   6.630  1.00  0.93           C  
ATOM     89  CB  LEU A  11     -15.064 -25.107   7.676  1.00  0.93           C  
ATOM     90  O   LEU A  11     -17.666 -23.290   6.869  1.00  0.93           O  
ATOM     91  CG  LEU A  11     -14.572 -26.556   7.692  1.00  0.93           C  
ATOM     92  CD1 LEU A  11     -13.759 -26.825   8.954  1.00  0.93           C  
ATOM     93  CD2 LEU A  11     -15.748 -27.521   7.591  1.00  0.93           C  
ATOM     94  N   ALA A  12     -15.763 -22.209   6.645  1.00  0.89           N  
ATOM     95  CA  ALA A  12     -16.356 -20.885   6.815  1.00  0.89           C  
ATOM     96  C   ALA A  12     -17.404 -20.611   5.740  1.00  0.89           C  
ATOM     97  CB  ALA A  12     -15.273 -19.809   6.784  1.00  0.89           C  
ATOM     98  O   ALA A  12     -18.490 -20.109   6.038  1.00  0.89           O  
ATOM     99  N   GLU A  13     -17.075 -20.985   4.482  1.00  0.87           N  
ATOM    100  CA  GLU A  13     -18.003 -20.812   3.368  1.00  0.87           C  
ATOM    101  C   GLU A  13     -19.267 -21.644   3.569  1.00  0.87           C  
ATOM    102  CB  GLU A  13     -17.331 -21.186   2.045  1.00  0.87           C  
ATOM    103  O   GLU A  13     -20.374 -21.175   3.297  1.00  0.87           O  
ATOM    104  CG  GLU A  13     -16.335 -20.150   1.546  1.00  0.87           C  
ATOM    105  CD  GLU A  13     -15.570 -20.599   0.311  1.00  0.87           C  
ATOM    106  OE1 GLU A  13     -14.796 -19.790  -0.250  1.00  0.87           O  
ATOM    107  OE2 GLU A  13     -15.746 -21.768  -0.099  1.00  0.87           O  
ATOM    108  N   ARG A  14     -19.087 -22.866   4.006  1.00  0.91           N  
ATOM    109  CA  ARG A  14     -20.218 -23.752   4.263  1.00  0.91           C  
ATOM    110  C   ARG A  14     -21.118 -23.188   5.358  1.00  0.91           C  
ATOM    111  CB  ARG A  14     -19.729 -25.148   4.654  1.00  0.91           C  
ATOM    112  O   ARG A  14     -22.344 -23.271   5.264  1.00  0.91           O  
ATOM    113  CG  ARG A  14     -19.128 -25.936   3.501  1.00  0.91           C  
ATOM    114  CD  ARG A  14     -18.687 -27.326   3.936  1.00  0.91           C  
ATOM    115  NE  ARG A  14     -18.135 -28.091   2.821  1.00  0.91           N  
ATOM    116  NH1 ARG A  14     -17.411 -29.858   4.121  1.00  0.91           N  
ATOM    117  NH2 ARG A  14     -17.076 -29.884   1.854  1.00  0.91           N  
ATOM    118  CZ  ARG A  14     -17.542 -29.276   2.935  1.00  0.91           C  
ATOM    119  N   ILE A  15     -20.500 -22.671   6.391  1.00  0.90           N  
ATOM    120  CA  ILE A  15     -21.263 -22.032   7.459  1.00  0.90           C  
ATOM    121  C   ILE A  15     -22.030 -20.836   6.901  1.00  0.90           C  
ATOM    122  CB  ILE A  15     -20.345 -21.587   8.619  1.00  0.90           C  
ATOM    123  O   ILE A  15     -23.222 -20.673   7.173  1.00  0.90           O  
ATOM    124  CG1 ILE A  15     -19.766 -22.808   9.342  1.00  0.90           C  
ATOM    125  CG2 ILE A  15     -21.108 -20.684   9.594  1.00  0.90           C  
ATOM    126  CD1 ILE A  15     -18.682 -22.472  10.356  1.00  0.90           C  
ATOM    127  N   GLU A  16     -21.369 -20.111   6.036  1.00  0.83           N  
ATOM    128  CA  GLU A  16     -21.963 -18.912   5.453  1.00  0.83           C  
ATOM    129  C   GLU A  16     -23.121 -19.265   4.524  1.00  0.83           C  
ATOM    130  CB  GLU A  16     -20.907 -18.103   4.694  1.00  0.83           C  
ATOM    131  O   GLU A  16     -24.119 -18.544   4.465  1.00  0.83           O  
ATOM    132  CG  GLU A  16     -20.054 -17.215   5.588  1.00  0.83           C  
ATOM    133  CD  GLU A  16     -19.015 -16.413   4.820  1.00  0.83           C  
ATOM    134  OE1 GLU A  16     -18.256 -15.642   5.450  1.00  0.83           O  
ATOM    135  OE2 GLU A  16     -18.961 -16.556   3.578  1.00  0.83           O  
ATOM    136  N   GLN A  17     -23.031 -20.348   3.836  1.00  0.84           N  
ATOM    137  CA  GLN A  17     -24.045 -20.792   2.886  1.00  0.84           C  
ATOM    138  C   GLN A  17     -25.192 -21.503   3.599  1.00  0.84           C  
ATOM    139  CB  GLN A  17     -23.428 -21.714   1.834  1.00  0.84           C  
ATOM    140  O   GLN A  17     -26.173 -21.898   2.966  1.00  0.84           O  
ATOM    141  CG  GLN A  17     -22.500 -21.002   0.859  1.00  0.84           C  
ATOM    142  CD  GLN A  17     -21.761 -21.960  -0.055  1.00  0.84           C  
ATOM    143  NE2 GLN A  17     -21.081 -21.417  -1.059  1.00  0.84           N  
ATOM    144  OE1 GLN A  17     -21.800 -23.179   0.139  1.00  0.84           O  
ATOM    145  N   GLY A  18     -25.101 -21.634   4.927  1.00  0.86           N  
ATOM    146  CA  GLY A  18     -26.164 -22.203   5.740  1.00  0.86           C  
ATOM    147  C   GLY A  18     -26.116 -23.717   5.810  1.00  0.86           C  
ATOM    148  O   GLY A  18     -27.096 -24.357   6.199  1.00  0.86           O  
ATOM    149  N   LEU A  19     -24.985 -24.309   5.268  1.00  0.89           N  
ATOM    150  CA  LEU A  19     -24.853 -25.760   5.352  1.00  0.89           C  
ATOM    151  C   LEU A  19     -24.760 -26.214   6.805  1.00  0.89           C  
ATOM    152  CB  LEU A  19     -23.620 -26.232   4.577  1.00  0.89           C  
ATOM    153  O   LEU A  19     -25.195 -27.316   7.144  1.00  0.89           O  
ATOM    154  CG  LEU A  19     -23.710 -26.164   3.052  1.00  0.89           C  
ATOM    155  CD1 LEU A  19     -22.345 -26.431   2.428  1.00  0.89           C  
ATOM    156  CD2 LEU A  19     -24.745 -27.157   2.533  1.00  0.89           C  
ATOM    157  N   TYR A  20     -24.155 -25.462   7.673  1.00  0.91           N  
ATOM    158  CA  TYR A  20     -24.228 -25.598   9.123  1.00  0.91           C  
ATOM    159  C   TYR A  20     -25.032 -24.458   9.738  1.00  0.91           C  
ATOM    160  CB  TYR A  20     -22.822 -25.632   9.731  1.00  0.91           C  
ATOM    161  O   TYR A  20     -24.694 -23.285   9.561  1.00  0.91           O  
ATOM    162  CG  TYR A  20     -21.971 -26.772   9.229  1.00  0.91           C  
ATOM    163  CD1 TYR A  20     -22.200 -28.078   9.655  1.00  0.91           C  
ATOM    164  CD2 TYR A  20     -20.936 -26.546   8.328  1.00  0.91           C  
ATOM    165  CE1 TYR A  20     -21.417 -29.133   9.196  1.00  0.91           C  
ATOM    166  CE2 TYR A  20     -20.146 -27.592   7.863  1.00  0.91           C  
ATOM    167  OH  TYR A  20     -19.616 -29.920   7.844  1.00  0.91           O  
ATOM    168  CZ  TYR A  20     -20.394 -28.880   8.301  1.00  0.91           C  
ATOM    169  N   ARG A  21     -26.172 -24.827  10.394  1.00  0.88           N  
ATOM    170  CA  ARG A  21     -27.042 -23.816  10.986  1.00  0.88           C  
ATOM    171  C   ARG A  21     -26.515 -23.368  12.345  1.00  0.88           C  
ATOM    172  CB  ARG A  21     -28.469 -24.351  11.128  1.00  0.88           C  
ATOM    173  O   ARG A  21     -25.742 -24.085  12.984  1.00  0.88           O  
ATOM    174  CG  ARG A  21     -29.129 -24.702   9.805  1.00  0.88           C  
ATOM    175  CD  ARG A  21     -30.540 -25.240  10.003  1.00  0.88           C  
ATOM    176  NE  ARG A  21     -31.142 -25.654   8.739  1.00  0.88           N  
ATOM    177  NH1 ARG A  21     -33.146 -26.322   9.674  1.00  0.88           N  
ATOM    178  NH2 ARG A  21     -32.814 -26.502   7.413  1.00  0.88           N  
ATOM    179  CZ  ARG A  21     -32.366 -26.158   8.612  1.00  0.88           C  
ATOM    180  N   HIS A  22     -26.894 -22.210  12.677  1.00  0.86           N  
ATOM    181  CA  HIS A  22     -26.542 -21.683  13.991  1.00  0.86           C  
ATOM    182  C   HIS A  22     -26.835 -22.700  15.089  1.00  0.86           C  
ATOM    183  CB  HIS A  22     -27.298 -20.382  14.266  1.00  0.86           C  
ATOM    184  O   HIS A  22     -27.913 -23.299  15.115  1.00  0.86           O  
ATOM    185  CG  HIS A  22     -26.947 -19.274  13.324  1.00  0.86           C  
ATOM    186  CD2 HIS A  22     -27.708 -18.579  12.446  1.00  0.86           C  
ATOM    187  ND1 HIS A  22     -25.670 -18.767  13.215  1.00  0.86           N  
ATOM    188  CE1 HIS A  22     -25.662 -17.804  12.308  1.00  0.86           C  
ATOM    189  NE2 HIS A  22     -26.886 -17.670  11.827  1.00  0.86           N  
ATOM    190  N   GLY A  23     -25.861 -22.972  15.998  1.00  0.89           N  
ATOM    191  CA  GLY A  23     -26.037 -23.878  17.122  1.00  0.89           C  
ATOM    192  C   GLY A  23     -25.779 -25.330  16.763  1.00  0.89           C  
ATOM    193  O   GLY A  23     -25.706 -26.189  17.644  1.00  0.89           O  
ATOM    194  N   GLU A  24     -25.580 -25.540  15.435  1.00  0.92           N  
ATOM    195  CA  GLU A  24     -25.346 -26.909  14.983  1.00  0.92           C  
ATOM    196  C   GLU A  24     -23.906 -27.338  15.245  1.00  0.92           C  
ATOM    197  CB  GLU A  24     -25.673 -27.046  13.494  1.00  0.92           C  
ATOM    198  O   GLU A  24     -22.987 -26.519  15.181  1.00  0.92           O  
ATOM    199  CG  GLU A  24     -25.751 -28.488  13.012  1.00  0.92           C  
ATOM    200  CD  GLU A  24     -26.166 -28.612  11.555  1.00  0.92           C  
ATOM    201  OE1 GLU A  24     -26.087 -29.728  10.994  1.00  0.92           O  
ATOM    202  OE2 GLU A  24     -26.573 -27.583  10.969  1.00  0.92           O  
ATOM    203  N   LYS A  25     -23.802 -28.571  15.590  1.00  0.94           N  
ATOM    204  CA  LYS A  25     -22.494 -29.156  15.868  1.00  0.94           C  
ATOM    205  C   LYS A  25     -21.723 -29.416  14.576  1.00  0.94           C  
ATOM    206  CB  LYS A  25     -22.643 -30.456  16.660  1.00  0.94           C  
ATOM    207  O   LYS A  25     -22.286 -29.920  13.602  1.00  0.94           O  
ATOM    208  CG  LYS A  25     -21.333 -30.999  17.211  1.00  0.94           C  
ATOM    209  CD  LYS A  25     -21.558 -32.241  18.063  1.00  0.94           C  
ATOM    210  CE  LYS A  25     -20.253 -32.758  18.655  1.00  0.94           C  
ATOM    211  NZ  LYS A  25     -20.473 -33.955  19.521  1.00  0.94           N  
ATOM    212  N   LEU A  26     -20.415 -28.971  14.509  1.00  0.94           N  
ATOM    213  CA  LEU A  26     -19.548 -29.273  13.376  1.00  0.94           C  
ATOM    214  C   LEU A  26     -18.965 -30.678  13.496  1.00  0.94           C  
ATOM    215  CB  LEU A  26     -18.417 -28.246  13.277  1.00  0.94           C  
ATOM    216  O   LEU A  26     -18.965 -31.263  14.582  1.00  0.94           O  
ATOM    217  CG  LEU A  26     -18.822 -26.828  12.871  1.00  0.94           C  
ATOM    218  CD1 LEU A  26     -17.612 -25.902  12.901  1.00  0.94           C  
ATOM    219  CD2 LEU A  26     -19.466 -26.831  11.488  1.00  0.94           C  
ATOM    220  N   PRO A  27     -18.540 -31.332  12.275  1.00  0.94           N  
ATOM    221  CA  PRO A  27     -17.905 -32.650  12.351  1.00  0.94           C  
ATOM    222  C   PRO A  27     -16.707 -32.674  13.298  1.00  0.94           C  
ATOM    223  CB  PRO A  27     -17.466 -32.914  10.909  1.00  0.94           C  
ATOM    224  O   PRO A  27     -16.034 -31.655  13.473  1.00  0.94           O  
ATOM    225  CG  PRO A  27     -18.390 -32.090  10.071  1.00  0.94           C  
ATOM    226  CD  PRO A  27     -18.724 -30.834  10.824  1.00  0.94           C  
ATOM    227  N   SER A  28     -16.522 -33.849  13.965  1.00  0.94           N  
ATOM    228  CA  SER A  28     -15.402 -34.028  14.884  1.00  0.94           C  
ATOM    229  C   SER A  28     -14.067 -33.897  14.161  1.00  0.94           C  
ATOM    230  CB  SER A  28     -15.487 -35.390  15.574  1.00  0.94           C  
ATOM    231  O   SER A  28     -14.003 -34.023  12.936  1.00  0.94           O  
ATOM    232  OG  SER A  28     -15.240 -36.437  14.651  1.00  0.94           O  
ATOM    233  N   VAL A  29     -12.991 -33.518  14.895  1.00  0.94           N  
ATOM    234  CA  VAL A  29     -11.642 -33.388  14.354  1.00  0.94           C  
ATOM    235  C   VAL A  29     -11.259 -34.664  13.608  1.00  0.94           C  
ATOM    236  CB  VAL A  29     -10.611 -33.090  15.466  1.00  0.94           C  
ATOM    237  O   VAL A  29     -10.736 -34.606  12.493  1.00  0.94           O  
ATOM    238  CG1 VAL A  29      -9.188 -33.154  14.914  1.00  0.94           C  
ATOM    239  CG2 VAL A  29     -10.883 -31.724  16.093  1.00  0.94           C  
ATOM    240  N   ARG A  30     -11.623 -35.817  14.070  1.00  0.93           N  
ATOM    241  CA  ARG A  30     -11.282 -37.101  13.467  1.00  0.93           C  
ATOM    242  C   ARG A  30     -12.057 -37.321  12.172  1.00  0.93           C  
ATOM    243  CB  ARG A  30     -11.560 -38.245  14.445  1.00  0.93           C  
ATOM    244  O   ARG A  30     -11.494 -37.780  11.176  1.00  0.93           O  
ATOM    245  CG  ARG A  30     -10.544 -38.354  15.571  1.00  0.93           C  
ATOM    246  CD  ARG A  30     -10.892 -39.477  16.538  1.00  0.93           C  
ATOM    247  NE  ARG A  30      -9.995 -39.493  17.690  1.00  0.93           N  
ATOM    248  NH1 ARG A  30     -10.944 -41.361  18.664  1.00  0.93           N  
ATOM    249  NH2 ARG A  30      -9.176 -40.309  19.675  1.00  0.93           N  
ATOM    250  CZ  ARG A  30     -10.041 -40.387  18.674  1.00  0.93           C  
ATOM    251  N   SER A  31     -13.319 -36.935  12.205  1.00  0.94           N  
ATOM    252  CA  SER A  31     -14.162 -37.104  11.026  1.00  0.94           C  
ATOM    253  C   SER A  31     -13.695 -36.213   9.880  1.00  0.94           C  
ATOM    254  CB  SER A  31     -15.622 -36.795  11.362  1.00  0.94           C  
ATOM    255  O   SER A  31     -13.601 -36.662   8.736  1.00  0.94           O  
ATOM    256  OG  SER A  31     -16.433 -36.880  10.203  1.00  0.94           O  
ATOM    257  N   LEU A  32     -13.369 -35.027  10.240  1.00  0.94           N  
ATOM    258  CA  LEU A  32     -12.932 -34.071   9.227  1.00  0.94           C  
ATOM    259  C   LEU A  32     -11.566 -34.456   8.670  1.00  0.94           C  
ATOM    260  CB  LEU A  32     -12.878 -32.657   9.813  1.00  0.94           C  
ATOM    261  O   LEU A  32     -11.308 -34.288   7.476  1.00  0.94           O  
ATOM    262  CG  LEU A  32     -14.126 -31.795   9.619  1.00  0.94           C  
ATOM    263  CD1 LEU A  32     -14.188 -30.706  10.685  1.00  0.94           C  
ATOM    264  CD2 LEU A  32     -14.143 -31.185   8.222  1.00  0.94           C  
ATOM    265  N   SER A  33     -10.689 -34.957   9.563  1.00  0.96           N  
ATOM    266  CA  SER A  33      -9.385 -35.447   9.132  1.00  0.96           C  
ATOM    267  C   SER A  33      -9.526 -36.553   8.091  1.00  0.96           C  
ATOM    268  CB  SER A  33      -8.583 -35.961  10.328  1.00  0.96           C  
ATOM    269  O   SER A  33      -8.880 -36.513   7.043  1.00  0.96           O  
ATOM    270  OG  SER A  33      -7.360 -36.539   9.904  1.00  0.96           O  
ATOM    271  N   GLN A  34     -10.414 -37.516   8.276  1.00  0.95           N  
ATOM    272  CA  GLN A  34     -10.658 -38.640   7.379  1.00  0.95           C  
ATOM    273  C   GLN A  34     -11.306 -38.175   6.078  1.00  0.95           C  
ATOM    274  CB  GLN A  34     -11.539 -39.689   8.058  1.00  0.95           C  
ATOM    275  O   GLN A  34     -10.872 -38.560   4.990  1.00  0.95           O  
ATOM    276  CG  GLN A  34     -10.814 -40.508   9.117  1.00  0.95           C  
ATOM    277  CD  GLN A  34     -11.726 -41.497   9.820  1.00  0.95           C  
ATOM    278  NE2 GLN A  34     -11.149 -42.323  10.686  1.00  0.95           N  
ATOM    279  OE1 GLN A  34     -12.939 -41.517   9.587  1.00  0.95           O  
ATOM    280  N   GLU A  35     -12.238 -37.287   6.254  1.00  0.94           N  
ATOM    281  CA  GLU A  35     -13.016 -36.816   5.112  1.00  0.94           C  
ATOM    282  C   GLU A  35     -12.144 -36.033   4.135  1.00  0.94           C  
ATOM    283  CB  GLU A  35     -14.188 -35.950   5.581  1.00  0.94           C  
ATOM    284  O   GLU A  35     -12.275 -36.184   2.919  1.00  0.94           O  
ATOM    285  CG  GLU A  35     -15.065 -35.437   4.448  1.00  0.94           C  
ATOM    286  CD  GLU A  35     -16.201 -34.545   4.924  1.00  0.94           C  
ATOM    287  OE1 GLU A  35     -16.838 -33.872   4.082  1.00  0.94           O  
ATOM    288  OE2 GLU A  35     -16.454 -34.517   6.149  1.00  0.94           O  
ATOM    289  N   HIS A  36     -11.185 -35.206   4.625  1.00  0.93           N  
ATOM    290  CA  HIS A  36     -10.435 -34.296   3.766  1.00  0.93           C  
ATOM    291  C   HIS A  36      -8.998 -34.773   3.581  1.00  0.93           C  
ATOM    292  CB  HIS A  36     -10.448 -32.880   4.344  1.00  0.93           C  
ATOM    293  O   HIS A  36      -8.201 -34.110   2.912  1.00  0.93           O  
ATOM    294  CG  HIS A  36     -11.785 -32.215   4.272  1.00  0.93           C  
ATOM    295  CD2 HIS A  36     -12.787 -32.133   5.179  1.00  0.93           C  
ATOM    296  ND1 HIS A  36     -12.217 -31.531   3.157  1.00  0.93           N  
ATOM    297  CE1 HIS A  36     -13.431 -31.055   3.382  1.00  0.93           C  
ATOM    298  NE2 HIS A  36     -13.799 -31.406   4.602  1.00  0.93           N  
ATOM    299  N   GLY A  37      -8.709 -36.018   4.161  1.00  0.94           N  
ATOM    300  CA  GLY A  37      -7.392 -36.613   4.002  1.00  0.94           C  
ATOM    301  C   GLY A  37      -6.273 -35.733   4.525  1.00  0.94           C  
ATOM    302  O   GLY A  37      -5.206 -35.648   3.912  1.00  0.94           O  
ATOM    303  N   VAL A  38      -6.508 -34.922   5.626  1.00  0.94           N  
ATOM    304  CA  VAL A  38      -5.501 -34.056   6.230  1.00  0.94           C  
ATOM    305  C   VAL A  38      -5.203 -34.524   7.653  1.00  0.94           C  
ATOM    306  CB  VAL A  38      -5.955 -32.579   6.240  1.00  0.94           C  
ATOM    307  O   VAL A  38      -5.951 -35.325   8.219  1.00  0.94           O  
ATOM    308  CG1 VAL A  38      -6.144 -32.063   4.814  1.00  0.94           C  
ATOM    309  CG2 VAL A  38      -7.244 -32.423   7.043  1.00  0.94           C  
ATOM    310  N   SER A  39      -4.033 -34.144   8.182  1.00  0.96           N  
ATOM    311  CA  SER A  39      -3.628 -34.543   9.526  1.00  0.96           C  
ATOM    312  C   SER A  39      -4.565 -33.964  10.581  1.00  0.96           C  
ATOM    313  CB  SER A  39      -2.192 -34.097   9.808  1.00  0.96           C  
ATOM    314  O   SER A  39      -5.269 -32.985  10.323  1.00  0.96           O  
ATOM    315  OG  SER A  39      -2.122 -32.689   9.953  1.00  0.96           O  
ATOM    316  N   ILE A  40      -4.750 -34.564  11.694  1.00  0.96           N  
ATOM    317  CA  ILE A  40      -5.538 -34.098  12.830  1.00  0.96           C  
ATOM    318  C   ILE A  40      -5.099 -32.689  13.221  1.00  0.96           C  
ATOM    319  CB  ILE A  40      -5.410 -35.054  14.037  1.00  0.96           C  
ATOM    320  O   ILE A  40      -5.934 -31.832  13.517  1.00  0.96           O  
ATOM    321  CG1 ILE A  40      -6.115 -36.383  13.744  1.00  0.96           C  
ATOM    322  CG2 ILE A  40      -5.973 -34.403  15.304  1.00  0.96           C  
ATOM    323  CD1 ILE A  40      -6.073 -37.374  14.898  1.00  0.96           C  
ATOM    324  N   SER A  41      -3.803 -32.465  13.209  1.00  0.95           N  
ATOM    325  CA  SER A  41      -3.242 -31.163  13.555  1.00  0.95           C  
ATOM    326  C   SER A  41      -3.732 -30.079  12.601  1.00  0.95           C  
ATOM    327  CB  SER A  41      -1.714 -31.216  13.537  1.00  0.95           C  
ATOM    328  O   SER A  41      -4.030 -28.960  13.025  1.00  0.95           O  
ATOM    329  OG  SER A  41      -1.233 -31.458  12.226  1.00  0.95           O  
ATOM    330  N   THR A  42      -3.892 -30.396  11.322  1.00  0.94           N  
ATOM    331  CA  THR A  42      -4.391 -29.478  10.305  1.00  0.94           C  
ATOM    332  C   THR A  42      -5.835 -29.081  10.596  1.00  0.94           C  
ATOM    333  CB  THR A  42      -4.300 -30.098   8.899  1.00  0.94           C  
ATOM    334  O   THR A  42      -6.191 -27.903  10.510  1.00  0.94           O  
ATOM    335  CG2 THR A  42      -4.843 -29.144   7.840  1.00  0.94           C  
ATOM    336  OG1 THR A  42      -2.930 -30.395   8.601  1.00  0.94           O  
ATOM    337  N   VAL A  43      -6.644 -30.023  10.962  1.00  0.96           N  
ATOM    338  CA  VAL A  43      -8.043 -29.770  11.292  1.00  0.96           C  
ATOM    339  C   VAL A  43      -8.130 -28.891  12.538  1.00  0.96           C  
ATOM    340  CB  VAL A  43      -8.821 -31.086  11.512  1.00  0.96           C  
ATOM    341  O   VAL A  43      -8.912 -27.938  12.580  1.00  0.96           O  
ATOM    342  CG1 VAL A  43     -10.268 -30.798  11.911  1.00  0.96           C  
ATOM    343  CG2 VAL A  43      -8.773 -31.951  10.254  1.00  0.96           C  
ATOM    344  N   GLN A  44      -7.321 -29.184  13.515  1.00  0.95           N  
ATOM    345  CA  GLN A  44      -7.325 -28.405  14.748  1.00  0.95           C  
ATOM    346  C   GLN A  44      -6.962 -26.947  14.480  1.00  0.95           C  
ATOM    347  CB  GLN A  44      -6.357 -29.008  15.767  1.00  0.95           C  
ATOM    348  O   GLN A  44      -7.577 -26.036  15.038  1.00  0.95           O  
ATOM    349  CG  GLN A  44      -6.865 -30.289  16.415  1.00  0.95           C  
ATOM    350  CD  GLN A  44      -5.854 -30.908  17.363  1.00  0.95           C  
ATOM    351  NE2 GLN A  44      -6.346 -31.537  18.425  1.00  0.95           N  
ATOM    352  OE1 GLN A  44      -4.642 -30.823  17.142  1.00  0.95           O  
ATOM    353  N   GLN A  45      -6.010 -26.741  13.625  1.00  0.93           N  
ATOM    354  CA  GLN A  45      -5.607 -25.387  13.261  1.00  0.93           C  
ATOM    355  C   GLN A  45      -6.724 -24.661  12.517  1.00  0.93           C  
ATOM    356  CB  GLN A  45      -4.339 -25.416  12.406  1.00  0.93           C  
ATOM    357  O   GLN A  45      -6.956 -23.472  12.741  1.00  0.93           O  
ATOM    358  CG  GLN A  45      -3.078 -25.761  13.187  1.00  0.93           C  
ATOM    359  CD  GLN A  45      -1.834 -25.771  12.319  1.00  0.93           C  
ATOM    360  NE2 GLN A  45      -0.926 -26.700  12.596  1.00  0.93           N  
ATOM    361  OE1 GLN A  45      -1.692 -24.952  11.405  1.00  0.93           O  
ATOM    362  N   ALA A  46      -7.393 -25.442  11.641  1.00  0.94           N  
ATOM    363  CA  ALA A  46      -8.536 -24.874  10.931  1.00  0.94           C  
ATOM    364  C   ALA A  46      -9.629 -24.444  11.905  1.00  0.94           C  
ATOM    365  CB  ALA A  46      -9.090 -25.879   9.924  1.00  0.94           C  
ATOM    366  O   ALA A  46     -10.168 -23.340  11.795  1.00  0.94           O  
ATOM    367  N   TYR A  47      -9.967 -25.300  12.873  1.00  0.95           N  
ATOM    368  CA  TYR A  47     -10.988 -24.970  13.861  1.00  0.95           C  
ATOM    369  C   TYR A  47     -10.550 -23.792  14.724  1.00  0.95           C  
ATOM    370  CB  TYR A  47     -11.291 -26.182  14.747  1.00  0.95           C  
ATOM    371  O   TYR A  47     -11.368 -22.945  15.091  1.00  0.95           O  
ATOM    372  CG  TYR A  47     -12.339 -27.105  14.175  1.00  0.95           C  
ATOM    373  CD1 TYR A  47     -12.840 -26.910  12.890  1.00  0.95           C  
ATOM    374  CD2 TYR A  47     -12.832 -28.172  14.918  1.00  0.95           C  
ATOM    375  CE1 TYR A  47     -13.807 -27.757  12.359  1.00  0.95           C  
ATOM    376  CE2 TYR A  47     -13.799 -29.026  14.397  1.00  0.95           C  
ATOM    377  OH  TYR A  47     -15.237 -29.652  12.598  1.00  0.95           O  
ATOM    378  CZ  TYR A  47     -14.279 -28.810  13.118  1.00  0.95           C  
ATOM    379  N   GLN A  48      -9.286 -23.800  15.066  1.00  0.92           N  
ATOM    380  CA  GLN A  48      -8.773 -22.673  15.838  1.00  0.92           C  
ATOM    381  C   GLN A  48      -8.960 -21.359  15.084  1.00  0.92           C  
ATOM    382  CB  GLN A  48      -7.295 -22.880  16.173  1.00  0.92           C  
ATOM    383  O   GLN A  48      -9.340 -20.346  15.675  1.00  0.92           O  
ATOM    384  CG  GLN A  48      -6.740 -21.861  17.159  1.00  0.92           C  
ATOM    385  CD  GLN A  48      -5.360 -22.230  17.670  1.00  0.92           C  
ATOM    386  NE2 GLN A  48      -4.960 -21.628  18.785  1.00  0.92           N  
ATOM    387  OE1 GLN A  48      -4.660 -23.050  17.068  1.00  0.92           O  
ATOM    388  N   THR A  49      -8.701 -21.437  13.770  1.00  0.89           N  
ATOM    389  CA  THR A  49      -8.889 -20.270  12.915  1.00  0.89           C  
ATOM    390  C   THR A  49     -10.347 -19.819  12.927  1.00  0.89           C  
ATOM    391  CB  THR A  49      -8.452 -20.563  11.467  1.00  0.89           C  
ATOM    392  O   THR A  49     -10.632 -18.628  13.069  1.00  0.89           O  
ATOM    393  CG2 THR A  49      -8.661 -19.345  10.573  1.00  0.89           C  
ATOM    394  OG1 THR A  49      -7.063 -20.917  11.456  1.00  0.89           O  
ATOM    395  N   LEU A  50     -11.295 -20.784  12.715  1.00  0.91           N  
ATOM    396  CA  LEU A  50     -12.723 -20.489  12.728  1.00  0.91           C  
ATOM    397  C   LEU A  50     -13.148 -19.914  14.075  1.00  0.91           C  
ATOM    398  CB  LEU A  50     -13.534 -21.751  12.421  1.00  0.91           C  
ATOM    399  O   LEU A  50     -14.002 -19.026  14.134  1.00  0.91           O  
ATOM    400  CG  LEU A  50     -13.419 -22.302  10.998  1.00  0.91           C  
ATOM    401  CD1 LEU A  50     -14.221 -23.591  10.862  1.00  0.91           C  
ATOM    402  CD2 LEU A  50     -13.888 -21.264   9.984  1.00  0.91           C  
ATOM    403  N   GLU A  51     -12.574 -20.519  15.164  1.00  0.91           N  
ATOM    404  CA  GLU A  51     -12.855 -20.011  16.503  1.00  0.91           C  
ATOM    405  C   GLU A  51     -12.399 -18.562  16.650  1.00  0.91           C  
ATOM    406  CB  GLU A  51     -12.178 -20.884  17.563  1.00  0.91           C  
ATOM    407  O   GLU A  51     -13.126 -17.730  17.198  1.00  0.91           O  
ATOM    408  CG  GLU A  51     -12.529 -20.500  18.993  1.00  0.91           C  
ATOM    409  CD  GLU A  51     -11.812 -21.343  20.034  1.00  0.91           C  
ATOM    410  OE1 GLU A  51     -12.046 -21.139  21.247  1.00  0.91           O  
ATOM    411  OE2 GLU A  51     -11.008 -22.215  19.635  1.00  0.91           O  
ATOM    412  N   THR A  52     -11.230 -18.284  16.175  1.00  0.85           N  
ATOM    413  CA  THR A  52     -10.675 -16.936  16.221  1.00  0.85           C  
ATOM    414  C   THR A  52     -11.560 -15.959  15.452  1.00  0.85           C  
ATOM    415  CB  THR A  52      -9.247 -16.900  15.646  1.00  0.85           C  
ATOM    416  O   THR A  52     -11.740 -14.814  15.871  1.00  0.85           O  
ATOM    417  CG2 THR A  52      -8.674 -15.487  15.684  1.00  0.85           C  
ATOM    418  OG1 THR A  52      -8.405 -17.766  16.418  1.00  0.85           O  
ATOM    419  N   MET A  53     -12.181 -16.460  14.426  1.00  0.82           N  
ATOM    420  CA  MET A  53     -13.045 -15.647  13.574  1.00  0.82           C  
ATOM    421  C   MET A  53     -14.448 -15.543  14.164  1.00  0.82           C  
ATOM    422  CB  MET A  53     -13.114 -16.232  12.163  1.00  0.82           C  
ATOM    423  O   MET A  53     -15.334 -14.933  13.564  1.00  0.82           O  
ATOM    424  CG  MET A  53     -11.800 -16.154  11.402  1.00  0.82           C  
ATOM    425  SD  MET A  53     -11.896 -16.942   9.748  1.00  0.82           S  
ATOM    426  CE  MET A  53     -10.214 -16.629   9.146  1.00  0.82           C  
ATOM    427  N   LYS A  54     -14.621 -16.283  15.318  1.00  0.85           N  
ATOM    428  CA  LYS A  54     -15.878 -16.340  16.058  1.00  0.85           C  
ATOM    429  C   LYS A  54     -16.982 -16.977  15.219  1.00  0.85           C  
ATOM    430  CB  LYS A  54     -16.302 -14.940  16.506  1.00  0.85           C  
ATOM    431  O   LYS A  54     -18.144 -16.572  15.301  1.00  0.85           O  
ATOM    432  CG  LYS A  54     -15.367 -14.307  17.526  1.00  0.85           C  
ATOM    433  CD  LYS A  54     -16.001 -13.089  18.185  1.00  0.85           C  
ATOM    434  CE  LYS A  54     -15.108 -12.514  19.276  1.00  0.85           C  
ATOM    435  NZ  LYS A  54     -15.757 -11.364  19.974  1.00  0.85           N  
ATOM    436  N   LEU A  55     -16.643 -17.875  14.283  1.00  0.87           N  
ATOM    437  CA  LEU A  55     -17.599 -18.621  13.471  1.00  0.87           C  
ATOM    438  C   LEU A  55     -18.068 -19.877  14.199  1.00  0.87           C  
ATOM    439  CB  LEU A  55     -16.977 -19.000  12.124  1.00  0.87           C  
ATOM    440  O   LEU A  55     -19.137 -20.411  13.897  1.00  0.87           O  
ATOM    441  CG  LEU A  55     -16.754 -17.856  11.134  1.00  0.87           C  
ATOM    442  CD1 LEU A  55     -16.004 -18.357   9.904  1.00  0.87           C  
ATOM    443  CD2 LEU A  55     -18.084 -17.226  10.736  1.00  0.87           C  
ATOM    444  N   ILE A  56     -17.257 -20.331  15.142  1.00  0.93           N  
ATOM    445  CA  ILE A  56     -17.611 -21.520  15.910  1.00  0.93           C  
ATOM    446  C   ILE A  56     -17.262 -21.307  17.381  1.00  0.93           C  
ATOM    447  CB  ILE A  56     -16.896 -22.777  15.366  1.00  0.93           C  
ATOM    448  O   ILE A  56     -16.489 -20.407  17.718  1.00  0.93           O  
ATOM    449  CG1 ILE A  56     -15.377 -22.628  15.499  1.00  0.93           C  
ATOM    450  CG2 ILE A  56     -17.295 -23.038  13.910  1.00  0.93           C  
ATOM    451  CD1 ILE A  56     -14.596 -23.878  15.118  1.00  0.93           C  
ATOM    452  N   THR A  57     -17.859 -21.999  18.258  1.00  0.92           N  
ATOM    453  CA  THR A  57     -17.616 -21.963  19.696  1.00  0.92           C  
ATOM    454  C   THR A  57     -17.348 -23.365  20.235  1.00  0.92           C  
ATOM    455  CB  THR A  57     -18.806 -21.339  20.448  1.00  0.92           C  
ATOM    456  O   THR A  57     -18.091 -24.303  19.935  1.00  0.92           O  
ATOM    457  CG2 THR A  57     -18.407 -20.923  21.860  1.00  0.92           C  
ATOM    458  OG1 THR A  57     -19.263 -20.185  19.733  1.00  0.92           O  
ATOM    459  N   PRO A  58     -16.163 -23.488  20.937  1.00  0.92           N  
ATOM    460  CA  PRO A  58     -15.907 -24.792  21.552  1.00  0.92           C  
ATOM    461  C   PRO A  58     -16.808 -25.064  22.755  1.00  0.92           C  
ATOM    462  CB  PRO A  58     -14.440 -24.699  21.978  1.00  0.92           C  
ATOM    463  O   PRO A  58     -17.117 -24.147  23.519  1.00  0.92           O  
ATOM    464  CG  PRO A  58     -14.203 -23.243  22.218  1.00  0.92           C  
ATOM    465  CD  PRO A  58     -15.089 -22.458  21.295  1.00  0.92           C  
ATOM    466  N   GLN A  59     -17.423 -26.202  22.827  1.00  0.90           N  
ATOM    467  CA  GLN A  59     -18.142 -26.690  23.999  1.00  0.90           C  
ATOM    468  C   GLN A  59     -17.426 -27.882  24.628  1.00  0.90           C  
ATOM    469  CB  GLN A  59     -19.575 -27.073  23.629  1.00  0.90           C  
ATOM    470  O   GLN A  59     -17.178 -28.887  23.958  1.00  0.90           O  
ATOM    471  CG  GLN A  59     -20.460 -25.884  23.281  1.00  0.90           C  
ATOM    472  CD  GLN A  59     -21.930 -26.251  23.197  1.00  0.90           C  
ATOM    473  NE2 GLN A  59     -22.777 -25.255  22.955  1.00  0.90           N  
ATOM    474  OE1 GLN A  59     -22.302 -27.419  23.346  1.00  0.90           O  
ATOM    475  N   PRO A  60     -16.978 -27.659  25.936  1.00  0.84           N  
ATOM    476  CA  PRO A  60     -16.231 -28.734  26.593  1.00  0.84           C  
ATOM    477  C   PRO A  60     -16.914 -30.093  26.460  1.00  0.84           C  
ATOM    478  CB  PRO A  60     -16.183 -28.288  28.056  1.00  0.84           C  
ATOM    479  O   PRO A  60     -18.119 -30.209  26.698  1.00  0.84           O  
ATOM    480  CG  PRO A  60     -16.423 -26.813  28.013  1.00  0.84           C  
ATOM    481  CD  PRO A  60     -17.266 -26.501  26.810  1.00  0.84           C  
ATOM    482  N   ARG A  61     -16.217 -31.125  25.969  1.00  0.83           N  
ATOM    483  CA  ARG A  61     -16.580 -32.534  25.864  1.00  0.83           C  
ATOM    484  C   ARG A  61     -17.664 -32.743  24.812  1.00  0.83           C  
ATOM    485  CB  ARG A  61     -17.052 -33.070  27.217  1.00  0.83           C  
ATOM    486  O   ARG A  61     -18.255 -33.822  24.728  1.00  0.83           O  
ATOM    487  CG  ARG A  61     -15.962 -33.116  28.276  1.00  0.83           C  
ATOM    488  CD  ARG A  61     -16.452 -33.769  29.561  1.00  0.83           C  
ATOM    489  NE  ARG A  61     -15.453 -33.684  30.623  1.00  0.83           N  
ATOM    490  NH1 ARG A  61     -16.770 -34.700  32.226  1.00  0.83           N  
ATOM    491  NH2 ARG A  61     -14.651 -34.001  32.751  1.00  0.83           N  
ATOM    492  CZ  ARG A  61     -15.627 -34.129  31.864  1.00  0.83           C  
ATOM    493  N   SER A  62     -18.018 -31.756  24.062  1.00  0.88           N  
ATOM    494  CA  SER A  62     -19.098 -31.911  23.093  1.00  0.88           C  
ATOM    495  C   SER A  62     -18.629 -31.574  21.682  1.00  0.88           C  
ATOM    496  CB  SER A  62     -20.287 -31.026  23.470  1.00  0.88           C  
ATOM    497  O   SER A  62     -19.190 -32.066  20.701  1.00  0.88           O  
ATOM    498  OG  SER A  62     -20.871 -31.458  24.687  1.00  0.88           O  
ATOM    499  N   GLY A  63     -17.569 -30.933  21.521  1.00  0.91           N  
ATOM    500  CA  GLY A  63     -17.055 -30.576  20.209  1.00  0.91           C  
ATOM    501  C   GLY A  63     -17.247 -29.109  19.872  1.00  0.91           C  
ATOM    502  O   GLY A  63     -17.209 -28.253  20.758  1.00  0.91           O  
ATOM    503  N   TYR A  64     -17.289 -28.664  18.566  1.00  0.95           N  
ATOM    504  CA  TYR A  64     -17.379 -27.292  18.081  1.00  0.95           C  
ATOM    505  C   TYR A  64     -18.750 -27.016  17.477  1.00  0.95           C  
ATOM    506  CB  TYR A  64     -16.286 -27.015  17.044  1.00  0.95           C  
ATOM    507  O   TYR A  64     -19.295 -27.850  16.750  1.00  0.95           O  
ATOM    508  CG  TYR A  64     -14.887 -27.057  17.610  1.00  0.95           C  
ATOM    509  CD1 TYR A  64     -14.267 -25.898  18.072  1.00  0.95           C  
ATOM    510  CD2 TYR A  64     -14.183 -28.254  17.683  1.00  0.95           C  
ATOM    511  CE1 TYR A  64     -12.978 -25.931  18.592  1.00  0.95           C  
ATOM    512  CE2 TYR A  64     -12.893 -28.299  18.202  1.00  0.95           C  
ATOM    513  OH  TYR A  64     -11.023 -27.173  19.168  1.00  0.95           O  
ATOM    514  CZ  TYR A  64     -12.300 -27.134  18.654  1.00  0.95           C  
ATOM    515  N   PHE A  65     -19.338 -25.925  17.865  1.00  0.95           N  
ATOM    516  CA  PHE A  65     -20.664 -25.533  17.402  1.00  0.95           C  
ATOM    517  C   PHE A  65     -20.603 -24.217  16.636  1.00  0.95           C  
ATOM    518  CB  PHE A  65     -21.632 -25.410  18.582  1.00  0.95           C  
ATOM    519  O   PHE A  65     -19.748 -23.372  16.911  1.00  0.95           O  
ATOM    520  CG  PHE A  65     -21.938 -26.720  19.256  1.00  0.95           C  
ATOM    521  CD1 PHE A  65     -23.128 -27.389  18.997  1.00  0.95           C  
ATOM    522  CD2 PHE A  65     -21.035 -27.282  20.149  1.00  0.95           C  
ATOM    523  CE1 PHE A  65     -23.414 -28.602  19.620  1.00  0.95           C  
ATOM    524  CE2 PHE A  65     -21.314 -28.494  20.774  1.00  0.95           C  
ATOM    525  CZ  PHE A  65     -22.504 -29.152  20.509  1.00  0.95           C  
ATOM    526  N   VAL A  66     -21.545 -24.101  15.589  1.00  0.92           N  
ATOM    527  CA  VAL A  66     -21.635 -22.863  14.822  1.00  0.92           C  
ATOM    528  C   VAL A  66     -22.149 -21.738  15.717  1.00  0.92           C  
ATOM    529  CB  VAL A  66     -22.553 -23.025  13.590  1.00  0.92           C  
ATOM    530  O   VAL A  66     -23.168 -21.891  16.395  1.00  0.92           O  
ATOM    531  CG1 VAL A  66     -22.662 -21.709  12.821  1.00  0.92           C  
ATOM    532  CG2 VAL A  66     -22.034 -24.137  12.681  1.00  0.92           C  
ATOM    533  N   ALA A  67     -21.341 -20.666  15.855  1.00  0.88           N  
ATOM    534  CA  ALA A  67     -21.643 -19.535  16.728  1.00  0.88           C  
ATOM    535  C   ALA A  67     -22.890 -18.794  16.254  1.00  0.88           C  
ATOM    536  CB  ALA A  67     -20.453 -18.581  16.794  1.00  0.88           C  
ATOM    537  O   ALA A  67     -23.235 -18.841  15.071  1.00  0.88           O  
ATOM    538  N   GLN A  68     -23.758 -18.260  17.213  1.00  0.77           N  
ATOM    539  CA  GLN A  68     -24.861 -17.361  16.892  1.00  0.77           C  
ATOM    540  C   GLN A  68     -24.356 -16.088  16.219  1.00  0.77           C  
ATOM    541  CB  GLN A  68     -25.652 -17.009  18.153  1.00  0.77           C  
ATOM    542  O   GLN A  68     -23.441 -15.434  16.723  1.00  0.77           O  
ATOM    543  CG  GLN A  68     -27.068 -16.521  17.875  1.00  0.77           C  
ATOM    544  CD  GLN A  68     -27.887 -16.346  19.140  1.00  0.77           C  
ATOM    545  NE2 GLN A  68     -29.128 -15.895  18.985  1.00  0.77           N  
ATOM    546  OE1 GLN A  68     -27.410 -16.615  20.247  1.00  0.77           O  
ATOM    547  N   ARG A  69     -24.760 -15.870  14.872  1.00  0.66           N  
ATOM    548  CA  ARG A  69     -24.274 -14.721  14.115  1.00  0.66           C  
ATOM    549  C   ARG A  69     -25.028 -13.453  14.499  1.00  0.66           C  
ATOM    550  CB  ARG A  69     -24.405 -14.973  12.611  1.00  0.66           C  
ATOM    551  O   ARG A  69     -26.260 -13.442  14.528  1.00  0.66           O  
ATOM    552  CG  ARG A  69     -23.265 -14.395  11.788  1.00  0.66           C  
ATOM    553  CD  ARG A  69     -23.364 -14.801  10.324  1.00  0.66           C  
ATOM    554  NE  ARG A  69     -22.696 -13.840   9.452  1.00  0.66           N  
ATOM    555  NH1 ARG A  69     -22.791 -15.172   7.567  1.00  0.66           N  
ATOM    556  NH2 ARG A  69     -21.825 -13.095   7.461  1.00  0.66           N  
ATOM    557  CZ  ARG A  69     -22.439 -14.038   8.162  1.00  0.66           C  
ATOM    558  N   LYS A  70     -24.362 -12.525  15.107  1.00  0.64           N  
ATOM    559  CA  LYS A  70     -24.930 -11.180  15.138  1.00  0.64           C  
ATOM    560  C   LYS A  70     -25.110 -10.626  13.728  1.00  0.64           C  
ATOM    561  CB  LYS A  70     -24.045 -10.242  15.960  1.00  0.64           C  
ATOM    562  O   LYS A  70     -24.371 -10.994  12.812  1.00  0.64           O  
ATOM    563  CG  LYS A  70     -24.120 -10.478  17.462  1.00  0.64           C  
ATOM    564  CD  LYS A  70     -23.335  -9.425  18.233  1.00  0.64           C  
ATOM    565  CE  LYS A  70     -23.346  -9.703  19.730  1.00  0.64           C  
ATOM    566  NZ  LYS A  70     -22.580  -8.670  20.491  1.00  0.64           N  
ATOM    567  N   ALA A  71     -26.340 -10.172  13.372  1.00  0.66           N  
ATOM    568  CA  ALA A  71     -26.594  -9.543  12.079  1.00  0.66           C  
ATOM    569  C   ALA A  71     -25.413  -8.676  11.650  1.00  0.66           C  
ATOM    570  CB  ALA A  71     -27.871  -8.708  12.134  1.00  0.66           C  
ATOM    571  O   ALA A  71     -24.770  -8.035  12.484  1.00  0.66           O  
ATOM    572  N   GLN A  72     -24.924  -8.926  10.410  1.00  0.71           N  
ATOM    573  CA  GLN A  72     -23.885  -8.072   9.844  1.00  0.71           C  
ATOM    574  C   GLN A  72     -24.329  -6.613   9.811  1.00  0.71           C  
ATOM    575  CB  GLN A  72     -23.512  -8.540   8.437  1.00  0.71           C  
ATOM    576  O   GLN A  72     -25.487  -6.318   9.507  1.00  0.71           O  
ATOM    577  CG  GLN A  72     -22.719  -9.840   8.410  1.00  0.71           C  
ATOM    578  CD  GLN A  72     -22.123 -10.137   7.047  1.00  0.71           C  
ATOM    579  NE2 GLN A  72     -21.148 -11.038   7.009  1.00  0.71           N  
ATOM    580  OE1 GLN A  72     -22.537  -9.561   6.035  1.00  0.71           O  
ATOM    581  N   PRO A  73     -23.417  -5.738  10.307  1.00  0.77           N  
ATOM    582  CA  PRO A  73     -23.811  -4.335  10.163  1.00  0.77           C  
ATOM    583  C   PRO A  73     -24.102  -3.949   8.715  1.00  0.77           C  
ATOM    584  CB  PRO A  73     -22.597  -3.571  10.699  1.00  0.77           C  
ATOM    585  O   PRO A  73     -23.512  -4.514   7.791  1.00  0.77           O  
ATOM    586  CG  PRO A  73     -21.820  -4.585  11.475  1.00  0.77           C  
ATOM    587  CD  PRO A  73     -22.128  -5.947  10.923  1.00  0.77           C  
ATOM    588  N   PRO A  74     -25.077  -3.143   8.520  1.00  0.84           N  
ATOM    589  CA  PRO A  74     -25.367  -2.691   7.157  1.00  0.84           C  
ATOM    590  C   PRO A  74     -24.200  -1.933   6.526  1.00  0.84           C  
ATOM    591  CB  PRO A  74     -26.578  -1.774   7.339  1.00  0.84           C  
ATOM    592  O   PRO A  74     -23.310  -1.460   7.237  1.00  0.84           O  
ATOM    593  CG  PRO A  74     -26.453  -1.247   8.732  1.00  0.84           C  
ATOM    594  CD  PRO A  74     -25.782  -2.292   9.578  1.00  0.84           C  
ATOM    595  N   VAL A  75     -24.151  -1.893   5.120  1.00  0.82           N  
ATOM    596  CA  VAL A  75     -23.220  -1.059   4.368  1.00  0.82           C  
ATOM    597  C   VAL A  75     -23.736   0.378   4.318  1.00  0.82           C  
ATOM    598  CB  VAL A  75     -23.005  -1.597   2.935  1.00  0.82           C  
ATOM    599  O   VAL A  75     -24.943   0.607   4.221  1.00  0.82           O  
ATOM    600  CG1 VAL A  75     -22.079  -0.675   2.145  1.00  0.82           C  
ATOM    601  CG2 VAL A  75     -22.441  -3.017   2.979  1.00  0.82           C  
ATOM    602  N   PRO A  76     -22.797   1.347   4.509  1.00  0.79           N  
ATOM    603  CA  PRO A  76     -23.245   2.740   4.455  1.00  0.79           C  
ATOM    604  C   PRO A  76     -23.981   3.073   3.159  1.00  0.79           C  
ATOM    605  CB  PRO A  76     -21.941   3.535   4.561  1.00  0.79           C  
ATOM    606  O   PRO A  76     -23.630   2.557   2.095  1.00  0.79           O  
ATOM    607  CG  PRO A  76     -20.963   2.582   5.170  1.00  0.79           C  
ATOM    608  CD  PRO A  76     -21.320   1.190   4.736  1.00  0.79           C  
ATOM    609  N   PRO A  77     -25.015   3.850   3.271  1.00  0.80           N  
ATOM    610  CA  PRO A  77     -25.709   4.272   2.052  1.00  0.80           C  
ATOM    611  C   PRO A  77     -24.893   5.257   1.218  1.00  0.80           C  
ATOM    612  CB  PRO A  77     -26.985   4.932   2.583  1.00  0.80           C  
ATOM    613  O   PRO A  77     -23.965   5.887   1.733  1.00  0.80           O  
ATOM    614  CG  PRO A  77     -26.606   5.468   3.926  1.00  0.80           C  
ATOM    615  CD  PRO A  77     -25.568   4.563   4.526  1.00  0.80           C  
ATOM    616  N   MET A  78     -25.152   5.327  -0.108  1.00  0.83           N  
ATOM    617  CA  MET A  78     -24.561   6.341  -0.976  1.00  0.83           C  
ATOM    618  C   MET A  78     -24.970   7.742  -0.533  1.00  0.83           C  
ATOM    619  CB  MET A  78     -24.974   6.111  -2.431  1.00  0.83           C  
ATOM    620  O   MET A  78     -26.123   7.969  -0.163  1.00  0.83           O  
ATOM    621  CG  MET A  78     -24.215   6.973  -3.427  1.00  0.83           C  
ATOM    622  SD  MET A  78     -24.609   6.547  -5.168  1.00  0.83           S  
ATOM    623  CE  MET A  78     -26.331   7.113  -5.254  1.00  0.83           C  
ATOM    624  N   THR A  79     -24.076   8.674  -0.453  1.00  0.73           N  
ATOM    625  CA  THR A  79     -24.324  10.046  -0.023  1.00  0.73           C  
ATOM    626  C   THR A  79     -25.008  10.845  -1.129  1.00  0.73           C  
ATOM    627  CB  THR A  79     -23.017  10.747   0.388  1.00  0.73           C  
ATOM    628  O   THR A  79     -25.129  10.370  -2.260  1.00  0.73           O  
ATOM    629  CG2 THR A  79     -22.437  10.131   1.658  1.00  0.73           C  
ATOM    630  OG1 THR A  79     -22.060  10.620  -0.671  1.00  0.73           O  
ATOM    631  N   ARG A  80     -25.636  12.046  -0.775  1.00  0.69           N  
ATOM    632  CA  ARG A  80     -26.428  12.943  -1.611  1.00  0.69           C  
ATOM    633  C   ARG A  80     -25.560  13.614  -2.669  1.00  0.69           C  
ATOM    634  CB  ARG A  80     -27.123  14.003  -0.754  1.00  0.69           C  
ATOM    635  O   ARG A  80     -24.352  13.770  -2.481  1.00  0.69           O  
ATOM    636  CG  ARG A  80     -28.233  13.453   0.127  1.00  0.69           C  
ATOM    637  CD  ARG A  80     -28.948  14.559   0.891  1.00  0.69           C  
ATOM    638  NE  ARG A  80     -29.974  14.023   1.781  1.00  0.69           N  
ATOM    639  NH1 ARG A  80     -30.681  16.086   2.545  1.00  0.69           N  
ATOM    640  NH2 ARG A  80     -31.672  14.170   3.320  1.00  0.69           N  
ATOM    641  CZ  ARG A  80     -30.773  14.761   2.547  1.00  0.69           C  
ATOM    642  N   PRO A  81     -26.189  14.007  -3.872  1.00  0.63           N  
ATOM    643  CA  PRO A  81     -25.630  14.397  -5.169  1.00  0.63           C  
ATOM    644  C   PRO A  81     -24.916  15.745  -5.122  1.00  0.63           C  
ATOM    645  CB  PRO A  81     -26.860  14.462  -6.078  1.00  0.63           C  
ATOM    646  O   PRO A  81     -25.051  16.486  -4.145  1.00  0.63           O  
ATOM    647  CG  PRO A  81     -28.025  14.496  -5.142  1.00  0.63           C  
ATOM    648  CD  PRO A  81     -27.555  14.078  -3.779  1.00  0.63           C  
ATOM    649  N   VAL A  82     -24.125  16.106  -5.909  1.00  0.61           N  
ATOM    650  CA  VAL A  82     -23.042  16.954  -6.398  1.00  0.61           C  
ATOM    651  C   VAL A  82     -23.248  18.387  -5.912  1.00  0.61           C  
ATOM    652  CB  VAL A  82     -22.949  16.922  -7.940  1.00  0.61           C  
ATOM    653  O   VAL A  82     -24.324  18.961  -6.091  1.00  0.61           O  
ATOM    654  CG1 VAL A  82     -21.822  17.830  -8.431  1.00  0.61           C  
ATOM    655  CG2 VAL A  82     -22.739  15.492  -8.432  1.00  0.61           C  
ATOM    656  N   GLN A  83     -22.288  18.794  -5.105  1.00  0.71           N  
ATOM    657  CA  GLN A  83     -22.093  20.163  -4.637  1.00  0.71           C  
ATOM    658  C   GLN A  83     -21.317  20.988  -5.659  1.00  0.71           C  
ATOM    659  CB  GLN A  83     -21.364  20.172  -3.293  1.00  0.71           C  
ATOM    660  O   GLN A  83     -20.771  20.443  -6.621  1.00  0.71           O  
ATOM    661  CG  GLN A  83     -22.172  19.570  -2.151  1.00  0.71           C  
ATOM    662  CD  GLN A  83     -21.545  19.820  -0.792  1.00  0.71           C  
ATOM    663  NE2 GLN A  83     -22.355  19.746   0.258  1.00  0.71           N  
ATOM    664  OE1 GLN A  83     -20.341  20.077  -0.687  1.00  0.71           O  
ATOM    665  N   ARG A  84     -21.565  22.223  -5.942  1.00  0.90           N  
ATOM    666  CA  ARG A  84     -20.750  23.179  -6.684  1.00  0.90           C  
ATOM    667  C   ARG A  84     -19.265  22.947  -6.427  1.00  0.90           C  
ATOM    668  CB  ARG A  84     -21.129  24.613  -6.310  1.00  0.90           C  
ATOM    669  O   ARG A  84     -18.891  22.340  -5.421  1.00  0.90           O  
ATOM    670  CG  ARG A  84     -20.875  24.957  -4.851  1.00  0.90           C  
ATOM    671  CD  ARG A  84     -21.342  26.366  -4.514  1.00  0.90           C  
ATOM    672  NE  ARG A  84     -21.022  26.725  -3.135  1.00  0.90           N  
ATOM    673  NH1 ARG A  84     -22.004  28.814  -3.232  1.00  0.90           N  
ATOM    674  NH2 ARG A  84     -21.003  28.102  -1.297  1.00  0.90           N  
ATOM    675  CZ  ARG A  84     -21.344  27.879  -2.558  1.00  0.90           C  
ATOM    676  N   PRO A  85     -18.457  23.110  -7.430  1.00  0.91           N  
ATOM    677  CA  PRO A  85     -17.014  23.010  -7.200  1.00  0.91           C  
ATOM    678  C   PRO A  85     -16.556  23.798  -5.975  1.00  0.91           C  
ATOM    679  CB  PRO A  85     -16.411  23.592  -8.480  1.00  0.91           C  
ATOM    680  O   PRO A  85     -17.017  24.920  -5.750  1.00  0.91           O  
ATOM    681  CG  PRO A  85     -17.465  23.397  -9.522  1.00  0.91           C  
ATOM    682  CD  PRO A  85     -18.811  23.560  -8.875  1.00  0.91           C  
ATOM    683  N   VAL A  86     -15.720  23.193  -5.171  1.00  0.93           N  
ATOM    684  CA  VAL A  86     -15.278  23.832  -3.936  1.00  0.93           C  
ATOM    685  C   VAL A  86     -13.756  23.763  -3.834  1.00  0.93           C  
ATOM    686  CB  VAL A  86     -15.926  23.178  -2.695  1.00  0.93           C  
ATOM    687  O   VAL A  86     -13.118  22.962  -4.520  1.00  0.93           O  
ATOM    688  CG1 VAL A  86     -17.443  23.359  -2.718  1.00  0.93           C  
ATOM    689  CG2 VAL A  86     -15.563  21.696  -2.623  1.00  0.93           C  
ATOM    690  N   GLU A  87     -13.236  24.627  -3.006  1.00  0.92           N  
ATOM    691  CA  GLU A  87     -11.835  24.531  -2.604  1.00  0.92           C  
ATOM    692  C   GLU A  87     -11.658  23.547  -1.451  1.00  0.92           C  
ATOM    693  CB  GLU A  87     -11.294  25.908  -2.208  1.00  0.92           C  
ATOM    694  O   GLU A  87     -12.568  23.364  -0.639  1.00  0.92           O  
ATOM    695  CG  GLU A  87     -11.215  26.893  -3.366  1.00  0.92           C  
ATOM    696  CD  GLU A  87     -10.570  28.216  -2.984  1.00  0.92           C  
ATOM    697  OE1 GLU A  87     -10.277  29.031  -3.888  1.00  0.92           O  
ATOM    698  OE2 GLU A  87     -10.356  28.439  -1.771  1.00  0.92           O  
ATOM    699  N   ILE A  88     -10.554  22.938  -1.431  1.00  0.92           N  
ATOM    700  CA  ILE A  88     -10.239  21.968  -0.388  1.00  0.92           C  
ATOM    701  C   ILE A  88      -9.800  22.696   0.880  1.00  0.92           C  
ATOM    702  CB  ILE A  88      -9.141  20.982  -0.847  1.00  0.92           C  
ATOM    703  O   ILE A  88      -8.905  23.543   0.839  1.00  0.92           O  
ATOM    704  CG1 ILE A  88      -9.589  20.232  -2.106  1.00  0.92           C  
ATOM    705  CG2 ILE A  88      -8.789  20.004   0.278  1.00  0.92           C  
ATOM    706  CD1 ILE A  88      -8.928  20.722  -3.387  1.00  0.92           C  
ATOM    707  N   THR A  89     -10.324  22.330   2.158  1.00  0.90           N  
ATOM    708  CA  THR A  89     -10.072  23.130   3.351  1.00  0.90           C  
ATOM    709  C   THR A  89      -9.488  22.269   4.467  1.00  0.90           C  
ATOM    710  CB  THR A  89     -11.360  23.814   3.847  1.00  0.90           C  
ATOM    711  O   THR A  89      -9.182  22.771   5.550  1.00  0.90           O  
ATOM    712  CG2 THR A  89     -11.898  24.793   2.808  1.00  0.90           C  
ATOM    713  OG1 THR A  89     -12.354  22.815   4.106  1.00  0.90           O  
ATOM    714  N   GLN A  90      -9.192  20.961   4.241  1.00  0.91           N  
ATOM    715  CA  GLN A  90      -8.924  20.054   5.352  1.00  0.91           C  
ATOM    716  C   GLN A  90      -7.424  19.849   5.545  1.00  0.91           C  
ATOM    717  CB  GLN A  90      -9.613  18.707   5.125  1.00  0.91           C  
ATOM    718  O   GLN A  90      -6.998  18.843   6.116  1.00  0.91           O  
ATOM    719  CG  GLN A  90     -11.128  18.761   5.265  1.00  0.91           C  
ATOM    720  CD  GLN A  90     -11.772  19.741   4.302  1.00  0.91           C  
ATOM    721  NE2 GLN A  90     -12.481  20.726   4.843  1.00  0.91           N  
ATOM    722  OE1 GLN A  90     -11.632  19.615   3.081  1.00  0.91           O  
ATOM    723  N   TRP A  91      -6.520  20.700   5.150  1.00  0.94           N  
ATOM    724  CA  TRP A  91      -5.078  20.500   5.243  1.00  0.94           C  
ATOM    725  C   TRP A  91      -4.633  20.417   6.700  1.00  0.94           C  
ATOM    726  CB  TRP A  91      -4.330  21.631   4.532  1.00  0.94           C  
ATOM    727  O   TRP A  91      -3.817  19.564   7.058  1.00  0.94           O  
ATOM    728  CG  TRP A  91      -2.849  21.624   4.766  1.00  0.94           C  
ATOM    729  CD1 TRP A  91      -2.098  22.624   5.319  1.00  0.94           C  
ATOM    730  CD2 TRP A  91      -1.939  20.567   4.450  1.00  0.94           C  
ATOM    731  CE2 TRP A  91      -0.650  20.994   4.839  1.00  0.94           C  
ATOM    732  CE3 TRP A  91      -2.089  19.297   3.876  1.00  0.94           C  
ATOM    733  NE1 TRP A  91      -0.775  22.251   5.366  1.00  0.94           N  
ATOM    734  CH2 TRP A  91       0.309  18.958   4.107  1.00  0.94           C  
ATOM    735  CZ2 TRP A  91       0.483  20.195   4.672  1.00  0.94           C  
ATOM    736  CZ3 TRP A  91      -0.959  18.504   3.710  1.00  0.94           C  
ATOM    737  N   ASP A  92      -5.188  21.256   7.491  1.00  0.93           N  
ATOM    738  CA  ASP A  92      -4.774  21.269   8.891  1.00  0.93           C  
ATOM    739  C   ASP A  92      -5.007  19.909   9.545  1.00  0.93           C  
ATOM    740  CB  ASP A  92      -5.522  22.359   9.661  1.00  0.93           C  
ATOM    741  O   ASP A  92      -4.155  19.419  10.289  1.00  0.93           O  
ATOM    742  CG  ASP A  92      -5.069  23.761   9.296  1.00  0.93           C  
ATOM    743  OD1 ASP A  92      -3.928  23.927   8.813  1.00  0.93           O  
ATOM    744  OD2 ASP A  92      -5.858  24.710   9.495  1.00  0.93           O  
ATOM    745  N   GLN A  93      -6.112  19.303   9.261  1.00  0.92           N  
ATOM    746  CA  GLN A  93      -6.430  17.985   9.801  1.00  0.92           C  
ATOM    747  C   GLN A  93      -5.478  16.923   9.258  1.00  0.92           C  
ATOM    748  CB  GLN A  93      -7.877  17.607   9.480  1.00  0.92           C  
ATOM    749  O   GLN A  93      -5.023  16.052  10.002  1.00  0.92           O  
ATOM    750  CG  GLN A  93      -8.910  18.490  10.167  1.00  0.92           C  
ATOM    751  CD  GLN A  93     -10.336  18.093   9.833  1.00  0.92           C  
ATOM    752  NE2 GLN A  93     -11.192  19.085   9.614  1.00  0.92           N  
ATOM    753  OE1 GLN A  93     -10.665  16.904   9.772  1.00  0.92           O  
ATOM    754  N   VAL A  94      -5.194  16.972   8.009  1.00  0.93           N  
ATOM    755  CA  VAL A  94      -4.273  16.027   7.386  1.00  0.93           C  
ATOM    756  C   VAL A  94      -2.886  16.170   8.008  1.00  0.93           C  
ATOM    757  CB  VAL A  94      -4.195  16.234   5.857  1.00  0.93           C  
ATOM    758  O   VAL A  94      -2.249  15.173   8.357  1.00  0.93           O  
ATOM    759  CG1 VAL A  94      -3.094  15.367   5.249  1.00  0.93           C  
ATOM    760  CG2 VAL A  94      -5.543  15.925   5.207  1.00  0.93           C  
ATOM    761  N   LEU A  95      -2.453  17.386   8.156  1.00  0.93           N  
ATOM    762  CA  LEU A  95      -1.143  17.653   8.740  1.00  0.93           C  
ATOM    763  C   LEU A  95      -1.062  17.109  10.163  1.00  0.93           C  
ATOM    764  CB  LEU A  95      -0.851  19.156   8.738  1.00  0.93           C  
ATOM    765  O   LEU A  95      -0.060  16.497  10.542  1.00  0.93           O  
ATOM    766  CG  LEU A  95       0.539  19.577   9.215  1.00  0.93           C  
ATOM    767  CD1 LEU A  95       1.616  18.908   8.367  1.00  0.93           C  
ATOM    768  CD2 LEU A  95       0.683  21.094   9.171  1.00  0.93           C  
ATOM    769  N   ASP A  96      -2.081  17.364  10.913  1.00  0.91           N  
ATOM    770  CA  ASP A  96      -2.124  16.847  12.278  1.00  0.91           C  
ATOM    771  C   ASP A  96      -1.952  15.330  12.296  1.00  0.91           C  
ATOM    772  CB  ASP A  96      -3.438  17.236  12.958  1.00  0.91           C  
ATOM    773  O   ASP A  96      -1.199  14.795  13.112  1.00  0.91           O  
ATOM    774  CG  ASP A  96      -3.503  18.708  13.325  1.00  0.91           C  
ATOM    775  OD1 ASP A  96      -2.456  19.390  13.299  1.00  0.91           O  
ATOM    776  OD2 ASP A  96      -4.611  19.190  13.645  1.00  0.91           O  
ATOM    777  N   MET A  97      -2.668  14.698  11.411  1.00  0.92           N  
ATOM    778  CA  MET A  97      -2.592  13.243  11.318  1.00  0.92           C  
ATOM    779  C   MET A  97      -1.184  12.794  10.943  1.00  0.92           C  
ATOM    780  CB  MET A  97      -3.599  12.716  10.294  1.00  0.92           C  
ATOM    781  O   MET A  97      -0.629  11.889  11.568  1.00  0.92           O  
ATOM    782  CG  MET A  97      -3.602  11.202  10.160  1.00  0.92           C  
ATOM    783  SD  MET A  97      -4.704  10.618   8.814  1.00  0.92           S  
ATOM    784  CE  MET A  97      -3.705  11.065   7.366  1.00  0.92           C  
ATOM    785  N   LEU A  98      -0.562  13.395   9.993  1.00  0.91           N  
ATOM    786  CA  LEU A  98       0.769  13.026   9.523  1.00  0.91           C  
ATOM    787  C   LEU A  98       1.811  13.243  10.616  1.00  0.91           C  
ATOM    788  CB  LEU A  98       1.142  13.834   8.278  1.00  0.91           C  
ATOM    789  O   LEU A  98       2.724  12.431  10.779  1.00  0.91           O  
ATOM    790  CG  LEU A  98       0.333  13.542   7.013  1.00  0.91           C  
ATOM    791  CD1 LEU A  98       0.759  14.476   5.885  1.00  0.91           C  
ATOM    792  CD2 LEU A  98       0.497  12.084   6.597  1.00  0.91           C  
ATOM    793  N   GLU A  99       1.743  14.332  11.312  1.00  0.91           N  
ATOM    794  CA  GLU A  99       2.677  14.637  12.392  1.00  0.91           C  
ATOM    795  C   GLU A  99       2.599  13.591  13.500  1.00  0.91           C  
ATOM    796  CB  GLU A  99       2.402  16.031  12.963  1.00  0.91           C  
ATOM    797  O   GLU A  99       3.617  13.231  14.094  1.00  0.91           O  
ATOM    798  CG  GLU A  99       2.872  17.167  12.065  1.00  0.91           C  
ATOM    799  CD  GLU A  99       2.538  18.544  12.616  1.00  0.91           C  
ATOM    800  OE1 GLU A  99       3.012  19.555  12.051  1.00  0.91           O  
ATOM    801  OE2 GLU A  99       1.796  18.612  13.622  1.00  0.91           O  
ATOM    802  N   ALA A 100       1.446  13.102  13.695  1.00  0.88           N  
ATOM    803  CA  ALA A 100       1.251  12.083  14.723  1.00  0.88           C  
ATOM    804  C   ALA A 100       1.957  10.783  14.348  1.00  0.88           C  
ATOM    805  CB  ALA A 100      -0.238  11.831  14.947  1.00  0.88           C  
ATOM    806  O   ALA A 100       2.325   9.995  15.222  1.00  0.88           O  
ATOM    807  N   HIS A 101       2.243  10.577  13.089  1.00  0.86           N  
ATOM    808  CA  HIS A 101       2.867   9.361  12.579  1.00  0.86           C  
ATOM    809  C   HIS A 101       4.326   9.268  13.011  1.00  0.86           C  
ATOM    810  CB  HIS A 101       2.766   9.307  11.054  1.00  0.86           C  
ATOM    811  O   HIS A 101       4.914   8.184  12.998  1.00  0.86           O  
ATOM    812  CG  HIS A 101       1.397   8.971  10.554  1.00  0.86           C  
ATOM    813  CD2 HIS A 101       0.674   7.829  10.642  1.00  0.86           C  
ATOM    814  ND1 HIS A 101       0.614   9.872   9.867  1.00  0.86           N  
ATOM    815  CE1 HIS A 101      -0.536   9.297   9.553  1.00  0.86           C  
ATOM    816  NE2 HIS A 101      -0.524   8.057  10.011  1.00  0.86           N  
ATOM    817  N   SER A 102       4.917  10.321  13.398  1.00  0.85           N  
ATOM    818  CA  SER A 102       6.328  10.357  13.768  1.00  0.85           C  
ATOM    819  C   SER A 102       6.545   9.816  15.178  1.00  0.85           C  
ATOM    820  CB  SER A 102       6.872  11.783  13.672  1.00  0.85           C  
ATOM    821  O   SER A 102       7.664   9.454  15.544  1.00  0.85           O  
ATOM    822  OG  SER A 102       6.135  12.660  14.506  1.00  0.85           O  
ATOM    823  N   ASP A 103       5.472   9.688  15.893  1.00  0.89           N  
ATOM    824  CA  ASP A 103       5.538   9.168  17.255  1.00  0.89           C  
ATOM    825  C   ASP A 103       5.333   7.655  17.276  1.00  0.89           C  
ATOM    826  CB  ASP A 103       4.495   9.852  18.142  1.00  0.89           C  
ATOM    827  O   ASP A 103       4.215   7.172  17.085  1.00  0.89           O  
ATOM    828  CG  ASP A 103       4.625   9.476  19.608  1.00  0.89           C  
ATOM    829  OD1 ASP A 103       5.401   8.552  19.934  1.00  0.89           O  
ATOM    830  OD2 ASP A 103       3.942  10.107  20.443  1.00  0.89           O  
ATOM    831  N   SER A 104       6.404   6.836  17.573  1.00  0.89           N  
ATOM    832  CA  SER A 104       6.380   5.379  17.494  1.00  0.89           C  
ATOM    833  C   SER A 104       5.555   4.779  18.628  1.00  0.89           C  
ATOM    834  CB  SER A 104       7.801   4.816  17.533  1.00  0.89           C  
ATOM    835  O   SER A 104       5.213   3.595  18.593  1.00  0.89           O  
ATOM    836  OG  SER A 104       8.466   5.210  18.721  1.00  0.89           O  
ATOM    837  N   SER A 105       5.199   5.613  19.625  1.00  0.91           N  
ATOM    838  CA  SER A 105       4.422   5.135  20.764  1.00  0.91           C  
ATOM    839  C   SER A 105       2.935   5.077  20.434  1.00  0.91           C  
ATOM    840  CB  SER A 105       4.648   6.031  21.982  1.00  0.91           C  
ATOM    841  O   SER A 105       2.154   4.462  21.163  1.00  0.91           O  
ATOM    842  OG  SER A 105       4.073   7.311  21.779  1.00  0.91           O  
ATOM    843  N   ILE A 106       2.541   5.613  19.301  1.00  0.92           N  
ATOM    844  CA  ILE A 106       1.141   5.706  18.901  1.00  0.92           C  
ATOM    845  C   ILE A 106       0.752   4.469  18.095  1.00  0.92           C  
ATOM    846  CB  ILE A 106       0.871   6.988  18.082  1.00  0.92           C  
ATOM    847  O   ILE A 106       1.513   4.015  17.237  1.00  0.92           O  
ATOM    848  CG1 ILE A 106       1.042   8.231  18.962  1.00  0.92           C  
ATOM    849  CG2 ILE A 106      -0.527   6.946  17.459  1.00  0.92           C  
ATOM    850  CD1 ILE A 106       0.878   9.547  18.214  1.00  0.92           C  
ATOM    851  N   VAL A 107      -0.379   3.900  18.428  1.00  0.94           N  
ATOM    852  CA  VAL A 107      -0.936   2.825  17.613  1.00  0.94           C  
ATOM    853  C   VAL A 107      -1.462   3.393  16.297  1.00  0.94           C  
ATOM    854  CB  VAL A 107      -2.062   2.074  18.358  1.00  0.94           C  
ATOM    855  O   VAL A 107      -2.447   4.136  16.284  1.00  0.94           O  
ATOM    856  CG1 VAL A 107      -2.627   0.950  17.491  1.00  0.94           C  
ATOM    857  CG2 VAL A 107      -1.546   1.521  19.685  1.00  0.94           C  
ATOM    858  N   PRO A 108      -0.888   3.061  15.151  1.00  0.93           N  
ATOM    859  CA  PRO A 108      -1.107   3.758  13.882  1.00  0.93           C  
ATOM    860  C   PRO A 108      -2.248   3.153  13.066  1.00  0.93           C  
ATOM    861  CB  PRO A 108       0.230   3.596  13.155  1.00  0.93           C  
ATOM    862  O   PRO A 108      -2.034   2.706  11.936  1.00  0.93           O  
ATOM    863  CG  PRO A 108       0.738   2.257  13.582  1.00  0.93           C  
ATOM    864  CD  PRO A 108       0.314   2.017  15.003  1.00  0.93           C  
ATOM    865  N   LEU A 109      -3.506   3.231  13.522  1.00  0.96           N  
ATOM    866  CA  LEU A 109      -4.630   2.644  12.801  1.00  0.96           C  
ATOM    867  C   LEU A 109      -5.046   3.528  11.630  1.00  0.96           C  
ATOM    868  CB  LEU A 109      -5.819   2.430  13.742  1.00  0.96           C  
ATOM    869  O   LEU A 109      -5.853   3.118  10.793  1.00  0.96           O  
ATOM    870  CG  LEU A 109      -5.678   1.305  14.768  1.00  0.96           C  
ATOM    871  CD1 LEU A 109      -6.821   1.360  15.776  1.00  0.96           C  
ATOM    872  CD2 LEU A 109      -5.637  -0.051  14.072  1.00  0.96           C  
ATOM    873  N   SER A 110      -4.490   4.740  11.528  1.00  0.95           N  
ATOM    874  CA  SER A 110      -4.846   5.701  10.490  1.00  0.95           C  
ATOM    875  C   SER A 110      -3.974   5.526   9.251  1.00  0.95           C  
ATOM    876  CB  SER A 110      -4.716   7.131  11.016  1.00  0.95           C  
ATOM    877  O   SER A 110      -4.358   5.933   8.153  1.00  0.95           O  
ATOM    878  OG  SER A 110      -3.375   7.416  11.374  1.00  0.95           O  
ATOM    879  N   LYS A 111      -2.799   4.864   9.359  1.00  0.91           N  
ATOM    880  CA  LYS A 111      -1.801   4.751   8.299  1.00  0.91           C  
ATOM    881  C   LYS A 111      -2.157   3.633   7.325  1.00  0.91           C  
ATOM    882  CB  LYS A 111      -0.413   4.506   8.893  1.00  0.91           C  
ATOM    883  O   LYS A 111      -2.484   2.519   7.742  1.00  0.91           O  
ATOM    884  CG  LYS A 111       0.723   4.638   7.888  1.00  0.91           C  
ATOM    885  CD  LYS A 111       2.083   4.515   8.563  1.00  0.91           C  
ATOM    886  CE  LYS A 111       3.219   4.624   7.555  1.00  0.91           C  
ATOM    887  NZ  LYS A 111       4.556   4.541   8.216  1.00  0.91           N  
ATOM    888  N   SER A 112      -2.154   3.958   6.034  1.00  0.93           N  
ATOM    889  CA  SER A 112      -2.423   2.950   5.014  1.00  0.93           C  
ATOM    890  C   SER A 112      -1.139   2.262   4.563  1.00  0.93           C  
ATOM    891  CB  SER A 112      -3.123   3.581   3.809  1.00  0.93           C  
ATOM    892  O   SER A 112      -0.734   2.389   3.406  1.00  0.93           O  
ATOM    893  OG  SER A 112      -4.345   4.185   4.197  1.00  0.93           O  
ATOM    894  N   THR A 113      -0.436   1.584   5.491  1.00  0.93           N  
ATOM    895  CA  THR A 113       0.811   0.892   5.183  1.00  0.93           C  
ATOM    896  C   THR A 113       0.630  -0.620   5.285  1.00  0.93           C  
ATOM    897  CB  THR A 113       1.945   1.340   6.123  1.00  0.93           C  
ATOM    898  O   THR A 113      -0.092  -1.106   6.158  1.00  0.93           O  
ATOM    899  CG2 THR A 113       2.249   2.825   5.949  1.00  0.93           C  
ATOM    900  OG1 THR A 113       1.557   1.099   7.481  1.00  0.93           O  
ATOM    901  N   PRO A 114       1.190  -1.303   4.308  1.00  0.96           N  
ATOM    902  CA  PRO A 114       1.137  -2.764   4.391  1.00  0.96           C  
ATOM    903  C   PRO A 114       2.029  -3.325   5.496  1.00  0.96           C  
ATOM    904  CB  PRO A 114       1.628  -3.214   3.013  1.00  0.96           C  
ATOM    905  O   PRO A 114       2.753  -2.571   6.153  1.00  0.96           O  
ATOM    906  CG  PRO A 114       2.630  -2.182   2.608  1.00  0.96           C  
ATOM    907  CD  PRO A 114       2.162  -0.843   3.102  1.00  0.96           C  
ATOM    908  N   ASP A 115       1.916  -4.607   5.728  1.00  0.94           N  
ATOM    909  CA  ASP A 115       2.830  -5.283   6.643  1.00  0.94           C  
ATOM    910  C   ASP A 115       4.213  -5.448   6.016  1.00  0.94           C  
ATOM    911  CB  ASP A 115       2.270  -6.647   7.050  1.00  0.94           C  
ATOM    912  O   ASP A 115       4.428  -6.352   5.206  1.00  0.94           O  
ATOM    913  CG  ASP A 115       3.150  -7.374   8.052  1.00  0.94           C  
ATOM    914  OD1 ASP A 115       4.165  -6.800   8.502  1.00  0.94           O  
ATOM    915  OD2 ASP A 115       2.826  -8.532   8.394  1.00  0.94           O  
ATOM    916  N   VAL A 116       5.182  -4.628   6.476  1.00  0.94           N  
ATOM    917  CA  VAL A 116       6.488  -4.607   5.826  1.00  0.94           C  
ATOM    918  C   VAL A 116       7.424  -5.598   6.515  1.00  0.94           C  
ATOM    919  CB  VAL A 116       7.108  -3.192   5.840  1.00  0.94           C  
ATOM    920  O   VAL A 116       8.599  -5.705   6.156  1.00  0.94           O  
ATOM    921  CG1 VAL A 116       6.278  -2.231   4.990  1.00  0.94           C  
ATOM    922  CG2 VAL A 116       7.226  -2.676   7.273  1.00  0.94           C  
ATOM    923  N   GLU A 117       6.911  -6.317   7.490  1.00  0.94           N  
ATOM    924  CA  GLU A 117       7.705  -7.306   8.212  1.00  0.94           C  
ATOM    925  C   GLU A 117       7.375  -8.723   7.751  1.00  0.94           C  
ATOM    926  CB  GLU A 117       7.482  -7.179   9.721  1.00  0.94           C  
ATOM    927  O   GLU A 117       7.813  -9.699   8.363  1.00  0.94           O  
ATOM    928  CG  GLU A 117       7.940  -5.848  10.300  1.00  0.94           C  
ATOM    929  CD  GLU A 117       7.805  -5.774  11.813  1.00  0.94           C  
ATOM    930  OE1 GLU A 117       8.449  -4.901  12.438  1.00  0.94           O  
ATOM    931  OE2 GLU A 117       7.050  -6.597  12.378  1.00  0.94           O  
ATOM    932  N   ALA A 118       6.608  -8.834   6.743  1.00  0.94           N  
ATOM    933  CA  ALA A 118       6.218 -10.148   6.236  1.00  0.94           C  
ATOM    934  C   ALA A 118       7.436 -10.937   5.764  1.00  0.94           C  
ATOM    935  CB  ALA A 118       5.210 -10.002   5.100  1.00  0.94           C  
ATOM    936  O   ALA A 118       8.310 -10.394   5.084  1.00  0.94           O  
ATOM    937  N   PRO A 119       7.528 -12.175   6.184  1.00  0.95           N  
ATOM    938  CA  PRO A 119       8.664 -13.013   5.796  1.00  0.95           C  
ATOM    939  C   PRO A 119       8.811 -13.145   4.282  1.00  0.95           C  
ATOM    940  CB  PRO A 119       8.337 -14.367   6.433  1.00  0.95           C  
ATOM    941  O   PRO A 119       9.919 -13.355   3.781  1.00  0.95           O  
ATOM    942  CG  PRO A 119       7.466 -14.038   7.602  1.00  0.95           C  
ATOM    943  CD  PRO A 119       6.633 -12.838   7.255  1.00  0.95           C  
ATOM    944  N   SER A 120       7.697 -13.027   3.582  1.00  0.95           N  
ATOM    945  CA  SER A 120       7.704 -13.153   2.128  1.00  0.95           C  
ATOM    946  C   SER A 120       8.497 -12.024   1.480  1.00  0.95           C  
ATOM    947  CB  SER A 120       6.275 -13.162   1.584  1.00  0.95           C  
ATOM    948  O   SER A 120       8.797 -12.076   0.285  1.00  0.95           O  
ATOM    949  OG  SER A 120       5.586 -11.981   1.958  1.00  0.95           O  
ATOM    950  N   LEU A 121       8.920 -11.060   2.226  1.00  0.97           N  
ATOM    951  CA  LEU A 121       9.660  -9.913   1.712  1.00  0.97           C  
ATOM    952  C   LEU A 121      11.164 -10.136   1.835  1.00  0.97           C  
ATOM    953  CB  LEU A 121       9.259  -8.638   2.459  1.00  0.97           C  
ATOM    954  O   LEU A 121      11.957  -9.328   1.347  1.00  0.97           O  
ATOM    955  CG  LEU A 121       7.905  -8.031   2.086  1.00  0.97           C  
ATOM    956  CD1 LEU A 121       7.583  -6.853   2.999  1.00  0.97           C  
ATOM    957  CD2 LEU A 121       7.898  -7.598   0.624  1.00  0.97           C  
ATOM    958  N   LYS A 122      11.642 -11.141   2.489  1.00  0.97           N  
ATOM    959  CA  LYS A 122      13.051 -11.416   2.754  1.00  0.97           C  
ATOM    960  C   LYS A 122      13.865 -11.411   1.463  1.00  0.97           C  
ATOM    961  CB  LYS A 122      13.210 -12.759   3.469  1.00  0.97           C  
ATOM    962  O   LYS A 122      14.940 -10.810   1.403  1.00  0.97           O  
ATOM    963  CG  LYS A 122      12.892 -12.711   4.956  1.00  0.97           C  
ATOM    964  CD  LYS A 122      13.191 -14.041   5.635  1.00  0.97           C  
ATOM    965  CE  LYS A 122      12.867 -13.996   7.122  1.00  0.97           C  
ATOM    966  NZ  LYS A 122      13.158 -15.299   7.792  1.00  0.97           N  
ATOM    967  N   PRO A 123      13.359 -12.050   0.402  1.00  0.97           N  
ATOM    968  CA  PRO A 123      14.120 -11.999  -0.848  1.00  0.97           C  
ATOM    969  C   PRO A 123      14.362 -10.572  -1.334  1.00  0.97           C  
ATOM    970  CB  PRO A 123      13.234 -12.768  -1.832  1.00  0.97           C  
ATOM    971  O   PRO A 123      15.406 -10.287  -1.927  1.00  0.97           O  
ATOM    972  CG  PRO A 123      12.481 -13.743  -0.985  1.00  0.97           C  
ATOM    973  CD  PRO A 123      12.138 -13.079   0.317  1.00  0.97           C  
ATOM    974  N   LEU A 124      13.406  -9.716  -1.192  1.00  0.97           N  
ATOM    975  CA  LEU A 124      13.586  -8.317  -1.564  1.00  0.97           C  
ATOM    976  C   LEU A 124      14.711  -7.679  -0.755  1.00  0.97           C  
ATOM    977  CB  LEU A 124      12.286  -7.535  -1.355  1.00  0.97           C  
ATOM    978  O   LEU A 124      15.569  -6.992  -1.313  1.00  0.97           O  
ATOM    979  CG  LEU A 124      12.349  -6.031  -1.623  1.00  0.97           C  
ATOM    980  CD1 LEU A 124      12.691  -5.767  -3.086  1.00  0.97           C  
ATOM    981  CD2 LEU A 124      11.028  -5.365  -1.250  1.00  0.97           C  
ATOM    982  N   TRP A 125      14.744  -7.886   0.520  1.00  0.95           N  
ATOM    983  CA  TRP A 125      15.783  -7.347   1.390  1.00  0.95           C  
ATOM    984  C   TRP A 125      17.163  -7.824   0.951  1.00  0.95           C  
ATOM    985  CB  TRP A 125      15.529  -7.750   2.846  1.00  0.95           C  
ATOM    986  O   TRP A 125      18.117  -7.043   0.924  1.00  0.95           O  
ATOM    987  CG  TRP A 125      14.250  -7.211   3.413  1.00  0.95           C  
ATOM    988  CD1 TRP A 125      13.523  -6.152   2.944  1.00  0.95           C  
ATOM    989  CD2 TRP A 125      13.550  -7.702   4.560  1.00  0.95           C  
ATOM    990  CE2 TRP A 125      12.405  -6.893   4.729  1.00  0.95           C  
ATOM    991  CE3 TRP A 125      13.780  -8.750   5.461  1.00  0.95           C  
ATOM    992  NE1 TRP A 125      12.412  -5.956   3.731  1.00  0.95           N  
ATOM    993  CH2 TRP A 125      11.739  -8.132   6.633  1.00  0.95           C  
ATOM    994  CZ2 TRP A 125      11.491  -7.100   5.765  1.00  0.95           C  
ATOM    995  CZ3 TRP A 125      12.869  -8.955   6.491  1.00  0.95           C  
ATOM    996  N   ARG A 126      17.258  -9.053   0.639  1.00  0.96           N  
ATOM    997  CA  ARG A 126      18.519  -9.627   0.179  1.00  0.96           C  
ATOM    998  C   ARG A 126      18.978  -8.971  -1.119  1.00  0.96           C  
ATOM    999  CB  ARG A 126      18.381 -11.139  -0.018  1.00  0.96           C  
ATOM   1000  O   ARG A 126      20.159  -8.653  -1.276  1.00  0.96           O  
ATOM   1001  CG  ARG A 126      18.296 -11.924   1.281  1.00  0.96           C  
ATOM   1002  CD  ARG A 126      18.184 -13.421   1.029  1.00  0.96           C  
ATOM   1003  NE  ARG A 126      17.937 -14.159   2.264  1.00  0.96           N  
ATOM   1004  NH1 ARG A 126      16.943 -15.969   1.227  1.00  0.96           N  
ATOM   1005  NH2 ARG A 126      17.177 -15.934   3.507  1.00  0.96           N  
ATOM   1006  CZ  ARG A 126      17.353 -15.352   2.330  1.00  0.96           C  
ATOM   1007  N   GLU A 127      17.937  -8.706  -1.945  1.00  0.96           N  
ATOM   1008  CA  GLU A 127      18.266  -8.090  -3.228  1.00  0.96           C  
ATOM   1009  C   GLU A 127      18.711  -6.642  -3.047  1.00  0.96           C  
ATOM   1010  CB  GLU A 127      17.069  -8.158  -4.180  1.00  0.96           C  
ATOM   1011  O   GLU A 127      19.617  -6.174  -3.740  1.00  0.96           O  
ATOM   1012  CG  GLU A 127      17.367  -7.641  -5.580  1.00  0.96           C  
ATOM   1013  CD  GLU A 127      18.502  -8.386  -6.265  1.00  0.96           C  
ATOM   1014  OE1 GLU A 127      19.117  -7.826  -7.201  1.00  0.96           O  
ATOM   1015  OE2 GLU A 127      18.777  -9.538  -5.864  1.00  0.96           O  
ATOM   1016  N   LEU A 128      18.104  -5.955  -2.205  1.00  0.95           N  
ATOM   1017  CA  LEU A 128      18.520  -4.585  -1.926  1.00  0.95           C  
ATOM   1018  C   LEU A 128      19.975  -4.541  -1.470  1.00  0.95           C  
ATOM   1019  CB  LEU A 128      17.620  -3.958  -0.858  1.00  0.95           C  
ATOM   1020  O   LEU A 128      20.742  -3.681  -1.910  1.00  0.95           O  
ATOM   1021  CG  LEU A 128      16.238  -3.495  -1.323  1.00  0.95           C  
ATOM   1022  CD1 LEU A 128      15.340  -3.218  -0.122  1.00  0.95           C  
ATOM   1023  CD2 LEU A 128      16.357  -2.257  -2.205  1.00  0.95           C  
ATOM   1024  N   SER A 129      20.380  -5.457  -0.649  1.00  0.95           N  
ATOM   1025  CA  SER A 129      21.755  -5.549  -0.171  1.00  0.95           C  
ATOM   1026  C   SER A 129      22.707  -5.936  -1.298  1.00  0.95           C  
ATOM   1027  CB  SER A 129      21.861  -6.564   0.968  1.00  0.95           C  
ATOM   1028  O   SER A 129      23.775  -5.339  -1.449  1.00  0.95           O  
ATOM   1029  OG  SER A 129      21.096  -6.147   2.086  1.00  0.95           O  
ATOM   1030  N   ARG A 130      22.312  -6.864  -2.077  1.00  0.96           N  
ATOM   1031  CA  ARG A 130      23.131  -7.402  -3.158  1.00  0.96           C  
ATOM   1032  C   ARG A 130      23.406  -6.340  -4.218  1.00  0.96           C  
ATOM   1033  CB  ARG A 130      22.451  -8.615  -3.796  1.00  0.96           C  
ATOM   1034  O   ARG A 130      24.537  -6.203  -4.688  1.00  0.96           O  
ATOM   1035  CG  ARG A 130      23.317  -9.344  -4.811  1.00  0.96           C  
ATOM   1036  CD  ARG A 130      22.550 -10.457  -5.511  1.00  0.96           C  
ATOM   1037  NE  ARG A 130      21.460  -9.930  -6.327  1.00  0.96           N  
ATOM   1038  NH1 ARG A 130      22.782  -9.465  -8.163  1.00  0.96           N  
ATOM   1039  NH2 ARG A 130      20.536  -9.014  -8.219  1.00  0.96           N  
ATOM   1040  CZ  ARG A 130      21.595  -9.471  -7.568  1.00  0.96           C  
ATOM   1041  N   VAL A 131      22.354  -5.481  -4.635  1.00  0.94           N  
ATOM   1042  CA  VAL A 131      22.460  -4.490  -5.700  1.00  0.94           C  
ATOM   1043  C   VAL A 131      23.468  -3.413  -5.305  1.00  0.94           C  
ATOM   1044  CB  VAL A 131      21.091  -3.847  -6.017  1.00  0.94           C  
ATOM   1045  O   VAL A 131      24.275  -2.977  -6.129  1.00  0.94           O  
ATOM   1046  CG1 VAL A 131      21.271  -2.567  -6.831  1.00  0.94           C  
ATOM   1047  CG2 VAL A 131      20.197  -4.837  -6.761  1.00  0.94           C  
ATOM   1048  N   VAL A 132      23.456  -3.078  -4.117  1.00  0.91           N  
ATOM   1049  CA  VAL A 132      24.361  -2.037  -3.641  1.00  0.91           C  
ATOM   1050  C   VAL A 132      25.795  -2.563  -3.635  1.00  0.91           C  
ATOM   1051  CB  VAL A 132      23.968  -1.544  -2.230  1.00  0.91           C  
ATOM   1052  O   VAL A 132      26.727  -1.847  -4.011  1.00  0.91           O  
ATOM   1053  CG1 VAL A 132      25.048  -0.628  -1.658  1.00  0.91           C  
ATOM   1054  CG2 VAL A 132      22.621  -0.826  -2.273  1.00  0.91           C  
ATOM   1055  N   GLN A 133      25.998  -3.825  -3.431  1.00  0.91           N  
ATOM   1056  CA  GLN A 133      27.322  -4.428  -3.324  1.00  0.91           C  
ATOM   1057  C   GLN A 133      27.926  -4.678  -4.703  1.00  0.91           C  
ATOM   1058  CB  GLN A 133      27.255  -5.737  -2.536  1.00  0.91           C  
ATOM   1059  O   GLN A 133      29.126  -4.481  -4.906  1.00  0.91           O  
ATOM   1060  CG  GLN A 133      27.021  -5.545  -1.043  1.00  0.91           C  
ATOM   1061  CD  GLN A 133      26.946  -6.859  -0.287  1.00  0.91           C  
ATOM   1062  NE2 GLN A 133      26.873  -6.777   1.037  1.00  0.91           N  
ATOM   1063  OE1 GLN A 133      26.953  -7.938  -0.888  1.00  0.91           O  
ATOM   1064  N   HIS A 134      27.132  -4.941  -5.715  1.00  0.91           N  
ATOM   1065  CA  HIS A 134      27.676  -5.478  -6.958  1.00  0.91           C  
ATOM   1066  C   HIS A 134      27.462  -4.510  -8.116  1.00  0.91           C  
ATOM   1067  CB  HIS A 134      27.040  -6.831  -7.280  1.00  0.91           C  
ATOM   1068  O   HIS A 134      27.957  -4.739  -9.222  1.00  0.91           O  
ATOM   1069  CG  HIS A 134      27.438  -7.921  -6.336  1.00  0.91           C  
ATOM   1070  CD2 HIS A 134      28.465  -8.802  -6.378  1.00  0.91           C  
ATOM   1071  ND1 HIS A 134      26.736  -8.200  -5.184  1.00  0.91           N  
ATOM   1072  CE1 HIS A 134      27.316  -9.209  -4.555  1.00  0.91           C  
ATOM   1073  NE2 HIS A 134      28.367  -9.593  -5.259  1.00  0.91           N  
ATOM   1074  N   ASN A 135      26.764  -3.415  -7.921  1.00  0.88           N  
ATOM   1075  CA  ASN A 135      26.443  -2.485  -8.998  1.00  0.88           C  
ATOM   1076  C   ASN A 135      26.716  -1.040  -8.591  1.00  0.88           C  
ATOM   1077  CB  ASN A 135      24.985  -2.648  -9.431  1.00  0.88           C  
ATOM   1078  O   ASN A 135      25.914  -0.149  -8.875  1.00  0.88           O  
ATOM   1079  CG  ASN A 135      24.690  -4.030  -9.982  1.00  0.88           C  
ATOM   1080  ND2 ASN A 135      24.076  -4.876  -9.163  1.00  0.88           N  
ATOM   1081  OD1 ASN A 135      25.013  -4.335 -11.133  1.00  0.88           O  
ATOM   1082  N   LEU A 136      27.857  -0.820  -7.962  1.00  0.84           N  
ATOM   1083  CA  LEU A 136      28.099   0.458  -7.303  1.00  0.84           C  
ATOM   1084  C   LEU A 136      28.090   1.601  -8.312  1.00  0.84           C  
ATOM   1085  CB  LEU A 136      29.436   0.432  -6.557  1.00  0.84           C  
ATOM   1086  O   LEU A 136      27.508   2.657  -8.056  1.00  0.84           O  
ATOM   1087  CG  LEU A 136      29.740   1.638  -5.667  1.00  0.84           C  
ATOM   1088  CD1 LEU A 136      28.667   1.789  -4.594  1.00  0.84           C  
ATOM   1089  CD2 LEU A 136      31.120   1.502  -5.034  1.00  0.84           C  
ATOM   1090  N   GLN A 137      28.628   1.333  -9.427  1.00  0.86           N  
ATOM   1091  CA  GLN A 137      28.719   2.401 -10.417  1.00  0.86           C  
ATOM   1092  C   GLN A 137      27.335   2.812 -10.911  1.00  0.86           C  
ATOM   1093  CB  GLN A 137      29.590   1.967 -11.597  1.00  0.86           C  
ATOM   1094  O   GLN A 137      27.043   4.003 -11.036  1.00  0.86           O  
ATOM   1095  CG  GLN A 137      31.071   1.857 -11.260  1.00  0.86           C  
ATOM   1096  CD  GLN A 137      31.911   1.411 -12.443  1.00  0.86           C  
ATOM   1097  NE2 GLN A 137      33.229   1.446 -12.281  1.00  0.86           N  
ATOM   1098  OE1 GLN A 137      31.379   1.038 -13.493  1.00  0.86           O  
ATOM   1099  N   THR A 138      26.509   1.876 -11.179  1.00  0.89           N  
ATOM   1100  CA  THR A 138      25.150   2.152 -11.629  1.00  0.89           C  
ATOM   1101  C   THR A 138      24.342   2.831 -10.526  1.00  0.89           C  
ATOM   1102  CB  THR A 138      24.435   0.863 -12.072  1.00  0.89           C  
ATOM   1103  O   THR A 138      23.631   3.805 -10.781  1.00  0.89           O  
ATOM   1104  CG2 THR A 138      23.019   1.157 -12.557  1.00  0.89           C  
ATOM   1105  OG1 THR A 138      25.176   0.254 -13.137  1.00  0.89           O  
ATOM   1106  N   VAL A 139      24.559   2.338  -9.370  1.00  0.89           N  
ATOM   1107  CA  VAL A 139      23.789   2.811  -8.224  1.00  0.89           C  
ATOM   1108  C   VAL A 139      24.152   4.263  -7.921  1.00  0.89           C  
ATOM   1109  CB  VAL A 139      24.029   1.930  -6.978  1.00  0.89           C  
ATOM   1110  O   VAL A 139      23.286   5.063  -7.560  1.00  0.89           O  
ATOM   1111  CG1 VAL A 139      23.456   2.596  -5.728  1.00  0.89           C  
ATOM   1112  CG2 VAL A 139      23.417   0.545  -7.178  1.00  0.89           C  
ATOM   1113  N   LEU A 140      25.422   4.684  -8.144  1.00  0.90           N  
ATOM   1114  CA  LEU A 140      25.880   6.015  -7.761  1.00  0.90           C  
ATOM   1115  C   LEU A 140      25.719   6.998  -8.915  1.00  0.90           C  
ATOM   1116  CB  LEU A 140      27.343   5.971  -7.313  1.00  0.90           C  
ATOM   1117  O   LEU A 140      25.822   8.212  -8.722  1.00  0.90           O  
ATOM   1118  CG  LEU A 140      27.635   5.200  -6.025  1.00  0.90           C  
ATOM   1119  CD1 LEU A 140      29.129   5.226  -5.718  1.00  0.90           C  
ATOM   1120  CD2 LEU A 140      26.836   5.779  -4.862  1.00  0.90           C  
ATOM   1121  N   GLY A 141      25.292   6.520 -10.064  1.00  0.88           N  
ATOM   1122  CA  GLY A 141      25.062   7.389 -11.207  1.00  0.88           C  
ATOM   1123  C   GLY A 141      23.598   7.728 -11.413  1.00  0.88           C  
ATOM   1124  O   GLY A 141      22.729   7.200 -10.716  1.00  0.88           O  
ATOM   1125  N   TYR A 142      23.315   8.681 -12.387  1.00  0.86           N  
ATOM   1126  CA  TYR A 142      21.941   9.011 -12.748  1.00  0.86           C  
ATOM   1127  C   TYR A 142      21.305   7.890 -13.561  1.00  0.86           C  
ATOM   1128  CB  TYR A 142      21.893  10.322 -13.540  1.00  0.86           C  
ATOM   1129  O   TYR A 142      21.977   7.241 -14.366  1.00  0.86           O  
ATOM   1130  CG  TYR A 142      22.128  11.550 -12.696  1.00  0.86           C  
ATOM   1131  CD1 TYR A 142      21.237  11.905 -11.685  1.00  0.86           C  
ATOM   1132  CD2 TYR A 142      23.239  12.359 -12.907  1.00  0.86           C  
ATOM   1133  CE1 TYR A 142      21.449  13.038 -10.905  1.00  0.86           C  
ATOM   1134  CE2 TYR A 142      23.460  13.494 -12.134  1.00  0.86           C  
ATOM   1135  OH  TYR A 142      22.775  14.947 -10.368  1.00  0.86           O  
ATOM   1136  CZ  TYR A 142      22.561  13.824 -11.137  1.00  0.86           C  
ATOM   1137  N   ASP A 143      20.131   7.591 -13.294  1.00  0.88           N  
ATOM   1138  CA  ASP A 143      19.337   6.634 -14.058  1.00  0.88           C  
ATOM   1139  C   ASP A 143      18.824   7.256 -15.355  1.00  0.88           C  
ATOM   1140  CB  ASP A 143      18.164   6.120 -13.221  1.00  0.88           C  
ATOM   1141  O   ASP A 143      19.209   8.373 -15.708  1.00  0.88           O  
ATOM   1142  CG  ASP A 143      17.659   4.763 -13.678  1.00  0.88           C  
ATOM   1143  OD1 ASP A 143      18.187   4.218 -14.671  1.00  0.88           O  
ATOM   1144  OD2 ASP A 143      16.721   4.235 -13.042  1.00  0.88           O  
ATOM   1145  N   LEU A 144      18.008   6.485 -16.065  1.00  0.94           N  
ATOM   1146  CA  LEU A 144      17.264   6.996 -17.211  1.00  0.94           C  
ATOM   1147  C   LEU A 144      16.019   7.752 -16.758  1.00  0.94           C  
ATOM   1148  CB  LEU A 144      16.868   5.851 -18.147  1.00  0.94           C  
ATOM   1149  O   LEU A 144      15.390   7.381 -15.765  1.00  0.94           O  
ATOM   1150  CG  LEU A 144      18.012   5.002 -18.702  1.00  0.94           C  
ATOM   1151  CD1 LEU A 144      17.461   3.776 -19.424  1.00  0.94           C  
ATOM   1152  CD2 LEU A 144      18.888   5.830 -19.637  1.00  0.94           C  
ATOM   1153  N   LEU A 145      15.715   8.853 -17.509  1.00  0.97           N  
ATOM   1154  CA  LEU A 145      14.600   9.697 -17.093  1.00  0.97           C  
ATOM   1155  C   LEU A 145      13.327   8.873 -16.926  1.00  0.97           C  
ATOM   1156  CB  LEU A 145      14.367  10.817 -18.111  1.00  0.97           C  
ATOM   1157  O   LEU A 145      12.590   9.051 -15.954  1.00  0.97           O  
ATOM   1158  CG  LEU A 145      13.274  11.830 -17.766  1.00  0.97           C  
ATOM   1159  CD1 LEU A 145      13.564  12.483 -16.418  1.00  0.97           C  
ATOM   1160  CD2 LEU A 145      13.157  12.884 -18.861  1.00  0.97           C  
ATOM   1161  N   ALA A 146      13.096   7.926 -17.831  1.00  0.98           N  
ATOM   1162  CA  ALA A 146      11.881   7.115 -17.796  1.00  0.98           C  
ATOM   1163  C   ALA A 146      11.977   6.030 -16.726  1.00  0.98           C  
ATOM   1164  CB  ALA A 146      11.620   6.488 -19.163  1.00  0.98           C  
ATOM   1165  O   ALA A 146      10.963   5.449 -16.330  1.00  0.98           O  
ATOM   1166  N   GLY A 147      13.183   5.721 -16.300  1.00  0.98           N  
ATOM   1167  CA  GLY A 147      13.437   4.660 -15.338  1.00  0.98           C  
ATOM   1168  C   GLY A 147      14.139   3.460 -15.946  1.00  0.98           C  
ATOM   1169  O   GLY A 147      14.361   3.412 -17.157  1.00  0.98           O  
ATOM   1170  N   GLN A 148      14.428   2.436 -15.176  1.00  0.96           N  
ATOM   1171  CA  GLN A 148      15.143   1.249 -15.631  1.00  0.96           C  
ATOM   1172  C   GLN A 148      14.265   0.394 -16.542  1.00  0.96           C  
ATOM   1173  CB  GLN A 148      15.625   0.421 -14.439  1.00  0.96           C  
ATOM   1174  O   GLN A 148      13.132   0.062 -16.187  1.00  0.96           O  
ATOM   1175  CG  GLN A 148      16.729   1.091 -13.632  1.00  0.96           C  
ATOM   1176  CD  GLN A 148      18.093   0.964 -14.285  1.00  0.96           C  
ATOM   1177  NE2 GLN A 148      19.092   1.618 -13.703  1.00  0.96           N  
ATOM   1178  OE1 GLN A 148      18.247   0.282 -15.303  1.00  0.96           O  
ATOM   1179  N   ARG A 149      14.837   0.096 -17.669  1.00  0.97           N  
ATOM   1180  CA  ARG A 149      14.098  -0.652 -18.681  1.00  0.97           C  
ATOM   1181  C   ARG A 149      13.643  -2.003 -18.138  1.00  0.97           C  
ATOM   1182  CB  ARG A 149      14.953  -0.852 -19.934  1.00  0.97           C  
ATOM   1183  O   ARG A 149      12.509  -2.424 -18.379  1.00  0.97           O  
ATOM   1184  CG  ARG A 149      14.264  -1.650 -21.029  1.00  0.97           C  
ATOM   1185  CD  ARG A 149      15.065  -1.641 -22.323  1.00  0.97           C  
ATOM   1186  NE  ARG A 149      14.396  -2.398 -23.377  1.00  0.97           N  
ATOM   1187  NH1 ARG A 149      13.428  -0.553 -24.375  1.00  0.97           N  
ATOM   1188  NH2 ARG A 149      13.072  -2.647 -25.238  1.00  0.97           N  
ATOM   1189  CZ  ARG A 149      13.634  -1.864 -24.328  1.00  0.97           C  
ATOM   1190  N   VAL A 150      14.491  -2.724 -17.409  1.00  0.98           N  
ATOM   1191  CA  VAL A 150      14.167  -4.044 -16.878  1.00  0.98           C  
ATOM   1192  C   VAL A 150      12.942  -3.950 -15.971  1.00  0.98           C  
ATOM   1193  CB  VAL A 150      15.358  -4.652 -16.103  1.00  0.98           C  
ATOM   1194  O   VAL A 150      12.053  -4.803 -16.028  1.00  0.98           O  
ATOM   1195  CG1 VAL A 150      14.957  -5.970 -15.443  1.00  0.98           C  
ATOM   1196  CG2 VAL A 150      16.550  -4.858 -17.036  1.00  0.98           C  
ATOM   1197  N   LEU A 151      12.910  -2.970 -15.147  1.00  0.99           N  
ATOM   1198  CA  LEU A 151      11.751  -2.767 -14.285  1.00  0.99           C  
ATOM   1199  C   LEU A 151      10.502  -2.485 -15.113  1.00  0.99           C  
ATOM   1200  CB  LEU A 151      12.003  -1.613 -13.311  1.00  0.99           C  
ATOM   1201  O   LEU A 151       9.441  -3.059 -14.859  1.00  0.99           O  
ATOM   1202  CG  LEU A 151      10.851  -1.257 -12.369  1.00  0.99           C  
ATOM   1203  CD1 LEU A 151      10.462  -2.467 -11.527  1.00  0.99           C  
ATOM   1204  CD2 LEU A 151      11.232  -0.079 -11.479  1.00  0.99           C  
ATOM   1205  N   ARG A 152      10.566  -1.639 -16.045  1.00  0.99           N  
ATOM   1206  CA  ARG A 152       9.433  -1.289 -16.897  1.00  0.99           C  
ATOM   1207  C   ARG A 152       8.893  -2.518 -17.621  1.00  0.99           C  
ATOM   1208  CB  ARG A 152       9.835  -0.217 -17.912  1.00  0.99           C  
ATOM   1209  O   ARG A 152       7.679  -2.676 -17.765  1.00  0.99           O  
ATOM   1210  CG  ARG A 152      10.058   1.157 -17.300  1.00  0.99           C  
ATOM   1211  CD  ARG A 152      10.251   2.225 -18.368  1.00  0.99           C  
ATOM   1212  NE  ARG A 152      11.498   2.032 -19.104  1.00  0.99           N  
ATOM   1213  NH1 ARG A 152      10.654   2.754 -21.130  1.00  0.99           N  
ATOM   1214  NH2 ARG A 152      12.838   2.076 -20.968  1.00  0.99           N  
ATOM   1215  CZ  ARG A 152      11.660   2.288 -20.399  1.00  0.99           C  
ATOM   1216  N   GLU A 153       9.758  -3.380 -18.042  1.00  0.99           N  
ATOM   1217  CA  GLU A 153       9.337  -4.624 -18.679  1.00  0.99           C  
ATOM   1218  C   GLU A 153       8.549  -5.501 -17.711  1.00  0.99           C  
ATOM   1219  CB  GLU A 153      10.548  -5.390 -19.216  1.00  0.99           C  
ATOM   1220  O   GLU A 153       7.519  -6.070 -18.078  1.00  0.99           O  
ATOM   1221  CG  GLU A 153      11.181  -4.757 -20.447  1.00  0.99           C  
ATOM   1222  CD  GLU A 153      12.503  -5.397 -20.839  1.00  0.99           C  
ATOM   1223  OE1 GLU A 153      12.995  -5.137 -21.961  1.00  0.99           O  
ATOM   1224  OE2 GLU A 153      13.052  -6.165 -20.017  1.00  0.99           O  
ATOM   1225  N   GLN A 154       9.079  -5.601 -16.465  1.00  0.99           N  
ATOM   1226  CA  GLN A 154       8.395  -6.405 -15.458  1.00  0.99           C  
ATOM   1227  C   GLN A 154       7.036  -5.807 -15.106  1.00  0.99           C  
ATOM   1228  CB  GLN A 154       9.253  -6.533 -14.198  1.00  0.99           C  
ATOM   1229  O   GLN A 154       6.054  -6.535 -14.947  1.00  0.99           O  
ATOM   1230  CG  GLN A 154      10.573  -7.258 -14.425  1.00  0.99           C  
ATOM   1231  CD  GLN A 154      10.414  -8.527 -15.240  1.00  0.99           C  
ATOM   1232  NE2 GLN A 154      11.191  -8.645 -16.312  1.00  0.99           N  
ATOM   1233  OE1 GLN A 154       9.599  -9.395 -14.910  1.00  0.99           O  
ATOM   1234  N   ILE A 155       6.979  -4.511 -15.015  1.00  0.99           N  
ATOM   1235  CA  ILE A 155       5.719  -3.836 -14.724  1.00  0.99           C  
ATOM   1236  C   ILE A 155       4.736  -4.061 -15.871  1.00  0.99           C  
ATOM   1237  CB  ILE A 155       5.929  -2.324 -14.487  1.00  0.99           C  
ATOM   1238  O   ILE A 155       3.552  -4.318 -15.640  1.00  0.99           O  
ATOM   1239  CG1 ILE A 155       6.628  -2.086 -13.144  1.00  0.99           C  
ATOM   1240  CG2 ILE A 155       4.594  -1.577 -14.550  1.00  0.99           C  
ATOM   1241  CD1 ILE A 155       7.159  -0.670 -12.965  1.00  0.99           C  
ATOM   1242  N   ALA A 156       5.217  -3.907 -17.131  1.00  0.99           N  
ATOM   1243  CA  ALA A 156       4.369  -4.172 -18.291  1.00  0.99           C  
ATOM   1244  C   ALA A 156       3.771  -5.574 -18.224  1.00  0.99           C  
ATOM   1245  CB  ALA A 156       5.165  -3.997 -19.582  1.00  0.99           C  
ATOM   1246  O   ALA A 156       2.585  -5.764 -18.507  1.00  0.99           O  
ATOM   1247  N   ARG A 157       4.543  -6.551 -17.789  1.00  0.98           N  
ATOM   1248  CA  ARG A 157       4.066  -7.923 -17.651  1.00  0.98           C  
ATOM   1249  C   ARG A 157       3.003  -8.027 -16.562  1.00  0.98           C  
ATOM   1250  CB  ARG A 157       5.228  -8.869 -17.341  1.00  0.98           C  
ATOM   1251  O   ARG A 157       1.987  -8.702 -16.741  1.00  0.98           O  
ATOM   1252  CG  ARG A 157       6.163  -9.103 -18.517  1.00  0.98           C  
ATOM   1253  CD  ARG A 157       7.313 -10.029 -18.147  1.00  0.98           C  
ATOM   1254  NE  ARG A 157       8.306 -10.108 -19.215  1.00  0.98           N  
ATOM   1255  NH1 ARG A 157       9.571 -11.753 -18.199  1.00  0.98           N  
ATOM   1256  NH2 ARG A 157      10.197 -10.914 -20.239  1.00  0.98           N  
ATOM   1257  CZ  ARG A 157       9.356 -10.925 -19.215  1.00  0.98           C  
ATOM   1258  N   LEU A 158       3.251  -7.389 -15.441  1.00  0.97           N  
ATOM   1259  CA  LEU A 158       2.294  -7.399 -14.340  1.00  0.97           C  
ATOM   1260  C   LEU A 158       0.969  -6.776 -14.767  1.00  0.97           C  
ATOM   1261  CB  LEU A 158       2.859  -6.647 -13.132  1.00  0.97           C  
ATOM   1262  O   LEU A 158      -0.100  -7.255 -14.380  1.00  0.97           O  
ATOM   1263  CG  LEU A 158       4.024  -7.316 -12.401  1.00  0.97           C  
ATOM   1264  CD1 LEU A 158       4.539  -6.413 -11.286  1.00  0.97           C  
ATOM   1265  CD2 LEU A 158       3.598  -8.671 -11.844  1.00  0.97           C  
ATOM   1266  N   MET A 159       1.004  -5.739 -15.590  1.00  0.98           N  
ATOM   1267  CA  MET A 159      -0.177  -4.982 -15.996  1.00  0.98           C  
ATOM   1268  C   MET A 159      -1.083  -5.824 -16.888  1.00  0.98           C  
ATOM   1269  CB  MET A 159       0.230  -3.701 -16.726  1.00  0.98           C  
ATOM   1270  O   MET A 159      -2.272  -5.532 -17.024  1.00  0.98           O  
ATOM   1271  CG  MET A 159       0.778  -2.620 -15.808  1.00  0.98           C  
ATOM   1272  SD  MET A 159       1.309  -1.121 -16.724  1.00  0.98           S  
ATOM   1273  CE  MET A 159      -0.305  -0.475 -17.242  1.00  0.98           C  
ATOM   1274  N   LEU A 160      -0.562  -6.906 -17.437  1.00  0.97           N  
ATOM   1275  CA  LEU A 160      -1.392  -7.808 -18.227  1.00  0.97           C  
ATOM   1276  C   LEU A 160      -2.519  -8.391 -17.381  1.00  0.97           C  
ATOM   1277  CB  LEU A 160      -0.545  -8.938 -18.818  1.00  0.97           C  
ATOM   1278  O   LEU A 160      -3.632  -8.589 -17.873  1.00  0.97           O  
ATOM   1279  CG  LEU A 160       0.385  -8.556 -19.971  1.00  0.97           C  
ATOM   1280  CD1 LEU A 160       1.296  -9.726 -20.326  1.00  0.97           C  
ATOM   1281  CD2 LEU A 160      -0.423  -8.113 -21.185  1.00  0.97           C  
ATOM   1282  N   ASP A 161      -2.232  -8.608 -16.063  1.00  0.95           N  
ATOM   1283  CA  ASP A 161      -3.210  -9.203 -15.157  1.00  0.95           C  
ATOM   1284  C   ASP A 161      -4.421  -8.289 -14.981  1.00  0.95           C  
ATOM   1285  CB  ASP A 161      -2.573  -9.499 -13.798  1.00  0.95           C  
ATOM   1286  O   ASP A 161      -5.508  -8.752 -14.627  1.00  0.95           O  
ATOM   1287  CG  ASP A 161      -1.582 -10.649 -13.846  1.00  0.95           C  
ATOM   1288  OD1 ASP A 161      -1.580 -11.412 -14.837  1.00  0.95           O  
ATOM   1289  OD2 ASP A 161      -0.799 -10.796 -12.883  1.00  0.95           O  
ATOM   1290  N   SER A 162      -4.250  -6.983 -15.238  1.00  0.97           N  
ATOM   1291  CA  SER A 162      -5.349  -6.030 -15.118  1.00  0.97           C  
ATOM   1292  C   SER A 162      -6.015  -5.782 -16.467  1.00  0.97           C  
ATOM   1293  CB  SER A 162      -4.850  -4.707 -14.535  1.00  0.97           C  
ATOM   1294  O   SER A 162      -6.910  -4.941 -16.578  1.00  0.97           O  
ATOM   1295  OG  SER A 162      -3.947  -4.074 -15.426  1.00  0.97           O  
ATOM   1296  N   GLY A 163      -5.548  -6.473 -17.492  1.00  0.97           N  
ATOM   1297  CA  GLY A 163      -6.099  -6.336 -18.831  1.00  0.97           C  
ATOM   1298  C   GLY A 163      -5.422  -5.252 -19.647  1.00  0.97           C  
ATOM   1299  O   GLY A 163      -5.731  -5.071 -20.827  1.00  0.97           O  
ATOM   1300  N   SER A 164      -4.511  -4.507 -19.099  1.00  0.97           N  
ATOM   1301  CA  SER A 164      -3.804  -3.436 -19.794  1.00  0.97           C  
ATOM   1302  C   SER A 164      -2.636  -3.983 -20.609  1.00  0.97           C  
ATOM   1303  CB  SER A 164      -3.297  -2.393 -18.797  1.00  0.97           C  
ATOM   1304  O   SER A 164      -1.766  -4.672 -20.072  1.00  0.97           O  
ATOM   1305  OG  SER A 164      -4.377  -1.794 -18.103  1.00  0.97           O  
ATOM   1306  N   VAL A 165      -2.708  -3.723 -21.840  1.00  0.97           N  
ATOM   1307  CA  VAL A 165      -1.652  -4.170 -22.743  1.00  0.97           C  
ATOM   1308  C   VAL A 165      -0.740  -2.996 -23.094  1.00  0.97           C  
ATOM   1309  CB  VAL A 165      -2.234  -4.796 -24.031  1.00  0.97           C  
ATOM   1310  O   VAL A 165      -1.104  -2.139 -23.901  1.00  0.97           O  
ATOM   1311  CG1 VAL A 165      -1.115  -5.309 -24.935  1.00  0.97           C  
ATOM   1312  CG2 VAL A 165      -3.204  -5.923 -23.684  1.00  0.97           C  
ATOM   1313  N   VAL A 166       0.488  -2.945 -22.519  1.00  0.98           N  
ATOM   1314  CA  VAL A 166       1.467  -1.881 -22.712  1.00  0.98           C  
ATOM   1315  C   VAL A 166       2.857  -2.486 -22.900  1.00  0.98           C  
ATOM   1316  CB  VAL A 166       1.473  -0.893 -21.525  1.00  0.98           C  
ATOM   1317  O   VAL A 166       3.056  -3.682 -22.674  1.00  0.98           O  
ATOM   1318  CG1 VAL A 166       0.126  -0.181 -21.408  1.00  0.98           C  
ATOM   1319  CG2 VAL A 166       1.809  -1.622 -20.225  1.00  0.98           C  
ATOM   1320  N   THR A 167       3.763  -1.701 -23.453  1.00  0.98           N  
ATOM   1321  CA  THR A 167       5.176  -2.059 -23.520  1.00  0.98           C  
ATOM   1322  C   THR A 167       5.993  -1.218 -22.543  1.00  0.98           C  
ATOM   1323  CB  THR A 167       5.731  -1.880 -24.945  1.00  0.98           C  
ATOM   1324  O   THR A 167       5.473  -0.278 -21.939  1.00  0.98           O  
ATOM   1325  CG2 THR A 167       4.848  -2.581 -25.971  1.00  0.98           C  
ATOM   1326  OG1 THR A 167       5.790  -0.482 -25.256  1.00  0.98           O  
ATOM   1327  N   ALA A 168       7.203  -1.572 -22.333  1.00  0.98           N  
ATOM   1328  CA  ALA A 168       8.099  -0.822 -21.456  1.00  0.98           C  
ATOM   1329  C   ALA A 168       8.173   0.645 -21.871  1.00  0.98           C  
ATOM   1330  CB  ALA A 168       9.493  -1.444 -21.463  1.00  0.98           C  
ATOM   1331  O   ALA A 168       8.314   1.530 -21.024  1.00  0.98           O  
ATOM   1332  N   ASP A 169       8.022   0.960 -23.162  1.00  0.98           N  
ATOM   1333  CA  ASP A 169       8.112   2.316 -23.694  1.00  0.98           C  
ATOM   1334  C   ASP A 169       6.900   3.149 -23.282  1.00  0.98           C  
ATOM   1335  CB  ASP A 169       8.237   2.287 -25.218  1.00  0.98           C  
ATOM   1336  O   ASP A 169       6.925   4.378 -23.372  1.00  0.98           O  
ATOM   1337  CG  ASP A 169       9.586   1.775 -25.693  1.00  0.98           C  
ATOM   1338  OD1 ASP A 169      10.556   1.793 -24.906  1.00  0.98           O  
ATOM   1339  OD2 ASP A 169       9.679   1.353 -26.866  1.00  0.98           O  
ATOM   1340  N   ASP A 170       5.878   2.482 -22.837  1.00  0.98           N  
ATOM   1341  CA  ASP A 170       4.643   3.163 -22.458  1.00  0.98           C  
ATOM   1342  C   ASP A 170       4.655   3.538 -20.978  1.00  0.98           C  
ATOM   1343  CB  ASP A 170       3.429   2.285 -22.769  1.00  0.98           C  
ATOM   1344  O   ASP A 170       3.717   4.167 -20.484  1.00  0.98           O  
ATOM   1345  CG  ASP A 170       3.263   2.006 -24.252  1.00  0.98           C  
ATOM   1346  OD1 ASP A 170       3.396   2.944 -25.068  1.00  0.98           O  
ATOM   1347  OD2 ASP A 170       2.993   0.839 -24.609  1.00  0.98           O  
ATOM   1348  N   ILE A 171       5.673   3.141 -20.241  1.00  0.99           N  
ATOM   1349  CA  ILE A 171       5.680   3.250 -18.786  1.00  0.99           C  
ATOM   1350  C   ILE A 171       6.785   4.207 -18.345  1.00  0.99           C  
ATOM   1351  CB  ILE A 171       5.868   1.869 -18.118  1.00  0.99           C  
ATOM   1352  O   ILE A 171       7.904   4.151 -18.859  1.00  0.99           O  
ATOM   1353  CG1 ILE A 171       4.681   0.954 -18.439  1.00  0.99           C  
ATOM   1354  CG2 ILE A 171       6.048   2.022 -16.605  1.00  0.99           C  
ATOM   1355  CD1 ILE A 171       4.897  -0.501 -18.045  1.00  0.99           C  
ATOM   1356  N   ILE A 172       6.469   5.064 -17.393  1.00  0.99           N  
ATOM   1357  CA  ILE A 172       7.421   5.954 -16.737  1.00  0.99           C  
ATOM   1358  C   ILE A 172       7.496   5.622 -15.248  1.00  0.99           C  
ATOM   1359  CB  ILE A 172       7.037   7.437 -16.936  1.00  0.99           C  
ATOM   1360  O   ILE A 172       6.471   5.576 -14.563  1.00  0.99           O  
ATOM   1361  CG1 ILE A 172       6.991   7.781 -18.430  1.00  0.99           C  
ATOM   1362  CG2 ILE A 172       8.015   8.352 -16.194  1.00  0.99           C  
ATOM   1363  CD1 ILE A 172       6.376   9.140 -18.733  1.00  0.99           C  
ATOM   1364  N   ILE A 173       8.744   5.397 -14.804  1.00  0.99           N  
ATOM   1365  CA  ILE A 173       8.927   5.083 -13.391  1.00  0.99           C  
ATOM   1366  C   ILE A 173       8.890   6.368 -12.568  1.00  0.99           C  
ATOM   1367  CB  ILE A 173      10.254   4.328 -13.147  1.00  0.99           C  
ATOM   1368  O   ILE A 173       9.465   7.384 -12.965  1.00  0.99           O  
ATOM   1369  CG1 ILE A 173      10.282   3.025 -13.954  1.00  0.99           C  
ATOM   1370  CG2 ILE A 173      10.451   4.053 -11.654  1.00  0.99           C  
ATOM   1371  CD1 ILE A 173       9.127   2.082 -13.648  1.00  0.99           C  
ATOM   1372  N   THR A 174       8.193   6.318 -11.364  1.00  0.98           N  
ATOM   1373  CA  THR A 174       8.086   7.434 -10.431  1.00  0.98           C  
ATOM   1374  C   THR A 174       8.434   6.989  -9.014  1.00  0.98           C  
ATOM   1375  CB  THR A 174       6.672   8.043 -10.449  1.00  0.98           C  
ATOM   1376  O   THR A 174       8.726   5.814  -8.780  1.00  0.98           O  
ATOM   1377  CG2 THR A 174       6.284   8.491 -11.854  1.00  0.98           C  
ATOM   1378  OG1 THR A 174       5.730   7.063  -9.995  1.00  0.98           O  
ATOM   1379  N   SER A 175       8.516   7.911  -8.036  1.00  0.97           N  
ATOM   1380  CA  SER A 175       8.888   7.616  -6.656  1.00  0.97           C  
ATOM   1381  C   SER A 175       7.679   7.166  -5.842  1.00  0.97           C  
ATOM   1382  CB  SER A 175       9.528   8.840  -6.000  1.00  0.97           C  
ATOM   1383  O   SER A 175       7.691   7.240  -4.612  1.00  0.97           O  
ATOM   1384  OG  SER A 175      10.738   9.186  -6.652  1.00  0.97           O  
ATOM   1385  N   GLY A 176       6.682   6.686  -6.512  1.00  0.98           N  
ATOM   1386  CA  GLY A 176       5.437   6.225  -5.918  1.00  0.98           C  
ATOM   1387  C   GLY A 176       4.209   6.661  -6.693  1.00  0.98           C  
ATOM   1388  O   GLY A 176       4.316   7.410  -7.667  1.00  0.98           O  
ATOM   1389  N   CYS A 177       3.006   6.160  -6.192  1.00  0.98           N  
ATOM   1390  CA  CYS A 177       1.758   6.470  -6.881  1.00  0.98           C  
ATOM   1391  C   CYS A 177       1.377   7.932  -6.687  1.00  0.98           C  
ATOM   1392  CB  CYS A 177       0.631   5.568  -6.378  1.00  0.98           C  
ATOM   1393  O   CYS A 177       0.835   8.563  -7.597  1.00  0.98           O  
ATOM   1394  SG  CYS A 177      -0.913   5.754  -7.296  1.00  0.98           S  
ATOM   1395  N   HIS A 178       1.677   8.435  -5.477  1.00  0.97           N  
ATOM   1396  CA  HIS A 178       1.432   9.850  -5.222  1.00  0.97           C  
ATOM   1397  C   HIS A 178       2.188  10.727  -6.215  1.00  0.97           C  
ATOM   1398  CB  HIS A 178       1.831  10.214  -3.791  1.00  0.97           C  
ATOM   1399  O   HIS A 178       1.615  11.655  -6.791  1.00  0.97           O  
ATOM   1400  CG  HIS A 178       1.500  11.623  -3.416  1.00  0.97           C  
ATOM   1401  CD2 HIS A 178       2.053  12.798  -3.799  1.00  0.97           C  
ATOM   1402  ND1 HIS A 178       0.486  11.941  -2.539  1.00  0.97           N  
ATOM   1403  CE1 HIS A 178       0.429  13.255  -2.399  1.00  0.97           C  
ATOM   1404  NE2 HIS A 178       1.369  13.798  -3.153  1.00  0.97           N  
ATOM   1405  N   ASN A 179       3.494  10.459  -6.430  1.00  0.98           N  
ATOM   1406  CA  ASN A 179       4.291  11.182  -7.416  1.00  0.98           C  
ATOM   1407  C   ASN A 179       3.752  10.980  -8.829  1.00  0.98           C  
ATOM   1408  CB  ASN A 179       5.758  10.751  -7.341  1.00  0.98           C  
ATOM   1409  O   ASN A 179       3.663  11.932  -9.606  1.00  0.98           O  
ATOM   1410  CG  ASN A 179       6.652  11.559  -8.261  1.00  0.98           C  
ATOM   1411  ND2 ASN A 179       6.618  12.878  -8.111  1.00  0.98           N  
ATOM   1412  OD1 ASN A 179       7.366  11.003  -9.099  1.00  0.98           O  
ATOM   1413  N   SER A 180       3.339   9.798  -9.200  1.00  0.98           N  
ATOM   1414  CA  SER A 180       2.747   9.517 -10.504  1.00  0.98           C  
ATOM   1415  C   SER A 180       1.500  10.364 -10.739  1.00  0.98           C  
ATOM   1416  CB  SER A 180       2.395   8.034 -10.625  1.00  0.98           C  
ATOM   1417  O   SER A 180       1.362  10.997 -11.787  1.00  0.98           O  
ATOM   1418  OG  SER A 180       3.561   7.232 -10.541  1.00  0.98           O  
ATOM   1419  N   MET A 181       0.644  10.383  -9.792  1.00  0.98           N  
ATOM   1420  CA  MET A 181      -0.598  11.145  -9.887  1.00  0.98           C  
ATOM   1421  C   MET A 181      -0.314  12.641  -9.973  1.00  0.98           C  
ATOM   1422  CB  MET A 181      -1.501  10.853  -8.687  1.00  0.98           C  
ATOM   1423  O   MET A 181      -0.943  13.352 -10.758  1.00  0.98           O  
ATOM   1424  CG  MET A 181      -2.162   9.485  -8.736  1.00  0.98           C  
ATOM   1425  SD  MET A 181      -3.297   9.303 -10.167  1.00  0.98           S  
ATOM   1426  CE  MET A 181      -4.559  10.532  -9.732  1.00  0.98           C  
ATOM   1427  N   SER A 182       0.646  13.138  -9.158  1.00  0.98           N  
ATOM   1428  CA  SER A 182       1.012  14.551  -9.177  1.00  0.98           C  
ATOM   1429  C   SER A 182       1.511  14.974 -10.554  1.00  0.98           C  
ATOM   1430  CB  SER A 182       2.085  14.841  -8.126  1.00  0.98           C  
ATOM   1431  O   SER A 182       1.073  15.993 -11.093  1.00  0.98           O  
ATOM   1432  OG  SER A 182       1.591  14.590  -6.821  1.00  0.98           O  
ATOM   1433  N   LEU A 183       2.415  14.188 -11.135  1.00  0.98           N  
ATOM   1434  CA  LEU A 183       2.946  14.485 -12.462  1.00  0.98           C  
ATOM   1435  C   LEU A 183       1.837  14.460 -13.508  1.00  0.98           C  
ATOM   1436  CB  LEU A 183       4.041  13.484 -12.837  1.00  0.98           C  
ATOM   1437  O   LEU A 183       1.794  15.317 -14.394  1.00  0.98           O  
ATOM   1438  CG  LEU A 183       5.351  13.587 -12.055  1.00  0.98           C  
ATOM   1439  CD1 LEU A 183       6.252  12.397 -12.371  1.00  0.98           C  
ATOM   1440  CD2 LEU A 183       6.060  14.899 -12.369  1.00  0.98           C  
ATOM   1441  N   ALA A 184       0.936  13.451 -13.374  1.00  0.98           N  
ATOM   1442  CA  ALA A 184      -0.188  13.336 -14.300  1.00  0.98           C  
ATOM   1443  C   ALA A 184      -1.081  14.572 -14.235  1.00  0.98           C  
ATOM   1444  CB  ALA A 184      -1.002  12.080 -13.995  1.00  0.98           C  
ATOM   1445  O   ALA A 184      -1.441  15.140 -15.269  1.00  0.98           O  
ATOM   1446  N   LEU A 185      -1.364  14.982 -13.026  1.00  0.98           N  
ATOM   1447  CA  LEU A 185      -2.203  16.160 -12.833  1.00  0.98           C  
ATOM   1448  C   LEU A 185      -1.510  17.413 -13.358  1.00  0.98           C  
ATOM   1449  CB  LEU A 185      -2.549  16.336 -11.352  1.00  0.98           C  
ATOM   1450  O   LEU A 185      -2.132  18.235 -14.035  1.00  0.98           O  
ATOM   1451  CG  LEU A 185      -3.573  15.359 -10.774  1.00  0.98           C  
ATOM   1452  CD1 LEU A 185      -3.530  15.385  -9.250  1.00  0.98           C  
ATOM   1453  CD2 LEU A 185      -4.973  15.690 -11.280  1.00  0.98           C  
ATOM   1454  N   MET A 186      -0.205  17.596 -13.158  1.00  0.97           N  
ATOM   1455  CA  MET A 186       0.558  18.754 -13.613  1.00  0.97           C  
ATOM   1456  C   MET A 186       0.653  18.779 -15.135  1.00  0.97           C  
ATOM   1457  CB  MET A 186       1.960  18.749 -13.001  1.00  0.97           C  
ATOM   1458  O   MET A 186       0.717  19.851 -15.740  1.00  0.97           O  
ATOM   1459  CG  MET A 186       1.993  19.168 -11.541  1.00  0.97           C  
ATOM   1460  SD  MET A 186       3.703  19.365 -10.904  1.00  0.97           S  
ATOM   1461  CE  MET A 186       4.159  17.625 -10.667  1.00  0.97           C  
ATOM   1462  N   ALA A 187       0.644  17.597 -15.712  1.00  0.98           N  
ATOM   1463  CA  ALA A 187       0.750  17.490 -17.165  1.00  0.98           C  
ATOM   1464  C   ALA A 187      -0.540  17.942 -17.844  1.00  0.98           C  
ATOM   1465  CB  ALA A 187       1.086  16.057 -17.570  1.00  0.98           C  
ATOM   1466  O   ALA A 187      -0.513  18.449 -18.968  1.00  0.98           O  
ATOM   1467  N   VAL A 188      -1.687  17.909 -17.089  1.00  0.98           N  
ATOM   1468  CA  VAL A 188      -2.977  18.080 -17.749  1.00  0.98           C  
ATOM   1469  C   VAL A 188      -3.672  19.328 -17.212  1.00  0.98           C  
ATOM   1470  CB  VAL A 188      -3.881  16.842 -17.556  1.00  0.98           C  
ATOM   1471  O   VAL A 188      -4.276  20.087 -17.974  1.00  0.98           O  
ATOM   1472  CG1 VAL A 188      -5.274  17.096 -18.129  1.00  0.98           C  
ATOM   1473  CG2 VAL A 188      -3.249  15.613 -18.207  1.00  0.98           C  
ATOM   1474  N   CYS A 189      -3.541  19.560 -15.912  1.00  0.98           N  
ATOM   1475  CA  CYS A 189      -4.390  20.549 -15.258  1.00  0.98           C  
ATOM   1476  C   CYS A 189      -3.665  21.882 -15.117  1.00  0.98           C  
ATOM   1477  CB  CYS A 189      -4.833  20.051 -13.883  1.00  0.98           C  
ATOM   1478  O   CYS A 189      -2.433  21.926 -15.116  1.00  0.98           O  
ATOM   1479  SG  CYS A 189      -5.866  18.570 -13.944  1.00  0.98           S  
ATOM   1480  N   LYS A 190      -4.389  22.944 -15.022  1.00  0.98           N  
ATOM   1481  CA  LYS A 190      -3.965  24.300 -14.684  1.00  0.98           C  
ATOM   1482  C   LYS A 190      -4.751  24.841 -13.493  1.00  0.98           C  
ATOM   1483  CB  LYS A 190      -4.131  25.230 -15.887  1.00  0.98           C  
ATOM   1484  O   LYS A 190      -5.856  24.375 -13.209  1.00  0.98           O  
ATOM   1485  CG  LYS A 190      -3.321  24.814 -17.107  1.00  0.98           C  
ATOM   1486  CD  LYS A 190      -3.576  25.740 -18.289  1.00  0.98           C  
ATOM   1487  CE  LYS A 190      -2.813  25.290 -19.528  1.00  0.98           C  
ATOM   1488  NZ  LYS A 190      -3.069  26.189 -20.693  1.00  0.98           N  
ATOM   1489  N   PRO A 191      -4.055  25.808 -12.771  1.00  0.98           N  
ATOM   1490  CA  PRO A 191      -4.818  26.412 -11.677  1.00  0.98           C  
ATOM   1491  C   PRO A 191      -6.189  26.917 -12.123  1.00  0.98           C  
ATOM   1492  CB  PRO A 191      -3.929  27.574 -11.226  1.00  0.98           C  
ATOM   1493  O   PRO A 191      -6.308  27.535 -13.184  1.00  0.98           O  
ATOM   1494  CG  PRO A 191      -2.539  27.146 -11.570  1.00  0.98           C  
ATOM   1495  CD  PRO A 191      -2.579  26.393 -12.869  1.00  0.98           C  
ATOM   1496  N   GLY A 192      -7.249  26.583 -11.331  1.00  0.97           N  
ATOM   1497  CA  GLY A 192      -8.599  27.027 -11.636  1.00  0.97           C  
ATOM   1498  C   GLY A 192      -9.438  25.962 -12.317  1.00  0.97           C  
ATOM   1499  O   GLY A 192     -10.665  26.074 -12.376  1.00  0.97           O  
ATOM   1500  N   ASP A 193      -8.742  24.979 -12.910  1.00  0.98           N  
ATOM   1501  CA  ASP A 193      -9.484  23.876 -13.513  1.00  0.98           C  
ATOM   1502  C   ASP A 193     -10.354  23.168 -12.477  1.00  0.98           C  
ATOM   1503  CB  ASP A 193      -8.525  22.878 -14.165  1.00  0.98           C  
ATOM   1504  O   ASP A 193     -10.141  23.318 -11.272  1.00  0.98           O  
ATOM   1505  CG  ASP A 193      -7.968  23.370 -15.489  1.00  0.98           C  
ATOM   1506  OD1 ASP A 193      -8.513  24.340 -16.058  1.00  0.98           O  
ATOM   1507  OD2 ASP A 193      -6.976  22.780 -15.970  1.00  0.98           O  
ATOM   1508  N   ILE A 194     -11.344  22.380 -12.987  1.00  0.98           N  
ATOM   1509  CA  ILE A 194     -12.245  21.601 -12.145  1.00  0.98           C  
ATOM   1510  C   ILE A 194     -12.014  20.111 -12.383  1.00  0.98           C  
ATOM   1511  CB  ILE A 194     -13.724  21.964 -12.412  1.00  0.98           C  
ATOM   1512  O   ILE A 194     -12.021  19.650 -13.527  1.00  0.98           O  
ATOM   1513  CG1 ILE A 194     -13.965  23.453 -12.142  1.00  0.98           C  
ATOM   1514  CG2 ILE A 194     -14.655  21.095 -11.562  1.00  0.98           C  
ATOM   1515  CD1 ILE A 194     -15.344  23.943 -12.565  1.00  0.98           C  
ATOM   1516  N   VAL A 195     -11.802  19.388 -11.309  1.00  0.98           N  
ATOM   1517  CA  VAL A 195     -11.612  17.943 -11.376  1.00  0.98           C  
ATOM   1518  C   VAL A 195     -12.655  17.243 -10.508  1.00  0.98           C  
ATOM   1519  CB  VAL A 195     -10.189  17.537 -10.932  1.00  0.98           C  
ATOM   1520  O   VAL A 195     -12.887  17.641  -9.364  1.00  0.98           O  
ATOM   1521  CG1 VAL A 195     -10.091  16.023 -10.750  1.00  0.98           C  
ATOM   1522  CG2 VAL A 195      -9.155  18.025 -11.945  1.00  0.98           C  
ATOM   1523  N   ALA A 196     -13.329  16.272 -11.154  1.00  0.98           N  
ATOM   1524  CA  ALA A 196     -14.280  15.458 -10.401  1.00  0.98           C  
ATOM   1525  C   ALA A 196     -13.561  14.378  -9.598  1.00  0.98           C  
ATOM   1526  CB  ALA A 196     -15.301  14.825 -11.343  1.00  0.98           C  
ATOM   1527  O   ALA A 196     -12.604  13.768 -10.082  1.00  0.98           O  
ATOM   1528  N   VAL A 197     -14.038  14.138  -8.340  1.00  0.98           N  
ATOM   1529  CA  VAL A 197     -13.465  13.097  -7.494  1.00  0.98           C  
ATOM   1530  C   VAL A 197     -14.583  12.274  -6.857  1.00  0.98           C  
ATOM   1531  CB  VAL A 197     -12.553  13.693  -6.399  1.00  0.98           C  
ATOM   1532  O   VAL A 197     -15.708  12.756  -6.706  1.00  0.98           O  
ATOM   1533  CG1 VAL A 197     -11.379  14.445  -7.024  1.00  0.98           C  
ATOM   1534  CG2 VAL A 197     -13.354  14.614  -5.480  1.00  0.98           C  
ATOM   1535  N   GLU A 198     -14.274  11.051  -6.507  1.00  0.97           N  
ATOM   1536  CA  GLU A 198     -15.176  10.242  -5.692  1.00  0.97           C  
ATOM   1537  C   GLU A 198     -15.422  10.889  -4.332  1.00  0.97           C  
ATOM   1538  CB  GLU A 198     -14.615   8.829  -5.509  1.00  0.97           C  
ATOM   1539  O   GLU A 198     -14.554  11.588  -3.806  1.00  0.97           O  
ATOM   1540  CG  GLU A 198     -14.468   8.053  -6.810  1.00  0.97           C  
ATOM   1541  CD  GLU A 198     -13.704   6.748  -6.646  1.00  0.97           C  
ATOM   1542  OE1 GLU A 198     -14.233   5.682  -7.036  1.00  0.97           O  
ATOM   1543  OE2 GLU A 198     -12.568   6.793  -6.124  1.00  0.97           O  
ATOM   1544  N   SER A 199     -16.582  10.653  -3.681  1.00  0.96           N  
ATOM   1545  CA  SER A 199     -16.887  11.115  -2.331  1.00  0.96           C  
ATOM   1546  C   SER A 199     -17.543  10.013  -1.505  1.00  0.96           C  
ATOM   1547  CB  SER A 199     -17.799  12.341  -2.377  1.00  0.96           C  
ATOM   1548  O   SER A 199     -18.660   9.586  -1.805  1.00  0.96           O  
ATOM   1549  OG  SER A 199     -18.031  12.844  -1.072  1.00  0.96           O  
ATOM   1550  N   PRO A 200     -16.743   9.560  -0.513  1.00  0.96           N  
ATOM   1551  CA  PRO A 200     -15.439  10.015  -0.025  1.00  0.96           C  
ATOM   1552  C   PRO A 200     -14.292   9.616  -0.951  1.00  0.96           C  
ATOM   1553  CB  PRO A 200     -15.310   9.322   1.334  1.00  0.96           C  
ATOM   1554  O   PRO A 200     -14.467   8.765  -1.826  1.00  0.96           O  
ATOM   1555  CG  PRO A 200     -16.048   8.032   1.177  1.00  0.96           C  
ATOM   1556  CD  PRO A 200     -17.220   8.260   0.267  1.00  0.96           C  
ATOM   1557  N   CYS A 201     -13.155  10.334  -0.836  1.00  0.95           N  
ATOM   1558  CA  CYS A 201     -11.996  10.070  -1.681  1.00  0.95           C  
ATOM   1559  C   CYS A 201     -10.703  10.169  -0.881  1.00  0.95           C  
ATOM   1560  CB  CYS A 201     -11.955  11.049  -2.855  1.00  0.95           C  
ATOM   1561  O   CYS A 201     -10.681  10.757   0.202  1.00  0.95           O  
ATOM   1562  SG  CYS A 201     -11.407  12.709  -2.400  1.00  0.95           S  
ATOM   1563  N   TYR A 202      -9.675   9.557  -1.361  1.00  0.96           N  
ATOM   1564  CA  TYR A 202      -8.356   9.563  -0.740  1.00  0.96           C  
ATOM   1565  C   TYR A 202      -7.868  10.988  -0.509  1.00  0.96           C  
ATOM   1566  CB  TYR A 202      -7.349   8.801  -1.608  1.00  0.96           C  
ATOM   1567  O   TYR A 202      -7.792  11.785  -1.448  1.00  0.96           O  
ATOM   1568  CG  TYR A 202      -5.931   8.872  -1.096  1.00  0.96           C  
ATOM   1569  CD1 TYR A 202      -4.890   9.282  -1.926  1.00  0.96           C  
ATOM   1570  CD2 TYR A 202      -5.628   8.529   0.217  1.00  0.96           C  
ATOM   1571  CE1 TYR A 202      -3.581   9.347  -1.460  1.00  0.96           C  
ATOM   1572  CE2 TYR A 202      -4.323   8.590   0.694  1.00  0.96           C  
ATOM   1573  OH  TYR A 202      -2.014   9.062   0.317  1.00  0.96           O  
ATOM   1574  CZ  TYR A 202      -3.308   9.000  -0.150  1.00  0.96           C  
ATOM   1575  N   TYR A 203      -7.572  11.371   0.665  1.00  0.95           N  
ATOM   1576  CA  TYR A 203      -7.238  12.737   1.053  1.00  0.95           C  
ATOM   1577  C   TYR A 203      -5.977  13.213   0.342  1.00  0.95           C  
ATOM   1578  CB  TYR A 203      -7.049  12.833   2.570  1.00  0.95           C  
ATOM   1579  O   TYR A 203      -5.763  14.418   0.185  1.00  0.95           O  
ATOM   1580  CG  TYR A 203      -5.943  11.954   3.102  1.00  0.95           C  
ATOM   1581  CD1 TYR A 203      -6.222  10.701   3.643  1.00  0.95           C  
ATOM   1582  CD2 TYR A 203      -4.618  12.375   3.064  1.00  0.95           C  
ATOM   1583  CE1 TYR A 203      -5.206   9.889   4.136  1.00  0.95           C  
ATOM   1584  CE2 TYR A 203      -3.594  11.570   3.553  1.00  0.95           C  
ATOM   1585  OH  TYR A 203      -2.888   9.531   4.572  1.00  0.95           O  
ATOM   1586  CZ  TYR A 203      -3.897  10.331   4.086  1.00  0.95           C  
ATOM   1587  N   GLY A 204      -4.976  12.256  -0.009  1.00  0.96           N  
ATOM   1588  CA  GLY A 204      -3.784  12.628  -0.755  1.00  0.96           C  
ATOM   1589  C   GLY A 204      -4.095  13.282  -2.088  1.00  0.96           C  
ATOM   1590  O   GLY A 204      -3.478  14.286  -2.451  1.00  0.96           O  
ATOM   1591  N   SER A 205      -5.089  12.680  -2.828  1.00  0.96           N  
ATOM   1592  CA  SER A 205      -5.489  13.262  -4.105  1.00  0.96           C  
ATOM   1593  C   SER A 205      -6.065  14.662  -3.919  1.00  0.96           C  
ATOM   1594  CB  SER A 205      -6.515  12.368  -4.804  1.00  0.96           C  
ATOM   1595  O   SER A 205      -5.775  15.567  -4.704  1.00  0.96           O  
ATOM   1596  OG  SER A 205      -5.974  11.083  -5.057  1.00  0.96           O  
ATOM   1597  N   MET A 206      -6.802  14.828  -2.858  1.00  0.95           N  
ATOM   1598  CA  MET A 206      -7.401  16.129  -2.574  1.00  0.95           C  
ATOM   1599  C   MET A 206      -6.326  17.176  -2.301  1.00  0.95           C  
ATOM   1600  CB  MET A 206      -8.354  16.034  -1.381  1.00  0.95           C  
ATOM   1601  O   MET A 206      -6.392  18.290  -2.823  1.00  0.95           O  
ATOM   1602  CG  MET A 206      -9.665  15.332  -1.697  1.00  0.95           C  
ATOM   1603  SD  MET A 206     -10.796  15.272  -0.254  1.00  0.95           S  
ATOM   1604  CE  MET A 206     -10.018  13.945   0.707  1.00  0.95           C  
ATOM   1605  N   GLN A 207      -5.334  16.813  -1.536  1.00  0.96           N  
ATOM   1606  CA  GLN A 207      -4.268  17.747  -1.192  1.00  0.96           C  
ATOM   1607  C   GLN A 207      -3.402  18.066  -2.408  1.00  0.96           C  
ATOM   1608  CB  GLN A 207      -3.402  17.183  -0.065  1.00  0.96           C  
ATOM   1609  O   GLN A 207      -2.906  19.186  -2.547  1.00  0.96           O  
ATOM   1610  CG  GLN A 207      -4.154  16.975   1.243  1.00  0.96           C  
ATOM   1611  CD  GLN A 207      -4.923  18.207   1.680  1.00  0.96           C  
ATOM   1612  NE2 GLN A 207      -6.187  18.019   2.044  1.00  0.96           N  
ATOM   1613  OE1 GLN A 207      -4.386  19.319   1.691  1.00  0.96           O  
ATOM   1614  N   MET A 208      -3.259  17.101  -3.332  1.00  0.97           N  
ATOM   1615  CA  MET A 208      -2.571  17.382  -4.588  1.00  0.97           C  
ATOM   1616  C   MET A 208      -3.307  18.454  -5.384  1.00  0.97           C  
ATOM   1617  CB  MET A 208      -2.438  16.108  -5.426  1.00  0.97           C  
ATOM   1618  O   MET A 208      -2.690  19.400  -5.878  1.00  0.97           O  
ATOM   1619  CG  MET A 208      -1.473  15.089  -4.842  1.00  0.97           C  
ATOM   1620  SD  MET A 208      -1.331  13.582  -5.879  1.00  0.97           S  
ATOM   1621  CE  MET A 208      -2.831  12.699  -5.367  1.00  0.97           C  
ATOM   1622  N   LEU A 209      -4.577  18.308  -5.498  1.00  0.98           N  
ATOM   1623  CA  LEU A 209      -5.403  19.253  -6.242  1.00  0.98           C  
ATOM   1624  C   LEU A 209      -5.358  20.636  -5.602  1.00  0.98           C  
ATOM   1625  CB  LEU A 209      -6.850  18.758  -6.314  1.00  0.98           C  
ATOM   1626  O   LEU A 209      -5.255  21.646  -6.303  1.00  0.98           O  
ATOM   1627  CG  LEU A 209      -7.096  17.499  -7.147  1.00  0.98           C  
ATOM   1628  CD1 LEU A 209      -8.487  16.940  -6.866  1.00  0.98           C  
ATOM   1629  CD2 LEU A 209      -6.925  17.798  -8.632  1.00  0.98           C  
ATOM   1630  N   ARG A 210      -5.423  20.632  -4.251  1.00  0.96           N  
ATOM   1631  CA  ARG A 210      -5.324  21.901  -3.537  1.00  0.96           C  
ATOM   1632  C   ARG A 210      -4.015  22.612  -3.862  1.00  0.96           C  
ATOM   1633  CB  ARG A 210      -5.439  21.678  -2.027  1.00  0.96           C  
ATOM   1634  O   ARG A 210      -4.009  23.810  -4.154  1.00  0.96           O  
ATOM   1635  CG  ARG A 210      -5.258  22.942  -1.202  1.00  0.96           C  
ATOM   1636  CD  ARG A 210      -5.388  22.666   0.289  1.00  0.96           C  
ATOM   1637  NE  ARG A 210      -5.165  23.872   1.082  1.00  0.96           N  
ATOM   1638  NH1 ARG A 210      -5.357  22.813   3.126  1.00  0.96           N  
ATOM   1639  NH2 ARG A 210      -4.943  25.066   3.031  1.00  0.96           N  
ATOM   1640  CZ  ARG A 210      -5.156  23.914   2.411  1.00  0.96           C  
ATOM   1641  N   GLY A 211      -2.907  21.905  -3.787  1.00  0.96           N  
ATOM   1642  CA  GLY A 211      -1.585  22.452  -4.048  1.00  0.96           C  
ATOM   1643  C   GLY A 211      -1.446  23.039  -5.440  1.00  0.96           C  
ATOM   1644  O   GLY A 211      -0.600  23.905  -5.673  1.00  0.96           O  
ATOM   1645  N   MET A 212      -2.333  22.640  -6.366  1.00  0.96           N  
ATOM   1646  CA  MET A 212      -2.251  23.072  -7.759  1.00  0.96           C  
ATOM   1647  C   MET A 212      -3.289  24.149  -8.056  1.00  0.96           C  
ATOM   1648  CB  MET A 212      -2.445  21.885  -8.703  1.00  0.96           C  
ATOM   1649  O   MET A 212      -3.423  24.590  -9.198  1.00  0.96           O  
ATOM   1650  CG  MET A 212      -1.313  20.871  -8.655  1.00  0.96           C  
ATOM   1651  SD  MET A 212      -1.608  19.434  -9.757  1.00  0.96           S  
ATOM   1652  CE  MET A 212      -0.187  18.396  -9.316  1.00  0.96           C  
ATOM   1653  N   GLY A 213      -4.039  24.500  -7.077  1.00  0.97           N  
ATOM   1654  CA  GLY A 213      -5.075  25.503  -7.269  1.00  0.97           C  
ATOM   1655  C   GLY A 213      -6.235  25.008  -8.113  1.00  0.97           C  
ATOM   1656  O   GLY A 213      -6.831  25.777  -8.869  1.00  0.97           O  
ATOM   1657  N   VAL A 214      -6.472  23.645  -8.116  1.00  0.98           N  
ATOM   1658  CA  VAL A 214      -7.563  22.991  -8.830  1.00  0.98           C  
ATOM   1659  C   VAL A 214      -8.779  22.866  -7.914  1.00  0.98           C  
ATOM   1660  CB  VAL A 214      -7.146  21.599  -9.354  1.00  0.98           C  
ATOM   1661  O   VAL A 214      -8.646  22.511  -6.741  1.00  0.98           O  
ATOM   1662  CG1 VAL A 214      -8.355  20.843  -9.902  1.00  0.98           C  
ATOM   1663  CG2 VAL A 214      -6.066  21.735 -10.426  1.00  0.98           C  
ATOM   1664  N   LYS A 215      -9.943  23.241  -8.472  1.00  0.97           N  
ATOM   1665  CA  LYS A 215     -11.192  23.061  -7.737  1.00  0.97           C  
ATOM   1666  C   LYS A 215     -11.717  21.636  -7.885  1.00  0.97           C  
ATOM   1667  CB  LYS A 215     -12.246  24.061  -8.217  1.00  0.97           C  
ATOM   1668  O   LYS A 215     -11.395  20.948  -8.856  1.00  0.97           O  
ATOM   1669  CG  LYS A 215     -11.859  25.517  -8.007  1.00  0.97           C  
ATOM   1670  CD  LYS A 215     -12.964  26.461  -8.464  1.00  0.97           C  
ATOM   1671  CE  LYS A 215     -12.579  27.919  -8.252  1.00  0.97           C  
ATOM   1672  NZ  LYS A 215     -13.653  28.848  -8.713  1.00  0.97           N  
ATOM   1673  N   VAL A 216     -12.495  21.199  -6.868  1.00  0.97           N  
ATOM   1674  CA  VAL A 216     -12.963  19.816  -6.860  1.00  0.97           C  
ATOM   1675  C   VAL A 216     -14.489  19.787  -6.863  1.00  0.97           C  
ATOM   1676  CB  VAL A 216     -12.416  19.039  -5.642  1.00  0.97           C  
ATOM   1677  O   VAL A 216     -15.134  20.614  -6.214  1.00  0.97           O  
ATOM   1678  CG1 VAL A 216     -13.061  17.658  -5.549  1.00  0.97           C  
ATOM   1679  CG2 VAL A 216     -10.896  18.918  -5.725  1.00  0.97           C  
ATOM   1680  N   ILE A 217     -14.992  18.910  -7.669  1.00  0.96           N  
ATOM   1681  CA  ILE A 217     -16.400  18.541  -7.565  1.00  0.96           C  
ATOM   1682  C   ILE A 217     -16.522  17.102  -7.071  1.00  0.96           C  
ATOM   1683  CB  ILE A 217     -17.128  18.707  -8.918  1.00  0.96           C  
ATOM   1684  O   ILE A 217     -15.971  16.181  -7.679  1.00  0.96           O  
ATOM   1685  CG1 ILE A 217     -18.635  18.484  -8.744  1.00  0.96           C  
ATOM   1686  CG2 ILE A 217     -16.550  17.748  -9.963  1.00  0.96           C  
ATOM   1687  CD1 ILE A 217     -19.480  19.054  -9.876  1.00  0.96           C  
ATOM   1688  N   GLU A 218     -17.203  16.932  -5.948  1.00  0.96           N  
ATOM   1689  CA  GLU A 218     -17.386  15.609  -5.359  1.00  0.96           C  
ATOM   1690  C   GLU A 218     -18.582  14.890  -5.978  1.00  0.96           C  
ATOM   1691  CB  GLU A 218     -17.565  15.716  -3.842  1.00  0.96           C  
ATOM   1692  O   GLU A 218     -19.684  15.439  -6.032  1.00  0.96           O  
ATOM   1693  CG  GLU A 218     -16.344  16.264  -3.117  1.00  0.96           C  
ATOM   1694  CD  GLU A 218     -16.506  16.291  -1.605  1.00  0.96           C  
ATOM   1695  OE1 GLU A 218     -15.756  15.577  -0.902  1.00  0.96           O  
ATOM   1696  OE2 GLU A 218     -17.392  17.030  -1.121  1.00  0.96           O  
ATOM   1697  N   ILE A 219     -18.334  13.686  -6.457  1.00  0.97           N  
ATOM   1698  CA  ILE A 219     -19.384  12.838  -7.010  1.00  0.97           C  
ATOM   1699  C   ILE A 219     -19.720  11.722  -6.024  1.00  0.97           C  
ATOM   1700  CB  ILE A 219     -18.968  12.241  -8.374  1.00  0.97           C  
ATOM   1701  O   ILE A 219     -18.829  11.002  -5.565  1.00  0.97           O  
ATOM   1702  CG1 ILE A 219     -18.531  13.354  -9.333  1.00  0.97           C  
ATOM   1703  CG2 ILE A 219     -20.112  11.418  -8.974  1.00  0.97           C  
ATOM   1704  CD1 ILE A 219     -19.616  14.383  -9.622  1.00  0.97           C  
ATOM   1705  N   PRO A 220     -21.011  11.621  -5.650  1.00  0.96           N  
ATOM   1706  CA  PRO A 220     -21.370  10.556  -4.711  1.00  0.96           C  
ATOM   1707  C   PRO A 220     -20.874   9.183  -5.158  1.00  0.96           C  
ATOM   1708  CB  PRO A 220     -22.900  10.603  -4.692  1.00  0.96           C  
ATOM   1709  O   PRO A 220     -20.950   8.851  -6.344  1.00  0.96           O  
ATOM   1710  CG  PRO A 220     -23.245  11.982  -5.155  1.00  0.96           C  
ATOM   1711  CD  PRO A 220     -22.177  12.448  -6.102  1.00  0.96           C  
ATOM   1712  N   THR A 221     -20.398   8.399  -4.160  1.00  0.96           N  
ATOM   1713  CA  THR A 221     -19.807   7.090  -4.419  1.00  0.96           C  
ATOM   1714  C   THR A 221     -20.485   6.015  -3.575  1.00  0.96           C  
ATOM   1715  CB  THR A 221     -18.294   7.094  -4.133  1.00  0.96           C  
ATOM   1716  O   THR A 221     -20.623   6.167  -2.360  1.00  0.96           O  
ATOM   1717  CG2 THR A 221     -17.680   5.725  -4.406  1.00  0.96           C  
ATOM   1718  OG1 THR A 221     -17.658   8.067  -4.971  1.00  0.96           O  
ATOM   1719  N   ASP A 222     -20.970   5.035  -4.294  1.00  0.95           N  
ATOM   1720  CA  ASP A 222     -21.557   3.860  -3.658  1.00  0.95           C  
ATOM   1721  C   ASP A 222     -20.474   2.932  -3.112  1.00  0.95           C  
ATOM   1722  CB  ASP A 222     -22.448   3.104  -4.646  1.00  0.95           C  
ATOM   1723  O   ASP A 222     -19.508   2.618  -3.811  1.00  0.95           O  
ATOM   1724  CG  ASP A 222     -23.205   1.955  -4.003  1.00  0.95           C  
ATOM   1725  OD1 ASP A 222     -22.614   0.873  -3.801  1.00  0.95           O  
ATOM   1726  OD2 ASP A 222     -24.404   2.133  -3.698  1.00  0.95           O  
ATOM   1727  N   PRO A 223     -20.562   2.498  -1.872  1.00  0.95           N  
ATOM   1728  CA  PRO A 223     -19.519   1.667  -1.266  1.00  0.95           C  
ATOM   1729  C   PRO A 223     -19.386   0.303  -1.940  1.00  0.95           C  
ATOM   1730  CB  PRO A 223     -19.986   1.517   0.184  1.00  0.95           C  
ATOM   1731  O   PRO A 223     -18.400  -0.405  -1.718  1.00  0.95           O  
ATOM   1732  CG  PRO A 223     -21.452   1.809   0.145  1.00  0.95           C  
ATOM   1733  CD  PRO A 223     -21.713   2.792  -0.960  1.00  0.95           C  
ATOM   1734  N   GLU A 224     -20.300  -0.005  -2.839  1.00  0.95           N  
ATOM   1735  CA  GLU A 224     -20.250  -1.313  -3.484  1.00  0.95           C  
ATOM   1736  C   GLU A 224     -19.903  -1.186  -4.965  1.00  0.95           C  
ATOM   1737  CB  GLU A 224     -21.583  -2.047  -3.317  1.00  0.95           C  
ATOM   1738  O   GLU A 224     -19.161  -2.008  -5.507  1.00  0.95           O  
ATOM   1739  CG  GLU A 224     -21.884  -2.457  -1.883  1.00  0.95           C  
ATOM   1740  CD  GLU A 224     -23.130  -3.318  -1.754  1.00  0.95           C  
ATOM   1741  OE1 GLU A 224     -23.003  -4.531  -1.470  1.00  0.95           O  
ATOM   1742  OE2 GLU A 224     -24.242  -2.776  -1.939  1.00  0.95           O  
ATOM   1743  N   THR A 225     -20.465  -0.129  -5.586  1.00  0.96           N  
ATOM   1744  CA  THR A 225     -20.373  -0.119  -7.042  1.00  0.96           C  
ATOM   1745  C   THR A 225     -19.509   1.044  -7.521  1.00  0.96           C  
ATOM   1746  CB  THR A 225     -21.767  -0.026  -7.689  1.00  0.96           C  
ATOM   1747  O   THR A 225     -19.196   1.144  -8.709  1.00  0.96           O  
ATOM   1748  CG2 THR A 225     -22.615  -1.246  -7.347  1.00  0.96           C  
ATOM   1749  OG1 THR A 225     -22.431   1.152  -7.214  1.00  0.96           O  
ATOM   1750  N   GLY A 226     -19.137   1.921  -6.563  1.00  0.97           N  
ATOM   1751  CA  GLY A 226     -18.231   2.997  -6.929  1.00  0.97           C  
ATOM   1752  C   GLY A 226     -18.948   4.280  -7.304  1.00  0.97           C  
ATOM   1753  O   GLY A 226     -20.062   4.533  -6.840  1.00  0.97           O  
ATOM   1754  N   ILE A 227     -18.347   5.145  -8.007  1.00  0.97           N  
ATOM   1755  CA  ILE A 227     -18.798   6.494  -8.332  1.00  0.97           C  
ATOM   1756  C   ILE A 227     -20.138   6.428  -9.061  1.00  0.97           C  
ATOM   1757  CB  ILE A 227     -17.757   7.247  -9.191  1.00  0.97           C  
ATOM   1758  O   ILE A 227     -20.383   5.506  -9.842  1.00  0.97           O  
ATOM   1759  CG1 ILE A 227     -18.126   8.731  -9.296  1.00  0.97           C  
ATOM   1760  CG2 ILE A 227     -17.641   6.611 -10.579  1.00  0.97           C  
ATOM   1761  CD1 ILE A 227     -17.022   9.603  -9.878  1.00  0.97           C  
ATOM   1762  N   SER A 228     -21.034   7.349  -8.768  1.00  0.97           N  
ATOM   1763  CA  SER A 228     -22.300   7.449  -9.487  1.00  0.97           C  
ATOM   1764  C   SER A 228     -22.093   7.989 -10.898  1.00  0.97           C  
ATOM   1765  CB  SER A 228     -23.278   8.346  -8.727  1.00  0.97           C  
ATOM   1766  O   SER A 228     -21.819   9.177 -11.079  1.00  0.97           O  
ATOM   1767  OG  SER A 228     -24.435   8.601  -9.506  1.00  0.97           O  
ATOM   1768  N   VAL A 229     -22.309   7.138 -11.874  1.00  0.97           N  
ATOM   1769  CA  VAL A 229     -22.138   7.502 -13.276  1.00  0.97           C  
ATOM   1770  C   VAL A 229     -23.173   8.554 -13.667  1.00  0.97           C  
ATOM   1771  CB  VAL A 229     -22.254   6.270 -14.201  1.00  0.97           C  
ATOM   1772  O   VAL A 229     -22.859   9.508 -14.383  1.00  0.97           O  
ATOM   1773  CG1 VAL A 229     -22.205   6.690 -15.669  1.00  0.97           C  
ATOM   1774  CG2 VAL A 229     -21.147   5.265 -13.892  1.00  0.97           C  
ATOM   1775  N   GLU A 230     -24.334   8.406 -13.151  1.00  0.96           N  
ATOM   1776  CA  GLU A 230     -25.420   9.342 -13.425  1.00  0.96           C  
ATOM   1777  C   GLU A 230     -25.093  10.736 -12.899  1.00  0.96           C  
ATOM   1778  CB  GLU A 230     -26.729   8.841 -12.808  1.00  0.96           C  
ATOM   1779  O   GLU A 230     -25.271  11.730 -13.607  1.00  0.96           O  
ATOM   1780  CG  GLU A 230     -27.232   7.536 -13.407  1.00  0.96           C  
ATOM   1781  CD  GLU A 230     -26.493   6.313 -12.888  1.00  0.96           C  
ATOM   1782  OE1 GLU A 230     -26.554   5.245 -13.539  1.00  0.96           O  
ATOM   1783  OE2 GLU A 230     -25.850   6.423 -11.820  1.00  0.96           O  
ATOM   1784  N   ALA A 231     -24.662  10.826 -11.650  1.00  0.96           N  
ATOM   1785  CA  ALA A 231     -24.285  12.108 -11.060  1.00  0.96           C  
ATOM   1786  C   ALA A 231     -23.104  12.727 -11.801  1.00  0.96           C  
ATOM   1787  CB  ALA A 231     -23.950  11.934  -9.580  1.00  0.96           C  
ATOM   1788  O   ALA A 231     -23.044  13.946 -11.978  1.00  0.96           O  
ATOM   1789  N   LEU A 232     -22.197  11.886 -12.173  1.00  0.97           N  
ATOM   1790  CA  LEU A 232     -21.060  12.367 -12.950  1.00  0.97           C  
ATOM   1791  C   LEU A 232     -21.524  13.000 -14.258  1.00  0.97           C  
ATOM   1792  CB  LEU A 232     -20.086  11.222 -13.240  1.00  0.97           C  
ATOM   1793  O   LEU A 232     -21.062  14.082 -14.627  1.00  0.97           O  
ATOM   1794  CG  LEU A 232     -18.877  11.565 -14.112  1.00  0.97           C  
ATOM   1795  CD1 LEU A 232     -18.059  12.679 -13.468  1.00  0.97           C  
ATOM   1796  CD2 LEU A 232     -18.016  10.328 -14.343  1.00  0.97           C  
ATOM   1797  N   GLU A 233     -22.356  12.339 -14.939  1.00  0.97           N  
ATOM   1798  CA  GLU A 233     -22.891  12.853 -16.196  1.00  0.97           C  
ATOM   1799  C   GLU A 233     -23.550  14.215 -16.000  1.00  0.97           C  
ATOM   1800  CB  GLU A 233     -23.895  11.865 -16.797  1.00  0.97           C  
ATOM   1801  O   GLU A 233     -23.318  15.141 -16.780  1.00  0.97           O  
ATOM   1802  CG  GLU A 233     -24.391  12.258 -18.181  1.00  0.97           C  
ATOM   1803  CD  GLU A 233     -25.196  11.163 -18.863  1.00  0.97           C  
ATOM   1804  OE1 GLU A 233     -25.217  11.114 -20.114  1.00  0.97           O  
ATOM   1805  OE2 GLU A 233     -25.812  10.348 -18.140  1.00  0.97           O  
ATOM   1806  N   LEU A 234     -24.381  14.337 -15.004  1.00  0.96           N  
ATOM   1807  CA  LEU A 234     -25.029  15.610 -14.708  1.00  0.96           C  
ATOM   1808  C   LEU A 234     -23.994  16.699 -14.449  1.00  0.96           C  
ATOM   1809  CB  LEU A 234     -25.955  15.471 -13.497  1.00  0.96           C  
ATOM   1810  O   LEU A 234     -24.124  17.817 -14.952  1.00  0.96           O  
ATOM   1811  CG  LEU A 234     -27.238  14.667 -13.713  1.00  0.96           C  
ATOM   1812  CD1 LEU A 234     -27.959  14.452 -12.386  1.00  0.96           C  
ATOM   1813  CD2 LEU A 234     -28.148  15.372 -14.713  1.00  0.96           C  
ATOM   1814  N   ALA A 235     -22.973  16.397 -13.698  1.00  0.97           N  
ATOM   1815  CA  ALA A 235     -21.912  17.354 -13.393  1.00  0.97           C  
ATOM   1816  C   ALA A 235     -21.189  17.795 -14.662  1.00  0.97           C  
ATOM   1817  CB  ALA A 235     -20.920  16.750 -12.402  1.00  0.97           C  
ATOM   1818  O   ALA A 235     -20.896  18.979 -14.838  1.00  0.97           O  
ATOM   1819  N   LEU A 236     -20.891  16.875 -15.548  1.00  0.97           N  
ATOM   1820  CA  LEU A 236     -20.184  17.165 -16.791  1.00  0.97           C  
ATOM   1821  C   LEU A 236     -21.008  18.089 -17.681  1.00  0.97           C  
ATOM   1822  CB  LEU A 236     -19.862  15.869 -17.539  1.00  0.97           C  
ATOM   1823  O   LEU A 236     -20.452  18.845 -18.482  1.00  0.97           O  
ATOM   1824  CG  LEU A 236     -18.710  15.032 -16.981  1.00  0.97           C  
ATOM   1825  CD1 LEU A 236     -18.756  13.620 -17.554  1.00  0.97           C  
ATOM   1826  CD2 LEU A 236     -17.371  15.695 -17.286  1.00  0.97           C  
ATOM   1827  N   GLU A 237     -22.350  18.028 -17.543  1.00  0.96           N  
ATOM   1828  CA  GLU A 237     -23.250  18.885 -18.308  1.00  0.96           C  
ATOM   1829  C   GLU A 237     -23.292  20.297 -17.731  1.00  0.96           C  
ATOM   1830  CB  GLU A 237     -24.660  18.290 -18.344  1.00  0.96           C  
ATOM   1831  O   GLU A 237     -23.527  21.264 -18.458  1.00  0.96           O  
ATOM   1832  CG  GLU A 237     -24.772  17.023 -19.181  1.00  0.96           C  
ATOM   1833  CD  GLU A 237     -26.118  16.330 -19.042  1.00  0.96           C  
ATOM   1834  OE1 GLU A 237     -26.317  15.263 -19.666  1.00  0.96           O  
ATOM   1835  OE2 GLU A 237     -26.980  16.858 -18.305  1.00  0.96           O  
ATOM   1836  N   GLN A 238     -22.966  20.412 -16.502  1.00  0.96           N  
ATOM   1837  CA  GLN A 238     -23.159  21.667 -15.784  1.00  0.96           C  
ATOM   1838  C   GLN A 238     -21.851  22.445 -15.674  1.00  0.96           C  
ATOM   1839  CB  GLN A 238     -23.734  21.406 -14.391  1.00  0.96           C  
ATOM   1840  O   GLN A 238     -21.857  23.677 -15.632  1.00  0.96           O  
ATOM   1841  CG  GLN A 238     -25.186  20.947 -14.400  1.00  0.96           C  
ATOM   1842  CD  GLN A 238     -25.739  20.721 -13.006  1.00  0.96           C  
ATOM   1843  NE2 GLN A 238     -26.987  20.271 -12.929  1.00  0.96           N  
ATOM   1844  OE1 GLN A 238     -25.050  20.948 -12.006  1.00  0.96           O  
ATOM   1845  N   TRP A 239     -20.754  21.735 -15.592  1.00  0.97           N  
ATOM   1846  CA  TRP A 239     -19.477  22.392 -15.328  1.00  0.97           C  
ATOM   1847  C   TRP A 239     -18.424  21.963 -16.344  1.00  0.97           C  
ATOM   1848  CB  TRP A 239     -18.994  22.077 -13.909  1.00  0.97           C  
ATOM   1849  O   TRP A 239     -18.504  20.869 -16.906  1.00  0.97           O  
ATOM   1850  CG  TRP A 239     -19.984  22.423 -12.838  1.00  0.97           C  
ATOM   1851  CD1 TRP A 239     -20.840  21.569 -12.199  1.00  0.97           C  
ATOM   1852  CD2 TRP A 239     -20.223  23.720 -12.283  1.00  0.97           C  
ATOM   1853  CE2 TRP A 239     -21.238  23.579 -11.311  1.00  0.97           C  
ATOM   1854  CE3 TRP A 239     -19.676  24.990 -12.513  1.00  0.97           C  
ATOM   1855  NE1 TRP A 239     -21.596  22.258 -11.279  1.00  0.97           N  
ATOM   1856  CH2 TRP A 239     -21.165  25.892 -10.814  1.00  0.97           C  
ATOM   1857  CZ2 TRP A 239     -21.717  24.661 -10.569  1.00  0.97           C  
ATOM   1858  CZ3 TRP A 239     -20.154  26.065 -11.774  1.00  0.97           C  
ATOM   1859  N   PRO A 240     -17.469  22.770 -16.652  1.00  0.97           N  
ATOM   1860  CA  PRO A 240     -16.366  22.397 -17.541  1.00  0.97           C  
ATOM   1861  C   PRO A 240     -15.306  21.548 -16.842  1.00  0.97           C  
ATOM   1862  CB  PRO A 240     -15.788  23.748 -17.970  1.00  0.97           C  
ATOM   1863  O   PRO A 240     -14.174  21.999 -16.655  1.00  0.97           O  
ATOM   1864  CG  PRO A 240     -15.977  24.639 -16.784  1.00  0.97           C  
ATOM   1865  CD  PRO A 240     -17.266  24.267 -16.110  1.00  0.97           C  
ATOM   1866  N   ILE A 241     -15.621  20.326 -16.533  1.00  0.98           N  
ATOM   1867  CA  ILE A 241     -14.748  19.409 -15.810  1.00  0.98           C  
ATOM   1868  C   ILE A 241     -13.597  18.971 -16.713  1.00  0.98           C  
ATOM   1869  CB  ILE A 241     -15.525  18.175 -15.297  1.00  0.98           C  
ATOM   1870  O   ILE A 241     -13.821  18.508 -17.833  1.00  0.98           O  
ATOM   1871  CG1 ILE A 241     -16.576  18.598 -14.264  1.00  0.98           C  
ATOM   1872  CG2 ILE A 241     -14.564  17.138 -14.708  1.00  0.98           C  
ATOM   1873  CD1 ILE A 241     -17.508  17.473 -13.833  1.00  0.98           C  
ATOM   1874  N   LYS A 242     -12.330  19.172 -16.228  1.00  0.99           N  
ATOM   1875  CA  LYS A 242     -11.116  18.864 -16.978  1.00  0.99           C  
ATOM   1876  C   LYS A 242     -10.795  17.373 -16.916  1.00  0.99           C  
ATOM   1877  CB  LYS A 242      -9.935  19.677 -16.448  1.00  0.99           C  
ATOM   1878  O   LYS A 242     -10.269  16.805 -17.875  1.00  0.99           O  
ATOM   1879  CG  LYS A 242      -8.631  19.436 -17.194  1.00  0.99           C  
ATOM   1880  CD  LYS A 242      -8.675  20.022 -18.599  1.00  0.99           C  
ATOM   1881  CE  LYS A 242      -7.308  19.973 -19.269  1.00  0.99           C  
ATOM   1882  NZ  LYS A 242      -7.338  20.578 -20.634  1.00  0.99           N  
ATOM   1883  N   GLY A 243     -11.029  16.720 -15.780  1.00  0.99           N  
ATOM   1884  CA  GLY A 243     -10.728  15.313 -15.572  1.00  0.99           C  
ATOM   1885  C   GLY A 243     -11.413  14.729 -14.351  1.00  0.99           C  
ATOM   1886  O   GLY A 243     -12.098  15.444 -13.616  1.00  0.99           O  
ATOM   1887  N   ILE A 244     -11.260  13.428 -14.220  1.00  0.99           N  
ATOM   1888  CA  ILE A 244     -11.809  12.702 -13.080  1.00  0.99           C  
ATOM   1889  C   ILE A 244     -10.724  11.830 -12.452  1.00  0.99           C  
ATOM   1890  CB  ILE A 244     -13.021  11.837 -13.491  1.00  0.99           C  
ATOM   1891  O   ILE A 244      -9.939  11.197 -13.163  1.00  0.99           O  
ATOM   1892  CG1 ILE A 244     -13.539  11.038 -12.290  1.00  0.99           C  
ATOM   1893  CG2 ILE A 244     -12.651  10.906 -14.650  1.00  0.99           C  
ATOM   1894  CD1 ILE A 244     -14.945  10.483 -12.476  1.00  0.99           C  
ATOM   1895  N   ILE A 245     -10.642  11.908 -11.116  1.00  0.99           N  
ATOM   1896  CA  ILE A 245      -9.762  11.012 -10.374  1.00  0.99           C  
ATOM   1897  C   ILE A 245     -10.567   9.837  -9.824  1.00  0.99           C  
ATOM   1898  CB  ILE A 245      -9.041  11.752  -9.225  1.00  0.99           C  
ATOM   1899  O   ILE A 245     -11.551  10.032  -9.107  1.00  0.99           O  
ATOM   1900  CG1 ILE A 245      -8.187  12.898  -9.781  1.00  0.99           C  
ATOM   1901  CG2 ILE A 245      -8.187  10.779  -8.408  1.00  0.99           C  
ATOM   1902  CD1 ILE A 245      -7.488  13.725  -8.710  1.00  0.99           C  
ATOM   1903  N   LEU A 246     -10.086   8.572 -10.100  1.00  0.98           N  
ATOM   1904  CA  LEU A 246     -10.805   7.387  -9.643  1.00  0.98           C  
ATOM   1905  C   LEU A 246      -9.842   6.358  -9.061  1.00  0.98           C  
ATOM   1906  CB  LEU A 246     -11.601   6.766 -10.793  1.00  0.98           C  
ATOM   1907  O   LEU A 246      -8.698   6.250  -9.508  1.00  0.98           O  
ATOM   1908  CG  LEU A 246     -12.720   7.624 -11.384  1.00  0.98           C  
ATOM   1909  CD1 LEU A 246     -13.159   7.067 -12.735  1.00  0.98           C  
ATOM   1910  CD2 LEU A 246     -13.901   7.700 -10.422  1.00  0.98           C  
ATOM   1911  N   VAL A 247     -10.303   5.618  -8.092  1.00  0.98           N  
ATOM   1912  CA  VAL A 247      -9.714   4.375  -7.604  1.00  0.98           C  
ATOM   1913  C   VAL A 247     -10.703   3.226  -7.789  1.00  0.98           C  
ATOM   1914  CB  VAL A 247      -9.300   4.488  -6.120  1.00  0.98           C  
ATOM   1915  O   VAL A 247     -11.460   2.897  -6.872  1.00  0.98           O  
ATOM   1916  CG1 VAL A 247      -8.485   3.269  -5.692  1.00  0.98           C  
ATOM   1917  CG2 VAL A 247      -8.508   5.773  -5.884  1.00  0.98           C  
ATOM   1918  N   PRO A 248     -10.709   2.650  -9.019  1.00  0.98           N  
ATOM   1919  CA  PRO A 248     -11.779   1.714  -9.369  1.00  0.98           C  
ATOM   1920  C   PRO A 248     -11.618   0.353  -8.695  1.00  0.98           C  
ATOM   1921  CB  PRO A 248     -11.654   1.588 -10.889  1.00  0.98           C  
ATOM   1922  O   PRO A 248     -12.598  -0.377  -8.528  1.00  0.98           O  
ATOM   1923  CG  PRO A 248     -10.947   2.833 -11.319  1.00  0.98           C  
ATOM   1924  CD  PRO A 248     -10.001   3.245 -10.227  1.00  0.98           C  
ATOM   1925  N   ASN A 249     -10.361   0.040  -8.383  1.00  0.98           N  
ATOM   1926  CA  ASN A 249     -10.091  -1.275  -7.813  1.00  0.98           C  
ATOM   1927  C   ASN A 249      -9.538  -1.168  -6.394  1.00  0.98           C  
ATOM   1928  CB  ASN A 249      -9.122  -2.057  -8.703  1.00  0.98           C  
ATOM   1929  O   ASN A 249      -8.493  -0.553  -6.175  1.00  0.98           O  
ATOM   1930  CG  ASN A 249      -9.683  -2.321 -10.086  1.00  0.98           C  
ATOM   1931  ND2 ASN A 249      -8.831  -2.223 -11.100  1.00  0.98           N  
ATOM   1932  OD1 ASN A 249     -10.873  -2.608 -10.243  1.00  0.98           O  
ATOM   1933  N   CYS A 250     -10.315  -1.821  -5.380  1.00  0.98           N  
ATOM   1934  CA  CYS A 250      -9.922  -1.845  -3.976  1.00  0.98           C  
ATOM   1935  C   CYS A 250      -9.752  -0.432  -3.432  1.00  0.98           C  
ATOM   1936  CB  CYS A 250      -8.622  -2.630  -3.797  1.00  0.98           C  
ATOM   1937  O   CYS A 250      -8.716  -0.107  -2.849  1.00  0.98           O  
ATOM   1938  SG  CYS A 250      -8.672  -4.292  -4.503  1.00  0.98           S  
ATOM   1939  N   ASN A 251     -10.823   0.391  -3.559  1.00  0.98           N  
ATOM   1940  CA  ASN A 251     -10.880   1.826  -3.303  1.00  0.98           C  
ATOM   1941  C   ASN A 251     -10.470   2.156  -1.871  1.00  0.98           C  
ATOM   1942  CB  ASN A 251     -12.281   2.368  -3.593  1.00  0.98           C  
ATOM   1943  O   ASN A 251     -10.745   1.386  -0.949  1.00  0.98           O  
ATOM   1944  CG  ASN A 251     -12.421   3.838  -3.249  1.00  0.98           C  
ATOM   1945  ND2 ASN A 251     -12.102   4.703  -4.204  1.00  0.98           N  
ATOM   1946  OD1 ASN A 251     -12.813   4.192  -2.134  1.00  0.98           O  
ATOM   1947  N   ASN A 252      -9.807   3.173  -1.647  1.00  0.97           N  
ATOM   1948  CA  ASN A 252      -9.604   3.928  -0.415  1.00  0.97           C  
ATOM   1949  C   ASN A 252     -10.490   5.169  -0.366  1.00  0.97           C  
ATOM   1950  CB  ASN A 252      -8.133   4.319  -0.261  1.00  0.97           C  
ATOM   1951  O   ASN A 252     -10.297   6.106  -1.143  1.00  0.97           O  
ATOM   1952  CG  ASN A 252      -7.863   5.084   1.020  1.00  0.97           C  
ATOM   1953  ND2 ASN A 252      -6.632   5.555   1.182  1.00  0.97           N  
ATOM   1954  OD1 ASN A 252      -8.753   5.248   1.859  1.00  0.97           O  
ATOM   1955  N   PRO A 253     -11.487   5.121   0.536  1.00  0.97           N  
ATOM   1956  CA  PRO A 253     -11.483   4.360   1.787  1.00  0.97           C  
ATOM   1957  C   PRO A 253     -12.559   3.277   1.823  1.00  0.97           C  
ATOM   1958  CB  PRO A 253     -11.747   5.428   2.851  1.00  0.97           C  
ATOM   1959  O   PRO A 253     -12.782   2.658   2.867  1.00  0.97           O  
ATOM   1960  CG  PRO A 253     -12.677   6.397   2.196  1.00  0.97           C  
ATOM   1961  CD  PRO A 253     -12.289   6.530   0.752  1.00  0.97           C  
ATOM   1962  N   LEU A 254     -13.285   3.056   0.733  1.00  0.97           N  
ATOM   1963  CA  LEU A 254     -14.514   2.273   0.802  1.00  0.97           C  
ATOM   1964  C   LEU A 254     -14.244   0.806   0.489  1.00  0.97           C  
ATOM   1965  CB  LEU A 254     -15.560   2.830  -0.167  1.00  0.97           C  
ATOM   1966  O   LEU A 254     -15.041  -0.066   0.842  1.00  0.97           O  
ATOM   1967  CG  LEU A 254     -16.090   4.232   0.139  1.00  0.97           C  
ATOM   1968  CD1 LEU A 254     -17.046   4.688  -0.958  1.00  0.97           C  
ATOM   1969  CD2 LEU A 254     -16.778   4.258   1.500  1.00  0.97           C  
ATOM   1970  N   GLY A 255     -13.216   0.510  -0.223  1.00  0.97           N  
ATOM   1971  CA  GLY A 255     -12.809  -0.872  -0.425  1.00  0.97           C  
ATOM   1972  C   GLY A 255     -13.562  -1.558  -1.549  1.00  0.97           C  
ATOM   1973  O   GLY A 255     -13.454  -2.773  -1.725  1.00  0.97           O  
ATOM   1974  N   PHE A 256     -14.355  -0.897  -2.333  1.00  0.97           N  
ATOM   1975  CA  PHE A 256     -15.145  -1.510  -3.394  1.00  0.97           C  
ATOM   1976  C   PHE A 256     -14.276  -1.814  -4.609  1.00  0.97           C  
ATOM   1977  CB  PHE A 256     -16.308  -0.597  -3.796  1.00  0.97           C  
ATOM   1978  O   PHE A 256     -13.156  -1.312  -4.719  1.00  0.97           O  
ATOM   1979  CG  PHE A 256     -15.873   0.705  -4.412  1.00  0.97           C  
ATOM   1980  CD1 PHE A 256     -15.931   1.888  -3.686  1.00  0.97           C  
ATOM   1981  CD2 PHE A 256     -15.405   0.746  -5.719  1.00  0.97           C  
ATOM   1982  CE1 PHE A 256     -15.529   3.095  -4.253  1.00  0.97           C  
ATOM   1983  CE2 PHE A 256     -15.001   1.948  -6.294  1.00  0.97           C  
ATOM   1984  CZ  PHE A 256     -15.065   3.121  -5.559  1.00  0.97           C  
ATOM   1985  N   ILE A 257     -14.711  -2.694  -5.394  1.00  0.98           N  
ATOM   1986  CA  ILE A 257     -14.279  -2.909  -6.770  1.00  0.98           C  
ATOM   1987  C   ILE A 257     -15.406  -2.536  -7.730  1.00  0.98           C  
ATOM   1988  CB  ILE A 257     -13.839  -4.372  -7.002  1.00  0.98           C  
ATOM   1989  O   ILE A 257     -16.471  -3.157  -7.718  1.00  0.98           O  
ATOM   1990  CG1 ILE A 257     -12.590  -4.692  -6.173  1.00  0.98           C  
ATOM   1991  CG2 ILE A 257     -13.589  -4.631  -8.491  1.00  0.98           C  
ATOM   1992  CD1 ILE A 257     -12.140  -6.143  -6.268  1.00  0.98           C  
ATOM   1993  N   MET A 258     -15.183  -1.458  -8.564  1.00  0.98           N  
ATOM   1994  CA  MET A 258     -16.173  -0.972  -9.522  1.00  0.98           C  
ATOM   1995  C   MET A 258     -16.455  -2.021 -10.592  1.00  0.98           C  
ATOM   1996  CB  MET A 258     -15.697   0.327 -10.175  1.00  0.98           C  
ATOM   1997  O   MET A 258     -15.529  -2.545 -11.213  1.00  0.98           O  
ATOM   1998  CG  MET A 258     -16.724   0.961 -11.098  1.00  0.98           C  
ATOM   1999  SD  MET A 258     -16.114   2.510 -11.871  1.00  0.98           S  
ATOM   2000  CE  MET A 258     -16.013   3.579 -10.409  1.00  0.98           C  
ATOM   2001  N   PRO A 259     -17.694  -2.346 -10.772  1.00  0.98           N  
ATOM   2002  CA  PRO A 259     -18.020  -3.304 -11.831  1.00  0.98           C  
ATOM   2003  C   PRO A 259     -17.558  -2.840 -13.210  1.00  0.98           C  
ATOM   2004  CB  PRO A 259     -19.546  -3.394 -11.768  1.00  0.98           C  
ATOM   2005  O   PRO A 259     -17.556  -1.639 -13.492  1.00  0.98           O  
ATOM   2006  CG  PRO A 259     -19.894  -3.010 -10.366  1.00  0.98           C  
ATOM   2007  CD  PRO A 259     -18.930  -1.954  -9.907  1.00  0.98           C  
ATOM   2008  N   ASP A 260     -17.254  -3.799 -14.095  1.00  0.98           N  
ATOM   2009  CA  ASP A 260     -16.739  -3.502 -15.428  1.00  0.98           C  
ATOM   2010  C   ASP A 260     -17.707  -2.614 -16.206  1.00  0.98           C  
ATOM   2011  CB  ASP A 260     -16.474  -4.795 -16.201  1.00  0.98           C  
ATOM   2012  O   ASP A 260     -17.286  -1.693 -16.909  1.00  0.98           O  
ATOM   2013  CG  ASP A 260     -15.200  -5.497 -15.764  1.00  0.98           C  
ATOM   2014  OD1 ASP A 260     -14.459  -4.947 -14.921  1.00  0.98           O  
ATOM   2015  OD2 ASP A 260     -14.934  -6.609 -16.269  1.00  0.98           O  
ATOM   2016  N   ALA A 261     -18.987  -2.896 -16.124  1.00  0.98           N  
ATOM   2017  CA  ALA A 261     -19.995  -2.122 -16.842  1.00  0.98           C  
ATOM   2018  C   ALA A 261     -19.920  -0.644 -16.469  1.00  0.98           C  
ATOM   2019  CB  ALA A 261     -21.391  -2.669 -16.555  1.00  0.98           C  
ATOM   2020  O   ALA A 261     -20.009   0.228 -17.337  1.00  0.98           O  
ATOM   2021  N   ARG A 262     -19.687  -0.362 -15.267  1.00  0.98           N  
ATOM   2022  CA  ARG A 262     -19.611   1.019 -14.802  1.00  0.98           C  
ATOM   2023  C   ARG A 262     -18.289   1.662 -15.208  1.00  0.98           C  
ATOM   2024  CB  ARG A 262     -19.781   1.084 -13.282  1.00  0.98           C  
ATOM   2025  O   ARG A 262     -18.245   2.850 -15.531  1.00  0.98           O  
ATOM   2026  CG  ARG A 262     -21.215   0.893 -12.814  1.00  0.98           C  
ATOM   2027  CD  ARG A 262     -21.399   1.332 -11.368  1.00  0.98           C  
ATOM   2028  NE  ARG A 262     -22.765   1.778 -11.110  1.00  0.98           N  
ATOM   2029  NH1 ARG A 262     -22.472   2.031  -8.832  1.00  0.98           N  
ATOM   2030  NH2 ARG A 262     -24.503   2.494  -9.790  1.00  0.98           N  
ATOM   2031  CZ  ARG A 262     -23.244   2.100  -9.911  1.00  0.98           C  
ATOM   2032  N   LYS A 263     -17.172   0.875 -15.102  1.00  0.99           N  
ATOM   2033  CA  LYS A 263     -15.896   1.371 -15.607  1.00  0.99           C  
ATOM   2034  C   LYS A 263     -16.012   1.801 -17.067  1.00  0.99           C  
ATOM   2035  CB  LYS A 263     -14.809   0.305 -15.460  1.00  0.99           C  
ATOM   2036  O   LYS A 263     -15.532   2.873 -17.444  1.00  0.99           O  
ATOM   2037  CG  LYS A 263     -14.422   0.010 -14.019  1.00  0.99           C  
ATOM   2038  CD  LYS A 263     -13.395  -1.112 -13.933  1.00  0.99           C  
ATOM   2039  CE  LYS A 263     -13.081  -1.474 -12.488  1.00  0.99           C  
ATOM   2040  NZ  LYS A 263     -12.191  -2.671 -12.399  1.00  0.99           N  
ATOM   2041  N   ARG A 264     -16.666   1.036 -17.884  1.00  0.99           N  
ATOM   2042  CA  ARG A 264     -16.853   1.335 -19.300  1.00  0.99           C  
ATOM   2043  C   ARG A 264     -17.737   2.563 -19.489  1.00  0.99           C  
ATOM   2044  CB  ARG A 264     -17.463   0.134 -20.027  1.00  0.99           C  
ATOM   2045  O   ARG A 264     -17.513   3.361 -20.401  1.00  0.99           O  
ATOM   2046  CG  ARG A 264     -16.501  -1.029 -20.209  1.00  0.99           C  
ATOM   2047  CD  ARG A 264     -17.130  -2.162 -21.009  1.00  0.99           C  
ATOM   2048  NE  ARG A 264     -16.239  -3.315 -21.103  1.00  0.99           N  
ATOM   2049  NH1 ARG A 264     -16.926  -3.934 -23.220  1.00  0.99           N  
ATOM   2050  NH2 ARG A 264     -15.317  -5.150 -22.130  1.00  0.99           N  
ATOM   2051  CZ  ARG A 264     -16.163  -4.130 -22.151  1.00  0.99           C  
ATOM   2052  N   ALA A 265     -18.730   2.604 -18.640  1.00  0.99           N  
ATOM   2053  CA  ALA A 265     -19.611   3.768 -18.702  1.00  0.99           C  
ATOM   2054  C   ALA A 265     -18.842   5.053 -18.412  1.00  0.99           C  
ATOM   2055  CB  ALA A 265     -20.769   3.611 -17.719  1.00  0.99           C  
ATOM   2056  O   ALA A 265     -19.046   6.070 -19.079  1.00  0.99           O  
ATOM   2057  N   VAL A 266     -17.991   5.059 -17.408  1.00  0.99           N  
ATOM   2058  CA  VAL A 266     -17.154   6.209 -17.083  1.00  0.99           C  
ATOM   2059  C   VAL A 266     -16.260   6.551 -18.273  1.00  0.99           C  
ATOM   2060  CB  VAL A 266     -16.294   5.948 -15.827  1.00  0.99           C  
ATOM   2061  O   VAL A 266     -16.136   7.719 -18.649  1.00  0.99           O  
ATOM   2062  CG1 VAL A 266     -15.236   7.037 -15.661  1.00  0.99           C  
ATOM   2063  CG2 VAL A 266     -17.177   5.864 -14.583  1.00  0.99           C  
ATOM   2064  N   LEU A 267     -15.608   5.524 -18.822  1.00  0.99           N  
ATOM   2065  CA  LEU A 267     -14.755   5.729 -19.988  1.00  0.99           C  
ATOM   2066  C   LEU A 267     -15.542   6.358 -21.133  1.00  0.99           C  
ATOM   2067  CB  LEU A 267     -14.141   4.403 -20.443  1.00  0.99           C  
ATOM   2068  O   LEU A 267     -15.064   7.291 -21.782  1.00  0.99           O  
ATOM   2069  CG  LEU A 267     -13.227   4.463 -21.668  1.00  0.99           C  
ATOM   2070  CD1 LEU A 267     -12.070   5.425 -21.418  1.00  0.99           C  
ATOM   2071  CD2 LEU A 267     -12.707   3.073 -22.017  1.00  0.99           C  
ATOM   2072  N   SER A 268     -16.750   5.871 -21.388  1.00  0.99           N  
ATOM   2073  CA  SER A 268     -17.610   6.403 -22.440  1.00  0.99           C  
ATOM   2074  C   SER A 268     -17.925   7.876 -22.204  1.00  0.99           C  
ATOM   2075  CB  SER A 268     -18.910   5.602 -22.527  1.00  0.99           C  
ATOM   2076  O   SER A 268     -17.874   8.684 -23.134  1.00  0.99           O  
ATOM   2077  OG  SER A 268     -18.659   4.284 -22.982  1.00  0.99           O  
ATOM   2078  N   LEU A 269     -18.239   8.239 -20.974  1.00  0.99           N  
ATOM   2079  CA  LEU A 269     -18.503   9.632 -20.627  1.00  0.99           C  
ATOM   2080  C   LEU A 269     -17.268  10.494 -20.867  1.00  0.99           C  
ATOM   2081  CB  LEU A 269     -18.944   9.747 -19.166  1.00  0.99           C  
ATOM   2082  O   LEU A 269     -17.374  11.605 -21.392  1.00  0.99           O  
ATOM   2083  CG  LEU A 269     -20.367   9.284 -18.849  1.00  0.99           C  
ATOM   2084  CD1 LEU A 269     -20.613   9.320 -17.344  1.00  0.99           C  
ATOM   2085  CD2 LEU A 269     -21.386  10.149 -19.583  1.00  0.99           C  
ATOM   2086  N   ALA A 270     -16.113   9.969 -20.460  1.00  0.99           N  
ATOM   2087  CA  ALA A 270     -14.867  10.704 -20.659  1.00  0.99           C  
ATOM   2088  C   ALA A 270     -14.622  10.977 -22.140  1.00  0.99           C  
ATOM   2089  CB  ALA A 270     -13.692   9.932 -20.062  1.00  0.99           C  
ATOM   2090  O   ALA A 270     -14.219  12.080 -22.516  1.00  0.99           O  
ATOM   2091  N   GLN A 271     -14.949  10.023 -22.984  1.00  0.98           N  
ATOM   2092  CA  GLN A 271     -14.786  10.163 -24.427  1.00  0.98           C  
ATOM   2093  C   GLN A 271     -15.766  11.185 -24.995  1.00  0.98           C  
ATOM   2094  CB  GLN A 271     -14.973   8.813 -25.122  1.00  0.98           C  
ATOM   2095  O   GLN A 271     -15.378  12.058 -25.774  1.00  0.98           O  
ATOM   2096  CG  GLN A 271     -13.837   7.830 -24.872  1.00  0.98           C  
ATOM   2097  CD  GLN A 271     -14.162   6.426 -25.345  1.00  0.98           C  
ATOM   2098  NE2 GLN A 271     -13.132   5.669 -25.708  1.00  0.98           N  
ATOM   2099  OE1 GLN A 271     -15.330   6.024 -25.383  1.00  0.98           O  
ATOM   2100  N   ARG A 272     -16.943  11.120 -24.570  1.00  0.98           N  
ATOM   2101  CA  ARG A 272     -18.017  11.984 -25.049  1.00  0.98           C  
ATOM   2102  C   ARG A 272     -17.752  13.441 -24.684  1.00  0.98           C  
ATOM   2103  CB  ARG A 272     -19.364  11.537 -24.475  1.00  0.98           C  
ATOM   2104  O   ARG A 272     -18.010  14.344 -25.483  1.00  0.98           O  
ATOM   2105  CG  ARG A 272     -20.548  12.347 -24.980  1.00  0.98           C  
ATOM   2106  CD  ARG A 272     -21.867  11.817 -24.435  1.00  0.98           C  
ATOM   2107  NE  ARG A 272     -21.902  10.357 -24.434  1.00  0.98           N  
ATOM   2108  NH1 ARG A 272     -23.738  10.196 -23.041  1.00  0.98           N  
ATOM   2109  NH2 ARG A 272     -22.730   8.299 -23.840  1.00  0.98           N  
ATOM   2110  CZ  ARG A 272     -22.790   9.621 -23.772  1.00  0.98           C  
ATOM   2111  N   HIS A 273     -17.170  13.692 -23.527  1.00  0.98           N  
ATOM   2112  CA  HIS A 273     -17.006  15.058 -23.042  1.00  0.98           C  
ATOM   2113  C   HIS A 273     -15.556  15.514 -23.160  1.00  0.98           C  
ATOM   2114  CB  HIS A 273     -17.476  15.171 -21.591  1.00  0.98           C  
ATOM   2115  O   HIS A 273     -15.201  16.598 -22.690  1.00  0.98           O  
ATOM   2116  CG  HIS A 273     -18.961  15.096 -21.434  1.00  0.98           C  
ATOM   2117  CD2 HIS A 273     -19.783  14.037 -21.244  1.00  0.98           C  
ATOM   2118  ND1 HIS A 273     -19.770  16.212 -21.468  1.00  0.98           N  
ATOM   2119  CE1 HIS A 273     -21.029  15.840 -21.305  1.00  0.98           C  
ATOM   2120  NE2 HIS A 273     -21.064  14.526 -21.167  1.00  0.98           N  
ATOM   2121  N   ASP A 274     -14.715  14.609 -23.709  1.00  0.98           N  
ATOM   2122  CA  ASP A 274     -13.299  14.877 -23.938  1.00  0.98           C  
ATOM   2123  C   ASP A 274     -12.602  15.289 -22.643  1.00  0.98           C  
ATOM   2124  CB  ASP A 274     -13.123  15.965 -24.999  1.00  0.98           C  
ATOM   2125  O   ASP A 274     -11.963  16.341 -22.584  1.00  0.98           O  
ATOM   2126  CG  ASP A 274     -11.690  16.091 -25.487  1.00  0.98           C  
ATOM   2127  OD1 ASP A 274     -10.944  15.089 -25.455  1.00  0.98           O  
ATOM   2128  OD2 ASP A 274     -11.303  17.204 -25.903  1.00  0.98           O  
ATOM   2129  N   ILE A 275     -12.733  14.487 -21.616  1.00  0.99           N  
ATOM   2130  CA  ILE A 275     -12.031  14.722 -20.359  1.00  0.99           C  
ATOM   2131  C   ILE A 275     -11.050  13.583 -20.094  1.00  0.99           C  
ATOM   2132  CB  ILE A 275     -13.019  14.864 -19.179  1.00  0.99           C  
ATOM   2133  O   ILE A 275     -11.166  12.505 -20.683  1.00  0.99           O  
ATOM   2134  CG1 ILE A 275     -13.800  13.561 -18.976  1.00  0.99           C  
ATOM   2135  CG2 ILE A 275     -13.969  16.043 -19.409  1.00  0.99           C  
ATOM   2136  CD1 ILE A 275     -14.619  13.524 -17.694  1.00  0.99           C  
ATOM   2137  N   VAL A 276     -10.051  13.819 -19.209  1.00  0.99           N  
ATOM   2138  CA  VAL A 276      -9.012  12.854 -18.865  1.00  0.99           C  
ATOM   2139  C   VAL A 276      -9.432  12.060 -17.630  1.00  0.99           C  
ATOM   2140  CB  VAL A 276      -7.653  13.547 -18.616  1.00  0.99           C  
ATOM   2141  O   VAL A 276     -10.145  12.576 -16.766  1.00  0.99           O  
ATOM   2142  CG1 VAL A 276      -7.747  14.512 -17.436  1.00  0.99           C  
ATOM   2143  CG2 VAL A 276      -6.561  12.507 -18.375  1.00  0.99           C  
ATOM   2144  N   ILE A 277      -9.069  10.721 -17.585  1.00  0.99           N  
ATOM   2145  CA  ILE A 277      -9.251   9.911 -16.385  1.00  0.99           C  
ATOM   2146  C   ILE A 277      -7.900   9.673 -15.713  1.00  0.99           C  
ATOM   2147  CB  ILE A 277      -9.931   8.562 -16.712  1.00  0.99           C  
ATOM   2148  O   ILE A 277      -6.973   9.150 -16.336  1.00  0.99           O  
ATOM   2149  CG1 ILE A 277     -11.321   8.798 -17.315  1.00  0.99           C  
ATOM   2150  CG2 ILE A 277     -10.019   7.685 -15.460  1.00  0.99           C  
ATOM   2151  CD1 ILE A 277     -11.986   7.537 -17.849  1.00  0.99           C  
ATOM   2152  N   PHE A 278      -7.769  10.151 -14.485  1.00  0.99           N  
ATOM   2153  CA  PHE A 278      -6.641   9.786 -13.635  1.00  0.99           C  
ATOM   2154  C   PHE A 278      -6.974   8.561 -12.791  1.00  0.99           C  
ATOM   2155  CB  PHE A 278      -6.249  10.957 -12.728  1.00  0.99           C  
ATOM   2156  O   PHE A 278      -7.665   8.669 -11.776  1.00  0.99           O  
ATOM   2157  CG  PHE A 278      -6.018  12.247 -13.468  1.00  0.99           C  
ATOM   2158  CD1 PHE A 278      -4.787  12.519 -14.053  1.00  0.99           C  
ATOM   2159  CD2 PHE A 278      -7.034  13.188 -13.580  1.00  0.99           C  
ATOM   2160  CE1 PHE A 278      -4.571  13.712 -14.738  1.00  0.99           C  
ATOM   2161  CE2 PHE A 278      -6.825  14.382 -14.264  1.00  0.99           C  
ATOM   2162  CZ  PHE A 278      -5.593  14.643 -14.841  1.00  0.99           C  
ATOM   2163  N   GLU A 279      -6.507   7.413 -13.286  1.00  0.99           N  
ATOM   2164  CA  GLU A 279      -6.842   6.144 -12.647  1.00  0.99           C  
ATOM   2165  C   GLU A 279      -5.765   5.729 -11.648  1.00  0.99           C  
ATOM   2166  CB  GLU A 279      -7.037   5.048 -13.697  1.00  0.99           C  
ATOM   2167  O   GLU A 279      -4.617   5.493 -12.029  1.00  0.99           O  
ATOM   2168  CG  GLU A 279      -7.544   3.732 -13.125  1.00  0.99           C  
ATOM   2169  CD  GLU A 279      -7.773   2.665 -14.184  1.00  0.99           C  
ATOM   2170  OE1 GLU A 279      -8.357   1.606 -13.863  1.00  0.99           O  
ATOM   2171  OE2 GLU A 279      -7.362   2.890 -15.344  1.00  0.99           O  
ATOM   2172  N   ASP A 280      -6.132   5.725 -10.346  1.00  0.99           N  
ATOM   2173  CA  ASP A 280      -5.279   5.252  -9.261  1.00  0.99           C  
ATOM   2174  C   ASP A 280      -5.464   3.753  -9.031  1.00  0.99           C  
ATOM   2175  CB  ASP A 280      -5.574   6.022  -7.972  1.00  0.99           C  
ATOM   2176  O   ASP A 280      -6.515   3.318  -8.555  1.00  0.99           O  
ATOM   2177  CG  ASP A 280      -4.642   5.649  -6.832  1.00  0.99           C  
ATOM   2178  OD1 ASP A 280      -4.012   4.571  -6.887  1.00  0.99           O  
ATOM   2179  OD2 ASP A 280      -4.540   6.439  -5.869  1.00  0.99           O  
ATOM   2180  N   ASP A 281      -4.408   2.918  -9.262  1.00  0.98           N  
ATOM   2181  CA  ASP A 281      -4.520   1.464  -9.182  1.00  0.98           C  
ATOM   2182  C   ASP A 281      -3.549   0.895  -8.149  1.00  0.98           C  
ATOM   2183  CB  ASP A 281      -4.264   0.829 -10.550  1.00  0.98           C  
ATOM   2184  O   ASP A 281      -3.056  -0.224  -8.303  1.00  0.98           O  
ATOM   2185  CG  ASP A 281      -4.719  -0.617 -10.627  1.00  0.98           C  
ATOM   2186  OD1 ASP A 281      -5.804  -0.944 -10.099  1.00  0.98           O  
ATOM   2187  OD2 ASP A 281      -3.985  -1.438 -11.218  1.00  0.98           O  
ATOM   2188  N   VAL A 282      -3.236   1.674  -7.141  1.00  0.98           N  
ATOM   2189  CA  VAL A 282      -2.174   1.339  -6.197  1.00  0.98           C  
ATOM   2190  C   VAL A 282      -2.561   0.092  -5.405  1.00  0.98           C  
ATOM   2191  CB  VAL A 282      -1.880   2.512  -5.235  1.00  0.98           C  
ATOM   2192  O   VAL A 282      -1.694  -0.678  -4.986  1.00  0.98           O  
ATOM   2193  CG1 VAL A 282      -3.069   2.762  -4.308  1.00  0.98           C  
ATOM   2194  CG2 VAL A 282      -0.616   2.231  -4.424  1.00  0.98           C  
ATOM   2195  N   TYR A 283      -3.875  -0.235  -5.249  1.00  0.98           N  
ATOM   2196  CA  TYR A 283      -4.329  -1.360  -4.439  1.00  0.98           C  
ATOM   2197  C   TYR A 283      -4.731  -2.537  -5.319  1.00  0.98           C  
ATOM   2198  CB  TYR A 283      -5.507  -0.944  -3.554  1.00  0.98           C  
ATOM   2199  O   TYR A 283      -5.109  -3.597  -4.814  1.00  0.98           O  
ATOM   2200  CG  TYR A 283      -5.113  -0.062  -2.394  1.00  0.98           C  
ATOM   2201  CD1 TYR A 283      -4.506  -0.598  -1.260  1.00  0.98           C  
ATOM   2202  CD2 TYR A 283      -5.347   1.309  -2.428  1.00  0.98           C  
ATOM   2203  CE1 TYR A 283      -4.143   0.211  -0.188  1.00  0.98           C  
ATOM   2204  CE2 TYR A 283      -4.988   2.127  -1.362  1.00  0.98           C  
ATOM   2205  OH  TYR A 283      -4.030   2.375   0.810  1.00  0.98           O  
ATOM   2206  CZ  TYR A 283      -4.387   1.570  -0.249  1.00  0.98           C  
ATOM   2207  N   GLY A 284      -4.751  -2.409  -6.634  1.00  0.97           N  
ATOM   2208  CA  GLY A 284      -5.339  -3.341  -7.582  1.00  0.97           C  
ATOM   2209  C   GLY A 284      -4.895  -4.775  -7.364  1.00  0.97           C  
ATOM   2210  O   GLY A 284      -5.706  -5.700  -7.443  1.00  0.97           O  
ATOM   2211  N   GLU A 285      -3.584  -4.923  -6.970  1.00  0.96           N  
ATOM   2212  CA  GLU A 285      -3.018  -6.262  -6.840  1.00  0.96           C  
ATOM   2213  C   GLU A 285      -3.553  -6.970  -5.598  1.00  0.96           C  
ATOM   2214  CB  GLU A 285      -1.489  -6.198  -6.790  1.00  0.96           C  
ATOM   2215  O   GLU A 285      -3.405  -8.186  -5.458  1.00  0.96           O  
ATOM   2216  CG  GLU A 285      -0.848  -5.787  -8.108  1.00  0.96           C  
ATOM   2217  CD  GLU A 285      -1.049  -6.808  -9.216  1.00  0.96           C  
ATOM   2218  OE1 GLU A 285      -1.057  -6.419 -10.406  1.00  0.96           O  
ATOM   2219  OE2 GLU A 285      -1.202  -8.007  -8.892  1.00  0.96           O  
ATOM   2220  N   LEU A 286      -4.244  -6.201  -4.771  1.00  0.97           N  
ATOM   2221  CA  LEU A 286      -4.657  -6.726  -3.474  1.00  0.97           C  
ATOM   2222  C   LEU A 286      -6.139  -7.083  -3.479  1.00  0.97           C  
ATOM   2223  CB  LEU A 286      -4.369  -5.708  -2.367  1.00  0.97           C  
ATOM   2224  O   LEU A 286      -6.796  -7.041  -2.436  1.00  0.97           O  
ATOM   2225  CG  LEU A 286      -2.898  -5.356  -2.136  1.00  0.97           C  
ATOM   2226  CD1 LEU A 286      -2.778  -4.226  -1.119  1.00  0.97           C  
ATOM   2227  CD2 LEU A 286      -2.121  -6.583  -1.673  1.00  0.97           C  
ATOM   2228  N   ALA A 287      -6.673  -7.266  -4.657  1.00  0.97           N  
ATOM   2229  CA  ALA A 287      -8.038  -7.776  -4.761  1.00  0.97           C  
ATOM   2230  C   ALA A 287      -8.149  -9.171  -4.152  1.00  0.97           C  
ATOM   2231  CB  ALA A 287      -8.488  -7.798  -6.220  1.00  0.97           C  
ATOM   2232  O   ALA A 287      -7.223  -9.978  -4.259  1.00  0.97           O  
ATOM   2233  N   THR A 288      -9.249  -9.409  -3.539  1.00  0.90           N  
ATOM   2234  CA  THR A 288      -9.460 -10.690  -2.874  1.00  0.90           C  
ATOM   2235  C   THR A 288      -9.446 -11.833  -3.885  1.00  0.90           C  
ATOM   2236  CB  THR A 288     -10.789 -10.704  -2.097  1.00  0.90           C  
ATOM   2237  O   THR A 288      -8.858 -12.886  -3.631  1.00  0.90           O  
ATOM   2238  CG2 THR A 288     -10.996 -12.037  -1.385  1.00  0.90           C  
ATOM   2239  OG1 THR A 288     -10.778  -9.652  -1.124  1.00  0.90           O  
ATOM   2240  N   GLU A 289     -10.049 -11.552  -5.061  1.00  0.85           N  
ATOM   2241  CA  GLU A 289     -10.166 -12.576  -6.094  1.00  0.85           C  
ATOM   2242  C   GLU A 289      -9.049 -12.448  -7.127  1.00  0.85           C  
ATOM   2243  CB  GLU A 289     -11.531 -12.492  -6.783  1.00  0.85           C  
ATOM   2244  O   GLU A 289      -8.531 -11.354  -7.356  1.00  0.85           O  
ATOM   2245  CG  GLU A 289     -12.704 -12.783  -5.859  1.00  0.85           C  
ATOM   2246  CD  GLU A 289     -14.047 -12.774  -6.573  1.00  0.85           C  
ATOM   2247  OE1 GLU A 289     -15.075 -13.100  -5.937  1.00  0.85           O  
ATOM   2248  OE2 GLU A 289     -14.070 -12.440  -7.778  1.00  0.85           O  
ATOM   2249  N   TYR A 290      -8.629 -13.646  -7.657  1.00  0.83           N  
ATOM   2250  CA  TYR A 290      -7.722 -13.742  -8.795  1.00  0.83           C  
ATOM   2251  C   TYR A 290      -8.401 -14.423  -9.978  1.00  0.83           C  
ATOM   2252  CB  TYR A 290      -6.453 -14.508  -8.410  1.00  0.83           C  
ATOM   2253  O   TYR A 290      -9.115 -15.414  -9.805  1.00  0.83           O  
ATOM   2254  CG  TYR A 290      -5.386 -14.490  -9.477  1.00  0.83           C  
ATOM   2255  CD1 TYR A 290      -5.262 -15.541 -10.383  1.00  0.83           C  
ATOM   2256  CD2 TYR A 290      -4.499 -13.424  -9.581  1.00  0.83           C  
ATOM   2257  CE1 TYR A 290      -4.279 -15.531 -11.367  1.00  0.83           C  
ATOM   2258  CE2 TYR A 290      -3.512 -13.403 -10.561  1.00  0.83           C  
ATOM   2259  OH  TYR A 290      -2.435 -14.443 -12.420  1.00  0.83           O  
ATOM   2260  CZ  TYR A 290      -3.410 -14.459 -11.448  1.00  0.83           C  
ATOM   2261  N   PRO A 291      -8.154 -13.956 -11.227  1.00  0.87           N  
ATOM   2262  CA  PRO A 291      -7.285 -12.816 -11.530  1.00  0.87           C  
ATOM   2263  C   PRO A 291      -7.832 -11.497 -10.988  1.00  0.87           C  
ATOM   2264  CB  PRO A 291      -7.243 -12.802 -13.060  1.00  0.87           C  
ATOM   2265  O   PRO A 291      -9.010 -11.413 -10.632  1.00  0.87           O  
ATOM   2266  CG  PRO A 291      -8.554 -13.381 -13.484  1.00  0.87           C  
ATOM   2267  CD  PRO A 291      -8.982 -14.392 -12.460  1.00  0.87           C  
ATOM   2268  N   ARG A 292      -6.889 -10.493 -10.740  1.00  0.96           N  
ATOM   2269  CA  ARG A 292      -7.301  -9.181 -10.249  1.00  0.96           C  
ATOM   2270  C   ARG A 292      -8.253  -8.504 -11.229  1.00  0.96           C  
ATOM   2271  CB  ARG A 292      -6.081  -8.291 -10.005  1.00  0.96           C  
ATOM   2272  O   ARG A 292      -8.299  -8.864 -12.407  1.00  0.96           O  
ATOM   2273  CG  ARG A 292      -5.320  -7.927 -11.270  1.00  0.96           C  
ATOM   2274  CD  ARG A 292      -4.207  -6.926 -10.991  1.00  0.96           C  
ATOM   2275  NE  ARG A 292      -4.739  -5.629 -10.583  1.00  0.96           N  
ATOM   2276  NH1 ARG A 292      -3.085  -4.393 -11.618  1.00  0.96           N  
ATOM   2277  NH2 ARG A 292      -4.761  -3.336 -10.466  1.00  0.96           N  
ATOM   2278  CZ  ARG A 292      -4.194  -4.456 -10.890  1.00  0.96           C  
ATOM   2279  N   PRO A 293      -9.155  -7.542 -10.769  1.00  0.97           N  
ATOM   2280  CA  PRO A 293     -10.103  -6.836 -11.634  1.00  0.97           C  
ATOM   2281  C   PRO A 293      -9.412  -5.986 -12.698  1.00  0.97           C  
ATOM   2282  CB  PRO A 293     -10.886  -5.957 -10.656  1.00  0.97           C  
ATOM   2283  O   PRO A 293      -8.283  -5.534 -12.494  1.00  0.97           O  
ATOM   2284  CG  PRO A 293     -10.634  -6.561  -9.312  1.00  0.97           C  
ATOM   2285  CD  PRO A 293      -9.296  -7.242  -9.339  1.00  0.97           C  
ATOM   2286  N   ARG A 294     -10.059  -5.774 -13.821  1.00  0.98           N  
ATOM   2287  CA  ARG A 294      -9.537  -4.976 -14.925  1.00  0.98           C  
ATOM   2288  C   ARG A 294      -9.503  -3.495 -14.562  1.00  0.98           C  
ATOM   2289  CB  ARG A 294     -10.379  -5.187 -16.186  1.00  0.98           C  
ATOM   2290  O   ARG A 294     -10.321  -3.026 -13.769  1.00  0.98           O  
ATOM   2291  CG  ARG A 294     -10.270  -6.586 -16.772  1.00  0.98           C  
ATOM   2292  CD  ARG A 294     -11.048  -6.713 -18.074  1.00  0.98           C  
ATOM   2293  NE  ARG A 294     -10.798  -7.995 -18.728  1.00  0.98           N  
ATOM   2294  NH1 ARG A 294     -10.805  -7.137 -20.873  1.00  0.98           N  
ATOM   2295  NH2 ARG A 294     -10.461  -9.377 -20.531  1.00  0.98           N  
ATOM   2296  CZ  ARG A 294     -10.689  -8.167 -20.042  1.00  0.98           C  
ATOM   2297  N   THR A 295      -8.582  -2.770 -15.119  1.00  0.99           N  
ATOM   2298  CA  THR A 295      -8.534  -1.316 -15.023  1.00  0.99           C  
ATOM   2299  C   THR A 295      -9.375  -0.673 -16.122  1.00  0.99           C  
ATOM   2300  CB  THR A 295      -7.087  -0.797 -15.110  1.00  0.99           C  
ATOM   2301  O   THR A 295      -9.716  -1.325 -17.111  1.00  0.99           O  
ATOM   2302  CG2 THR A 295      -6.220  -1.397 -14.009  1.00  0.99           C  
ATOM   2303  OG1 THR A 295      -6.535  -1.152 -16.384  1.00  0.99           O  
ATOM   2304  N   ILE A 296      -9.791   0.588 -15.964  1.00  0.99           N  
ATOM   2305  CA  ILE A 296     -10.429   1.353 -17.030  1.00  0.99           C  
ATOM   2306  C   ILE A 296      -9.477   1.476 -18.217  1.00  0.99           C  
ATOM   2307  CB  ILE A 296     -10.860   2.754 -16.540  1.00  0.99           C  
ATOM   2308  O   ILE A 296      -9.893   1.341 -19.371  1.00  0.99           O  
ATOM   2309  CG1 ILE A 296     -11.884   2.632 -15.406  1.00  0.99           C  
ATOM   2310  CG2 ILE A 296     -11.422   3.582 -17.699  1.00  0.99           C  
ATOM   2311  CD1 ILE A 296     -12.208   3.951 -14.720  1.00  0.99           C  
ATOM   2312  N   HIS A 297      -8.219   1.629 -17.886  1.00  0.99           N  
ATOM   2313  CA  HIS A 297      -7.138   1.802 -18.850  1.00  0.99           C  
ATOM   2314  C   HIS A 297      -7.135   0.678 -19.881  1.00  0.99           C  
ATOM   2315  CB  HIS A 297      -5.787   1.862 -18.136  1.00  0.99           C  
ATOM   2316  O   HIS A 297      -6.804   0.901 -21.048  1.00  0.99           O  
ATOM   2317  CG  HIS A 297      -4.622   1.988 -19.065  1.00  0.99           C  
ATOM   2318  CD2 HIS A 297      -4.005   3.081 -19.574  1.00  0.99           C  
ATOM   2319  ND1 HIS A 297      -3.959   0.895 -19.580  1.00  0.99           N  
ATOM   2320  CE1 HIS A 297      -2.981   1.312 -20.367  1.00  0.99           C  
ATOM   2321  NE2 HIS A 297      -2.987   2.634 -20.380  1.00  0.99           N  
ATOM   2322  N   SER A 298      -7.583  -0.462 -19.521  1.00  0.98           N  
ATOM   2323  CA  SER A 298      -7.515  -1.650 -20.365  1.00  0.98           C  
ATOM   2324  C   SER A 298      -8.432  -1.521 -21.577  1.00  0.98           C  
ATOM   2325  CB  SER A 298      -7.889  -2.898 -19.564  1.00  0.98           C  
ATOM   2326  O   SER A 298      -8.243  -2.209 -22.581  1.00  0.98           O  
ATOM   2327  OG  SER A 298      -9.265  -2.885 -19.224  1.00  0.98           O  
ATOM   2328  N   TRP A 299      -9.469  -0.692 -21.505  1.00  0.98           N  
ATOM   2329  CA  TRP A 299     -10.422  -0.483 -22.590  1.00  0.98           C  
ATOM   2330  C   TRP A 299     -10.110   0.804 -23.347  1.00  0.98           C  
ATOM   2331  CB  TRP A 299     -11.853  -0.438 -22.049  1.00  0.98           C  
ATOM   2332  O   TRP A 299     -10.775   1.128 -24.334  1.00  0.98           O  
ATOM   2333  CG  TRP A 299     -12.328  -1.739 -21.474  1.00  0.98           C  
ATOM   2334  CD1 TRP A 299     -12.650  -2.876 -22.163  1.00  0.98           C  
ATOM   2335  CD2 TRP A 299     -12.537  -2.035 -20.090  1.00  0.98           C  
ATOM   2336  CE2 TRP A 299     -12.987  -3.372 -20.012  1.00  0.98           C  
ATOM   2337  CE3 TRP A 299     -12.387  -1.300 -18.907  1.00  0.98           C  
ATOM   2338  NE1 TRP A 299     -13.048  -3.861 -21.289  1.00  0.98           N  
ATOM   2339  CH2 TRP A 299     -13.134  -3.246 -17.653  1.00  0.98           C  
ATOM   2340  CZ2 TRP A 299     -13.289  -3.988 -18.796  1.00  0.98           C  
ATOM   2341  CZ3 TRP A 299     -12.688  -1.915 -17.697  1.00  0.98           C  
ATOM   2342  N   ASP A 300      -9.141   1.553 -22.880  1.00  0.98           N  
ATOM   2343  CA  ASP A 300      -8.848   2.871 -23.433  1.00  0.98           C  
ATOM   2344  C   ASP A 300      -8.064   2.756 -24.739  1.00  0.98           C  
ATOM   2345  CB  ASP A 300      -8.066   3.716 -22.424  1.00  0.98           C  
ATOM   2346  O   ASP A 300      -6.907   2.331 -24.740  1.00  0.98           O  
ATOM   2347  CG  ASP A 300      -7.770   5.117 -22.927  1.00  0.98           C  
ATOM   2348  OD1 ASP A 300      -8.583   5.674 -23.696  1.00  0.98           O  
ATOM   2349  OD2 ASP A 300      -6.713   5.669 -22.554  1.00  0.98           O  
ATOM   2350  N   ILE A 301      -8.614   3.260 -25.816  1.00  0.97           N  
ATOM   2351  CA  ILE A 301      -7.959   3.122 -27.112  1.00  0.97           C  
ATOM   2352  C   ILE A 301      -7.475   4.487 -27.594  1.00  0.97           C  
ATOM   2353  CB  ILE A 301      -8.905   2.488 -28.158  1.00  0.97           C  
ATOM   2354  O   ILE A 301      -6.718   4.578 -28.564  1.00  0.97           O  
ATOM   2355  CG1 ILE A 301     -10.178   3.329 -28.305  1.00  0.97           C  
ATOM   2356  CG2 ILE A 301      -9.243   1.044 -27.776  1.00  0.97           C  
ATOM   2357  CD1 ILE A 301     -11.036   2.948 -29.503  1.00  0.97           C  
ATOM   2358  N   ASP A 302      -7.840   5.563 -26.915  1.00  0.97           N  
ATOM   2359  CA  ASP A 302      -7.445   6.874 -27.421  1.00  0.97           C  
ATOM   2360  C   ASP A 302      -6.444   7.545 -26.483  1.00  0.97           C  
ATOM   2361  CB  ASP A 302      -8.672   7.769 -27.608  1.00  0.97           C  
ATOM   2362  O   ASP A 302      -6.173   8.741 -26.609  1.00  0.97           O  
ATOM   2363  CG  ASP A 302      -9.427   8.019 -26.314  1.00  0.97           C  
ATOM   2364  OD1 ASP A 302      -9.081   7.409 -25.279  1.00  0.97           O  
ATOM   2365  OD2 ASP A 302     -10.377   8.830 -26.331  1.00  0.97           O  
ATOM   2366  N   GLY A 303      -5.927   6.764 -25.481  1.00  0.98           N  
ATOM   2367  CA  GLY A 303      -4.815   7.186 -24.645  1.00  0.98           C  
ATOM   2368  C   GLY A 303      -5.195   8.257 -23.641  1.00  0.98           C  
ATOM   2369  O   GLY A 303      -4.357   9.071 -23.246  1.00  0.98           O  
ATOM   2370  N   ARG A 304      -6.479   8.339 -23.123  1.00  0.98           N  
ATOM   2371  CA  ARG A 304      -6.904   9.431 -22.254  1.00  0.98           C  
ATOM   2372  C   ARG A 304      -6.869   9.010 -20.789  1.00  0.98           C  
ATOM   2373  CB  ARG A 304      -8.311   9.902 -22.630  1.00  0.98           C  
ATOM   2374  O   ARG A 304      -7.119   9.824 -19.897  1.00  0.98           O  
ATOM   2375  CG  ARG A 304      -9.390   8.854 -22.412  1.00  0.98           C  
ATOM   2376  CD  ARG A 304     -10.759   9.353 -22.854  1.00  0.98           C  
ATOM   2377  NE  ARG A 304     -10.806   9.592 -24.294  1.00  0.98           N  
ATOM   2378  NH1 ARG A 304     -12.708  10.901 -24.223  1.00  0.98           N  
ATOM   2379  NH2 ARG A 304     -11.679  10.475 -26.226  1.00  0.98           N  
ATOM   2380  CZ  ARG A 304     -11.731  10.322 -24.911  1.00  0.98           C  
ATOM   2381  N   VAL A 305      -6.703   7.725 -20.587  1.00  0.99           N  
ATOM   2382  CA  VAL A 305      -6.617   7.235 -19.216  1.00  0.99           C  
ATOM   2383  C   VAL A 305      -5.155   7.184 -18.776  1.00  0.99           C  
ATOM   2384  CB  VAL A 305      -7.267   5.841 -19.069  1.00  0.99           C  
ATOM   2385  O   VAL A 305      -4.351   6.453 -19.358  1.00  0.99           O  
ATOM   2386  CG1 VAL A 305      -7.183   5.356 -17.623  1.00  0.99           C  
ATOM   2387  CG2 VAL A 305      -8.719   5.878 -19.540  1.00  0.99           C  
ATOM   2388  N   LEU A 306      -4.760   8.007 -17.774  1.00  0.99           N  
ATOM   2389  CA  LEU A 306      -3.446   7.917 -17.148  1.00  0.99           C  
ATOM   2390  C   LEU A 306      -3.474   6.964 -15.958  1.00  0.99           C  
ATOM   2391  CB  LEU A 306      -2.971   9.301 -16.697  1.00  0.99           C  
ATOM   2392  O   LEU A 306      -4.032   7.292 -14.908  1.00  0.99           O  
ATOM   2393  CG  LEU A 306      -2.729  10.329 -17.804  1.00  0.99           C  
ATOM   2394  CD1 LEU A 306      -3.990  11.150 -18.050  1.00  0.99           C  
ATOM   2395  CD2 LEU A 306      -1.556  11.235 -17.445  1.00  0.99           C  
ATOM   2396  N   LEU A 307      -2.931   5.753 -16.143  1.00  0.99           N  
ATOM   2397  CA  LEU A 307      -2.922   4.720 -15.113  1.00  0.99           C  
ATOM   2398  C   LEU A 307      -1.726   4.891 -14.182  1.00  0.99           C  
ATOM   2399  CB  LEU A 307      -2.893   3.328 -15.750  1.00  0.99           C  
ATOM   2400  O   LEU A 307      -0.577   4.781 -14.614  1.00  0.99           O  
ATOM   2401  CG  LEU A 307      -2.844   2.142 -14.786  1.00  0.99           C  
ATOM   2402  CD1 LEU A 307      -4.119   2.084 -13.951  1.00  0.99           C  
ATOM   2403  CD2 LEU A 307      -2.639   0.839 -15.550  1.00  0.99           C  
ATOM   2404  N   CYS A 308      -2.019   5.154 -12.931  1.00  0.99           N  
ATOM   2405  CA  CYS A 308      -0.991   5.379 -11.922  1.00  0.99           C  
ATOM   2406  C   CYS A 308      -1.011   4.278 -10.868  1.00  0.99           C  
ATOM   2407  CB  CYS A 308      -1.184   6.740 -11.254  1.00  0.99           C  
ATOM   2408  O   CYS A 308      -2.077   3.900 -10.379  1.00  0.99           O  
ATOM   2409  SG  CYS A 308      -1.223   8.122 -12.417  1.00  0.99           S  
ATOM   2410  N   SER A 309       0.198   3.754 -10.512  1.00  0.99           N  
ATOM   2411  CA  SER A 309       0.317   2.705  -9.505  1.00  0.99           C  
ATOM   2412  C   SER A 309       1.694   2.721  -8.850  1.00  0.99           C  
ATOM   2413  CB  SER A 309       0.054   1.332 -10.125  1.00  0.99           C  
ATOM   2414  O   SER A 309       2.498   3.620  -9.104  1.00  0.99           O  
ATOM   2415  OG  SER A 309      -0.154   0.357  -9.119  1.00  0.99           O  
ATOM   2416  N   SER A 310       1.821   1.797  -7.843  1.00  0.99           N  
ATOM   2417  CA  SER A 310       3.109   1.698  -7.165  1.00  0.99           C  
ATOM   2418  C   SER A 310       3.220   0.398  -6.374  1.00  0.99           C  
ATOM   2419  CB  SER A 310       3.319   2.891  -6.233  1.00  0.99           C  
ATOM   2420  O   SER A 310       2.243  -0.343  -6.249  1.00  0.99           O  
ATOM   2421  OG  SER A 310       2.603   2.715  -5.022  1.00  0.99           O  
ATOM   2422  N   PHE A 311       4.387   0.154  -5.881  1.00  0.98           N  
ATOM   2423  CA  PHE A 311       4.637  -0.991  -5.014  1.00  0.98           C  
ATOM   2424  C   PHE A 311       4.421  -0.619  -3.551  1.00  0.98           C  
ATOM   2425  CB  PHE A 311       6.060  -1.520  -5.216  1.00  0.98           C  
ATOM   2426  O   PHE A 311       4.656  -1.434  -2.657  1.00  0.98           O  
ATOM   2427  CG  PHE A 311       6.260  -2.240  -6.523  1.00  0.98           C  
ATOM   2428  CD1 PHE A 311       5.424  -3.287  -6.891  1.00  0.98           C  
ATOM   2429  CD2 PHE A 311       7.284  -1.868  -7.384  1.00  0.98           C  
ATOM   2430  CE1 PHE A 311       5.606  -3.954  -8.100  1.00  0.98           C  
ATOM   2431  CE2 PHE A 311       7.473  -2.531  -8.593  1.00  0.98           C  
ATOM   2432  CZ  PHE A 311       6.633  -3.574  -8.949  1.00  0.98           C  
ATOM   2433  N   SER A 312       3.905   0.549  -3.195  1.00  0.98           N  
ATOM   2434  CA  SER A 312       3.818   1.099  -1.846  1.00  0.98           C  
ATOM   2435  C   SER A 312       2.874   0.278  -0.975  1.00  0.98           C  
ATOM   2436  CB  SER A 312       3.349   2.554  -1.889  1.00  0.98           C  
ATOM   2437  O   SER A 312       3.146   0.057   0.207  1.00  0.98           O  
ATOM   2438  OG  SER A 312       4.328   3.380  -2.496  1.00  0.98           O  
ATOM   2439  N   LYS A 313       1.788  -0.238  -1.637  1.00  0.97           N  
ATOM   2440  CA  LYS A 313       0.771  -0.916  -0.839  1.00  0.97           C  
ATOM   2441  C   LYS A 313       0.866  -2.431  -1.000  1.00  0.97           C  
ATOM   2442  CB  LYS A 313      -0.627  -0.435  -1.229  1.00  0.97           C  
ATOM   2443  O   LYS A 313       0.345  -3.182  -0.174  1.00  0.97           O  
ATOM   2444  CG  LYS A 313      -0.817   1.071  -1.116  1.00  0.97           C  
ATOM   2445  CD  LYS A 313      -0.418   1.583   0.263  1.00  0.97           C  
ATOM   2446  CE  LYS A 313      -0.591   3.092   0.371  1.00  0.97           C  
ATOM   2447  NZ  LYS A 313      -0.120   3.610   1.690  1.00  0.97           N  
ATOM   2448  N   SER A 314       1.615  -2.844  -2.058  1.00  0.97           N  
ATOM   2449  CA  SER A 314       1.724  -4.275  -2.323  1.00  0.97           C  
ATOM   2450  C   SER A 314       3.005  -4.851  -1.730  1.00  0.97           C  
ATOM   2451  CB  SER A 314       1.681  -4.546  -3.828  1.00  0.97           C  
ATOM   2452  O   SER A 314       3.038  -6.014  -1.324  1.00  0.97           O  
ATOM   2453  OG  SER A 314       2.702  -3.826  -4.497  1.00  0.97           O  
ATOM   2454  N   ILE A 315       4.047  -4.002  -1.651  1.00  0.97           N  
ATOM   2455  CA  ILE A 315       5.328  -4.479  -1.141  1.00  0.97           C  
ATOM   2456  C   ILE A 315       5.734  -3.661   0.083  1.00  0.97           C  
ATOM   2457  CB  ILE A 315       6.429  -4.409  -2.222  1.00  0.97           C  
ATOM   2458  O   ILE A 315       5.727  -4.168   1.207  1.00  0.97           O  
ATOM   2459  CG1 ILE A 315       6.066  -5.304  -3.413  1.00  0.97           C  
ATOM   2460  CG2 ILE A 315       7.788  -4.802  -1.636  1.00  0.97           C  
ATOM   2461  CD1 ILE A 315       7.074  -5.257  -4.553  1.00  0.97           C  
ATOM   2462  N   ALA A 316       6.208  -2.452  -0.206  1.00  0.96           N  
ATOM   2463  CA  ALA A 316       6.686  -1.590   0.872  1.00  0.96           C  
ATOM   2464  C   ALA A 316       6.766  -0.135   0.417  1.00  0.96           C  
ATOM   2465  CB  ALA A 316       8.050  -2.064   1.368  1.00  0.96           C  
ATOM   2466  O   ALA A 316       7.381   0.168  -0.609  1.00  0.96           O  
ATOM   2467  N   PRO A 317       6.192   0.800   1.176  1.00  0.96           N  
ATOM   2468  CA  PRO A 317       6.189   2.211   0.785  1.00  0.96           C  
ATOM   2469  C   PRO A 317       7.589   2.821   0.767  1.00  0.96           C  
ATOM   2470  CB  PRO A 317       5.320   2.872   1.858  1.00  0.96           C  
ATOM   2471  O   PRO A 317       7.835   3.788   0.041  1.00  0.96           O  
ATOM   2472  CG  PRO A 317       5.349   1.923   3.012  1.00  0.96           C  
ATOM   2473  CD  PRO A 317       5.435   0.523   2.476  1.00  0.96           C  
ATOM   2474  N   GLY A 318       8.543   2.256   1.474  1.00  0.95           N  
ATOM   2475  CA  GLY A 318       9.887   2.802   1.582  1.00  0.95           C  
ATOM   2476  C   GLY A 318      10.726   2.571   0.340  1.00  0.95           C  
ATOM   2477  O   GLY A 318      11.766   3.207   0.160  1.00  0.95           O  
ATOM   2478  N   LEU A 319      10.172   1.698  -0.596  1.00  0.96           N  
ATOM   2479  CA  LEU A 319      10.888   1.429  -1.838  1.00  0.96           C  
ATOM   2480  C   LEU A 319      10.879   2.652  -2.748  1.00  0.96           C  
ATOM   2481  CB  LEU A 319      10.268   0.233  -2.565  1.00  0.96           C  
ATOM   2482  O   LEU A 319      11.832   2.883  -3.495  1.00  0.96           O  
ATOM   2483  CG  LEU A 319      10.621  -1.151  -2.018  1.00  0.96           C  
ATOM   2484  CD1 LEU A 319       9.760  -2.220  -2.683  1.00  0.96           C  
ATOM   2485  CD2 LEU A 319      12.103  -1.446  -2.226  1.00  0.96           C  
ATOM   2486  N   ARG A 320       9.784   3.352  -2.602  1.00  0.97           N  
ATOM   2487  CA  ARG A 320       9.556   4.535  -3.426  1.00  0.97           C  
ATOM   2488  C   ARG A 320       9.679   4.202  -4.909  1.00  0.97           C  
ATOM   2489  CB  ARG A 320      10.541   5.647  -3.055  1.00  0.97           C  
ATOM   2490  O   ARG A 320      10.424   4.859  -5.638  1.00  0.97           O  
ATOM   2491  CG  ARG A 320      10.507   6.035  -1.585  1.00  0.97           C  
ATOM   2492  CD  ARG A 320       9.122   6.497  -1.156  1.00  0.97           C  
ATOM   2493  NE  ARG A 320       8.650   7.613  -1.970  1.00  0.97           N  
ATOM   2494  NH1 ARG A 320       6.500   6.802  -2.205  1.00  0.97           N  
ATOM   2495  NH2 ARG A 320       7.092   8.790  -3.180  1.00  0.97           N  
ATOM   2496  CZ  ARG A 320       7.415   7.733  -2.450  1.00  0.97           C  
ATOM   2497  N   VAL A 321       8.999   3.182  -5.341  1.00  0.98           N  
ATOM   2498  CA  VAL A 321       8.934   2.777  -6.741  1.00  0.98           C  
ATOM   2499  C   VAL A 321       7.479   2.747  -7.204  1.00  0.98           C  
ATOM   2500  CB  VAL A 321       9.593   1.398  -6.965  1.00  0.98           C  
ATOM   2501  O   VAL A 321       6.700   1.895  -6.769  1.00  0.98           O  
ATOM   2502  CG1 VAL A 321       9.476   0.975  -8.428  1.00  0.98           C  
ATOM   2503  CG2 VAL A 321      11.057   1.430  -6.530  1.00  0.98           C  
ATOM   2504  N   GLY A 322       7.109   3.727  -8.071  1.00  0.99           N  
ATOM   2505  CA  GLY A 322       5.819   3.813  -8.735  1.00  0.99           C  
ATOM   2506  C   GLY A 322       5.931   3.948 -10.242  1.00  0.99           C  
ATOM   2507  O   GLY A 322       7.033   3.908 -10.794  1.00  0.99           O  
ATOM   2508  N   TRP A 323       4.760   3.988 -10.873  1.00  0.99           N  
ATOM   2509  CA  TRP A 323       4.791   4.128 -12.325  1.00  0.99           C  
ATOM   2510  C   TRP A 323       3.504   4.765 -12.838  1.00  0.99           C  
ATOM   2511  CB  TRP A 323       5.003   2.767 -12.994  1.00  0.99           C  
ATOM   2512  O   TRP A 323       2.510   4.843 -12.112  1.00  0.99           O  
ATOM   2513  CG  TRP A 323       3.940   1.759 -12.672  1.00  0.99           C  
ATOM   2514  CD1 TRP A 323       2.787   1.527 -13.368  1.00  0.99           C  
ATOM   2515  CD2 TRP A 323       3.933   0.849 -11.567  1.00  0.99           C  
ATOM   2516  CE2 TRP A 323       2.742   0.094 -11.656  1.00  0.99           C  
ATOM   2517  CE3 TRP A 323       4.818   0.599 -10.510  1.00  0.99           C  
ATOM   2518  NE1 TRP A 323       2.062   0.526 -12.762  1.00  0.99           N  
ATOM   2519  CH2 TRP A 323       3.298  -1.121  -9.702  1.00  0.99           C  
ATOM   2520  CZ2 TRP A 323       2.415  -0.896 -10.726  1.00  0.99           C  
ATOM   2521  CZ3 TRP A 323       4.490  -0.387  -9.586  1.00  0.99           C  
ATOM   2522  N   VAL A 324       3.615   5.326 -14.092  1.00  0.99           N  
ATOM   2523  CA  VAL A 324       2.458   5.858 -14.804  1.00  0.99           C  
ATOM   2524  C   VAL A 324       2.507   5.425 -16.267  1.00  0.99           C  
ATOM   2525  CB  VAL A 324       2.390   7.399 -14.706  1.00  0.99           C  
ATOM   2526  O   VAL A 324       3.583   5.368 -16.869  1.00  0.99           O  
ATOM   2527  CG1 VAL A 324       3.655   8.033 -15.283  1.00  0.99           C  
ATOM   2528  CG2 VAL A 324       1.149   7.925 -15.425  1.00  0.99           C  
ATOM   2529  N   ALA A 325       1.388   4.887 -16.771  1.00  0.99           N  
ATOM   2530  CA  ALA A 325       1.130   4.740 -18.201  1.00  0.99           C  
ATOM   2531  C   ALA A 325       0.299   5.905 -18.731  1.00  0.99           C  
ATOM   2532  CB  ALA A 325       0.424   3.415 -18.481  1.00  0.99           C  
ATOM   2533  O   ALA A 325      -0.931   5.893 -18.635  1.00  0.99           O  
ATOM   2534  N   PRO A 326       1.007   6.896 -19.342  1.00  0.98           N  
ATOM   2535  CA  PRO A 326       0.407   8.214 -19.562  1.00  0.98           C  
ATOM   2536  C   PRO A 326      -0.384   8.293 -20.866  1.00  0.98           C  
ATOM   2537  CB  PRO A 326       1.617   9.151 -19.600  1.00  0.98           C  
ATOM   2538  O   PRO A 326      -1.081   9.281 -21.111  1.00  0.98           O  
ATOM   2539  CG  PRO A 326       2.738   8.306 -20.112  1.00  0.98           C  
ATOM   2540  CD  PRO A 326       2.562   6.910 -19.587  1.00  0.98           C  
ATOM   2541  N   GLY A 327      -0.362   7.300 -21.717  1.00  0.98           N  
ATOM   2542  CA  GLY A 327      -1.058   7.335 -22.994  1.00  0.98           C  
ATOM   2543  C   GLY A 327      -0.678   8.529 -23.849  1.00  0.98           C  
ATOM   2544  O   GLY A 327       0.506   8.777 -24.086  1.00  0.98           O  
ATOM   2545  N   ARG A 328      -1.629   9.291 -24.286  1.00  0.98           N  
ATOM   2546  CA  ARG A 328      -1.414  10.374 -25.241  1.00  0.98           C  
ATOM   2547  C   ARG A 328      -0.714  11.557 -24.579  1.00  0.98           C  
ATOM   2548  CB  ARG A 328      -2.742  10.825 -25.851  1.00  0.98           C  
ATOM   2549  O   ARG A 328      -0.321  12.509 -25.256  1.00  0.98           O  
ATOM   2550  CG  ARG A 328      -3.703  11.441 -24.847  1.00  0.98           C  
ATOM   2551  CD  ARG A 328      -5.017  11.849 -25.500  1.00  0.98           C  
ATOM   2552  NE  ARG A 328      -5.908  12.510 -24.551  1.00  0.98           N  
ATOM   2553  NH1 ARG A 328      -7.631  12.809 -26.062  1.00  0.98           N  
ATOM   2554  NH2 ARG A 328      -7.856  13.537 -23.900  1.00  0.98           N  
ATOM   2555  CZ  ARG A 328      -7.130  12.951 -24.840  1.00  0.98           C  
ATOM   2556  N   TYR A 329      -0.485  11.461 -23.210  1.00  0.98           N  
ATOM   2557  CA  TYR A 329       0.133  12.563 -22.482  1.00  0.98           C  
ATOM   2558  C   TYR A 329       1.592  12.257 -22.165  1.00  0.98           C  
ATOM   2559  CB  TYR A 329      -0.633  12.849 -21.187  1.00  0.98           C  
ATOM   2560  O   TYR A 329       2.187  12.883 -21.284  1.00  0.98           O  
ATOM   2561  CG  TYR A 329      -2.068  13.263 -21.409  1.00  0.98           C  
ATOM   2562  CD1 TYR A 329      -2.393  14.582 -21.714  1.00  0.98           C  
ATOM   2563  CD2 TYR A 329      -3.100  12.336 -21.313  1.00  0.98           C  
ATOM   2564  CE1 TYR A 329      -3.714  14.969 -21.918  1.00  0.98           C  
ATOM   2565  CE2 TYR A 329      -4.424  12.711 -21.515  1.00  0.98           C  
ATOM   2566  OH  TYR A 329      -6.030  14.404 -22.018  1.00  0.98           O  
ATOM   2567  CZ  TYR A 329      -4.721  14.027 -21.817  1.00  0.98           C  
ATOM   2568  N   HIS A 330       2.183  11.347 -22.838  1.00  0.98           N  
ATOM   2569  CA  HIS A 330       3.526  10.857 -22.549  1.00  0.98           C  
ATOM   2570  C   HIS A 330       4.544  11.992 -22.575  1.00  0.98           C  
ATOM   2571  CB  HIS A 330       3.927   9.770 -23.548  1.00  0.98           C  
ATOM   2572  O   HIS A 330       5.306  12.171 -21.622  1.00  0.98           O  
ATOM   2573  CG  HIS A 330       5.243   9.130 -23.243  1.00  0.98           C  
ATOM   2574  CD2 HIS A 330       5.544   7.983 -22.590  1.00  0.98           C  
ATOM   2575  ND1 HIS A 330       6.446   9.684 -23.624  1.00  0.98           N  
ATOM   2576  CE1 HIS A 330       7.432   8.902 -23.218  1.00  0.98           C  
ATOM   2577  NE2 HIS A 330       6.912   7.863 -22.588  1.00  0.98           N  
ATOM   2578  N   ASP A 331       4.554  12.824 -23.593  1.00  0.98           N  
ATOM   2579  CA  ASP A 331       5.547  13.881 -23.756  1.00  0.98           C  
ATOM   2580  C   ASP A 331       5.401  14.944 -22.669  1.00  0.98           C  
ATOM   2581  CB  ASP A 331       5.427  14.523 -25.139  1.00  0.98           C  
ATOM   2582  O   ASP A 331       6.396  15.399 -22.101  1.00  0.98           O  
ATOM   2583  CG  ASP A 331       5.908  13.616 -26.258  1.00  0.98           C  
ATOM   2584  OD1 ASP A 331       6.622  12.629 -25.979  1.00  0.98           O  
ATOM   2585  OD2 ASP A 331       5.572  13.892 -27.430  1.00  0.98           O  
ATOM   2586  N   LYS A 332       4.196  15.285 -22.368  1.00  0.98           N  
ATOM   2587  CA  LYS A 332       3.930  16.273 -21.327  1.00  0.98           C  
ATOM   2588  C   LYS A 332       4.385  15.767 -19.961  1.00  0.98           C  
ATOM   2589  CB  LYS A 332       2.442  16.624 -21.286  1.00  0.98           C  
ATOM   2590  O   LYS A 332       4.974  16.518 -19.180  1.00  0.98           O  
ATOM   2591  CG  LYS A 332       1.966  17.440 -22.480  1.00  0.98           C  
ATOM   2592  CD  LYS A 332       0.490  17.796 -22.360  1.00  0.98           C  
ATOM   2593  CE  LYS A 332       0.001  18.574 -23.574  1.00  0.98           C  
ATOM   2594  NZ  LYS A 332      -1.456  18.888 -23.481  1.00  0.98           N  
ATOM   2595  N   LEU A 333       4.121  14.465 -19.749  1.00  0.98           N  
ATOM   2596  CA  LEU A 333       4.506  13.894 -18.463  1.00  0.98           C  
ATOM   2597  C   LEU A 333       6.023  13.806 -18.339  1.00  0.98           C  
ATOM   2598  CB  LEU A 333       3.886  12.506 -18.285  1.00  0.98           C  
ATOM   2599  O   LEU A 333       6.582  14.093 -17.278  1.00  0.98           O  
ATOM   2600  CG  LEU A 333       3.764  11.997 -16.848  1.00  0.98           C  
ATOM   2601  CD1 LEU A 333       2.520  11.128 -16.697  1.00  0.98           C  
ATOM   2602  CD2 LEU A 333       5.015  11.222 -16.447  1.00  0.98           C  
ATOM   2603  N   MET A 334       6.714  13.393 -19.381  1.00  0.98           N  
ATOM   2604  CA  MET A 334       8.174  13.352 -19.374  1.00  0.98           C  
ATOM   2605  C   MET A 334       8.756  14.726 -19.061  1.00  0.98           C  
ATOM   2606  CB  MET A 334       8.705  12.853 -20.719  1.00  0.98           C  
ATOM   2607  O   MET A 334       9.714  14.840 -18.295  1.00  0.98           O  
ATOM   2608  CG  MET A 334       8.583  11.350 -20.907  1.00  0.98           C  
ATOM   2609  SD  MET A 334       9.495  10.405 -19.625  1.00  0.98           S  
ATOM   2610  CE  MET A 334      11.204  10.764 -20.119  1.00  0.98           C  
ATOM   2611  N   HIS A 335       8.130  15.739 -19.704  1.00  0.98           N  
ATOM   2612  CA  HIS A 335       8.572  17.103 -19.437  1.00  0.98           C  
ATOM   2613  C   HIS A 335       8.403  17.459 -17.964  1.00  0.98           C  
ATOM   2614  CB  HIS A 335       7.802  18.097 -20.309  1.00  0.98           C  
ATOM   2615  O   HIS A 335       9.332  17.969 -17.333  1.00  0.98           O  
ATOM   2616  CG  HIS A 335       8.173  19.524 -20.062  1.00  0.98           C  
ATOM   2617  CD2 HIS A 335       7.902  20.346 -19.021  1.00  0.98           C  
ATOM   2618  ND1 HIS A 335       8.913  20.266 -20.958  1.00  0.98           N  
ATOM   2619  CE1 HIS A 335       9.083  21.486 -20.476  1.00  0.98           C  
ATOM   2620  NE2 HIS A 335       8.479  21.561 -19.302  1.00  0.98           N  
ATOM   2621  N   MET A 336       7.236  17.156 -17.417  1.00  0.97           N  
ATOM   2622  CA  MET A 336       6.963  17.474 -16.018  1.00  0.97           C  
ATOM   2623  C   MET A 336       7.891  16.695 -15.092  1.00  0.97           C  
ATOM   2624  CB  MET A 336       5.504  17.170 -15.672  1.00  0.97           C  
ATOM   2625  O   MET A 336       8.368  17.231 -14.090  1.00  0.97           O  
ATOM   2626  CG  MET A 336       4.510  18.121 -16.319  1.00  0.97           C  
ATOM   2627  SD  MET A 336       4.839  19.876 -15.896  1.00  0.97           S  
ATOM   2628  CE  MET A 336       5.720  20.405 -17.391  1.00  0.97           C  
ATOM   2629  N   LYS A 337       8.114  15.448 -15.404  1.00  0.97           N  
ATOM   2630  CA  LYS A 337       9.030  14.646 -14.599  1.00  0.97           C  
ATOM   2631  C   LYS A 337      10.419  15.276 -14.556  1.00  0.97           C  
ATOM   2632  CB  LYS A 337       9.118  13.220 -15.146  1.00  0.97           C  
ATOM   2633  O   LYS A 337      11.022  15.389 -13.486  1.00  0.97           O  
ATOM   2634  CG  LYS A 337      10.065  12.316 -14.370  1.00  0.97           C  
ATOM   2635  CD  LYS A 337      10.018  10.884 -14.886  1.00  0.97           C  
ATOM   2636  CE  LYS A 337      11.006   9.991 -14.147  1.00  0.97           C  
ATOM   2637  NZ  LYS A 337      10.387   8.692 -13.748  1.00  0.97           N  
ATOM   2638  N   TYR A 338      10.936  15.657 -15.703  1.00  0.97           N  
ATOM   2639  CA  TYR A 338      12.252  16.282 -15.769  1.00  0.97           C  
ATOM   2640  C   TYR A 338      12.294  17.557 -14.935  1.00  0.97           C  
ATOM   2641  CB  TYR A 338      12.626  16.596 -17.221  1.00  0.97           C  
ATOM   2642  O   TYR A 338      13.245  17.784 -14.183  1.00  0.97           O  
ATOM   2643  CG  TYR A 338      13.930  17.341 -17.365  1.00  0.97           C  
ATOM   2644  CD1 TYR A 338      13.949  18.700 -17.671  1.00  0.97           C  
ATOM   2645  CD2 TYR A 338      15.147  16.688 -17.197  1.00  0.97           C  
ATOM   2646  CE1 TYR A 338      15.148  19.391 -17.806  1.00  0.97           C  
ATOM   2647  CE2 TYR A 338      16.352  17.369 -17.330  1.00  0.97           C  
ATOM   2648  OH  TYR A 338      17.534  19.396 -17.767  1.00  0.97           O  
ATOM   2649  CZ  TYR A 338      16.343  18.718 -17.634  1.00  0.97           C  
ATOM   2650  N   ALA A 339      11.192  18.291 -15.039  1.00  0.97           N  
ATOM   2651  CA  ALA A 339      11.150  19.615 -14.423  1.00  0.97           C  
ATOM   2652  C   ALA A 339      11.002  19.510 -12.907  1.00  0.97           C  
ATOM   2653  CB  ALA A 339      10.008  20.439 -15.010  1.00  0.97           C  
ATOM   2654  O   ALA A 339      11.567  20.317 -12.165  1.00  0.97           O  
ATOM   2655  N   ILE A 340      10.409  18.469 -12.345  1.00  0.95           N  
ATOM   2656  CA  ILE A 340       9.972  18.496 -10.954  1.00  0.95           C  
ATOM   2657  C   ILE A 340      10.741  17.449 -10.151  1.00  0.95           C  
ATOM   2658  CB  ILE A 340       8.451  18.252 -10.834  1.00  0.95           C  
ATOM   2659  O   ILE A 340      11.187  17.719  -9.034  1.00  0.95           O  
ATOM   2660  CG1 ILE A 340       7.674  19.350 -11.569  1.00  0.95           C  
ATOM   2661  CG2 ILE A 340       8.030  18.174  -9.364  1.00  0.95           C  
ATOM   2662  CD1 ILE A 340       7.904  20.749 -11.013  1.00  0.95           C  
ATOM   2663  N   SER A 341      10.845  16.251 -10.643  1.00  0.92           N  
ATOM   2664  CA  SER A 341      11.357  15.204  -9.766  1.00  0.92           C  
ATOM   2665  C   SER A 341      12.590  14.535 -10.365  1.00  0.92           C  
ATOM   2666  CB  SER A 341      10.278  14.154  -9.497  1.00  0.92           C  
ATOM   2667  O   SER A 341      13.307  13.810  -9.673  1.00  0.92           O  
ATOM   2668  OG  SER A 341       9.831  13.570 -10.708  1.00  0.92           O  
ATOM   2669  N   SER A 342      12.931  14.738 -11.573  1.00  0.92           N  
ATOM   2670  CA  SER A 342      14.110  14.227 -12.264  1.00  0.92           C  
ATOM   2671  C   SER A 342      14.148  12.703 -12.240  1.00  0.92           C  
ATOM   2672  CB  SER A 342      15.386  14.787 -11.633  1.00  0.92           C  
ATOM   2673  O   SER A 342      13.155  12.046 -12.561  1.00  0.92           O  
ATOM   2674  OG  SER A 342      16.506  14.548 -12.467  1.00  0.92           O  
ATOM   2675  N   PHE A 343      15.257  12.046 -11.956  1.00  0.94           N  
ATOM   2676  CA  PHE A 343      15.513  10.614 -12.058  1.00  0.94           C  
ATOM   2677  C   PHE A 343      15.155   9.906 -10.757  1.00  0.94           C  
ATOM   2678  CB  PHE A 343      16.980  10.352 -12.412  1.00  0.94           C  
ATOM   2679  O   PHE A 343      15.032  10.545  -9.710  1.00  0.94           O  
ATOM   2680  CG  PHE A 343      17.428  11.025 -13.681  1.00  0.94           C  
ATOM   2681  CD1 PHE A 343      17.296  10.384 -14.907  1.00  0.94           C  
ATOM   2682  CD2 PHE A 343      17.980  12.298 -13.648  1.00  0.94           C  
ATOM   2683  CE1 PHE A 343      17.710  11.005 -16.084  1.00  0.94           C  
ATOM   2684  CE2 PHE A 343      18.396  12.925 -14.820  1.00  0.94           C  
ATOM   2685  CZ  PHE A 343      18.261  12.276 -16.037  1.00  0.94           C  
ATOM   2686  N   ASN A 344      14.941   8.600 -10.772  1.00  0.95           N  
ATOM   2687  CA  ASN A 344      14.644   7.777  -9.604  1.00  0.95           C  
ATOM   2688  C   ASN A 344      15.869   6.992  -9.145  1.00  0.95           C  
ATOM   2689  CB  ASN A 344      13.484   6.824  -9.900  1.00  0.95           C  
ATOM   2690  O   ASN A 344      16.839   6.853  -9.893  1.00  0.95           O  
ATOM   2691  CG  ASN A 344      12.202   7.554 -10.248  1.00  0.95           C  
ATOM   2692  ND2 ASN A 344      11.421   7.898  -9.230  1.00  0.95           N  
ATOM   2693  OD1 ASN A 344      11.915   7.808 -11.421  1.00  0.95           O  
ATOM   2694  N   VAL A 345      15.814   6.473  -7.904  1.00  0.94           N  
ATOM   2695  CA  VAL A 345      16.921   5.756  -7.280  1.00  0.94           C  
ATOM   2696  C   VAL A 345      17.072   4.379  -7.924  1.00  0.94           C  
ATOM   2697  CB  VAL A 345      16.716   5.612  -5.756  1.00  0.94           C  
ATOM   2698  O   VAL A 345      16.164   3.548  -7.847  1.00  0.94           O  
ATOM   2699  CG1 VAL A 345      17.880   4.849  -5.125  1.00  0.94           C  
ATOM   2700  CG2 VAL A 345      16.560   6.986  -5.107  1.00  0.94           C  
ATOM   2701  N   PRO A 346      18.228   4.100  -8.556  1.00  0.95           N  
ATOM   2702  CA  PRO A 346      18.424   2.868  -9.323  1.00  0.95           C  
ATOM   2703  C   PRO A 346      18.372   1.616  -8.451  1.00  0.95           C  
ATOM   2704  CB  PRO A 346      19.816   3.051  -9.934  1.00  0.95           C  
ATOM   2705  O   PRO A 346      17.813   0.596  -8.862  1.00  0.95           O  
ATOM   2706  CG  PRO A 346      19.980   4.529 -10.077  1.00  0.95           C  
ATOM   2707  CD  PRO A 346      19.306   5.198  -8.913  1.00  0.95           C  
ATOM   2708  N   SER A 347      18.892   1.686  -7.293  1.00  0.96           N  
ATOM   2709  CA  SER A 347      19.020   0.500  -6.453  1.00  0.96           C  
ATOM   2710  C   SER A 347      17.656  -0.112  -6.150  1.00  0.96           C  
ATOM   2711  CB  SER A 347      19.736   0.843  -5.146  1.00  0.96           C  
ATOM   2712  O   SER A 347      17.488  -1.331  -6.220  1.00  0.96           O  
ATOM   2713  OG  SER A 347      19.071   1.896  -4.470  1.00  0.96           O  
ATOM   2714  N   THR A 348      16.727   0.728  -5.813  1.00  0.97           N  
ATOM   2715  CA  THR A 348      15.401   0.228  -5.469  1.00  0.97           C  
ATOM   2716  C   THR A 348      14.687  -0.310  -6.706  1.00  0.97           C  
ATOM   2717  CB  THR A 348      14.542   1.326  -4.815  1.00  0.97           C  
ATOM   2718  O   THR A 348      13.975  -1.314  -6.631  1.00  0.97           O  
ATOM   2719  CG2 THR A 348      15.115   1.741  -3.463  1.00  0.97           C  
ATOM   2720  OG1 THR A 348      14.503   2.471  -5.676  1.00  0.97           O  
ATOM   2721  N   GLN A 349      14.929   0.319  -7.814  1.00  0.97           N  
ATOM   2722  CA  GLN A 349      14.354  -0.146  -9.072  1.00  0.97           C  
ATOM   2723  C   GLN A 349      14.887  -1.526  -9.444  1.00  0.97           C  
ATOM   2724  CB  GLN A 349      14.644   0.850 -10.196  1.00  0.97           C  
ATOM   2725  O   GLN A 349      14.118  -2.415  -9.816  1.00  0.97           O  
ATOM   2726  CG  GLN A 349      13.984   2.208 -10.000  1.00  0.97           C  
ATOM   2727  CD  GLN A 349      14.235   3.155 -11.158  1.00  0.97           C  
ATOM   2728  NE2 GLN A 349      14.981   4.224 -10.900  1.00  0.97           N  
ATOM   2729  OE1 GLN A 349      13.763   2.928 -12.277  1.00  0.97           O  
ATOM   2730  N   MET A 350      16.132  -1.654  -9.306  1.00  0.97           N  
ATOM   2731  CA  MET A 350      16.790  -2.909  -9.658  1.00  0.97           C  
ATOM   2732  C   MET A 350      16.326  -4.041  -8.748  1.00  0.97           C  
ATOM   2733  CB  MET A 350      18.311  -2.762  -9.576  1.00  0.97           C  
ATOM   2734  O   MET A 350      16.049  -5.147  -9.217  1.00  0.97           O  
ATOM   2735  CG  MET A 350      18.895  -1.835 -10.629  1.00  0.97           C  
ATOM   2736  SD  MET A 350      20.695  -1.562 -10.406  1.00  0.97           S  
ATOM   2737  CE  MET A 350      21.330  -3.185 -10.911  1.00  0.97           C  
ATOM   2738  N   ALA A 351      16.268  -3.739  -7.521  1.00  0.98           N  
ATOM   2739  CA  ALA A 351      15.826  -4.740  -6.554  1.00  0.98           C  
ATOM   2740  C   ALA A 351      14.389  -5.172  -6.829  1.00  0.98           C  
ATOM   2741  CB  ALA A 351      15.952  -4.198  -5.132  1.00  0.98           C  
ATOM   2742  O   ALA A 351      14.080  -6.366  -6.818  1.00  0.98           O  
ATOM   2743  N   ALA A 352      13.569  -4.202  -7.086  1.00  0.98           N  
ATOM   2744  CA  ALA A 352      12.170  -4.505  -7.377  1.00  0.98           C  
ATOM   2745  C   ALA A 352      12.041  -5.327  -8.656  1.00  0.98           C  
ATOM   2746  CB  ALA A 352      11.360  -3.216  -7.492  1.00  0.98           C  
ATOM   2747  O   ALA A 352      11.261  -6.280  -8.713  1.00  0.98           O  
ATOM   2748  N   ALA A 353      12.781  -4.937  -9.645  1.00  0.98           N  
ATOM   2749  CA  ALA A 353      12.754  -5.661 -10.913  1.00  0.98           C  
ATOM   2750  C   ALA A 353      13.111  -7.131 -10.713  1.00  0.98           C  
ATOM   2751  CB  ALA A 353      13.710  -5.016 -11.914  1.00  0.98           C  
ATOM   2752  O   ALA A 353      12.404  -8.019 -11.196  1.00  0.98           O  
ATOM   2753  N   THR A 354      14.163  -7.392  -9.955  1.00  0.98           N  
ATOM   2754  CA  THR A 354      14.624  -8.751  -9.698  1.00  0.98           C  
ATOM   2755  C   THR A 354      13.599  -9.524  -8.873  1.00  0.98           C  
ATOM   2756  CB  THR A 354      15.980  -8.753  -8.969  1.00  0.98           C  
ATOM   2757  O   THR A 354      13.338 -10.699  -9.140  1.00  0.98           O  
ATOM   2758  CG2 THR A 354      16.449 -10.175  -8.681  1.00  0.98           C  
ATOM   2759  OG1 THR A 354      16.957  -8.096  -9.786  1.00  0.98           O  
ATOM   2760  N   PHE A 355      13.048  -8.837  -7.916  1.00  0.98           N  
ATOM   2761  CA  PHE A 355      12.029  -9.422  -7.053  1.00  0.98           C  
ATOM   2762  C   PHE A 355      10.859  -9.948  -7.877  1.00  0.98           C  
ATOM   2763  CB  PHE A 355      11.532  -8.393  -6.033  1.00  0.98           C  
ATOM   2764  O   PHE A 355      10.377 -11.058  -7.641  1.00  0.98           O  
ATOM   2765  CG  PHE A 355      10.601  -8.965  -4.998  1.00  0.98           C  
ATOM   2766  CD1 PHE A 355       9.241  -8.681  -5.032  1.00  0.98           C  
ATOM   2767  CD2 PHE A 355      11.086  -9.789  -3.990  1.00  0.98           C  
ATOM   2768  CE1 PHE A 355       8.377  -9.209  -4.076  1.00  0.98           C  
ATOM   2769  CE2 PHE A 355      10.229 -10.321  -3.031  1.00  0.98           C  
ATOM   2770  CZ  PHE A 355       8.875 -10.029  -3.075  1.00  0.98           C  
ATOM   2771  N   VAL A 356      10.476  -9.238  -8.878  1.00  0.98           N  
ATOM   2772  CA  VAL A 356       9.385  -9.616  -9.770  1.00  0.98           C  
ATOM   2773  C   VAL A 356       9.860 -10.698 -10.738  1.00  0.98           C  
ATOM   2774  CB  VAL A 356       8.845  -8.399 -10.554  1.00  0.98           C  
ATOM   2775  O   VAL A 356       9.189 -11.718 -10.916  1.00  0.98           O  
ATOM   2776  CG1 VAL A 356       7.740  -8.826 -11.519  1.00  0.98           C  
ATOM   2777  CG2 VAL A 356       8.334  -7.329  -9.590  1.00  0.98           C  
ATOM   2778  N   LEU A 357      10.942 -10.451 -11.305  1.00  0.98           N  
ATOM   2779  CA  LEU A 357      11.509 -11.330 -12.322  1.00  0.98           C  
ATOM   2780  C   LEU A 357      11.701 -12.741 -11.775  1.00  0.98           C  
ATOM   2781  CB  LEU A 357      12.846 -10.778 -12.824  1.00  0.98           C  
ATOM   2782  O   LEU A 357      11.392 -13.722 -12.455  1.00  0.98           O  
ATOM   2783  CG  LEU A 357      13.552 -11.595 -13.907  1.00  0.98           C  
ATOM   2784  CD1 LEU A 357      12.709 -11.633 -15.177  1.00  0.98           C  
ATOM   2785  CD2 LEU A 357      14.935 -11.019 -14.194  1.00  0.98           C  
ATOM   2786  N   GLU A 358      12.075 -12.909 -10.554  1.00  0.98           N  
ATOM   2787  CA  GLU A 358      12.407 -14.202  -9.963  1.00  0.98           C  
ATOM   2788  C   GLU A 358      11.169 -14.876  -9.378  1.00  0.98           C  
ATOM   2789  CB  GLU A 358      13.478 -14.040  -8.882  1.00  0.98           C  
ATOM   2790  O   GLU A 358      11.268 -15.938  -8.760  1.00  0.98           O  
ATOM   2791  CG  GLU A 358      14.846 -13.650  -9.425  1.00  0.98           C  
ATOM   2792  CD  GLU A 358      15.928 -13.618  -8.357  1.00  0.98           C  
ATOM   2793  OE1 GLU A 358      17.126 -13.540  -8.710  1.00  0.98           O  
ATOM   2794  OE2 GLU A 358      15.574 -13.673  -7.158  1.00  0.98           O  
ATOM   2795  N   GLY A 359       9.968 -14.223  -9.518  1.00  0.97           N  
ATOM   2796  CA  GLY A 359       8.708 -14.855  -9.163  1.00  0.97           C  
ATOM   2797  C   GLY A 359       8.311 -14.624  -7.717  1.00  0.97           C  
ATOM   2798  O   GLY A 359       7.332 -15.201  -7.237  1.00  0.97           O  
ATOM   2799  N   HIS A 360       9.076 -13.769  -6.958  1.00  0.98           N  
ATOM   2800  CA  HIS A 360       8.816 -13.533  -5.542  1.00  0.98           C  
ATOM   2801  C   HIS A 360       7.591 -12.646  -5.348  1.00  0.98           C  
ATOM   2802  CB  HIS A 360      10.036 -12.897  -4.872  1.00  0.98           C  
ATOM   2803  O   HIS A 360       6.889 -12.761  -4.340  1.00  0.98           O  
ATOM   2804  CG  HIS A 360      11.263 -13.751  -4.927  1.00  0.98           C  
ATOM   2805  CD2 HIS A 360      12.505 -13.493  -5.402  1.00  0.98           C  
ATOM   2806  ND1 HIS A 360      11.291 -15.045  -4.456  1.00  0.98           N  
ATOM   2807  CE1 HIS A 360      12.500 -15.548  -4.638  1.00  0.98           C  
ATOM   2808  NE2 HIS A 360      13.256 -14.626  -5.210  1.00  0.98           N  
ATOM   2809  N   TYR A 361       7.298 -11.829  -6.279  1.00  0.98           N  
ATOM   2810  CA  TYR A 361       6.197 -10.877  -6.186  1.00  0.98           C  
ATOM   2811  C   TYR A 361       4.856 -11.598  -6.118  1.00  0.98           C  
ATOM   2812  CB  TYR A 361       6.214  -9.917  -7.379  1.00  0.98           C  
ATOM   2813  O   TYR A 361       4.054 -11.345  -5.216  1.00  0.98           O  
ATOM   2814  CG  TYR A 361       5.053  -8.952  -7.398  1.00  0.98           C  
ATOM   2815  CD1 TYR A 361       3.959  -9.165  -8.234  1.00  0.98           C  
ATOM   2816  CD2 TYR A 361       5.048  -7.826  -6.582  1.00  0.98           C  
ATOM   2817  CE1 TYR A 361       2.888  -8.277  -8.257  1.00  0.98           C  
ATOM   2818  CE2 TYR A 361       3.983  -6.932  -6.597  1.00  0.98           C  
ATOM   2819  OH  TYR A 361       1.851  -6.284  -7.454  1.00  0.98           O  
ATOM   2820  CZ  TYR A 361       2.909  -7.166  -7.435  1.00  0.98           C  
ATOM   2821  N   HIS A 362       4.578 -12.492  -7.022  1.00  0.95           N  
ATOM   2822  CA  HIS A 362       3.302 -13.197  -7.075  1.00  0.95           C  
ATOM   2823  C   HIS A 362       3.072 -14.015  -5.809  1.00  0.95           C  
ATOM   2824  CB  HIS A 362       3.241 -14.104  -8.305  1.00  0.95           C  
ATOM   2825  O   HIS A 362       1.960 -14.043  -5.276  1.00  0.95           O  
ATOM   2826  CG  HIS A 362       3.103 -13.359  -9.594  1.00  0.95           C  
ATOM   2827  CD2 HIS A 362       3.936 -13.259 -10.657  1.00  0.95           C  
ATOM   2828  ND1 HIS A 362       1.996 -12.596  -9.897  1.00  0.95           N  
ATOM   2829  CE1 HIS A 362       2.155 -12.058 -11.095  1.00  0.95           C  
ATOM   2830  NE2 HIS A 362       3.324 -12.444 -11.577  1.00  0.95           N  
ATOM   2831  N   ARG A 363       4.162 -14.653  -5.352  1.00  0.96           N  
ATOM   2832  CA  ARG A 363       4.073 -15.416  -4.111  1.00  0.96           C  
ATOM   2833  C   ARG A 363       3.727 -14.510  -2.934  1.00  0.96           C  
ATOM   2834  CB  ARG A 363       5.386 -16.153  -3.838  1.00  0.96           C  
ATOM   2835  O   ARG A 363       2.879 -14.853  -2.108  1.00  0.96           O  
ATOM   2836  CG  ARG A 363       5.337 -17.068  -2.625  1.00  0.96           C  
ATOM   2837  CD  ARG A 363       6.651 -17.812  -2.427  1.00  0.96           C  
ATOM   2838  NE  ARG A 363       6.627 -18.636  -1.221  1.00  0.96           N  
ATOM   2839  NH1 ARG A 363       8.804 -19.380  -1.437  1.00  0.96           N  
ATOM   2840  NH2 ARG A 363       7.520 -20.075   0.330  1.00  0.96           N  
ATOM   2841  CZ  ARG A 363       7.650 -19.362  -0.779  1.00  0.96           C  
ATOM   2842  N   HIS A 364       4.393 -13.348  -2.857  1.00  0.97           N  
ATOM   2843  CA  HIS A 364       4.147 -12.376  -1.797  1.00  0.97           C  
ATOM   2844  C   HIS A 364       2.710 -11.869  -1.837  1.00  0.97           C  
ATOM   2845  CB  HIS A 364       5.122 -11.203  -1.910  1.00  0.97           C  
ATOM   2846  O   HIS A 364       2.028 -11.840  -0.810  1.00  0.97           O  
ATOM   2847  CG  HIS A 364       4.827 -10.084  -0.962  1.00  0.97           C  
ATOM   2848  CD2 HIS A 364       4.263  -8.870  -1.167  1.00  0.97           C  
ATOM   2849  ND1 HIS A 364       5.124 -10.150   0.382  1.00  0.97           N  
ATOM   2850  CE1 HIS A 364       4.754  -9.022   0.964  1.00  0.97           C  
ATOM   2851  NE2 HIS A 364       4.229  -8.228   0.046  1.00  0.97           N  
ATOM   2852  N   ILE A 365       2.211 -11.491  -2.973  1.00  0.96           N  
ATOM   2853  CA  ILE A 365       0.873 -10.926  -3.114  1.00  0.96           C  
ATOM   2854  C   ILE A 365      -0.172 -11.970  -2.726  1.00  0.96           C  
ATOM   2855  CB  ILE A 365       0.620 -10.424  -4.553  1.00  0.96           C  
ATOM   2856  O   ILE A 365      -1.155 -11.653  -2.052  1.00  0.96           O  
ATOM   2857  CG1 ILE A 365       1.497  -9.203  -4.855  1.00  0.96           C  
ATOM   2858  CG2 ILE A 365      -0.862 -10.098  -4.759  1.00  0.96           C  
ATOM   2859  CD1 ILE A 365       1.304  -8.047  -3.883  1.00  0.96           C  
ATOM   2860  N   ARG A 366      -0.000 -13.225  -3.190  1.00  0.94           N  
ATOM   2861  CA  ARG A 366      -0.909 -14.306  -2.822  1.00  0.94           C  
ATOM   2862  C   ARG A 366      -1.016 -14.440  -1.307  1.00  0.94           C  
ATOM   2863  CB  ARG A 366      -0.447 -15.630  -3.435  1.00  0.94           C  
ATOM   2864  O   ARG A 366      -2.118 -14.527  -0.762  1.00  0.94           O  
ATOM   2865  CG  ARG A 366      -1.391 -16.793  -3.171  1.00  0.94           C  
ATOM   2866  CD  ARG A 366      -0.843 -18.100  -3.727  1.00  0.94           C  
ATOM   2867  NE  ARG A 366      -0.648 -18.032  -5.172  1.00  0.94           N  
ATOM   2868  NH1 ARG A 366       0.570 -19.990  -5.308  1.00  0.94           N  
ATOM   2869  NH2 ARG A 366       0.135 -18.771  -7.201  1.00  0.94           N  
ATOM   2870  CZ  ARG A 366       0.019 -18.931  -5.890  1.00  0.94           C  
ATOM   2871  N   ARG A 367       0.076 -14.395  -0.686  1.00  0.94           N  
ATOM   2872  CA  ARG A 367       0.129 -14.495   0.769  1.00  0.94           C  
ATOM   2873  C   ARG A 367      -0.545 -13.295   1.425  1.00  0.94           C  
ATOM   2874  CB  ARG A 367       1.577 -14.611   1.248  1.00  0.94           C  
ATOM   2875  O   ARG A 367      -1.359 -13.455   2.337  1.00  0.94           O  
ATOM   2876  CG  ARG A 367       1.719 -14.735   2.756  1.00  0.94           C  
ATOM   2877  CD  ARG A 367       3.140 -15.103   3.161  1.00  0.94           C  
ATOM   2878  NE  ARG A 367       3.279 -15.201   4.611  1.00  0.94           N  
ATOM   2879  NH1 ARG A 367       4.470 -17.180   4.570  1.00  0.94           N  
ATOM   2880  NH2 ARG A 367       3.975 -16.176   6.570  1.00  0.94           N  
ATOM   2881  CZ  ARG A 367       3.908 -16.185   5.247  1.00  0.94           C  
ATOM   2882  N   MET A 368      -0.201 -12.148   0.998  1.00  0.95           N  
ATOM   2883  CA  MET A 368      -0.725 -10.928   1.604  1.00  0.95           C  
ATOM   2884  C   MET A 368      -2.238 -10.839   1.430  1.00  0.95           C  
ATOM   2885  CB  MET A 368      -0.056  -9.694   0.997  1.00  0.95           C  
ATOM   2886  O   MET A 368      -2.946 -10.394   2.335  1.00  0.95           O  
ATOM   2887  CG  MET A 368       1.426  -9.580   1.318  1.00  0.95           C  
ATOM   2888  SD  MET A 368       1.770  -9.741   3.113  1.00  0.95           S  
ATOM   2889  CE  MET A 368       0.538  -8.587   3.780  1.00  0.95           C  
ATOM   2890  N   ARG A 369      -2.791 -11.200   0.306  1.00  0.94           N  
ATOM   2891  CA  ARG A 369      -4.234 -11.213   0.089  1.00  0.94           C  
ATOM   2892  C   ARG A 369      -4.941 -12.045   1.154  1.00  0.94           C  
ATOM   2893  CB  ARG A 369      -4.564 -11.755  -1.303  1.00  0.94           C  
ATOM   2894  O   ARG A 369      -5.965 -11.627   1.697  1.00  0.94           O  
ATOM   2895  CG  ARG A 369      -4.247 -10.787  -2.432  1.00  0.94           C  
ATOM   2896  CD  ARG A 369      -4.521 -11.403  -3.797  1.00  0.94           C  
ATOM   2897  NE  ARG A 369      -4.241 -10.463  -4.879  1.00  0.94           N  
ATOM   2898  NH1 ARG A 369      -4.327 -12.048  -6.557  1.00  0.94           N  
ATOM   2899  NH2 ARG A 369      -3.896  -9.855  -7.066  1.00  0.94           N  
ATOM   2900  CZ  ARG A 369      -4.155 -10.791  -6.165  1.00  0.94           C  
ATOM   2901  N   GLN A 370      -4.385 -13.148   1.437  1.00  0.90           N  
ATOM   2902  CA  GLN A 370      -4.972 -14.043   2.428  1.00  0.90           C  
ATOM   2903  C   GLN A 370      -4.927 -13.425   3.822  1.00  0.90           C  
ATOM   2904  CB  GLN A 370      -4.251 -15.392   2.428  1.00  0.90           C  
ATOM   2905  O   GLN A 370      -5.925 -13.440   4.546  1.00  0.90           O  
ATOM   2906  CG  GLN A 370      -4.470 -16.206   1.160  1.00  0.90           C  
ATOM   2907  CD  GLN A 370      -3.616 -17.460   1.113  1.00  0.90           C  
ATOM   2908  NE2 GLN A 370      -3.878 -18.319   0.135  1.00  0.90           N  
ATOM   2909  OE1 GLN A 370      -2.728 -17.654   1.949  1.00  0.90           O  
ATOM   2910  N   ILE A 371      -3.791 -12.902   4.123  1.00  0.92           N  
ATOM   2911  CA  ILE A 371      -3.589 -12.303   5.438  1.00  0.92           C  
ATOM   2912  C   ILE A 371      -4.542 -11.123   5.619  1.00  0.92           C  
ATOM   2913  CB  ILE A 371      -2.127 -11.845   5.633  1.00  0.92           C  
ATOM   2914  O   ILE A 371      -5.216 -11.013   6.646  1.00  0.92           O  
ATOM   2915  CG1 ILE A 371      -1.203 -13.059   5.785  1.00  0.92           C  
ATOM   2916  CG2 ILE A 371      -2.009 -10.912   6.842  1.00  0.92           C  
ATOM   2917  CD1 ILE A 371       0.280 -12.716   5.755  1.00  0.92           C  
ATOM   2918  N   TYR A 372      -4.607 -10.310   4.651  1.00  0.95           N  
ATOM   2919  CA  TYR A 372      -5.427  -9.110   4.771  1.00  0.95           C  
ATOM   2920  C   TYR A 372      -6.908  -9.465   4.838  1.00  0.95           C  
ATOM   2921  CB  TYR A 372      -5.170  -8.162   3.595  1.00  0.95           C  
ATOM   2922  O   TYR A 372      -7.669  -8.842   5.582  1.00  0.95           O  
ATOM   2923  CG  TYR A 372      -3.775  -7.586   3.574  1.00  0.95           C  
ATOM   2924  CD1 TYR A 372      -3.005  -7.532   4.733  1.00  0.95           C  
ATOM   2925  CD2 TYR A 372      -3.225  -7.094   2.395  1.00  0.95           C  
ATOM   2926  CE1 TYR A 372      -1.720  -7.000   4.718  1.00  0.95           C  
ATOM   2927  CE2 TYR A 372      -1.941  -6.560   2.369  1.00  0.95           C  
ATOM   2928  OH  TYR A 372       0.074  -5.990   3.513  1.00  0.95           O  
ATOM   2929  CZ  TYR A 372      -1.197  -6.518   3.533  1.00  0.95           C  
ATOM   2930  N   GLN A 373      -7.330 -10.435   4.070  1.00  0.91           N  
ATOM   2931  CA  GLN A 373      -8.712 -10.897   4.139  1.00  0.91           C  
ATOM   2932  C   GLN A 373      -9.053 -11.406   5.537  1.00  0.91           C  
ATOM   2933  CB  GLN A 373      -8.964 -11.996   3.105  1.00  0.91           C  
ATOM   2934  O   GLN A 373     -10.117 -11.092   6.075  1.00  0.91           O  
ATOM   2935  CG  GLN A 373     -10.426 -12.401   2.982  1.00  0.91           C  
ATOM   2936  CD  GLN A 373     -10.656 -13.454   1.914  1.00  0.91           C  
ATOM   2937  NE2 GLN A 373     -11.919 -13.792   1.677  1.00  0.91           N  
ATOM   2938  OE1 GLN A 373      -9.706 -13.959   1.307  1.00  0.91           O  
ATOM   2939  N   ARG A 374      -8.205 -12.174   6.019  1.00  0.90           N  
ATOM   2940  CA  ARG A 374      -8.375 -12.676   7.378  1.00  0.90           C  
ATOM   2941  C   ARG A 374      -8.435 -11.529   8.382  1.00  0.90           C  
ATOM   2942  CB  ARG A 374      -7.239 -13.634   7.744  1.00  0.90           C  
ATOM   2943  O   ARG A 374      -9.333 -11.483   9.226  1.00  0.90           O  
ATOM   2944  CG  ARG A 374      -7.301 -14.146   9.174  1.00  0.90           C  
ATOM   2945  CD  ARG A 374      -6.065 -14.956   9.538  1.00  0.90           C  
ATOM   2946  NE  ARG A 374      -4.888 -14.104   9.690  1.00  0.90           N  
ATOM   2947  NH1 ARG A 374      -3.479 -15.815  10.341  1.00  0.90           N  
ATOM   2948  NH2 ARG A 374      -2.686 -13.670  10.174  1.00  0.90           N  
ATOM   2949  CZ  ARG A 374      -3.687 -14.532  10.068  1.00  0.90           C  
ATOM   2950  N   ASN A 375      -7.507 -10.587   8.309  1.00  0.94           N  
ATOM   2951  CA  ASN A 375      -7.457  -9.456   9.230  1.00  0.94           C  
ATOM   2952  C   ASN A 375      -8.730  -8.618   9.158  1.00  0.94           C  
ATOM   2953  CB  ASN A 375      -6.231  -8.586   8.946  1.00  0.94           C  
ATOM   2954  O   ASN A 375      -9.263  -8.201  10.188  1.00  0.94           O  
ATOM   2955  CG  ASN A 375      -4.935  -9.242   9.378  1.00  0.94           C  
ATOM   2956  ND2 ASN A 375      -3.818  -8.571   9.128  1.00  0.94           N  
ATOM   2957  OD1 ASN A 375      -4.938 -10.344   9.933  1.00  0.94           O  
ATOM   2958  N   LEU A 376      -9.155  -8.346   7.948  1.00  0.94           N  
ATOM   2959  CA  LEU A 376     -10.381  -7.575   7.776  1.00  0.94           C  
ATOM   2960  C   LEU A 376     -11.549  -8.246   8.490  1.00  0.94           C  
ATOM   2961  CB  LEU A 376     -10.705  -7.407   6.289  1.00  0.94           C  
ATOM   2962  O   LEU A 376     -12.338  -7.577   9.162  1.00  0.94           O  
ATOM   2963  CG  LEU A 376      -9.930  -6.318   5.545  1.00  0.94           C  
ATOM   2964  CD1 LEU A 376     -10.051  -6.517   4.038  1.00  0.94           C  
ATOM   2965  CD2 LEU A 376     -10.431  -4.935   5.949  1.00  0.94           C  
ATOM   2966  N   ALA A 377     -11.674  -9.532   8.353  1.00  0.90           N  
ATOM   2967  CA  ALA A 377     -12.752 -10.280   8.995  1.00  0.90           C  
ATOM   2968  C   ALA A 377     -12.659 -10.179  10.515  1.00  0.90           C  
ATOM   2969  CB  ALA A 377     -12.720 -11.742   8.558  1.00  0.90           C  
ATOM   2970  O   ALA A 377     -13.661  -9.926  11.189  1.00  0.90           O  
ATOM   2971  N   LEU A 378     -11.493 -10.313  11.011  1.00  0.92           N  
ATOM   2972  CA  LEU A 378     -11.293 -10.286  12.456  1.00  0.92           C  
ATOM   2973  C   LEU A 378     -11.528  -8.885  13.012  1.00  0.92           C  
ATOM   2974  CB  LEU A 378      -9.881 -10.759  12.811  1.00  0.92           C  
ATOM   2975  O   LEU A 378     -12.179  -8.724  14.046  1.00  0.92           O  
ATOM   2976  CG  LEU A 378      -9.624 -12.263  12.709  1.00  0.92           C  
ATOM   2977  CD1 LEU A 378      -8.150 -12.567  12.958  1.00  0.92           C  
ATOM   2978  CD2 LEU A 378     -10.506 -13.025  13.692  1.00  0.92           C  
ATOM   2979  N   TYR A 379     -10.967  -7.869  12.368  1.00  0.95           N  
ATOM   2980  CA  TYR A 379     -11.220  -6.495  12.784  1.00  0.95           C  
ATOM   2981  C   TYR A 379     -12.715  -6.198  12.804  1.00  0.95           C  
ATOM   2982  CB  TYR A 379     -10.504  -5.510  11.855  1.00  0.95           C  
ATOM   2983  O   TYR A 379     -13.212  -5.541  13.722  1.00  0.95           O  
ATOM   2984  CG  TYR A 379      -9.090  -5.196  12.278  1.00  0.95           C  
ATOM   2985  CD1 TYR A 379      -8.769  -3.964  12.844  1.00  0.95           C  
ATOM   2986  CD2 TYR A 379      -8.072  -6.129  12.111  1.00  0.95           C  
ATOM   2987  CE1 TYR A 379      -7.466  -3.669  13.233  1.00  0.95           C  
ATOM   2988  CE2 TYR A 379      -6.766  -5.845  12.496  1.00  0.95           C  
ATOM   2989  OH  TYR A 379      -5.182  -4.328  13.439  1.00  0.95           O  
ATOM   2990  CZ  TYR A 379      -6.473  -4.615  13.056  1.00  0.95           C  
ATOM   2991  N   THR A 380     -13.401  -6.644  11.793  1.00  0.93           N  
ATOM   2992  CA  THR A 380     -14.843  -6.439  11.713  1.00  0.93           C  
ATOM   2993  C   THR A 380     -15.545  -7.062  12.917  1.00  0.93           C  
ATOM   2994  CB  THR A 380     -15.421  -7.031  10.415  1.00  0.93           C  
ATOM   2995  O   THR A 380     -16.454  -6.461  13.492  1.00  0.93           O  
ATOM   2996  CG2 THR A 380     -16.935  -6.856  10.357  1.00  0.93           C  
ATOM   2997  OG1 THR A 380     -14.831  -6.367   9.290  1.00  0.93           O  
ATOM   2998  N   CYS A 381     -15.060  -8.246  13.303  1.00  0.91           N  
ATOM   2999  CA  CYS A 381     -15.621  -8.910  14.474  1.00  0.91           C  
ATOM   3000  C   CYS A 381     -15.384  -8.086  15.734  1.00  0.91           C  
ATOM   3001  CB  CYS A 381     -15.015 -10.303  14.643  1.00  0.91           C  
ATOM   3002  O   CYS A 381     -16.307  -7.870  16.522  1.00  0.91           O  
ATOM   3003  SG  CYS A 381     -15.565 -11.492  13.399  1.00  0.91           S  
ATOM   3004  N   TRP A 382     -14.191  -7.602  15.908  1.00  0.94           N  
ATOM   3005  CA  TRP A 382     -13.865  -6.783  17.071  1.00  0.94           C  
ATOM   3006  C   TRP A 382     -14.705  -5.511  17.094  1.00  0.94           C  
ATOM   3007  CB  TRP A 382     -12.376  -6.427  17.077  1.00  0.94           C  
ATOM   3008  O   TRP A 382     -15.237  -5.129  18.140  1.00  0.94           O  
ATOM   3009  CG  TRP A 382     -11.470  -7.599  17.306  1.00  0.94           C  
ATOM   3010  CD1 TRP A 382     -11.805  -8.804  17.858  1.00  0.94           C  
ATOM   3011  CD2 TRP A 382     -10.076  -7.675  16.992  1.00  0.94           C  
ATOM   3012  CE2 TRP A 382      -9.630  -8.958  17.381  1.00  0.94           C  
ATOM   3013  CE3 TRP A 382      -9.160  -6.783  16.418  1.00  0.94           C  
ATOM   3014  NE1 TRP A 382     -10.703  -9.626  17.906  1.00  0.94           N  
ATOM   3015  CH2 TRP A 382      -7.430  -8.478  16.650  1.00  0.94           C  
ATOM   3016  CZ2 TRP A 382      -8.305  -9.370  17.214  1.00  0.94           C  
ATOM   3017  CZ3 TRP A 382      -7.843  -7.195  16.253  1.00  0.94           C  
ATOM   3018  N   ILE A 383     -14.847  -4.903  15.970  1.00  0.95           N  
ATOM   3019  CA  ILE A 383     -15.595  -3.654  15.867  1.00  0.95           C  
ATOM   3020  C   ILE A 383     -17.057  -3.897  16.232  1.00  0.95           C  
ATOM   3021  CB  ILE A 383     -15.489  -3.048  14.450  1.00  0.95           C  
ATOM   3022  O   ILE A 383     -17.651  -3.126  16.989  1.00  0.95           O  
ATOM   3023  CG1 ILE A 383     -14.086  -2.477  14.216  1.00  0.95           C  
ATOM   3024  CG2 ILE A 383     -16.560  -1.972  14.242  1.00  0.95           C  
ATOM   3025  CD1 ILE A 383     -13.782  -2.158  12.758  1.00  0.95           C  
ATOM   3026  N   ARG A 384     -17.583  -4.967  15.835  1.00  0.91           N  
ATOM   3027  CA  ARG A 384     -18.959  -5.336  16.150  1.00  0.91           C  
ATOM   3028  C   ARG A 384     -19.147  -5.518  17.653  1.00  0.91           C  
ATOM   3029  CB  ARG A 384     -19.355  -6.617  15.413  1.00  0.91           C  
ATOM   3030  O   ARG A 384     -20.193  -5.163  18.200  1.00  0.91           O  
ATOM   3031  CG  ARG A 384     -19.591  -6.423  13.924  1.00  0.91           C  
ATOM   3032  CD  ARG A 384     -19.843  -7.747  13.216  1.00  0.91           C  
ATOM   3033  NE  ARG A 384     -21.079  -8.376  13.671  1.00  0.91           N  
ATOM   3034  NH1 ARG A 384     -20.993 -10.120  12.159  1.00  0.91           N  
ATOM   3035  NH2 ARG A 384     -22.728  -9.974  13.650  1.00  0.91           N  
ATOM   3036  CZ  ARG A 384     -21.597  -9.489  13.159  1.00  0.91           C  
ATOM   3037  N   GLU A 385     -18.140  -6.075  18.127  1.00  0.93           N  
ATOM   3038  CA  GLU A 385     -18.196  -6.388  19.552  1.00  0.93           C  
ATOM   3039  C   GLU A 385     -18.120  -5.122  20.399  1.00  0.93           C  
ATOM   3040  CB  GLU A 385     -17.067  -7.347  19.937  1.00  0.93           C  
ATOM   3041  O   GLU A 385     -18.869  -4.970  21.367  1.00  0.93           O  
ATOM   3042  CG  GLU A 385     -17.068  -7.740  21.407  1.00  0.93           C  
ATOM   3043  CD  GLU A 385     -16.008  -8.775  21.752  1.00  0.93           C  
ATOM   3044  OE1 GLU A 385     -15.797  -9.049  22.956  1.00  0.93           O  
ATOM   3045  OE2 GLU A 385     -15.384  -9.315  20.812  1.00  0.93           O  
ATOM   3046  N   TYR A 386     -17.291  -4.154  20.038  1.00  0.96           N  
ATOM   3047  CA  TYR A 386     -16.948  -3.049  20.925  1.00  0.96           C  
ATOM   3048  C   TYR A 386     -17.721  -1.789  20.552  1.00  0.96           C  
ATOM   3049  CB  TYR A 386     -15.443  -2.770  20.880  1.00  0.96           C  
ATOM   3050  O   TYR A 386     -17.888  -0.889  21.378  1.00  0.96           O  
ATOM   3051  CG  TYR A 386     -14.595  -3.943  21.309  1.00  0.96           C  
ATOM   3052  CD1 TYR A 386     -14.944  -4.711  22.418  1.00  0.96           C  
ATOM   3053  CD2 TYR A 386     -13.443  -4.284  20.609  1.00  0.96           C  
ATOM   3054  CE1 TYR A 386     -14.165  -5.791  22.818  1.00  0.96           C  
ATOM   3055  CE2 TYR A 386     -12.656  -5.363  21.001  1.00  0.96           C  
ATOM   3056  OH  TYR A 386     -12.250  -7.178  22.496  1.00  0.96           O  
ATOM   3057  CZ  TYR A 386     -13.025  -6.109  22.104  1.00  0.96           C  
ATOM   3058  N   PHE A 387     -18.219  -1.688  19.282  1.00  0.96           N  
ATOM   3059  CA  PHE A 387     -18.889  -0.479  18.817  1.00  0.96           C  
ATOM   3060  C   PHE A 387     -20.398  -0.592  18.999  1.00  0.96           C  
ATOM   3061  CB  PHE A 387     -18.555  -0.210  17.347  1.00  0.96           C  
ATOM   3062  O   PHE A 387     -20.925  -1.690  19.189  1.00  0.96           O  
ATOM   3063  CG  PHE A 387     -17.182   0.367  17.131  1.00  0.96           C  
ATOM   3064  CD1 PHE A 387     -17.012   1.540  16.406  1.00  0.96           C  
ATOM   3065  CD2 PHE A 387     -16.061  -0.264  17.654  1.00  0.96           C  
ATOM   3066  CE1 PHE A 387     -15.742   2.076  16.205  1.00  0.96           C  
ATOM   3067  CE2 PHE A 387     -14.789   0.266  17.457  1.00  0.96           C  
ATOM   3068  CZ  PHE A 387     -14.632   1.435  16.731  1.00  0.96           C  
ATOM   3069  N   PRO A 388     -21.114   0.602  18.953  1.00  0.93           N  
ATOM   3070  CA  PRO A 388     -22.575   0.557  19.033  1.00  0.93           C  
ATOM   3071  C   PRO A 388     -23.203  -0.260  17.906  1.00  0.93           C  
ATOM   3072  CB  PRO A 388     -22.980   2.029  18.931  1.00  0.93           C  
ATOM   3073  O   PRO A 388     -22.632  -0.357  16.817  1.00  0.93           O  
ATOM   3074  CG  PRO A 388     -21.755   2.790  19.323  1.00  0.93           C  
ATOM   3075  CD  PRO A 388     -20.548   1.986  18.934  1.00  0.93           C  
ATOM   3076  N   CYS A 389     -24.339  -0.766  18.136  1.00  0.91           N  
ATOM   3077  CA  CYS A 389     -25.004  -1.655  17.190  1.00  0.91           C  
ATOM   3078  C   CYS A 389     -25.471  -0.890  15.958  1.00  0.91           C  
ATOM   3079  CB  CYS A 389     -26.193  -2.350  17.851  1.00  0.91           C  
ATOM   3080  O   CYS A 389     -25.674  -1.480  14.895  1.00  0.91           O  
ATOM   3081  SG  CYS A 389     -27.449  -1.209  18.472  1.00  0.91           S  
ATOM   3082  N   GLU A 390     -25.570   0.491  15.972  1.00  0.92           N  
ATOM   3083  CA  GLU A 390     -26.136   1.330  14.921  1.00  0.92           C  
ATOM   3084  C   GLU A 390     -25.086   1.684  13.871  1.00  0.92           C  
ATOM   3085  CB  GLU A 390     -26.736   2.607  15.516  1.00  0.92           C  
ATOM   3086  O   GLU A 390     -25.357   2.460  12.952  1.00  0.92           O  
ATOM   3087  CG  GLU A 390     -27.914   2.358  16.446  1.00  0.92           C  
ATOM   3088  CD  GLU A 390     -27.500   2.133  17.891  1.00  0.92           C  
ATOM   3089  OE1 GLU A 390     -28.359   2.255  18.794  1.00  0.92           O  
ATOM   3090  OE2 GLU A 390     -26.308   1.833  18.123  1.00  0.92           O  
ATOM   3091  N   ILE A 391     -23.909   1.133  13.926  1.00  0.95           N  
ATOM   3092  CA  ILE A 391     -22.850   1.507  12.995  1.00  0.95           C  
ATOM   3093  C   ILE A 391     -23.085   0.828  11.647  1.00  0.95           C  
ATOM   3094  CB  ILE A 391     -21.455   1.135  13.546  1.00  0.95           C  
ATOM   3095  O   ILE A 391     -23.837  -0.146  11.558  1.00  0.95           O  
ATOM   3096  CG1 ILE A 391     -21.337  -0.383  13.719  1.00  0.95           C  
ATOM   3097  CG2 ILE A 391     -21.187   1.860  14.868  1.00  0.95           C  
ATOM   3098  CD1 ILE A 391     -19.920  -0.865  14.001  1.00  0.95           C  
ATOM   3099  N   CYS A 392     -22.494   1.393  10.606  1.00  0.96           N  
ATOM   3100  CA  CYS A 392     -22.351   0.786   9.287  1.00  0.96           C  
ATOM   3101  C   CYS A 392     -20.881   0.586   8.936  1.00  0.96           C  
ATOM   3102  CB  CYS A 392     -23.026   1.651   8.223  1.00  0.96           C  
ATOM   3103  O   CYS A 392     -20.049   1.452   9.212  1.00  0.96           O  
ATOM   3104  SG  CYS A 392     -24.790   1.911   8.508  1.00  0.96           S  
ATOM   3105  N   ILE A 393     -20.612  -0.589   8.344  1.00  0.96           N  
ATOM   3106  CA  ILE A 393     -19.234  -0.912   7.989  1.00  0.96           C  
ATOM   3107  C   ILE A 393     -19.171  -1.380   6.537  1.00  0.96           C  
ATOM   3108  CB  ILE A 393     -18.648  -1.992   8.926  1.00  0.96           C  
ATOM   3109  O   ILE A 393     -20.024  -2.151   6.089  1.00  0.96           O  
ATOM   3110  CG1 ILE A 393     -18.763  -1.549  10.389  1.00  0.96           C  
ATOM   3111  CG2 ILE A 393     -17.192  -2.293   8.559  1.00  0.96           C  
ATOM   3112  CD1 ILE A 393     -18.355  -2.618  11.394  1.00  0.96           C  
ATOM   3113  N   THR A 394     -18.109  -0.833   5.814  1.00  0.96           N  
ATOM   3114  CA  THR A 394     -17.943  -1.315   4.447  1.00  0.96           C  
ATOM   3115  C   THR A 394     -17.472  -2.766   4.438  1.00  0.96           C  
ATOM   3116  CB  THR A 394     -16.943  -0.443   3.665  1.00  0.96           C  
ATOM   3117  O   THR A 394     -17.028  -3.286   5.464  1.00  0.96           O  
ATOM   3118  CG2 THR A 394     -17.479   0.972   3.473  1.00  0.96           C  
ATOM   3119  OG1 THR A 394     -15.707  -0.380   4.386  1.00  0.96           O  
ATOM   3120  N   ARG A 395     -17.546  -3.395   3.226  1.00  0.94           N  
ATOM   3121  CA  ARG A 395     -17.095  -4.763   2.992  1.00  0.94           C  
ATOM   3122  C   ARG A 395     -16.090  -4.820   1.846  1.00  0.94           C  
ATOM   3123  CB  ARG A 395     -18.285  -5.677   2.691  1.00  0.94           C  
ATOM   3124  O   ARG A 395     -16.458  -5.104   0.704  1.00  0.94           O  
ATOM   3125  CG  ARG A 395     -19.262  -5.817   3.847  1.00  0.94           C  
ATOM   3126  CD  ARG A 395     -20.426  -6.733   3.495  1.00  0.94           C  
ATOM   3127  NE  ARG A 395     -21.428  -6.764   4.556  1.00  0.94           N  
ATOM   3128  NH1 ARG A 395     -22.896  -5.331   3.494  1.00  0.94           N  
ATOM   3129  NH2 ARG A 395     -23.419  -6.197   5.551  1.00  0.94           N  
ATOM   3130  CZ  ARG A 395     -22.579  -6.097   4.532  1.00  0.94           C  
ATOM   3131  N   PRO A 396     -14.903  -4.449   2.180  1.00  0.96           N  
ATOM   3132  CA  PRO A 396     -13.903  -4.320   1.118  1.00  0.96           C  
ATOM   3133  C   PRO A 396     -13.715  -5.611   0.324  1.00  0.96           C  
ATOM   3134  CB  PRO A 396     -12.625  -3.957   1.879  1.00  0.96           C  
ATOM   3135  O   PRO A 396     -13.736  -6.702   0.899  1.00  0.96           O  
ATOM   3136  CG  PRO A 396     -13.101  -3.431   3.195  1.00  0.96           C  
ATOM   3137  CD  PRO A 396     -14.397  -4.108   3.539  1.00  0.96           C  
ATOM   3138  N   LYS A 397     -13.581  -5.510  -0.979  1.00  0.95           N  
ATOM   3139  CA  LYS A 397     -13.330  -6.621  -1.893  1.00  0.95           C  
ATOM   3140  C   LYS A 397     -11.853  -6.703  -2.266  1.00  0.95           C  
ATOM   3141  CB  LYS A 397     -14.182  -6.481  -3.155  1.00  0.95           C  
ATOM   3142  O   LYS A 397     -11.491  -7.346  -3.253  1.00  0.95           O  
ATOM   3143  CG  LYS A 397     -15.681  -6.561  -2.903  1.00  0.95           C  
ATOM   3144  CD  LYS A 397     -16.471  -6.489  -4.203  1.00  0.95           C  
ATOM   3145  CE  LYS A 397     -17.970  -6.587  -3.953  1.00  0.95           C  
ATOM   3146  NZ  LYS A 397     -18.751  -6.491  -5.223  1.00  0.95           N  
ATOM   3147  N   GLY A 398     -11.046  -6.087  -1.552  1.00  0.95           N  
ATOM   3148  CA  GLY A 398      -9.597  -6.012  -1.649  1.00  0.95           C  
ATOM   3149  C   GLY A 398      -8.999  -4.908  -0.798  1.00  0.95           C  
ATOM   3150  O   GLY A 398      -9.721  -4.200  -0.093  1.00  0.95           O  
ATOM   3151  N   GLY A 399      -7.666  -4.900  -0.756  1.00  0.96           N  
ATOM   3152  CA  GLY A 399      -6.998  -3.930   0.098  1.00  0.96           C  
ATOM   3153  C   GLY A 399      -7.062  -4.288   1.571  1.00  0.96           C  
ATOM   3154  O   GLY A 399      -7.240  -5.455   1.924  1.00  0.96           O  
ATOM   3155  N   PHE A 400      -6.821  -3.308   2.429  1.00  0.97           N  
ATOM   3156  CA  PHE A 400      -6.751  -3.628   3.849  1.00  0.97           C  
ATOM   3157  C   PHE A 400      -7.335  -2.498   4.689  1.00  0.97           C  
ATOM   3158  CB  PHE A 400      -5.303  -3.900   4.270  1.00  0.97           C  
ATOM   3159  O   PHE A 400      -6.979  -2.339   5.858  1.00  0.97           O  
ATOM   3160  CG  PHE A 400      -4.308  -2.938   3.678  1.00  0.97           C  
ATOM   3161  CD1 PHE A 400      -3.508  -3.316   2.607  1.00  0.97           C  
ATOM   3162  CD2 PHE A 400      -4.174  -1.655   4.193  1.00  0.97           C  
ATOM   3163  CE1 PHE A 400      -2.586  -2.427   2.057  1.00  0.97           C  
ATOM   3164  CE2 PHE A 400      -3.255  -0.762   3.649  1.00  0.97           C  
ATOM   3165  CZ  PHE A 400      -2.462  -1.150   2.582  1.00  0.97           C  
ATOM   3166  N   LEU A 401      -8.203  -1.679   4.058  1.00  0.98           N  
ATOM   3167  CA  LEU A 401      -8.794  -0.556   4.777  1.00  0.98           C  
ATOM   3168  C   LEU A 401     -10.271  -0.810   5.061  1.00  0.98           C  
ATOM   3169  CB  LEU A 401      -8.631   0.739   3.977  1.00  0.98           C  
ATOM   3170  O   LEU A 401     -10.968  -1.419   4.246  1.00  0.98           O  
ATOM   3171  CG  LEU A 401      -7.197   1.156   3.648  1.00  0.98           C  
ATOM   3172  CD1 LEU A 401      -7.196   2.323   2.667  1.00  0.98           C  
ATOM   3173  CD2 LEU A 401      -6.440   1.520   4.921  1.00  0.98           C  
ATOM   3174  N   LEU A 402     -10.739  -0.340   6.197  1.00  0.97           N  
ATOM   3175  CA  LEU A 402     -12.126  -0.481   6.625  1.00  0.97           C  
ATOM   3176  C   LEU A 402     -12.740   0.880   6.936  1.00  0.97           C  
ATOM   3177  CB  LEU A 402     -12.218  -1.388   7.854  1.00  0.97           C  
ATOM   3178  O   LEU A 402     -12.157   1.675   7.677  1.00  0.97           O  
ATOM   3179  CG  LEU A 402     -13.612  -1.908   8.210  1.00  0.97           C  
ATOM   3180  CD1 LEU A 402     -14.131  -2.829   7.111  1.00  0.97           C  
ATOM   3181  CD2 LEU A 402     -13.586  -2.632   9.552  1.00  0.97           C  
ATOM   3182  N   TRP A 403     -13.879   1.156   6.330  1.00  0.98           N  
ATOM   3183  CA  TRP A 403     -14.638   2.385   6.542  1.00  0.98           C  
ATOM   3184  C   TRP A 403     -15.830   2.136   7.460  1.00  0.98           C  
ATOM   3185  CB  TRP A 403     -15.118   2.958   5.206  1.00  0.98           C  
ATOM   3186  O   TRP A 403     -16.605   1.202   7.243  1.00  0.98           O  
ATOM   3187  CG  TRP A 403     -15.832   4.271   5.328  1.00  0.98           C  
ATOM   3188  CD1 TRP A 403     -17.184   4.472   5.376  1.00  0.98           C  
ATOM   3189  CD2 TRP A 403     -15.230   5.566   5.411  1.00  0.98           C  
ATOM   3190  CE2 TRP A 403     -16.277   6.508   5.510  1.00  0.98           C  
ATOM   3191  CE3 TRP A 403     -13.905   6.021   5.414  1.00  0.98           C  
ATOM   3192  NE1 TRP A 403     -17.458   5.816   5.486  1.00  0.98           N  
ATOM   3193  CH2 TRP A 403     -14.734   8.300   5.610  1.00  0.98           C  
ATOM   3194  CZ2 TRP A 403     -16.040   7.881   5.610  1.00  0.98           C  
ATOM   3195  CZ3 TRP A 403     -13.670   7.388   5.513  1.00  0.98           C  
ATOM   3196  N   ILE A 404     -15.912   2.982   8.502  1.00  0.98           N  
ATOM   3197  CA  ILE A 404     -16.965   2.802   9.496  1.00  0.98           C  
ATOM   3198  C   ILE A 404     -17.785   4.084   9.617  1.00  0.98           C  
ATOM   3199  CB  ILE A 404     -16.383   2.406  10.871  1.00  0.98           C  
ATOM   3200  O   ILE A 404     -17.229   5.167   9.815  1.00  0.98           O  
ATOM   3201  CG1 ILE A 404     -15.476   1.177  10.734  1.00  0.98           C  
ATOM   3202  CG2 ILE A 404     -17.507   2.147  11.879  1.00  0.98           C  
ATOM   3203  CD1 ILE A 404     -14.476   1.016  11.871  1.00  0.98           C  
ATOM   3204  N   GLU A 405     -19.105   3.921   9.460  1.00  0.98           N  
ATOM   3205  CA  GLU A 405     -20.033   5.025   9.683  1.00  0.98           C  
ATOM   3206  C   GLU A 405     -20.724   4.900  11.038  1.00  0.98           C  
ATOM   3207  CB  GLU A 405     -21.076   5.086   8.564  1.00  0.98           C  
ATOM   3208  O   GLU A 405     -21.364   3.885  11.323  1.00  0.98           O  
ATOM   3209  CG  GLU A 405     -21.988   6.302   8.638  1.00  0.98           C  
ATOM   3210  CD  GLU A 405     -22.944   6.408   7.460  1.00  0.98           C  
ATOM   3211  OE1 GLU A 405     -24.029   7.013   7.612  1.00  0.98           O  
ATOM   3212  OE2 GLU A 405     -22.604   5.882   6.377  1.00  0.98           O  
ATOM   3213  N   LEU A 406     -20.554   5.997  11.845  1.00  0.97           N  
ATOM   3214  CA  LEU A 406     -21.116   6.026  13.191  1.00  0.97           C  
ATOM   3215  C   LEU A 406     -22.411   6.831  13.222  1.00  0.97           C  
ATOM   3216  CB  LEU A 406     -20.109   6.618  14.180  1.00  0.97           C  
ATOM   3217  O   LEU A 406     -22.758   7.494  12.242  1.00  0.97           O  
ATOM   3218  CG  LEU A 406     -18.739   5.942  14.240  1.00  0.97           C  
ATOM   3219  CD1 LEU A 406     -17.695   6.906  14.793  1.00  0.97           C  
ATOM   3220  CD2 LEU A 406     -18.804   4.674  15.085  1.00  0.97           C  
ATOM   3221  N   PRO A 407     -23.153   6.730  14.320  1.00  0.96           N  
ATOM   3222  CA  PRO A 407     -24.336   7.587  14.429  1.00  0.96           C  
ATOM   3223  C   PRO A 407     -24.022   9.061  14.185  1.00  0.96           C  
ATOM   3224  CB  PRO A 407     -24.804   7.360  15.869  1.00  0.96           C  
ATOM   3225  O   PRO A 407     -22.925   9.524  14.509  1.00  0.96           O  
ATOM   3226  CG  PRO A 407     -24.335   5.983  16.210  1.00  0.96           C  
ATOM   3227  CD  PRO A 407     -22.998   5.760  15.563  1.00  0.96           C  
ATOM   3228  N   GLU A 408     -24.941   9.777  13.594  1.00  0.94           N  
ATOM   3229  CA  GLU A 408     -24.770  11.137  13.094  1.00  0.94           C  
ATOM   3230  C   GLU A 408     -24.311  12.080  14.203  1.00  0.94           C  
ATOM   3231  CB  GLU A 408     -26.072  11.650  12.473  1.00  0.94           C  
ATOM   3232  O   GLU A 408     -23.605  13.056  13.942  1.00  0.94           O  
ATOM   3233  CG  GLU A 408     -26.349  11.099  11.082  1.00  0.94           C  
ATOM   3234  CD  GLU A 408     -27.582  11.705  10.431  1.00  0.94           C  
ATOM   3235  OE1 GLU A 408     -27.905  11.334   9.280  1.00  0.94           O  
ATOM   3236  OE2 GLU A 408     -28.231  12.558  11.078  1.00  0.94           O  
ATOM   3237  N   GLN A 409     -24.634  11.810  15.436  1.00  0.95           N  
ATOM   3238  CA  GLN A 409     -24.328  12.693  16.556  1.00  0.95           C  
ATOM   3239  C   GLN A 409     -22.849  12.622  16.924  1.00  0.95           C  
ATOM   3240  CB  GLN A 409     -25.189  12.339  17.770  1.00  0.95           C  
ATOM   3241  O   GLN A 409     -22.341  13.484  17.644  1.00  0.95           O  
ATOM   3242  CG  GLN A 409     -24.997  10.912  18.264  1.00  0.95           C  
ATOM   3243  CD  GLN A 409     -26.018   9.949  17.687  1.00  0.95           C  
ATOM   3244  NE2 GLN A 409     -26.370   8.926  18.459  1.00  0.95           N  
ATOM   3245  OE1 GLN A 409     -26.487  10.123  16.558  1.00  0.95           O  
ATOM   3246  N   VAL A 410     -22.152  11.578  16.484  1.00  0.97           N  
ATOM   3247  CA  VAL A 410     -20.743  11.404  16.818  1.00  0.97           C  
ATOM   3248  C   VAL A 410     -19.884  12.276  15.904  1.00  0.97           C  
ATOM   3249  CB  VAL A 410     -20.311   9.925  16.704  1.00  0.97           C  
ATOM   3250  O   VAL A 410     -19.999  12.203  14.679  1.00  0.97           O  
ATOM   3251  CG1 VAL A 410     -18.813   9.778  16.966  1.00  0.97           C  
ATOM   3252  CG2 VAL A 410     -21.113   9.059  17.673  1.00  0.97           C  
ATOM   3253  N   ASP A 411     -19.060  13.063  16.484  1.00  0.97           N  
ATOM   3254  CA  ASP A 411     -18.073  13.850  15.751  1.00  0.97           C  
ATOM   3255  C   ASP A 411     -16.685  13.222  15.852  1.00  0.97           C  
ATOM   3256  CB  ASP A 411     -18.039  15.288  16.272  1.00  0.97           C  
ATOM   3257  O   ASP A 411     -15.977  13.423  16.841  1.00  0.97           O  
ATOM   3258  CG  ASP A 411     -17.147  16.198  15.446  1.00  0.97           C  
ATOM   3259  OD1 ASP A 411     -16.373  15.693  14.604  1.00  0.97           O  
ATOM   3260  OD2 ASP A 411     -17.217  17.431  15.640  1.00  0.97           O  
ATOM   3261  N   MET A 412     -16.249  12.567  14.786  1.00  0.97           N  
ATOM   3262  CA  MET A 412     -15.026  11.769  14.810  1.00  0.97           C  
ATOM   3263  C   MET A 412     -13.792  12.665  14.789  1.00  0.97           C  
ATOM   3264  CB  MET A 412     -14.991  10.803  13.625  1.00  0.97           C  
ATOM   3265  O   MET A 412     -12.710  12.248  15.205  1.00  0.97           O  
ATOM   3266  CG  MET A 412     -15.699   9.484  13.888  1.00  0.97           C  
ATOM   3267  SD  MET A 412     -15.130   8.678  15.435  1.00  0.97           S  
ATOM   3268  CE  MET A 412     -13.446   8.208  14.951  1.00  0.97           C  
ATOM   3269  N   VAL A 413     -13.950  13.856  14.377  1.00  0.95           N  
ATOM   3270  CA  VAL A 413     -12.830  14.786  14.471  1.00  0.95           C  
ATOM   3271  C   VAL A 413     -12.469  15.014  15.937  1.00  0.95           C  
ATOM   3272  CB  VAL A 413     -13.151  16.133  13.786  1.00  0.95           C  
ATOM   3273  O   VAL A 413     -11.297  14.935  16.314  1.00  0.95           O  
ATOM   3274  CG1 VAL A 413     -12.032  17.144  14.031  1.00  0.95           C  
ATOM   3275  CG2 VAL A 413     -13.373  15.930  12.288  1.00  0.95           C  
ATOM   3276  N   CYS A 414     -13.482  15.234  16.774  1.00  0.96           N  
ATOM   3277  CA  CYS A 414     -13.285  15.448  18.204  1.00  0.96           C  
ATOM   3278  C   CYS A 414     -12.816  14.170  18.887  1.00  0.96           C  
ATOM   3279  CB  CYS A 414     -14.576  15.942  18.855  1.00  0.96           C  
ATOM   3280  O   CYS A 414     -11.872  14.195  19.680  1.00  0.96           O  
ATOM   3281  SG  CYS A 414     -15.055  17.608  18.351  1.00  0.96           S  
ATOM   3282  N   VAL A 415     -13.423  13.128  18.497  1.00  0.97           N  
ATOM   3283  CA  VAL A 415     -13.074  11.836  19.078  1.00  0.97           C  
ATOM   3284  C   VAL A 415     -11.625  11.491  18.742  1.00  0.97           C  
ATOM   3285  CB  VAL A 415     -14.017  10.717  18.581  1.00  0.97           C  
ATOM   3286  O   VAL A 415     -10.874  11.029  19.604  1.00  0.97           O  
ATOM   3287  CG1 VAL A 415     -13.540   9.351  19.071  1.00  0.97           C  
ATOM   3288  CG2 VAL A 415     -15.449  10.983  19.042  1.00  0.97           C  
ATOM   3289  N   ALA A 416     -11.223  11.672  17.470  1.00  0.96           N  
ATOM   3290  CA  ALA A 416      -9.863  11.381  17.024  1.00  0.96           C  
ATOM   3291  C   ALA A 416      -8.840  12.174  17.832  1.00  0.96           C  
ATOM   3292  CB  ALA A 416      -9.715  11.687  15.536  1.00  0.96           C  
ATOM   3293  O   ALA A 416      -7.782  11.651  18.189  1.00  0.96           O  
ATOM   3294  N   ARG A 417      -9.095  13.395  18.135  1.00  0.93           N  
ATOM   3295  CA  ARG A 417      -8.209  14.223  18.948  1.00  0.93           C  
ATOM   3296  C   ARG A 417      -8.052  13.644  20.350  1.00  0.93           C  
ATOM   3297  CB  ARG A 417      -8.737  15.657  19.029  1.00  0.93           C  
ATOM   3298  O   ARG A 417      -6.946  13.608  20.892  1.00  0.93           O  
ATOM   3299  CG  ARG A 417      -8.516  16.467  17.761  1.00  0.93           C  
ATOM   3300  CD  ARG A 417      -8.994  17.904  17.920  1.00  0.93           C  
ATOM   3301  NE  ARG A 417      -8.946  18.631  16.655  1.00  0.93           N  
ATOM   3302  NH1 ARG A 417     -10.679  20.067  17.176  1.00  0.93           N  
ATOM   3303  NH2 ARG A 417      -9.616  20.232  15.151  1.00  0.93           N  
ATOM   3304  CZ  ARG A 417      -9.747  19.642  16.330  1.00  0.93           C  
ATOM   3305  N   GLN A 418      -9.161  13.162  20.916  1.00  0.95           N  
ATOM   3306  CA  GLN A 418      -9.131  12.541  22.236  1.00  0.95           C  
ATOM   3307  C   GLN A 418      -8.329  11.243  22.216  1.00  0.95           C  
ATOM   3308  CB  GLN A 418     -10.552  12.272  22.735  1.00  0.95           C  
ATOM   3309  O   GLN A 418      -7.534  10.985  23.122  1.00  0.95           O  
ATOM   3310  CG  GLN A 418     -11.344  13.535  23.047  1.00  0.95           C  
ATOM   3311  CD  GLN A 418     -12.785  13.246  23.424  1.00  0.95           C  
ATOM   3312  NE2 GLN A 418     -13.515  14.285  23.814  1.00  0.95           N  
ATOM   3313  OE1 GLN A 418     -13.238  12.099  23.365  1.00  0.95           O  
ATOM   3314  N   LEU A 419      -8.511  10.507  21.216  1.00  0.96           N  
ATOM   3315  CA  LEU A 419      -7.827   9.226  21.078  1.00  0.96           C  
ATOM   3316  C   LEU A 419      -6.319   9.424  20.967  1.00  0.96           C  
ATOM   3317  CB  LEU A 419      -8.346   8.471  19.851  1.00  0.96           C  
ATOM   3318  O   LEU A 419      -5.543   8.612  21.474  1.00  0.96           O  
ATOM   3319  CG  LEU A 419      -9.757   7.892  19.958  1.00  0.96           C  
ATOM   3320  CD1 LEU A 419     -10.230   7.393  18.597  1.00  0.96           C  
ATOM   3321  CD2 LEU A 419      -9.798   6.769  20.989  1.00  0.96           C  
ATOM   3322  N   CYS A 420      -5.974  10.442  20.260  1.00  0.93           N  
ATOM   3323  CA  CYS A 420      -4.557  10.750  20.104  1.00  0.93           C  
ATOM   3324  C   CYS A 420      -3.887  10.939  21.460  1.00  0.93           C  
ATOM   3325  CB  CYS A 420      -4.372  12.007  19.254  1.00  0.93           C  
ATOM   3326  O   CYS A 420      -2.747  10.516  21.658  1.00  0.93           O  
ATOM   3327  SG  CYS A 420      -2.660  12.305  18.759  1.00  0.93           S  
ATOM   3328  N   ARG A 421      -4.577  11.512  22.444  1.00  0.92           N  
ATOM   3329  CA  ARG A 421      -4.061  11.672  23.799  1.00  0.92           C  
ATOM   3330  C   ARG A 421      -3.885  10.319  24.481  1.00  0.92           C  
ATOM   3331  CB  ARG A 421      -4.991  12.559  24.629  1.00  0.92           C  
ATOM   3332  O   ARG A 421      -3.046  10.172  25.372  1.00  0.92           O  
ATOM   3333  CG  ARG A 421      -5.049  14.003  24.155  1.00  0.92           C  
ATOM   3334  CD  ARG A 421      -6.059  14.818  24.951  1.00  0.92           C  
ATOM   3335  NE  ARG A 421      -6.209  16.166  24.412  1.00  0.92           N  
ATOM   3336  NH1 ARG A 421      -8.162  16.629  25.556  1.00  0.92           N  
ATOM   3337  NH2 ARG A 421      -7.244  18.201  24.163  1.00  0.92           N  
ATOM   3338  CZ  ARG A 421      -7.204  16.996  24.712  1.00  0.92           C  
ATOM   3339  N   MET A 422      -4.571   9.341  23.949  1.00  0.94           N  
ATOM   3340  CA  MET A 422      -4.480   7.975  24.456  1.00  0.94           C  
ATOM   3341  C   MET A 422      -3.524   7.142  23.609  1.00  0.94           C  
ATOM   3342  CB  MET A 422      -5.862   7.318  24.485  1.00  0.94           C  
ATOM   3343  O   MET A 422      -3.559   5.911  23.655  1.00  0.94           O  
ATOM   3344  CG  MET A 422      -6.862   8.033  25.378  1.00  0.94           C  
ATOM   3345  SD  MET A 422      -8.567   7.382  25.187  1.00  0.94           S  
ATOM   3346  CE  MET A 422      -8.351   5.715  25.870  1.00  0.94           C  
ATOM   3347  N   LYS A 423      -2.806   7.785  22.753  1.00  0.96           N  
ATOM   3348  CA  LYS A 423      -1.792   7.181  21.892  1.00  0.96           C  
ATOM   3349  C   LYS A 423      -2.426   6.236  20.876  1.00  0.96           C  
ATOM   3350  CB  LYS A 423      -0.755   6.431  22.730  1.00  0.96           C  
ATOM   3351  O   LYS A 423      -1.874   5.175  20.578  1.00  0.96           O  
ATOM   3352  CG  LYS A 423      -0.039   7.300  23.753  1.00  0.96           C  
ATOM   3353  CD  LYS A 423       0.773   8.400  23.082  1.00  0.96           C  
ATOM   3354  CE  LYS A 423       1.580   9.199  24.096  1.00  0.96           C  
ATOM   3355  NZ  LYS A 423       2.257  10.371  23.466  1.00  0.96           N  
ATOM   3356  N   ILE A 424      -3.637   6.537  20.469  1.00  0.96           N  
ATOM   3357  CA  ILE A 424      -4.346   5.837  19.404  1.00  0.96           C  
ATOM   3358  C   ILE A 424      -4.670   6.810  18.272  1.00  0.96           C  
ATOM   3359  CB  ILE A 424      -5.640   5.174  19.927  1.00  0.96           C  
ATOM   3360  O   ILE A 424      -5.277   7.858  18.502  1.00  0.96           O  
ATOM   3361  CG1 ILE A 424      -5.313   4.165  21.034  1.00  0.96           C  
ATOM   3362  CG2 ILE A 424      -6.404   4.502  18.782  1.00  0.96           C  
ATOM   3363  CD1 ILE A 424      -6.531   3.680  21.809  1.00  0.96           C  
ATOM   3364  N   GLN A 425      -4.304   6.415  17.113  1.00  0.96           N  
ATOM   3365  CA  GLN A 425      -4.550   7.285  15.968  1.00  0.96           C  
ATOM   3366  C   GLN A 425      -5.482   6.618  14.961  1.00  0.96           C  
ATOM   3367  CB  GLN A 425      -3.233   7.668  15.291  1.00  0.96           C  
ATOM   3368  O   GLN A 425      -5.257   5.474  14.561  1.00  0.96           O  
ATOM   3369  CG  GLN A 425      -3.386   8.717  14.197  1.00  0.96           C  
ATOM   3370  CD  GLN A 425      -2.086   8.997  13.467  1.00  0.96           C  
ATOM   3371  NE2 GLN A 425      -1.745  10.274  13.332  1.00  0.96           N  
ATOM   3372  OE1 GLN A 425      -1.393   8.073  13.028  1.00  0.96           O  
ATOM   3373  N   VAL A 426      -6.504   7.338  14.510  1.00  0.96           N  
ATOM   3374  CA  VAL A 426      -7.441   6.929  13.469  1.00  0.96           C  
ATOM   3375  C   VAL A 426      -7.603   8.053  12.448  1.00  0.96           C  
ATOM   3376  CB  VAL A 426      -8.815   6.545  14.062  1.00  0.96           C  
ATOM   3377  O   VAL A 426      -7.221   9.196  12.709  1.00  0.96           O  
ATOM   3378  CG1 VAL A 426      -8.685   5.340  14.991  1.00  0.96           C  
ATOM   3379  CG2 VAL A 426      -9.426   7.732  14.803  1.00  0.96           C  
ATOM   3380  N   ALA A 427      -8.078   7.674  11.206  1.00  0.97           N  
ATOM   3381  CA  ALA A 427      -8.357   8.695  10.199  1.00  0.97           C  
ATOM   3382  C   ALA A 427      -9.823   9.117  10.239  1.00  0.97           C  
ATOM   3383  CB  ALA A 427      -7.991   8.184   8.808  1.00  0.97           C  
ATOM   3384  O   ALA A 427     -10.709   8.343   9.869  1.00  0.97           O  
ATOM   3385  N   ALA A 428     -10.025  10.348  10.679  1.00  0.97           N  
ATOM   3386  CA  ALA A 428     -11.394  10.856  10.698  1.00  0.97           C  
ATOM   3387  C   ALA A 428     -11.934  11.034   9.282  1.00  0.97           C  
ATOM   3388  CB  ALA A 428     -11.460  12.179  11.459  1.00  0.97           C  
ATOM   3389  O   ALA A 428     -11.187  11.388   8.366  1.00  0.97           O  
ATOM   3390  N   GLY A 429     -13.246  10.767   9.074  1.00  0.97           N  
ATOM   3391  CA  GLY A 429     -13.884  10.780   7.767  1.00  0.97           C  
ATOM   3392  C   GLY A 429     -13.797  12.126   7.074  1.00  0.97           C  
ATOM   3393  O   GLY A 429     -13.794  12.198   5.843  1.00  0.97           O  
ATOM   3394  N   SER A 430     -13.669  13.210   7.852  1.00  0.96           N  
ATOM   3395  CA  SER A 430     -13.716  14.559   7.298  1.00  0.96           C  
ATOM   3396  C   SER A 430     -12.560  14.802   6.333  1.00  0.96           C  
ATOM   3397  CB  SER A 430     -13.682  15.600   8.419  1.00  0.96           C  
ATOM   3398  O   SER A 430     -12.679  15.602   5.403  1.00  0.96           O  
ATOM   3399  OG  SER A 430     -12.531  15.432   9.227  1.00  0.96           O  
ATOM   3400  N   ILE A 431     -11.454  14.141   6.511  1.00  0.96           N  
ATOM   3401  CA  ILE A 431     -10.287  14.371   5.666  1.00  0.96           C  
ATOM   3402  C   ILE A 431     -10.498  13.713   4.304  1.00  0.96           C  
ATOM   3403  CB  ILE A 431      -8.997  13.835   6.325  1.00  0.96           C  
ATOM   3404  O   ILE A 431      -9.716  13.928   3.375  1.00  0.96           O  
ATOM   3405  CG1 ILE A 431      -9.070  12.311   6.482  1.00  0.96           C  
ATOM   3406  CG2 ILE A 431      -8.760  14.513   7.678  1.00  0.96           C  
ATOM   3407  CD1 ILE A 431      -7.760  11.671   6.919  1.00  0.96           C  
ATOM   3408  N   PHE A 432     -11.556  12.901   4.115  1.00  0.96           N  
ATOM   3409  CA  PHE A 432     -11.826  12.194   2.869  1.00  0.96           C  
ATOM   3410  C   PHE A 432     -12.849  12.950   2.029  1.00  0.96           C  
ATOM   3411  CB  PHE A 432     -12.326  10.774   3.152  1.00  0.96           C  
ATOM   3412  O   PHE A 432     -13.482  12.372   1.143  1.00  0.96           O  
ATOM   3413  CG  PHE A 432     -11.297   9.887   3.799  1.00  0.96           C  
ATOM   3414  CD1 PHE A 432     -10.395   9.166   3.026  1.00  0.96           C  
ATOM   3415  CD2 PHE A 432     -11.232   9.773   5.182  1.00  0.96           C  
ATOM   3416  CE1 PHE A 432      -9.442   8.344   3.623  1.00  0.96           C  
ATOM   3417  CE2 PHE A 432     -10.282   8.953   5.785  1.00  0.96           C  
ATOM   3418  CZ  PHE A 432      -9.389   8.239   5.004  1.00  0.96           C  
ATOM   3419  N   SER A 433     -13.090  14.197   2.396  1.00  0.95           N  
ATOM   3420  CA  SER A 433     -14.003  15.086   1.684  1.00  0.95           C  
ATOM   3421  C   SER A 433     -13.395  16.473   1.505  1.00  0.95           C  
ATOM   3422  CB  SER A 433     -15.334  15.195   2.428  1.00  0.95           C  
ATOM   3423  O   SER A 433     -12.770  17.006   2.424  1.00  0.95           O  
ATOM   3424  OG  SER A 433     -16.186  16.137   1.798  1.00  0.95           O  
ATOM   3425  N   ALA A 434     -13.678  17.061   0.348  1.00  0.92           N  
ATOM   3426  CA  ALA A 434     -13.210  18.423   0.104  1.00  0.92           C  
ATOM   3427  C   ALA A 434     -13.978  19.428   0.959  1.00  0.92           C  
ATOM   3428  CB  ALA A 434     -13.345  18.775  -1.375  1.00  0.92           C  
ATOM   3429  O   ALA A 434     -13.446  20.480   1.318  1.00  0.92           O  
ATOM   3430  N   SER A 435     -15.147  19.146   1.359  1.00  0.88           N  
ATOM   3431  CA  SER A 435     -16.030  20.079   2.052  1.00  0.88           C  
ATOM   3432  C   SER A 435     -16.176  19.710   3.525  1.00  0.88           C  
ATOM   3433  CB  SER A 435     -17.406  20.111   1.387  1.00  0.88           C  
ATOM   3434  O   SER A 435     -17.048  20.238   4.218  1.00  0.88           O  
ATOM   3435  OG  SER A 435     -17.968  18.811   1.329  1.00  0.88           O  
ATOM   3436  N   GLY A 436     -15.392  18.677   3.960  1.00  0.91           N  
ATOM   3437  CA  GLY A 436     -15.393  18.301   5.365  1.00  0.91           C  
ATOM   3438  C   GLY A 436     -16.578  17.435   5.750  1.00  0.91           C  
ATOM   3439  O   GLY A 436     -16.970  17.394   6.918  1.00  0.91           O  
ATOM   3440  N   LYS A 437     -17.177  16.716   4.725  1.00  0.92           N  
ATOM   3441  CA  LYS A 437     -18.251  15.764   4.991  1.00  0.92           C  
ATOM   3442  C   LYS A 437     -17.742  14.573   5.798  1.00  0.92           C  
ATOM   3443  CB  LYS A 437     -18.877  15.281   3.682  1.00  0.92           C  
ATOM   3444  O   LYS A 437     -16.556  14.499   6.125  1.00  0.92           O  
ATOM   3445  CG  LYS A 437     -19.585  16.373   2.894  1.00  0.92           C  
ATOM   3446  CD  LYS A 437     -20.242  15.819   1.636  1.00  0.92           C  
ATOM   3447  CE  LYS A 437     -21.002  16.899   0.879  1.00  0.92           C  
ATOM   3448  NZ  LYS A 437     -21.618  16.369  -0.374  1.00  0.92           N  
ATOM   3449  N   TYR A 438     -18.608  13.797   6.298  1.00  0.95           N  
ATOM   3450  CA  TYR A 438     -18.395  12.486   6.901  1.00  0.95           C  
ATOM   3451  C   TYR A 438     -17.767  12.616   8.283  1.00  0.95           C  
ATOM   3452  CB  TYR A 438     -17.506  11.619   6.003  1.00  0.95           C  
ATOM   3453  O   TYR A 438     -16.843  11.873   8.625  1.00  0.95           O  
ATOM   3454  CG  TYR A 438     -17.976  11.548   4.570  1.00  0.95           C  
ATOM   3455  CD1 TYR A 438     -19.174  10.918   4.241  1.00  0.95           C  
ATOM   3456  CD2 TYR A 438     -17.224  12.109   3.544  1.00  0.95           C  
ATOM   3457  CE1 TYR A 438     -19.611  10.848   2.922  1.00  0.95           C  
ATOM   3458  CE2 TYR A 438     -17.651  12.045   2.222  1.00  0.95           C  
ATOM   3459  OH  TYR A 438     -19.271  11.348   0.614  1.00  0.95           O  
ATOM   3460  CZ  TYR A 438     -18.844  11.414   1.921  1.00  0.95           C  
ATOM   3461  N   ARG A 439     -18.205  13.617   9.066  1.00  0.96           N  
ATOM   3462  CA  ARG A 439     -17.633  13.885  10.381  1.00  0.96           C  
ATOM   3463  C   ARG A 439     -17.944  12.753  11.355  1.00  0.96           C  
ATOM   3464  CB  ARG A 439     -18.156  15.212  10.935  1.00  0.96           C  
ATOM   3465  O   ARG A 439     -17.314  12.643  12.408  1.00  0.96           O  
ATOM   3466  CG  ARG A 439     -17.619  16.436  10.212  1.00  0.96           C  
ATOM   3467  CD  ARG A 439     -18.112  17.729  10.847  1.00  0.96           C  
ATOM   3468  NE  ARG A 439     -17.631  17.873  12.218  1.00  0.96           N  
ATOM   3469  NH1 ARG A 439     -15.528  18.620  11.621  1.00  0.96           N  
ATOM   3470  NH2 ARG A 439     -16.081  18.388  13.833  1.00  0.96           N  
ATOM   3471  CZ  ARG A 439     -16.415  18.294  12.554  1.00  0.96           C  
ATOM   3472  N   ASN A 440     -18.933  11.943  11.003  1.00  0.97           N  
ATOM   3473  CA  ASN A 440     -19.274  10.811  11.857  1.00  0.97           C  
ATOM   3474  C   ASN A 440     -18.621   9.522  11.368  1.00  0.97           C  
ATOM   3475  CB  ASN A 440     -20.792  10.640  11.940  1.00  0.97           C  
ATOM   3476  O   ASN A 440     -19.070   8.426  11.708  1.00  0.97           O  
ATOM   3477  CG  ASN A 440     -21.423  10.360  10.590  1.00  0.97           C  
ATOM   3478  ND2 ASN A 440     -22.316   9.379  10.544  1.00  0.97           N  
ATOM   3479  OD1 ASN A 440     -21.109  11.020   9.596  1.00  0.97           O  
ATOM   3480  N   CYS A 441     -17.688   9.600  10.437  1.00  0.98           N  
ATOM   3481  CA  CYS A 441     -17.063   8.416   9.858  1.00  0.98           C  
ATOM   3482  C   CYS A 441     -15.586   8.343  10.228  1.00  0.98           C  
ATOM   3483  CB  CYS A 441     -17.219   8.417   8.338  1.00  0.98           C  
ATOM   3484  O   CYS A 441     -14.982   9.354  10.590  1.00  0.98           O  
ATOM   3485  SG  CYS A 441     -18.937   8.429   7.782  1.00  0.98           S  
ATOM   3486  N   LEU A 442     -15.023   7.095  10.175  1.00  0.98           N  
ATOM   3487  CA  LEU A 442     -13.589   6.883  10.340  1.00  0.98           C  
ATOM   3488  C   LEU A 442     -13.102   5.746   9.448  1.00  0.98           C  
ATOM   3489  CB  LEU A 442     -13.257   6.579  11.803  1.00  0.98           C  
ATOM   3490  O   LEU A 442     -13.883   4.871   9.068  1.00  0.98           O  
ATOM   3491  CG  LEU A 442     -13.694   5.210  12.327  1.00  0.98           C  
ATOM   3492  CD1 LEU A 442     -12.707   4.704  13.374  1.00  0.98           C  
ATOM   3493  CD2 LEU A 442     -15.104   5.282  12.903  1.00  0.98           C  
ATOM   3494  N   ARG A 443     -11.816   5.796   9.055  1.00  0.98           N  
ATOM   3495  CA  ARG A 443     -11.121   4.747   8.316  1.00  0.98           C  
ATOM   3496  C   ARG A 443     -10.013   4.124   9.159  1.00  0.98           C  
ATOM   3497  CB  ARG A 443     -10.538   5.302   7.014  1.00  0.98           C  
ATOM   3498  O   ARG A 443      -9.278   4.833   9.850  1.00  0.98           O  
ATOM   3499  CG  ARG A 443      -9.825   4.262   6.165  1.00  0.98           C  
ATOM   3500  CD  ARG A 443      -8.335   4.552   6.052  1.00  0.98           C  
ATOM   3501  NE  ARG A 443      -8.067   5.986   5.997  1.00  0.98           N  
ATOM   3502  NH1 ARG A 443      -5.801   5.759   5.612  1.00  0.98           N  
ATOM   3503  NH2 ARG A 443      -6.739   7.845   5.758  1.00  0.98           N  
ATOM   3504  CZ  ARG A 443      -6.870   6.527   5.789  1.00  0.98           C  
ATOM   3505  N   ILE A 444      -9.937   2.782   9.132  1.00  0.97           N  
ATOM   3506  CA  ILE A 444      -8.871   2.146   9.897  1.00  0.97           C  
ATOM   3507  C   ILE A 444      -8.078   1.204   8.993  1.00  0.97           C  
ATOM   3508  CB  ILE A 444      -9.431   1.376  11.114  1.00  0.97           C  
ATOM   3509  O   ILE A 444      -8.624   0.641   8.042  1.00  0.97           O  
ATOM   3510  CG1 ILE A 444     -10.425   0.302  10.655  1.00  0.97           C  
ATOM   3511  CG2 ILE A 444     -10.085   2.339  12.109  1.00  0.97           C  
ATOM   3512  CD1 ILE A 444     -10.901  -0.618  11.771  1.00  0.97           C  
ATOM   3513  N   ASN A 445      -6.783   1.041   9.342  1.00  0.97           N  
ATOM   3514  CA  ASN A 445      -5.839   0.158   8.665  1.00  0.97           C  
ATOM   3515  C   ASN A 445      -5.844  -1.241   9.276  1.00  0.97           C  
ATOM   3516  CB  ASN A 445      -4.428   0.749   8.704  1.00  0.97           C  
ATOM   3517  O   ASN A 445      -5.535  -1.408  10.457  1.00  0.97           O  
ATOM   3518  CG  ASN A 445      -3.420  -0.097   7.953  1.00  0.97           C  
ATOM   3519  ND2 ASN A 445      -2.201   0.412   7.820  1.00  0.97           N  
ATOM   3520  OD1 ASN A 445      -3.733  -1.199   7.496  1.00  0.97           O  
ATOM   3521  N   CYS A 446      -6.051  -2.247   8.393  1.00  0.97           N  
ATOM   3522  CA  CYS A 446      -6.151  -3.612   8.897  1.00  0.97           C  
ATOM   3523  C   CYS A 446      -5.021  -4.478   8.353  1.00  0.97           C  
ATOM   3524  CB  CYS A 446      -7.500  -4.224   8.522  1.00  0.97           C  
ATOM   3525  O   CYS A 446      -5.138  -5.704   8.311  1.00  0.97           O  
ATOM   3526  SG  CYS A 446      -8.919  -3.288   9.134  1.00  0.97           S  
ATOM   3527  N   ALA A 447      -3.986  -3.908   7.885  1.00  0.96           N  
ATOM   3528  CA  ALA A 447      -2.890  -4.633   7.248  1.00  0.96           C  
ATOM   3529  C   ALA A 447      -1.901  -5.156   8.286  1.00  0.96           C  
ATOM   3530  CB  ALA A 447      -2.175  -3.738   6.239  1.00  0.96           C  
ATOM   3531  O   ALA A 447      -1.202  -6.143   8.044  1.00  0.96           O  
ATOM   3532  N   LEU A 448      -1.803  -4.533   9.447  1.00  0.90           N  
ATOM   3533  CA  LEU A 448      -0.785  -4.860  10.440  1.00  0.90           C  
ATOM   3534  C   LEU A 448      -1.136  -6.150  11.173  1.00  0.90           C  
ATOM   3535  CB  LEU A 448      -0.629  -3.714  11.444  1.00  0.90           C  
ATOM   3536  O   LEU A 448      -2.309  -6.523  11.254  1.00  0.90           O  
ATOM   3537  CG  LEU A 448      -0.288  -2.343  10.860  1.00  0.90           C  
ATOM   3538  CD1 LEU A 448      -0.305  -1.281  11.955  1.00  0.90           C  
ATOM   3539  CD2 LEU A 448       1.069  -2.380  10.166  1.00  0.90           C  
ATOM   3540  N   PRO A 449      -0.077  -6.905  11.619  1.00  0.88           N  
ATOM   3541  CA  PRO A 449      -0.300  -8.183  12.300  1.00  0.88           C  
ATOM   3542  C   PRO A 449      -1.273  -8.065  13.471  1.00  0.88           C  
ATOM   3543  CB  PRO A 449       1.098  -8.572  12.787  1.00  0.88           C  
ATOM   3544  O   PRO A 449      -1.220  -7.091  14.227  1.00  0.88           O  
ATOM   3545  CG  PRO A 449       2.035  -7.836  11.886  1.00  0.88           C  
ATOM   3546  CD  PRO A 449       1.389  -6.544  11.477  1.00  0.88           C  
ATOM   3547  N   LEU A 450      -2.066  -8.964  13.530  1.00  0.90           N  
ATOM   3548  CA  LEU A 450      -3.023  -9.025  14.631  1.00  0.90           C  
ATOM   3549  C   LEU A 450      -2.303  -9.093  15.973  1.00  0.90           C  
ATOM   3550  CB  LEU A 450      -3.946 -10.235  14.472  1.00  0.90           C  
ATOM   3551  O   LEU A 450      -1.353  -9.863  16.135  1.00  0.90           O  
ATOM   3552  CG  LEU A 450      -4.842 -10.247  13.232  1.00  0.90           C  
ATOM   3553  CD1 LEU A 450      -5.489 -11.617  13.058  1.00  0.90           C  
ATOM   3554  CD2 LEU A 450      -5.904  -9.157  13.330  1.00  0.90           C  
ATOM   3555  N   SER A 451      -2.660  -8.222  16.936  1.00  0.93           N  
ATOM   3556  CA  SER A 451      -2.062  -8.210  18.267  1.00  0.93           C  
ATOM   3557  C   SER A 451      -3.062  -7.739  19.318  1.00  0.93           C  
ATOM   3558  CB  SER A 451      -0.825  -7.311  18.291  1.00  0.93           C  
ATOM   3559  O   SER A 451      -4.099  -7.164  18.982  1.00  0.93           O  
ATOM   3560  OG  SER A 451      -1.195  -5.944  18.242  1.00  0.93           O  
ATOM   3561  N   GLU A 452      -2.772  -8.093  20.592  1.00  0.95           N  
ATOM   3562  CA  GLU A 452      -3.592  -7.626  21.706  1.00  0.95           C  
ATOM   3563  C   GLU A 452      -3.630  -6.101  21.762  1.00  0.95           C  
ATOM   3564  CB  GLU A 452      -3.071  -8.188  23.031  1.00  0.95           C  
ATOM   3565  O   GLU A 452      -4.647  -5.514  22.137  1.00  0.95           O  
ATOM   3566  CG  GLU A 452      -3.988  -7.922  24.216  1.00  0.95           C  
ATOM   3567  CD  GLU A 452      -5.392  -8.473  24.023  1.00  0.95           C  
ATOM   3568  OE1 GLU A 452      -6.345  -7.930  24.626  1.00  0.95           O  
ATOM   3569  OE2 GLU A 452      -5.540  -9.456  23.263  1.00  0.95           O  
ATOM   3570  N   THR A 453      -2.524  -5.455  21.342  1.00  0.95           N  
ATOM   3571  CA  THR A 453      -2.426  -4.000  21.307  1.00  0.95           C  
ATOM   3572  C   THR A 453      -3.521  -3.404  20.427  1.00  0.95           C  
ATOM   3573  CB  THR A 453      -1.047  -3.546  20.794  1.00  0.95           C  
ATOM   3574  O   THR A 453      -4.220  -2.477  20.840  1.00  0.95           O  
ATOM   3575  CG2 THR A 453      -0.969  -2.026  20.698  1.00  0.95           C  
ATOM   3576  OG1 THR A 453      -0.032  -4.009  21.693  1.00  0.95           O  
ATOM   3577  N   TYR A 454      -3.726  -3.964  19.206  1.00  0.95           N  
ATOM   3578  CA  TYR A 454      -4.718  -3.471  18.258  1.00  0.95           C  
ATOM   3579  C   TYR A 454      -6.131  -3.788  18.733  1.00  0.95           C  
ATOM   3580  CB  TYR A 454      -4.485  -4.078  16.871  1.00  0.95           C  
ATOM   3581  O   TYR A 454      -7.040  -2.966  18.590  1.00  0.95           O  
ATOM   3582  CG  TYR A 454      -3.259  -3.543  16.172  1.00  0.95           C  
ATOM   3583  CD1 TYR A 454      -3.238  -2.250  15.654  1.00  0.95           C  
ATOM   3584  CD2 TYR A 454      -2.121  -4.328  16.028  1.00  0.95           C  
ATOM   3585  CE1 TYR A 454      -2.111  -1.753  15.007  1.00  0.95           C  
ATOM   3586  CE2 TYR A 454      -0.988  -3.842  15.383  1.00  0.95           C  
ATOM   3587  OH  TYR A 454       0.126  -2.068  14.238  1.00  0.95           O  
ATOM   3588  CZ  TYR A 454      -0.993  -2.555  14.877  1.00  0.95           C  
ATOM   3589  N   ARG A 455      -6.281  -4.937  19.288  1.00  0.95           N  
ATOM   3590  CA  ARG A 455      -7.580  -5.301  19.843  1.00  0.95           C  
ATOM   3591  C   ARG A 455      -7.996  -4.332  20.945  1.00  0.95           C  
ATOM   3592  CB  ARG A 455      -7.552  -6.731  20.385  1.00  0.95           C  
ATOM   3593  O   ARG A 455      -9.129  -3.846  20.957  1.00  0.95           O  
ATOM   3594  CG  ARG A 455      -8.900  -7.227  20.885  1.00  0.95           C  
ATOM   3595  CD  ARG A 455      -8.828  -8.671  21.362  1.00  0.95           C  
ATOM   3596  NE  ARG A 455     -10.110  -9.128  21.891  1.00  0.95           N  
ATOM   3597  NH1 ARG A 455      -9.251 -11.015  22.910  1.00  0.95           N  
ATOM   3598  NH2 ARG A 455     -11.492 -10.553  23.046  1.00  0.95           N  
ATOM   3599  CZ  ARG A 455     -10.282 -10.231  22.615  1.00  0.95           C  
ATOM   3600  N   GLU A 456      -7.102  -4.048  21.901  1.00  0.97           N  
ATOM   3601  CA  GLU A 456      -7.367  -3.120  22.996  1.00  0.97           C  
ATOM   3602  C   GLU A 456      -7.646  -1.714  22.473  1.00  0.97           C  
ATOM   3603  CB  GLU A 456      -6.190  -3.093  23.974  1.00  0.97           C  
ATOM   3604  O   GLU A 456      -8.529  -1.021  22.983  1.00  0.97           O  
ATOM   3605  CG  GLU A 456      -6.431  -2.230  25.204  1.00  0.97           C  
ATOM   3606  CD  GLU A 456      -7.674  -2.630  25.984  1.00  0.97           C  
ATOM   3607  OE1 GLU A 456      -8.270  -1.763  26.662  1.00  0.97           O  
ATOM   3608  OE2 GLU A 456      -8.054  -3.820  25.916  1.00  0.97           O  
ATOM   3609  N   ALA A 457      -6.869  -1.307  21.444  1.00  0.97           N  
ATOM   3610  CA  ALA A 457      -7.076   0.003  20.834  1.00  0.97           C  
ATOM   3611  C   ALA A 457      -8.486   0.125  20.263  1.00  0.97           C  
ATOM   3612  CB  ALA A 457      -6.039   0.251  19.741  1.00  0.97           C  
ATOM   3613  O   ALA A 457      -9.149   1.149  20.444  1.00  0.97           O  
ATOM   3614  N   LEU A 458      -8.978  -0.866  19.558  1.00  0.97           N  
ATOM   3615  CA  LEU A 458     -10.323  -0.858  18.992  1.00  0.97           C  
ATOM   3616  C   LEU A 458     -11.376  -0.797  20.093  1.00  0.97           C  
ATOM   3617  CB  LEU A 458     -10.546  -2.099  18.124  1.00  0.97           C  
ATOM   3618  O   LEU A 458     -12.401  -0.130  19.941  1.00  0.97           O  
ATOM   3619  CG  LEU A 458      -9.886  -2.090  16.744  1.00  0.97           C  
ATOM   3620  CD1 LEU A 458     -10.069  -3.440  16.060  1.00  0.97           C  
ATOM   3621  CD2 LEU A 458     -10.459  -0.967  15.885  1.00  0.97           C  
ATOM   3622  N   LYS A 459     -11.131  -1.537  21.186  1.00  0.98           N  
ATOM   3623  CA  LYS A 459     -12.024  -1.465  22.339  1.00  0.98           C  
ATOM   3624  C   LYS A 459     -12.117  -0.039  22.874  1.00  0.98           C  
ATOM   3625  CB  LYS A 459     -11.550  -2.410  23.445  1.00  0.98           C  
ATOM   3626  O   LYS A 459     -13.213   0.466  23.123  1.00  0.98           O  
ATOM   3627  CG  LYS A 459     -12.490  -2.485  24.639  1.00  0.98           C  
ATOM   3628  CD  LYS A 459     -11.990  -3.475  25.683  1.00  0.98           C  
ATOM   3629  CE  LYS A 459     -12.905  -3.517  26.899  1.00  0.98           C  
ATOM   3630  NZ  LYS A 459     -12.396  -4.456  27.943  1.00  0.98           N  
ATOM   3631  N   GLN A 460     -10.992   0.637  23.055  1.00  0.98           N  
ATOM   3632  CA  GLN A 460     -10.935   2.008  23.551  1.00  0.98           C  
ATOM   3633  C   GLN A 460     -11.634   2.969  22.595  1.00  0.98           C  
ATOM   3634  CB  GLN A 460      -9.484   2.442  23.764  1.00  0.98           C  
ATOM   3635  O   GLN A 460     -12.300   3.911  23.029  1.00  0.98           O  
ATOM   3636  CG  GLN A 460      -8.801   1.752  24.937  1.00  0.98           C  
ATOM   3637  CD  GLN A 460      -7.348   2.161  25.094  1.00  0.98           C  
ATOM   3638  NE2 GLN A 460      -6.655   1.536  26.039  1.00  0.98           N  
ATOM   3639  OE1 GLN A 460      -6.853   3.031  24.371  1.00  0.98           O  
ATOM   3640  N   ILE A 461     -11.499   2.687  21.306  1.00  0.98           N  
ATOM   3641  CA  ILE A 461     -12.205   3.491  20.314  1.00  0.98           C  
ATOM   3642  C   ILE A 461     -13.712   3.339  20.506  1.00  0.98           C  
ATOM   3643  CB  ILE A 461     -11.804   3.094  18.876  1.00  0.98           C  
ATOM   3644  O   ILE A 461     -14.446   4.331  20.517  1.00  0.98           O  
ATOM   3645  CG1 ILE A 461     -10.321   3.394  18.633  1.00  0.98           C  
ATOM   3646  CG2 ILE A 461     -12.684   3.817  17.852  1.00  0.98           C  
ATOM   3647  CD1 ILE A 461      -9.782   2.831  17.325  1.00  0.98           C  
ATOM   3648  N   GLY A 462     -14.161   2.145  20.576  1.00  0.97           N  
ATOM   3649  CA  GLY A 462     -15.568   1.883  20.836  1.00  0.97           C  
ATOM   3650  C   GLY A 462     -16.091   2.602  22.065  1.00  0.97           C  
ATOM   3651  O   GLY A 462     -17.172   3.194  22.030  1.00  0.97           O  
ATOM   3652  N   GLU A 463     -15.334   2.587  23.220  1.00  0.97           N  
ATOM   3653  CA  GLU A 463     -15.704   3.274  24.455  1.00  0.97           C  
ATOM   3654  C   GLU A 463     -15.816   4.780  24.237  1.00  0.97           C  
ATOM   3655  CB  GLU A 463     -14.689   2.976  25.561  1.00  0.97           C  
ATOM   3656  O   GLU A 463     -16.748   5.417  24.731  1.00  0.97           O  
ATOM   3657  CG  GLU A 463     -14.737   1.543  26.070  1.00  0.97           C  
ATOM   3658  CD  GLU A 463     -13.595   1.202  27.014  1.00  0.97           C  
ATOM   3659  OE1 GLU A 463     -13.595   0.092  27.592  1.00  0.97           O  
ATOM   3660  OE2 GLU A 463     -12.692   2.054  27.177  1.00  0.97           O  
ATOM   3661  N   ALA A 464     -14.840   5.310  23.469  1.00  0.97           N  
ATOM   3662  CA  ALA A 464     -14.845   6.739  23.166  1.00  0.97           C  
ATOM   3663  C   ALA A 464     -16.076   7.123  22.350  1.00  0.97           C  
ATOM   3664  CB  ALA A 464     -13.572   7.128  22.417  1.00  0.97           C  
ATOM   3665  O   ALA A 464     -16.655   8.192  22.554  1.00  0.97           O  
ATOM   3666  N   VAL A 465     -16.443   6.243  21.474  1.00  0.97           N  
ATOM   3667  CA  VAL A 465     -17.623   6.474  20.647  1.00  0.97           C  
ATOM   3668  C   VAL A 465     -18.874   6.481  21.522  1.00  0.97           C  
ATOM   3669  CB  VAL A 465     -17.756   5.408  19.536  1.00  0.97           C  
ATOM   3670  O   VAL A 465     -19.741   7.346  21.371  1.00  0.97           O  
ATOM   3671  CG1 VAL A 465     -19.133   5.481  18.879  1.00  0.97           C  
ATOM   3672  CG2 VAL A 465     -16.653   5.585  18.494  1.00  0.97           C  
ATOM   3673  N   TYR A 466     -19.030   5.573  22.457  1.00  0.96           N  
ATOM   3674  CA  TYR A 466     -20.152   5.542  23.388  1.00  0.96           C  
ATOM   3675  C   TYR A 466     -20.230   6.835  24.191  1.00  0.96           C  
ATOM   3676  CB  TYR A 466     -20.031   4.345  24.336  1.00  0.96           C  
ATOM   3677  O   TYR A 466     -21.314   7.395  24.373  1.00  0.96           O  
ATOM   3678  CG  TYR A 466     -20.565   3.057  23.759  1.00  0.96           C  
ATOM   3679  CD1 TYR A 466     -21.928   2.889  23.522  1.00  0.96           C  
ATOM   3680  CD2 TYR A 466     -19.710   2.005  23.450  1.00  0.96           C  
ATOM   3681  CE1 TYR A 466     -22.425   1.703  22.992  1.00  0.96           C  
ATOM   3682  CE2 TYR A 466     -20.196   0.815  22.919  1.00  0.96           C  
ATOM   3683  OH  TYR A 466     -22.039  -0.503  22.169  1.00  0.96           O  
ATOM   3684  CZ  TYR A 466     -21.553   0.674  22.694  1.00  0.96           C  
ATOM   3685  N   ARG A 467     -19.076   7.324  24.637  1.00  0.96           N  
ATOM   3686  CA  ARG A 467     -19.034   8.564  25.406  1.00  0.96           C  
ATOM   3687  C   ARG A 467     -19.517   9.744  24.568  1.00  0.96           C  
ATOM   3688  CB  ARG A 467     -17.618   8.831  25.920  1.00  0.96           C  
ATOM   3689  O   ARG A 467     -20.240  10.610  25.065  1.00  0.96           O  
ATOM   3690  CG  ARG A 467     -17.199   7.927  27.068  1.00  0.96           C  
ATOM   3691  CD  ARG A 467     -15.935   8.431  27.750  1.00  0.96           C  
ATOM   3692  NE  ARG A 467     -14.758   8.254  26.904  1.00  0.96           N  
ATOM   3693  NH1 ARG A 467     -14.172   6.204  27.794  1.00  0.96           N  
ATOM   3694  NH2 ARG A 467     -12.905   7.140  26.128  1.00  0.96           N  
ATOM   3695  CZ  ARG A 467     -13.948   7.200  26.944  1.00  0.96           C  
ATOM   3696  N   ALA A 468     -19.144   9.773  23.272  1.00  0.95           N  
ATOM   3697  CA  ALA A 468     -19.494  10.867  22.370  1.00  0.95           C  
ATOM   3698  C   ALA A 468     -20.988  10.865  22.059  1.00  0.95           C  
ATOM   3699  CB  ALA A 468     -18.685  10.772  21.079  1.00  0.95           C  
ATOM   3700  O   ALA A 468     -21.560  11.903  21.718  1.00  0.95           O  
ATOM   3701  N   MET A 469     -21.644   9.766  22.201  1.00  0.93           N  
ATOM   3702  CA  MET A 469     -23.074   9.634  21.940  1.00  0.93           C  
ATOM   3703  C   MET A 469     -23.893  10.159  23.115  1.00  0.93           C  
ATOM   3704  CB  MET A 469     -23.438   8.176  21.658  1.00  0.93           C  
ATOM   3705  O   MET A 469     -25.044  10.563  22.944  1.00  0.93           O  
ATOM   3706  CG  MET A 469     -22.893   7.651  20.340  1.00  0.93           C  
ATOM   3707  SD  MET A 469     -23.166   5.848  20.133  1.00  0.93           S  
ATOM   3708  CE  MET A 469     -24.975   5.812  19.998  1.00  0.93           C  
ATOM   3709  N   GLU A 470     -23.207  10.208  24.336  1.00  0.90           N  
ATOM   3710  CA  GLU A 470     -23.879  10.672  25.547  1.00  0.90           C  
ATOM   3711  C   GLU A 470     -23.944  12.196  25.593  1.00  0.90           C  
ATOM   3712  CB  GLU A 470     -23.170  10.137  26.794  1.00  0.90           C  
ATOM   3713  O   GLU A 470     -24.952  12.767  26.013  1.00  0.90           O  
ATOM   3714  CG  GLU A 470     -23.335   8.638  26.999  1.00  0.90           C  
ATOM   3715  CD  GLU A 470     -22.540   8.104  28.180  1.00  0.90           C  
ATOM   3716  OE1 GLU A 470     -22.640   6.892  28.480  1.00  0.90           O  
ATOM   3717  OE2 GLU A 470     -21.813   8.903  28.811  1.00  0.90           O  
