# Supplementary material for: Escherichia coli transcription factors of unknown function: sequence features and possible evolutionary relationships
Source: PeerJ. 2022 Jul 20;10:e13772. doi: 10.7717/peerj.13772 (PMC9308461; doi:10.7717/peerj.13772)
Supplement: Supplemental Information 18 [file peerj-10-13772-s018.zip › Raw Data/PDB files/YneJ_b1526_unrelaxed_model_1.pdb]

ATOM      1  N   MET A   1     -35.019  -3.179  14.013  1.00  0.87           N  
ATOM      2  CA  MET A   1     -33.649  -3.405  13.560  1.00  0.87           C  
ATOM      3  C   MET A   1     -32.646  -2.972  14.624  1.00  0.87           C  
ATOM      4  CB  MET A   1     -33.383  -2.653  12.254  1.00  0.87           C  
ATOM      5  O   MET A   1     -32.676  -1.830  15.084  1.00  0.87           O  
ATOM      6  CG  MET A   1     -32.000  -2.901  11.675  1.00  0.87           C  
ATOM      7  SD  MET A   1     -31.761  -2.082  10.051  1.00  0.87           S  
ATOM      8  CE  MET A   1     -31.820  -0.341  10.558  1.00  0.87           C  
ATOM      9  N   ASP A   2     -31.857  -3.833  15.261  1.00  0.92           N  
ATOM     10  CA  ASP A   2     -30.876  -3.476  16.281  1.00  0.92           C  
ATOM     11  C   ASP A   2     -29.453  -3.578  15.735  1.00  0.92           C  
ATOM     12  CB  ASP A   2     -31.032  -4.372  17.512  1.00  0.92           C  
ATOM     13  O   ASP A   2     -29.238  -4.112  14.645  1.00  0.92           O  
ATOM     14  CG  ASP A   2     -30.706  -5.828  17.231  1.00  0.92           C  
ATOM     15  OD1 ASP A   2     -29.857  -6.106  16.356  1.00  0.92           O  
ATOM     16  OD2 ASP A   2     -31.306  -6.706  17.888  1.00  0.92           O  
ATOM     17  N   LEU A   3     -28.426  -2.964  16.315  1.00  0.94           N  
ATOM     18  CA  LEU A   3     -27.048  -2.859  15.850  1.00  0.94           C  
ATOM     19  C   LEU A   3     -26.412  -4.239  15.717  1.00  0.94           C  
ATOM     20  CB  LEU A   3     -26.223  -1.996  16.809  1.00  0.94           C  
ATOM     21  O   LEU A   3     -25.634  -4.482  14.791  1.00  0.94           O  
ATOM     22  CG  LEU A   3     -26.535  -0.498  16.811  1.00  0.94           C  
ATOM     23  CD1 LEU A   3     -25.675   0.221  17.845  1.00  0.94           C  
ATOM     24  CD2 LEU A   3     -26.318   0.095  15.423  1.00  0.94           C  
ATOM     25  N   THR A   4     -26.841  -5.124  16.590  1.00  0.93           N  
ATOM     26  CA  THR A   4     -26.303  -6.480  16.577  1.00  0.93           C  
ATOM     27  C   THR A   4     -26.703  -7.210  15.299  1.00  0.93           C  
ATOM     28  CB  THR A   4     -26.782  -7.283  17.801  1.00  0.93           C  
ATOM     29  O   THR A   4     -25.884  -7.901  14.689  1.00  0.93           O  
ATOM     30  CG2 THR A   4     -26.191  -8.689  17.802  1.00  0.93           C  
ATOM     31  OG1 THR A   4     -26.377  -6.606  18.998  1.00  0.93           O  
ATOM     32  N   GLN A   5     -27.916  -6.986  14.853  1.00  0.95           N  
ATOM     33  CA  GLN A   5     -28.401  -7.591  13.617  1.00  0.95           C  
ATOM     34  C   GLN A   5     -27.616  -7.085  12.411  1.00  0.95           C  
ATOM     35  CB  GLN A   5     -29.892  -7.308  13.429  1.00  0.95           C  
ATOM     36  O   GLN A   5     -27.286  -7.858  11.509  1.00  0.95           O  
ATOM     37  CG  GLN A   5     -30.789  -8.069  14.396  1.00  0.95           C  
ATOM     38  CD  GLN A   5     -32.259  -7.737  14.217  1.00  0.95           C  
ATOM     39  NE2 GLN A   5     -33.089  -8.767  14.091  1.00  0.95           N  
ATOM     40  OE1 GLN A   5     -32.646  -6.564  14.194  1.00  0.95           O  
ATOM     41  N   LEU A   6     -27.353  -5.845  12.447  1.00  0.96           N  
ATOM     42  CA  LEU A   6     -26.584  -5.244  11.362  1.00  0.96           C  
ATOM     43  C   LEU A   6     -25.174  -5.822  11.310  1.00  0.96           C  
ATOM     44  CB  LEU A   6     -26.519  -3.723  11.530  1.00  0.96           C  
ATOM     45  O   LEU A   6     -24.652  -6.100  10.228  1.00  0.96           O  
ATOM     46  CG  LEU A   6     -27.848  -2.973  11.437  1.00  0.96           C  
ATOM     47  CD1 LEU A   6     -27.617  -1.469  11.538  1.00  0.96           C  
ATOM     48  CD2 LEU A   6     -28.570  -3.322  10.139  1.00  0.96           C  
ATOM     49  N   GLU A   7     -24.589  -5.985  12.496  1.00  0.94           N  
ATOM     50  CA  GLU A   7     -23.250  -6.561  12.582  1.00  0.94           C  
ATOM     51  C   GLU A   7     -23.223  -7.981  12.024  1.00  0.94           C  
ATOM     52  CB  GLU A   7     -22.755  -6.556  14.030  1.00  0.94           C  
ATOM     53  O   GLU A   7     -22.307  -8.346  11.284  1.00  0.94           O  
ATOM     54  CG  GLU A   7     -22.423  -5.170  14.562  1.00  0.94           C  
ATOM     55  CD  GLU A   7     -22.131  -5.153  16.054  1.00  0.94           C  
ATOM     56  OE1 GLU A   7     -21.658  -4.114  16.569  1.00  0.94           O  
ATOM     57  OE2 GLU A   7     -22.376  -6.188  16.714  1.00  0.94           O  
ATOM     58  N   MET A   8     -24.225  -8.708  12.351  1.00  0.95           N  
ATOM     59  CA  MET A   8     -24.328 -10.087  11.882  1.00  0.95           C  
ATOM     60  C   MET A   8     -24.539 -10.135  10.373  1.00  0.95           C  
ATOM     61  CB  MET A   8     -25.470 -10.814  12.594  1.00  0.95           C  
ATOM     62  O   MET A   8     -23.908 -10.933   9.678  1.00  0.95           O  
ATOM     63  CG  MET A   8     -25.214 -11.060  14.071  1.00  0.95           C  
ATOM     64  SD  MET A   8     -26.652 -11.825  14.916  1.00  0.95           S  
ATOM     65  CE  MET A   8     -26.032 -11.876  16.621  1.00  0.95           C  
ATOM     66  N   PHE A   9     -25.464  -9.326   9.907  1.00  0.97           N  
ATOM     67  CA  PHE A   9     -25.707  -9.226   8.473  1.00  0.97           C  
ATOM     68  C   PHE A   9     -24.415  -8.924   7.725  1.00  0.97           C  
ATOM     69  CB  PHE A   9     -26.751  -8.144   8.178  1.00  0.97           C  
ATOM     70  O   PHE A   9     -24.084  -9.599   6.748  1.00  0.97           O  
ATOM     71  CG  PHE A   9     -26.826  -7.754   6.726  1.00  0.97           C  
ATOM     72  CD1 PHE A   9     -26.342  -6.525   6.296  1.00  0.97           C  
ATOM     73  CD2 PHE A   9     -27.383  -8.617   5.791  1.00  0.97           C  
ATOM     74  CE1 PHE A   9     -26.410  -6.161   4.953  1.00  0.97           C  
ATOM     75  CE2 PHE A   9     -27.455  -8.261   4.448  1.00  0.97           C  
ATOM     76  CZ  PHE A   9     -26.969  -7.032   4.031  1.00  0.97           C  
ATOM     77  N   ASN A  10     -23.695  -7.878   8.155  1.00  0.95           N  
ATOM     78  CA  ASN A  10     -22.445  -7.490   7.510  1.00  0.95           C  
ATOM     79  C   ASN A  10     -21.430  -8.629   7.523  1.00  0.95           C  
ATOM     80  CB  ASN A  10     -21.857  -6.247   8.183  1.00  0.95           C  
ATOM     81  O   ASN A  10     -20.725  -8.849   6.537  1.00  0.95           O  
ATOM     82  CG  ASN A  10     -22.513  -4.963   7.713  1.00  0.95           C  
ATOM     83  ND2 ASN A  10     -23.302  -4.347   8.584  1.00  0.95           N  
ATOM     84  OD1 ASN A  10     -22.312  -4.530   6.575  1.00  0.95           O  
ATOM     85  N   ALA A  11     -21.348  -9.331   8.663  1.00  0.94           N  
ATOM     86  CA  ALA A  11     -20.420 -10.450   8.806  1.00  0.94           C  
ATOM     87  C   ALA A  11     -20.723 -11.547   7.790  1.00  0.94           C  
ATOM     88  CB  ALA A  11     -20.478 -11.012  10.225  1.00  0.94           C  
ATOM     89  O   ALA A  11     -19.810 -12.090   7.163  1.00  0.94           O  
ATOM     90  N   VAL A  12     -21.985 -11.855   7.590  1.00  0.95           N  
ATOM     91  CA  VAL A  12     -22.391 -12.892   6.647  1.00  0.95           C  
ATOM     92  C   VAL A  12     -22.115 -12.429   5.219  1.00  0.95           C  
ATOM     93  CB  VAL A  12     -23.885 -13.254   6.811  1.00  0.95           C  
ATOM     94  O   VAL A  12     -21.613 -13.199   4.396  1.00  0.95           O  
ATOM     95  CG1 VAL A  12     -24.333 -14.208   5.706  1.00  0.95           C  
ATOM     96  CG2 VAL A  12     -24.137 -13.868   8.187  1.00  0.95           C  
ATOM     97  N   ALA A  13     -22.431 -11.186   4.930  1.00  0.94           N  
ATOM     98  CA  ALA A  13     -22.182 -10.619   3.607  1.00  0.94           C  
ATOM     99  C   ALA A  13     -20.702 -10.706   3.242  1.00  0.94           C  
ATOM    100  CB  ALA A  13     -22.656  -9.169   3.551  1.00  0.94           C  
ATOM    101  O   ALA A  13     -20.355 -11.034   2.105  1.00  0.94           O  
ATOM    102  N   GLU A  14     -19.849 -10.490   4.183  1.00  0.92           N  
ATOM    103  CA  GLU A  14     -18.405 -10.495   3.971  1.00  0.92           C  
ATOM    104  C   GLU A  14     -17.870 -11.918   3.840  1.00  0.92           C  
ATOM    105  CB  GLU A  14     -17.691  -9.768   5.113  1.00  0.92           C  
ATOM    106  O   GLU A  14     -17.054 -12.202   2.961  1.00  0.92           O  
ATOM    107  CG  GLU A  14     -16.202  -9.560   4.875  1.00  0.92           C  
ATOM    108  CD  GLU A  14     -15.524  -8.762   5.977  1.00  0.92           C  
ATOM    109  OE1 GLU A  14     -14.305  -8.495   5.872  1.00  0.92           O  
ATOM    110  OE2 GLU A  14     -16.217  -8.402   6.955  1.00  0.92           O  
ATOM    111  N   ALA A  15     -18.348 -12.828   4.661  1.00  0.93           N  
ATOM    112  CA  ALA A  15     -17.816 -14.184   4.756  1.00  0.93           C  
ATOM    113  C   ALA A  15     -18.405 -15.083   3.673  1.00  0.93           C  
ATOM    114  CB  ALA A  15     -18.095 -14.770   6.138  1.00  0.93           C  
ATOM    115  O   ALA A  15     -17.735 -15.993   3.180  1.00  0.93           O  
ATOM    116  N   GLY A  16     -19.602 -14.864   3.214  1.00  0.91           N  
ATOM    117  CA  GLY A  16     -20.316 -15.667   2.234  1.00  0.91           C  
ATOM    118  C   GLY A  16     -20.827 -16.980   2.797  1.00  0.91           C  
ATOM    119  O   GLY A  16     -21.244 -17.863   2.044  1.00  0.91           O  
ATOM    120  N   SER A  17     -20.544 -17.128   4.124  1.00  0.91           N  
ATOM    121  CA  SER A  17     -20.978 -18.334   4.822  1.00  0.91           C  
ATOM    122  C   SER A  17     -21.446 -18.015   6.238  1.00  0.91           C  
ATOM    123  CB  SER A  17     -19.848 -19.363   4.869  1.00  0.91           C  
ATOM    124  O   SER A  17     -20.810 -17.231   6.945  1.00  0.91           O  
ATOM    125  OG  SER A  17     -20.126 -20.372   5.824  1.00  0.91           O  
ATOM    126  N   ILE A  18     -22.531 -18.697   6.678  1.00  0.92           N  
ATOM    127  CA  ILE A  18     -23.078 -18.468   8.011  1.00  0.92           C  
ATOM    128  C   ILE A  18     -22.104 -18.992   9.064  1.00  0.92           C  
ATOM    129  CB  ILE A  18     -24.460 -19.139   8.177  1.00  0.92           C  
ATOM    130  O   ILE A  18     -21.858 -18.329  10.075  1.00  0.92           O  
ATOM    131  CG1 ILE A  18     -25.505 -18.430   7.309  1.00  0.92           C  
ATOM    132  CG2 ILE A  18     -24.883 -19.144   9.649  1.00  0.92           C  
ATOM    133  CD1 ILE A  18     -26.892 -19.056   7.375  1.00  0.92           C  
ATOM    134  N   THR A  19     -21.533 -20.091   8.738  1.00  0.92           N  
ATOM    135  CA  THR A  19     -20.618 -20.724   9.681  1.00  0.92           C  
ATOM    136  C   THR A  19     -19.391 -19.847   9.914  1.00  0.92           C  
ATOM    137  CB  THR A  19     -20.173 -22.111   9.182  1.00  0.92           C  
ATOM    138  O   THR A  19     -19.015 -19.589  11.060  1.00  0.92           O  
ATOM    139  CG2 THR A  19     -19.282 -22.805  10.207  1.00  0.92           C  
ATOM    140  OG1 THR A  19     -21.331 -22.922   8.947  1.00  0.92           O  
ATOM    141  N   GLN A  20     -18.835 -19.316   8.902  1.00  0.92           N  
ATOM    142  CA  GLN A  20     -17.664 -18.450   8.998  1.00  0.92           C  
ATOM    143  C   GLN A  20     -18.010 -17.130   9.679  1.00  0.92           C  
ATOM    144  CB  GLN A  20     -17.076 -18.187   7.610  1.00  0.92           C  
ATOM    145  O   GLN A  20     -17.245 -16.634  10.509  1.00  0.92           O  
ATOM    146  CG  GLN A  20     -16.381 -19.395   6.997  1.00  0.92           C  
ATOM    147  CD  GLN A  20     -15.838 -19.117   5.608  1.00  0.92           C  
ATOM    148  NE2 GLN A  20     -15.369 -20.162   4.935  1.00  0.92           N  
ATOM    149  OE1 GLN A  20     -15.840 -17.973   5.144  1.00  0.92           O  
ATOM    150  N   ALA A  21     -19.124 -16.648   9.377  1.00  0.94           N  
ATOM    151  CA  ALA A  21     -19.559 -15.384   9.966  1.00  0.94           C  
ATOM    152  C   ALA A  21     -19.796 -15.532  11.466  1.00  0.94           C  
ATOM    153  CB  ALA A  21     -20.827 -14.884   9.277  1.00  0.94           C  
ATOM    154  O   ALA A  21     -19.429 -14.652  12.249  1.00  0.94           O  
ATOM    155  N   ALA A  22     -20.442 -16.616  11.840  1.00  0.94           N  
ATOM    156  CA  ALA A  22     -20.716 -16.876  13.251  1.00  0.94           C  
ATOM    157  C   ALA A  22     -19.422 -16.951  14.056  1.00  0.94           C  
ATOM    158  CB  ALA A  22     -21.513 -18.169  13.409  1.00  0.94           C  
ATOM    159  O   ALA A  22     -19.347 -16.431  15.172  1.00  0.94           O  
ATOM    160  N   ALA A  23     -18.450 -17.589  13.482  1.00  0.93           N  
ATOM    161  CA  ALA A  23     -17.143 -17.678  14.128  1.00  0.93           C  
ATOM    162  C   ALA A  23     -16.524 -16.294  14.306  1.00  0.93           C  
ATOM    163  CB  ALA A  23     -16.209 -18.575  13.319  1.00  0.93           C  
ATOM    164  O   ALA A  23     -15.969 -15.987  15.364  1.00  0.93           O  
ATOM    165  N   LYS A  24     -16.732 -15.401  13.368  1.00  0.92           N  
ATOM    166  CA  LYS A  24     -16.152 -14.061  13.366  1.00  0.92           C  
ATOM    167  C   LYS A  24     -16.806 -13.177  14.424  1.00  0.92           C  
ATOM    168  CB  LYS A  24     -16.293 -13.418  11.985  1.00  0.92           C  
ATOM    169  O   LYS A  24     -16.129 -12.392  15.089  1.00  0.92           O  
ATOM    170  CG  LYS A  24     -15.587 -12.076  11.852  1.00  0.92           C  
ATOM    171  CD  LYS A  24     -15.667 -11.541  10.428  1.00  0.92           C  
ATOM    172  CE  LYS A  24     -15.014 -10.171  10.307  1.00  0.92           C  
ATOM    173  NZ  LYS A  24     -15.052  -9.661   8.904  1.00  0.92           N  
ATOM    174  N   VAL A  25     -18.084 -13.389  14.605  1.00  0.93           N  
ATOM    175  CA  VAL A  25     -18.794 -12.499  15.517  1.00  0.93           C  
ATOM    176  C   VAL A  25     -19.026 -13.204  16.852  1.00  0.93           C  
ATOM    177  CB  VAL A  25     -20.140 -12.031  14.920  1.00  0.93           C  
ATOM    178  O   VAL A  25     -19.807 -12.733  17.682  1.00  0.93           O  
ATOM    179  CG1 VAL A  25     -19.909 -11.129  13.709  1.00  0.93           C  
ATOM    180  CG2 VAL A  25     -21.001 -13.233  14.538  1.00  0.93           C  
ATOM    181  N   HIS A  26     -18.378 -14.412  17.069  1.00  0.93           N  
ATOM    182  CA  HIS A  26     -18.402 -15.203  18.295  1.00  0.93           C  
ATOM    183  C   HIS A  26     -19.832 -15.545  18.701  1.00  0.93           C  
ATOM    184  CB  HIS A  26     -17.699 -14.455  19.429  1.00  0.93           C  
ATOM    185  O   HIS A  26     -20.212 -15.365  19.860  1.00  0.93           O  
ATOM    186  CG  HIS A  26     -16.283 -14.088  19.117  1.00  0.93           C  
ATOM    187  CD2 HIS A  26     -15.705 -12.884  18.895  1.00  0.93           C  
ATOM    188  ND1 HIS A  26     -15.279 -15.025  19.001  1.00  0.93           N  
ATOM    189  CE1 HIS A  26     -14.142 -14.411  18.721  1.00  0.93           C  
ATOM    190  NE2 HIS A  26     -14.373 -13.111  18.651  1.00  0.93           N  
ATOM    191  N   ARG A  27     -20.592 -16.068  17.759  1.00  0.93           N  
ATOM    192  CA  ARG A  27     -21.957 -16.538  17.975  1.00  0.93           C  
ATOM    193  C   ARG A  27     -22.166 -17.916  17.358  1.00  0.93           C  
ATOM    194  CB  ARG A  27     -22.966 -15.545  17.394  1.00  0.93           C  
ATOM    195  O   ARG A  27     -21.350 -18.373  16.555  1.00  0.93           O  
ATOM    196  CG  ARG A  27     -22.857 -14.144  17.975  1.00  0.93           C  
ATOM    197  CD  ARG A  27     -23.567 -14.034  19.318  1.00  0.93           C  
ATOM    198  NE  ARG A  27     -23.679 -12.645  19.755  1.00  0.93           N  
ATOM    199  NH1 ARG A  27     -25.292 -13.064  21.356  1.00  0.93           N  
ATOM    200  NH2 ARG A  27     -24.517 -10.931  21.033  1.00  0.93           N  
ATOM    201  CZ  ARG A  27     -24.496 -12.217  20.714  1.00  0.93           C  
ATOM    202  N   VAL A  28     -23.240 -18.614  17.824  1.00  0.94           N  
ATOM    203  CA  VAL A  28     -23.552 -19.919  17.250  1.00  0.94           C  
ATOM    204  C   VAL A  28     -24.314 -19.737  15.939  1.00  0.94           C  
ATOM    205  CB  VAL A  28     -24.374 -20.788  18.228  1.00  0.94           C  
ATOM    206  O   VAL A  28     -25.102 -18.800  15.796  1.00  0.94           O  
ATOM    207  CG1 VAL A  28     -23.546 -21.143  19.461  1.00  0.94           C  
ATOM    208  CG2 VAL A  28     -25.658 -20.066  18.633  1.00  0.94           C  
ATOM    209  N   PRO A  29     -24.043 -20.582  14.867  1.00  0.93           N  
ATOM    210  CA  PRO A  29     -24.658 -20.470  13.542  1.00  0.93           C  
ATOM    211  C   PRO A  29     -26.183 -20.414  13.602  1.00  0.93           C  
ATOM    212  CB  PRO A  29     -24.186 -21.738  12.826  1.00  0.93           C  
ATOM    213  O   PRO A  29     -26.807 -19.655  12.856  1.00  0.93           O  
ATOM    214  CG  PRO A  29     -22.861 -22.053  13.440  1.00  0.93           C  
ATOM    215  CD  PRO A  29     -22.916 -21.702  14.900  1.00  0.93           C  
ATOM    216  N   SER A  30     -26.840 -21.190  14.521  1.00  0.94           N  
ATOM    217  CA  SER A  30     -28.295 -21.204  14.635  1.00  0.94           C  
ATOM    218  C   SER A  30     -28.831 -19.836  15.042  1.00  0.94           C  
ATOM    219  CB  SER A  30     -28.743 -22.258  15.649  1.00  0.94           C  
ATOM    220  O   SER A  30     -29.862 -19.391  14.533  1.00  0.94           O  
ATOM    221  OG  SER A  30     -28.190 -21.994  16.927  1.00  0.94           O  
ATOM    222  N   ASN A  31     -28.113 -19.188  15.980  1.00  0.94           N  
ATOM    223  CA  ASN A  31     -28.483 -17.842  16.404  1.00  0.94           C  
ATOM    224  C   ASN A  31     -28.384 -16.845  15.253  1.00  0.94           C  
ATOM    225  CB  ASN A  31     -27.609 -17.389  17.575  1.00  0.94           C  
ATOM    226  O   ASN A  31     -29.285 -16.029  15.053  1.00  0.94           O  
ATOM    227  CG  ASN A  31     -27.940 -15.985  18.043  1.00  0.94           C  
ATOM    228  ND2 ASN A  31     -28.907 -15.874  18.946  1.00  0.94           N  
ATOM    229  OD1 ASN A  31     -27.333 -15.009  17.595  1.00  0.94           O  
ATOM    230  N   LEU A  32     -27.300 -16.869  14.501  1.00  0.93           N  
ATOM    231  CA  LEU A  32     -27.067 -15.969  13.377  1.00  0.93           C  
ATOM    232  C   LEU A  32     -28.161 -16.118  12.326  1.00  0.93           C  
ATOM    233  CB  LEU A  32     -25.698 -16.240  12.748  1.00  0.93           C  
ATOM    234  O   LEU A  32     -28.702 -15.121  11.842  1.00  0.93           O  
ATOM    235  CG  LEU A  32     -25.096 -15.105  11.918  1.00  0.93           C  
ATOM    236  CD1 LEU A  32     -23.814 -14.595  12.566  1.00  0.93           C  
ATOM    237  CD2 LEU A  32     -24.831 -15.570  10.490  1.00  0.93           C  
ATOM    238  N   THR A  33     -28.545 -17.367  12.019  1.00  0.93           N  
ATOM    239  CA  THR A  33     -29.585 -17.654  11.038  1.00  0.93           C  
ATOM    240  C   THR A  33     -30.920 -17.054  11.472  1.00  0.93           C  
ATOM    241  CB  THR A  33     -29.747 -19.170  10.822  1.00  0.93           C  
ATOM    242  O   THR A  33     -31.596 -16.393  10.681  1.00  0.93           O  
ATOM    243  CG2 THR A  33     -30.835 -19.467   9.795  1.00  0.93           C  
ATOM    244  OG1 THR A  33     -28.506 -19.717  10.359  1.00  0.93           O  
ATOM    245  N   THR A  34     -31.265 -17.235  12.703  1.00  0.94           N  
ATOM    246  CA  THR A  34     -32.532 -16.757  13.246  1.00  0.94           C  
ATOM    247  C   THR A  34     -32.599 -15.233  13.202  1.00  0.94           C  
ATOM    248  CB  THR A  34     -32.737 -17.240  14.694  1.00  0.94           C  
ATOM    249  O   THR A  34     -33.592 -14.663  12.746  1.00  0.94           O  
ATOM    250  CG2 THR A  34     -34.061 -16.736  15.259  1.00  0.94           C  
ATOM    251  OG1 THR A  34     -32.735 -18.673  14.718  1.00  0.94           O  
ATOM    252  N   ARG A  35     -31.542 -14.563  13.613  1.00  0.95           N  
ATOM    253  CA  ARG A  35     -31.494 -13.105  13.658  1.00  0.95           C  
ATOM    254  C   ARG A  35     -31.542 -12.512  12.254  1.00  0.95           C  
ATOM    255  CB  ARG A  35     -30.234 -12.630  14.384  1.00  0.95           C  
ATOM    256  O   ARG A  35     -32.182 -11.482  12.030  1.00  0.95           O  
ATOM    257  CG  ARG A  35     -30.223 -12.950  15.871  1.00  0.95           C  
ATOM    258  CD  ARG A  35     -31.249 -12.124  16.633  1.00  0.95           C  
ATOM    259  NE  ARG A  35     -31.129 -12.313  18.076  1.00  0.95           N  
ATOM    260  NH1 ARG A  35     -32.925 -10.962  18.611  1.00  0.95           N  
ATOM    261  NH2 ARG A  35     -31.729 -11.998  20.270  1.00  0.95           N  
ATOM    262  CZ  ARG A  35     -31.928 -11.757  18.983  1.00  0.95           C  
ATOM    263  N   LEU A  36     -30.865 -13.179  11.328  1.00  0.94           N  
ATOM    264  CA  LEU A  36     -30.878 -12.719   9.944  1.00  0.94           C  
ATOM    265  C   LEU A  36     -32.273 -12.848   9.342  1.00  0.94           C  
ATOM    266  CB  LEU A  36     -29.872 -13.511   9.105  1.00  0.94           C  
ATOM    267  O   LEU A  36     -32.741 -11.943   8.647  1.00  0.94           O  
ATOM    268  CG  LEU A  36     -28.416 -13.050   9.179  1.00  0.94           C  
ATOM    269  CD1 LEU A  36     -27.513 -14.020   8.424  1.00  0.94           C  
ATOM    270  CD2 LEU A  36     -28.273 -11.636   8.624  1.00  0.94           C  
ATOM    271  N   ARG A  37     -32.968 -13.983   9.617  1.00  0.94           N  
ATOM    272  CA  ARG A  37     -34.334 -14.175   9.143  1.00  0.94           C  
ATOM    273  C   ARG A  37     -35.274 -13.134   9.744  1.00  0.94           C  
ATOM    274  CB  ARG A  37     -34.828 -15.583   9.480  1.00  0.94           C  
ATOM    275  O   ARG A  37     -36.151 -12.610   9.054  1.00  0.94           O  
ATOM    276  CG  ARG A  37     -34.244 -16.670   8.591  1.00  0.94           C  
ATOM    277  CD  ARG A  37     -34.815 -18.040   8.927  1.00  0.94           C  
ATOM    278  NE  ARG A  37     -34.228 -19.087   8.096  1.00  0.94           N  
ATOM    279  NH1 ARG A  37     -35.097 -20.839   9.326  1.00  0.94           N  
ATOM    280  NH2 ARG A  37     -33.796 -21.259   7.486  1.00  0.94           N  
ATOM    281  CZ  ARG A  37     -34.375 -20.393   8.304  1.00  0.94           C  
ATOM    282  N   GLN A  38     -35.046 -12.856  10.991  1.00  0.96           N  
ATOM    283  CA  GLN A  38     -35.845 -11.825  11.646  1.00  0.96           C  
ATOM    284  C   GLN A  38     -35.648 -10.468  10.976  1.00  0.96           C  
ATOM    285  CB  GLN A  38     -35.491 -11.734  13.131  1.00  0.96           C  
ATOM    286  O   GLN A  38     -36.612  -9.732  10.757  1.00  0.96           O  
ATOM    287  CG  GLN A  38     -36.083 -12.856  13.974  1.00  0.96           C  
ATOM    288  CD  GLN A  38     -35.620 -12.811  15.418  1.00  0.96           C  
ATOM    289  NE2 GLN A  38     -36.163 -13.701  16.242  1.00  0.96           N  
ATOM    290  OE1 GLN A  38     -34.781 -11.984  15.790  1.00  0.96           O  
ATOM    291  N   LEU A  39     -34.343 -10.199  10.711  1.00  0.97           N  
ATOM    292  CA  LEU A  39     -34.026  -8.956  10.016  1.00  0.97           C  
ATOM    293  C   LEU A  39     -34.743  -8.887   8.672  1.00  0.97           C  
ATOM    294  CB  LEU A  39     -32.515  -8.828   9.808  1.00  0.97           C  
ATOM    295  O   LEU A  39     -35.364  -7.872   8.346  1.00  0.97           O  
ATOM    296  CG  LEU A  39     -32.037  -7.589   9.050  1.00  0.97           C  
ATOM    297  CD1 LEU A  39     -32.486  -6.321   9.770  1.00  0.97           C  
ATOM    298  CD2 LEU A  39     -30.521  -7.611   8.891  1.00  0.97           C  
ATOM    299  N   GLU A  40     -34.728  -9.920   7.903  1.00  0.97           N  
ATOM    300  CA  GLU A  40     -35.392  -9.982   6.604  1.00  0.97           C  
ATOM    301  C   GLU A  40     -36.904  -9.837   6.750  1.00  0.97           C  
ATOM    302  CB  GLU A  40     -35.055 -11.293   5.889  1.00  0.97           C  
ATOM    303  O   GLU A  40     -37.543  -9.128   5.969  1.00  0.97           O  
ATOM    304  CG  GLU A  40     -33.617 -11.375   5.400  1.00  0.97           C  
ATOM    305  CD  GLU A  40     -33.283 -12.703   4.738  1.00  0.97           C  
ATOM    306  OE1 GLU A  40     -32.481 -12.717   3.777  1.00  0.97           O  
ATOM    307  OE2 GLU A  40     -33.829 -13.737   5.183  1.00  0.97           O  
ATOM    308  N   THR A  41     -37.477 -10.463   7.790  1.00  0.97           N  
ATOM    309  CA  THR A  41     -38.908 -10.358   8.055  1.00  0.97           C  
ATOM    310  C   THR A  41     -39.292  -8.920   8.388  1.00  0.97           C  
ATOM    311  CB  THR A  41     -39.331 -11.286   9.209  1.00  0.97           C  
ATOM    312  O   THR A  41     -40.272  -8.394   7.856  1.00  0.97           O  
ATOM    313  CG2 THR A  41     -40.819 -11.144   9.511  1.00  0.97           C  
ATOM    314  OG1 THR A  41     -39.055 -12.645   8.848  1.00  0.97           O  
ATOM    315  N   GLU A  42     -38.479  -8.329   9.199  1.00  0.96           N  
ATOM    316  CA  GLU A  42     -38.721  -6.941   9.581  1.00  0.96           C  
ATOM    317  C   GLU A  42     -38.661  -6.017   8.369  1.00  0.96           C  
ATOM    318  CB  GLU A  42     -37.710  -6.490  10.638  1.00  0.96           C  
ATOM    319  O   GLU A  42     -39.475  -5.100   8.239  1.00  0.96           O  
ATOM    320  CG  GLU A  42     -37.978  -5.098  11.192  1.00  0.96           C  
ATOM    321  CD  GLU A  42     -36.974  -4.669  12.249  1.00  0.96           C  
ATOM    322  OE1 GLU A  42     -36.967  -3.477  12.632  1.00  0.96           O  
ATOM    323  OE2 GLU A  42     -36.186  -5.532  12.698  1.00  0.96           O  
ATOM    324  N   LEU A  43     -37.738  -6.306   7.394  1.00  0.96           N  
ATOM    325  CA  LEU A  43     -37.536  -5.455   6.226  1.00  0.96           C  
ATOM    326  C   LEU A  43     -38.509  -5.823   5.111  1.00  0.96           C  
ATOM    327  CB  LEU A  43     -36.095  -5.572   5.721  1.00  0.96           C  
ATOM    328  O   LEU A  43     -38.721  -5.038   4.183  1.00  0.96           O  
ATOM    329  CG  LEU A  43     -35.011  -4.977   6.621  1.00  0.96           C  
ATOM    330  CD1 LEU A  43     -33.627  -5.315   6.078  1.00  0.96           C  
ATOM    331  CD2 LEU A  43     -35.188  -3.467   6.745  1.00  0.96           C  
ATOM    332  N   GLY A  44     -39.151  -6.976   5.237  1.00  0.97           N  
ATOM    333  CA  GLY A  44     -40.119  -7.447   4.259  1.00  0.97           C  
ATOM    334  C   GLY A  44     -39.483  -7.885   2.953  1.00  0.97           C  
ATOM    335  O   GLY A  44     -40.142  -7.906   1.912  1.00  0.97           O  
ATOM    336  N   VAL A  45     -38.128  -8.076   2.923  1.00  0.97           N  
ATOM    337  CA  VAL A  45     -37.411  -8.505   1.727  1.00  0.97           C  
ATOM    338  C   VAL A  45     -36.309  -9.490   2.110  1.00  0.97           C  
ATOM    339  CB  VAL A  45     -36.810  -7.303   0.964  1.00  0.97           C  
ATOM    340  O   VAL A  45     -35.831  -9.486   3.247  1.00  0.97           O  
ATOM    341  CG1 VAL A  45     -37.916  -6.395   0.430  1.00  0.97           C  
ATOM    342  CG2 VAL A  45     -35.860  -6.520   1.867  1.00  0.97           C  
ATOM    343  N   ASP A  46     -35.945 -10.373   1.128  1.00  0.96           N  
ATOM    344  CA  ASP A  46     -34.811 -11.267   1.344  1.00  0.96           C  
ATOM    345  C   ASP A  46     -33.490 -10.558   1.053  1.00  0.96           C  
ATOM    346  CB  ASP A  46     -34.941 -12.518   0.473  1.00  0.96           C  
ATOM    347  O   ASP A  46     -33.309  -9.991  -0.026  1.00  0.96           O  
ATOM    348  CG  ASP A  46     -36.088 -13.418   0.895  1.00  0.96           C  
ATOM    349  OD1 ASP A  46     -36.458 -13.416   2.089  1.00  0.96           O  
ATOM    350  OD2 ASP A  46     -36.626 -14.139   0.027  1.00  0.96           O  
ATOM    351  N   LEU A  47     -32.636 -10.593   1.990  1.00  0.97           N  
ATOM    352  CA  LEU A  47     -31.355  -9.917   1.817  1.00  0.97           C  
ATOM    353  C   LEU A  47     -30.322 -10.856   1.205  1.00  0.97           C  
ATOM    354  CB  LEU A  47     -30.845  -9.382   3.158  1.00  0.97           C  
ATOM    355  O   LEU A  47     -29.334 -10.405   0.622  1.00  0.97           O  
ATOM    356  CG  LEU A  47     -31.690  -8.292   3.819  1.00  0.97           C  
ATOM    357  CD1 LEU A  47     -31.113  -7.929   5.183  1.00  0.97           C  
ATOM    358  CD2 LEU A  47     -31.773  -7.062   2.922  1.00  0.97           C  
ATOM    359  N   PHE A  48     -30.571 -12.132   1.302  1.00  0.96           N  
ATOM    360  CA  PHE A  48     -29.698 -13.156   0.742  1.00  0.96           C  
ATOM    361  C   PHE A  48     -30.481 -14.099  -0.163  1.00  0.96           C  
ATOM    362  CB  PHE A  48     -29.011 -13.949   1.858  1.00  0.96           C  
ATOM    363  O   PHE A  48     -31.669 -14.340   0.061  1.00  0.96           O  
ATOM    364  CG  PHE A  48     -28.047 -13.134   2.677  1.00  0.96           C  
ATOM    365  CD1 PHE A  48     -26.735 -12.955   2.257  1.00  0.96           C  
ATOM    366  CD2 PHE A  48     -28.453 -12.547   3.869  1.00  0.96           C  
ATOM    367  CE1 PHE A  48     -25.840 -12.201   3.013  1.00  0.96           C  
ATOM    368  CE2 PHE A  48     -27.565 -11.793   4.630  1.00  0.96           C  
ATOM    369  CZ  PHE A  48     -26.259 -11.621   4.201  1.00  0.96           C  
ATOM    370  N   ILE A  49     -29.838 -14.527  -1.233  1.00  0.93           N  
ATOM    371  CA  ILE A  49     -30.327 -15.621  -2.066  1.00  0.93           C  
ATOM    372  C   ILE A  49     -29.679 -16.932  -1.627  1.00  0.93           C  
ATOM    373  CB  ILE A  49     -30.049 -15.360  -3.563  1.00  0.93           C  
ATOM    374  O   ILE A  49     -28.451 -17.041  -1.582  1.00  0.93           O  
ATOM    375  CG1 ILE A  49     -30.674 -14.030  -3.998  1.00  0.93           C  
ATOM    376  CG2 ILE A  49     -30.571 -16.517  -4.419  1.00  0.93           C  
ATOM    377  CD1 ILE A  49     -30.199 -13.538  -5.358  1.00  0.93           C  
ATOM    378  N   ARG A  50     -30.520 -17.874  -1.207  1.00  0.89           N  
ATOM    379  CA  ARG A  50     -30.001 -19.143  -0.706  1.00  0.89           C  
ATOM    380  C   ARG A  50     -30.027 -20.213  -1.792  1.00  0.89           C  
ATOM    381  CB  ARG A  50     -30.805 -19.610   0.509  1.00  0.89           C  
ATOM    382  O   ARG A  50     -31.099 -20.614  -2.250  1.00  0.89           O  
ATOM    383  CG  ARG A  50     -30.827 -18.611   1.655  1.00  0.89           C  
ATOM    384  CD  ARG A  50     -31.777 -19.044   2.763  1.00  0.89           C  
ATOM    385  NE  ARG A  50     -31.857 -18.046   3.825  1.00  0.89           N  
ATOM    386  NH1 ARG A  50     -32.770 -19.481   5.389  1.00  0.89           N  
ATOM    387  NH2 ARG A  50     -32.353 -17.295   5.938  1.00  0.89           N  
ATOM    388  CZ  ARG A  50     -32.326 -18.276   5.048  1.00  0.89           C  
ATOM    389  N   GLU A  51     -28.837 -20.407  -2.537  1.00  0.82           N  
ATOM    390  CA  GLU A  51     -28.739 -21.437  -3.567  1.00  0.82           C  
ATOM    391  C   GLU A  51     -27.590 -22.399  -3.279  1.00  0.82           C  
ATOM    392  CB  GLU A  51     -28.559 -20.801  -4.948  1.00  0.82           C  
ATOM    393  O   GLU A  51     -26.460 -21.970  -3.040  1.00  0.82           O  
ATOM    394  CG  GLU A  51     -29.786 -20.049  -5.444  1.00  0.82           C  
ATOM    395  CD  GLU A  51     -29.589 -19.417  -6.813  1.00  0.82           C  
ATOM    396  OE1 GLU A  51     -30.550 -18.820  -7.349  1.00  0.82           O  
ATOM    397  OE2 GLU A  51     -28.466 -19.521  -7.354  1.00  0.82           O  
ATOM    398  N   ASN A  52     -27.833 -23.709  -3.276  1.00  0.72           N  
ATOM    399  CA  ASN A  52     -26.842 -24.779  -3.250  1.00  0.72           C  
ATOM    400  C   ASN A  52     -25.868 -24.613  -2.087  1.00  0.72           C  
ATOM    401  CB  ASN A  52     -26.080 -24.838  -4.576  1.00  0.72           C  
ATOM    402  O   ASN A  52     -24.657 -24.759  -2.260  1.00  0.72           O  
ATOM    403  CG  ASN A  52     -26.966 -25.232  -5.742  1.00  0.72           C  
ATOM    404  ND2 ASN A  52     -26.676 -24.687  -6.917  1.00  0.72           N  
ATOM    405  OD1 ASN A  52     -27.904 -26.018  -5.586  1.00  0.72           O  
ATOM    406  N   GLN A  53     -26.329 -24.113  -0.948  1.00  0.69           N  
ATOM    407  CA  GLN A  53     -25.571 -24.038   0.296  1.00  0.69           C  
ATOM    408  C   GLN A  53     -24.704 -22.782   0.336  1.00  0.69           C  
ATOM    409  CB  GLN A  53     -24.700 -25.283   0.471  1.00  0.69           C  
ATOM    410  O   GLN A  53     -23.852 -22.638   1.216  1.00  0.69           O  
ATOM    411  CG  GLN A  53     -25.495 -26.564   0.686  1.00  0.69           C  
ATOM    412  CD  GLN A  53     -24.611 -27.761   0.977  1.00  0.69           C  
ATOM    413  NE2 GLN A  53     -25.125 -28.957   0.709  1.00  0.69           N  
ATOM    414  OE1 GLN A  53     -23.475 -27.613   1.439  1.00  0.69           O  
ATOM    415  N   ARG A  54     -24.851 -21.967  -0.765  1.00  0.78           N  
ATOM    416  CA  ARG A  54     -24.108 -20.712  -0.739  1.00  0.78           C  
ATOM    417  C   ARG A  54     -25.045 -19.525  -0.541  1.00  0.78           C  
ATOM    418  CB  ARG A  54     -23.305 -20.535  -2.030  1.00  0.78           C  
ATOM    419  O   ARG A  54     -26.187 -19.544  -1.007  1.00  0.78           O  
ATOM    420  CG  ARG A  54     -22.154 -21.517  -2.178  1.00  0.78           C  
ATOM    421  CD  ARG A  54     -21.321 -21.227  -3.419  1.00  0.78           C  
ATOM    422  NE  ARG A  54     -20.117 -22.051  -3.465  1.00  0.78           N  
ATOM    423  NH1 ARG A  54     -19.546 -21.461  -5.624  1.00  0.78           N  
ATOM    424  NH2 ARG A  54     -18.233 -22.924  -4.446  1.00  0.78           N  
ATOM    425  CZ  ARG A  54     -19.301 -22.144  -4.512  1.00  0.78           C  
ATOM    426  N   LEU A  55     -24.644 -18.672   0.266  1.00  0.89           N  
ATOM    427  CA  LEU A  55     -25.391 -17.444   0.516  1.00  0.89           C  
ATOM    428  C   LEU A  55     -24.825 -16.288  -0.303  1.00  0.89           C  
ATOM    429  CB  LEU A  55     -25.362 -17.093   2.005  1.00  0.89           C  
ATOM    430  O   LEU A  55     -23.627 -16.004  -0.237  1.00  0.89           O  
ATOM    431  CG  LEU A  55     -26.564 -17.549   2.833  1.00  0.89           C  
ATOM    432  CD1 LEU A  55     -26.098 -18.309   4.071  1.00  0.89           C  
ATOM    433  CD2 LEU A  55     -27.428 -16.356   3.226  1.00  0.89           C  
ATOM    434  N   ARG A  56     -25.645 -15.779  -1.163  1.00  0.93           N  
ATOM    435  CA  ARG A  56     -25.265 -14.604  -1.941  1.00  0.93           C  
ATOM    436  C   ARG A  56     -26.205 -13.435  -1.661  1.00  0.93           C  
ATOM    437  CB  ARG A  56     -25.262 -14.927  -3.436  1.00  0.93           C  
ATOM    438  O   ARG A  56     -27.387 -13.637  -1.375  1.00  0.93           O  
ATOM    439  CG  ARG A  56     -24.228 -15.967  -3.839  1.00  0.93           C  
ATOM    440  CD  ARG A  56     -24.200 -16.179  -5.346  1.00  0.93           C  
ATOM    441  NE  ARG A  56     -23.174 -17.142  -5.736  1.00  0.93           N  
ATOM    442  NH1 ARG A  56     -23.877 -17.317  -7.929  1.00  0.93           N  
ATOM    443  NH2 ARG A  56     -22.074 -18.529  -7.199  1.00  0.93           N  
ATOM    444  CZ  ARG A  56     -23.044 -17.661  -6.954  1.00  0.93           C  
ATOM    445  N   LEU A  57     -25.625 -12.269  -1.746  1.00  0.95           N  
ATOM    446  CA  LEU A  57     -26.446 -11.087  -1.505  1.00  0.95           C  
ATOM    447  C   LEU A  57     -27.503 -10.929  -2.592  1.00  0.95           C  
ATOM    448  CB  LEU A  57     -25.571  -9.832  -1.440  1.00  0.95           C  
ATOM    449  O   LEU A  57     -27.211 -11.098  -3.778  1.00  0.95           O  
ATOM    450  CG  LEU A  57     -24.830  -9.590  -0.124  1.00  0.95           C  
ATOM    451  CD1 LEU A  57     -23.823  -8.456  -0.284  1.00  0.95           C  
ATOM    452  CD2 LEU A  57     -25.816  -9.282   0.997  1.00  0.95           C  
ATOM    453  N   SER A  58     -28.735 -10.645  -2.182  1.00  0.96           N  
ATOM    454  CA  SER A  58     -29.767 -10.213  -3.119  1.00  0.96           C  
ATOM    455  C   SER A  58     -29.558  -8.764  -3.544  1.00  0.96           C  
ATOM    456  CB  SER A  58     -31.156 -10.376  -2.499  1.00  0.96           C  
ATOM    457  O   SER A  58     -28.729  -8.056  -2.967  1.00  0.96           O  
ATOM    458  OG  SER A  58     -31.388  -9.381  -1.517  1.00  0.96           O  
ATOM    459  N   PRO A  59     -30.176  -8.359  -4.650  1.00  0.95           N  
ATOM    460  CA  PRO A  59     -30.094  -6.935  -4.982  1.00  0.95           C  
ATOM    461  C   PRO A  59     -30.440  -6.033  -3.799  1.00  0.95           C  
ATOM    462  CB  PRO A  59     -31.119  -6.776  -6.108  1.00  0.95           C  
ATOM    463  O   PRO A  59     -29.755  -5.036  -3.558  1.00  0.95           O  
ATOM    464  CG  PRO A  59     -31.128  -8.098  -6.805  1.00  0.95           C  
ATOM    465  CD  PRO A  59     -30.978  -9.181  -5.776  1.00  0.95           C  
ATOM    466  N   ALA A  60     -31.507  -6.379  -3.065  1.00  0.97           N  
ATOM    467  CA  ALA A  60     -31.869  -5.640  -1.858  1.00  0.97           C  
ATOM    468  C   ALA A  60     -30.764  -5.727  -0.809  1.00  0.97           C  
ATOM    469  CB  ALA A  60     -33.184  -6.166  -1.286  1.00  0.97           C  
ATOM    470  O   ALA A  60     -30.475  -4.745  -0.121  1.00  0.97           O  
ATOM    471  N   GLY A  61     -30.141  -6.891  -0.738  1.00  0.97           N  
ATOM    472  CA  GLY A  61     -29.032  -7.109   0.178  1.00  0.97           C  
ATOM    473  C   GLY A  61     -27.843  -6.210  -0.101  1.00  0.97           C  
ATOM    474  O   GLY A  61     -27.233  -5.673   0.826  1.00  0.97           O  
ATOM    475  N   HIS A  62     -27.579  -6.045  -1.420  1.00  0.94           N  
ATOM    476  CA  HIS A  62     -26.480  -5.164  -1.797  1.00  0.94           C  
ATOM    477  C   HIS A  62     -26.753  -3.727  -1.365  1.00  0.94           C  
ATOM    478  CB  HIS A  62     -26.242  -5.222  -3.307  1.00  0.94           C  
ATOM    479  O   HIS A  62     -25.874  -3.065  -0.809  1.00  0.94           O  
ATOM    480  CG  HIS A  62     -25.541  -6.464  -3.757  1.00  0.94           C  
ATOM    481  CD2 HIS A  62     -24.222  -6.744  -3.883  1.00  0.94           C  
ATOM    482  ND1 HIS A  62     -26.216  -7.601  -4.144  1.00  0.94           N  
ATOM    483  CE1 HIS A  62     -25.340  -8.530  -4.489  1.00  0.94           C  
ATOM    484  NE2 HIS A  62     -24.123  -8.036  -4.340  1.00  0.94           N  
ATOM    485  N   ASN A  63     -28.020  -3.277  -1.558  1.00  0.94           N  
ATOM    486  CA  ASN A  63     -28.396  -1.928  -1.149  1.00  0.94           C  
ATOM    487  C   ASN A  63     -28.353  -1.771   0.369  1.00  0.94           C  
ATOM    488  CB  ASN A  63     -29.786  -1.573  -1.681  1.00  0.94           C  
ATOM    489  O   ASN A  63     -27.819  -0.785   0.880  1.00  0.94           O  
ATOM    490  CG  ASN A  63     -29.805  -1.387  -3.185  1.00  0.94           C  
ATOM    491  ND2 ASN A  63     -30.977  -1.547  -3.787  1.00  0.94           N  
ATOM    492  OD1 ASN A  63     -28.774  -1.103  -3.801  1.00  0.94           O  
ATOM    493  N   PHE A  64     -28.823  -2.836   1.001  1.00  0.96           N  
ATOM    494  CA  PHE A  64     -28.895  -2.793   2.457  1.00  0.96           C  
ATOM    495  C   PHE A  64     -27.499  -2.806   3.069  1.00  0.96           C  
ATOM    496  CB  PHE A  64     -29.713  -3.974   2.991  1.00  0.96           C  
ATOM    497  O   PHE A  64     -27.251  -2.138   4.075  1.00  0.96           O  
ATOM    498  CG  PHE A  64     -29.982  -3.906   4.470  1.00  0.96           C  
ATOM    499  CD1 PHE A  64     -29.447  -4.856   5.332  1.00  0.96           C  
ATOM    500  CD2 PHE A  64     -30.771  -2.893   4.998  1.00  0.96           C  
ATOM    501  CE1 PHE A  64     -29.695  -4.796   6.701  1.00  0.96           C  
ATOM    502  CE2 PHE A  64     -31.023  -2.826   6.366  1.00  0.96           C  
ATOM    503  CZ  PHE A  64     -30.485  -3.779   7.215  1.00  0.96           C  
ATOM    504  N   LEU A  65     -26.630  -3.570   2.502  1.00  0.94           N  
ATOM    505  CA  LEU A  65     -25.252  -3.659   2.972  1.00  0.94           C  
ATOM    506  C   LEU A  65     -24.606  -2.279   3.028  1.00  0.94           C  
ATOM    507  CB  LEU A  65     -24.435  -4.581   2.063  1.00  0.94           C  
ATOM    508  O   LEU A  65     -23.958  -1.933   4.018  1.00  0.94           O  
ATOM    509  CG  LEU A  65     -22.965  -4.775   2.440  1.00  0.94           C  
ATOM    510  CD1 LEU A  65     -22.851  -5.374   3.837  1.00  0.94           C  
ATOM    511  CD2 LEU A  65     -22.262  -5.659   1.415  1.00  0.94           C  
ATOM    512  N   ARG A  66     -24.790  -1.518   2.004  1.00  0.91           N  
ATOM    513  CA  ARG A  66     -24.240  -0.167   1.947  1.00  0.91           C  
ATOM    514  C   ARG A  66     -24.742   0.678   3.113  1.00  0.91           C  
ATOM    515  CB  ARG A  66     -24.601   0.505   0.620  1.00  0.91           C  
ATOM    516  O   ARG A  66     -23.948   1.296   3.826  1.00  0.91           O  
ATOM    517  CG  ARG A  66     -24.047   1.913   0.472  1.00  0.91           C  
ATOM    518  CD  ARG A  66     -24.433   2.533  -0.863  1.00  0.91           C  
ATOM    519  NE  ARG A  66     -24.229   3.979  -0.865  1.00  0.91           N  
ATOM    520  NH1 ARG A  66     -25.105   4.308  -2.977  1.00  0.91           N  
ATOM    521  NH2 ARG A  66     -24.323   6.090  -1.765  1.00  0.91           N  
ATOM    522  CZ  ARG A  66     -24.553   4.789  -1.869  1.00  0.91           C  
ATOM    523  N   TYR A  67     -25.985   0.644   3.446  1.00  0.93           N  
ATOM    524  CA  TYR A  67     -26.587   1.448   4.503  1.00  0.93           C  
ATOM    525  C   TYR A  67     -26.210   0.911   5.879  1.00  0.93           C  
ATOM    526  CB  TYR A  67     -28.111   1.477   4.354  1.00  0.93           C  
ATOM    527  O   TYR A  67     -25.935   1.684   6.799  1.00  0.93           O  
ATOM    528  CG  TYR A  67     -28.592   2.326   3.202  1.00  0.93           C  
ATOM    529  CD1 TYR A  67     -28.534   3.716   3.264  1.00  0.93           C  
ATOM    530  CD2 TYR A  67     -29.106   1.740   2.051  1.00  0.93           C  
ATOM    531  CE1 TYR A  67     -28.978   4.503   2.206  1.00  0.93           C  
ATOM    532  CE2 TYR A  67     -29.553   2.516   0.986  1.00  0.93           C  
ATOM    533  OH  TYR A  67     -29.925   4.667   0.022  1.00  0.93           O  
ATOM    534  CZ  TYR A  67     -29.485   3.894   1.073  1.00  0.93           C  
ATOM    535  N   SER A  68     -26.218  -0.382   5.909  1.00  0.94           N  
ATOM    536  CA  SER A  68     -25.844  -1.001   7.176  1.00  0.94           C  
ATOM    537  C   SER A  68     -24.427  -0.612   7.584  1.00  0.94           C  
ATOM    538  CB  SER A  68     -25.957  -2.523   7.084  1.00  0.94           C  
ATOM    539  O   SER A  68     -24.178  -0.282   8.745  1.00  0.94           O  
ATOM    540  OG  SER A  68     -25.337  -3.142   8.198  1.00  0.94           O  
ATOM    541  N   GLN A  69     -23.521  -0.618   6.710  1.00  0.91           N  
ATOM    542  CA  GLN A  69     -22.137  -0.235   6.970  1.00  0.91           C  
ATOM    543  C   GLN A  69     -22.041   1.233   7.377  1.00  0.91           C  
ATOM    544  CB  GLN A  69     -21.267  -0.497   5.740  1.00  0.91           C  
ATOM    545  O   GLN A  69     -21.293   1.581   8.294  1.00  0.91           O  
ATOM    546  CG  GLN A  69     -20.987  -1.972   5.488  1.00  0.91           C  
ATOM    547  CD  GLN A  69     -20.243  -2.214   4.188  1.00  0.91           C  
ATOM    548  NE2 GLN A  69     -19.497  -3.312   4.128  1.00  0.91           N  
ATOM    549  OE1 GLN A  69     -20.338  -1.422   3.246  1.00  0.91           O  
ATOM    550  N   GLN A  70     -22.809   2.023   6.718  1.00  0.89           N  
ATOM    551  CA  GLN A  70     -22.825   3.444   7.052  1.00  0.89           C  
ATOM    552  C   GLN A  70     -23.349   3.670   8.468  1.00  0.89           C  
ATOM    553  CB  GLN A  70     -23.676   4.222   6.047  1.00  0.89           C  
ATOM    554  O   GLN A  70     -22.795   4.476   9.219  1.00  0.89           O  
ATOM    555  CG  GLN A  70     -23.056   4.315   4.659  1.00  0.89           C  
ATOM    556  CD  GLN A  70     -23.932   5.067   3.674  1.00  0.89           C  
ATOM    557  NE2 GLN A  70     -23.321   5.592   2.618  1.00  0.89           N  
ATOM    558  OE1 GLN A  70     -25.148   5.175   3.861  1.00  0.89           O  
ATOM    559  N   ILE A  71     -24.387   2.969   8.832  1.00  0.93           N  
ATOM    560  CA  ILE A  71     -24.982   3.097  10.158  1.00  0.93           C  
ATOM    561  C   ILE A  71     -23.965   2.687  11.221  1.00  0.93           C  
ATOM    562  CB  ILE A  71     -26.265   2.247  10.287  1.00  0.93           C  
ATOM    563  O   ILE A  71     -23.749   3.412  12.195  1.00  0.93           O  
ATOM    564  CG1 ILE A  71     -27.386   2.838   9.425  1.00  0.93           C  
ATOM    565  CG2 ILE A  71     -26.698   2.142  11.752  1.00  0.93           C  
ATOM    566  CD1 ILE A  71     -28.600   1.931   9.281  1.00  0.93           C  
ATOM    567  N   LEU A  72     -23.353   1.556  10.996  1.00  0.91           N  
ATOM    568  CA  LEU A  72     -22.376   1.061  11.959  1.00  0.91           C  
ATOM    569  C   LEU A  72     -21.197   2.021  12.080  1.00  0.91           C  
ATOM    570  CB  LEU A  72     -21.877  -0.328  11.552  1.00  0.91           C  
ATOM    571  O   LEU A  72     -20.664   2.222  13.173  1.00  0.91           O  
ATOM    572  CG  LEU A  72     -22.876  -1.477  11.701  1.00  0.91           C  
ATOM    573  CD1 LEU A  72     -22.294  -2.763  11.124  1.00  0.91           C  
ATOM    574  CD2 LEU A  72     -23.257  -1.668  13.166  1.00  0.91           C  
ATOM    575  N   ALA A  73     -20.816   2.566  10.973  1.00  0.87           N  
ATOM    576  CA  ALA A  73     -19.736   3.550  10.978  1.00  0.87           C  
ATOM    577  C   ALA A  73     -20.124   4.786  11.784  1.00  0.87           C  
ATOM    578  CB  ALA A  73     -19.369   3.943   9.550  1.00  0.87           C  
ATOM    579  O   ALA A  73     -19.314   5.316  12.548  1.00  0.87           O  
ATOM    580  N   LEU A  74     -21.329   5.209  11.601  1.00  0.88           N  
ATOM    581  CA  LEU A  74     -21.832   6.373  12.323  1.00  0.88           C  
ATOM    582  C   LEU A  74     -21.864   6.108  13.825  1.00  0.88           C  
ATOM    583  CB  LEU A  74     -23.232   6.746  11.829  1.00  0.88           C  
ATOM    584  O   LEU A  74     -21.523   6.985  14.622  1.00  0.88           O  
ATOM    585  CG  LEU A  74     -23.300   7.552  10.531  1.00  0.88           C  
ATOM    586  CD1 LEU A  74     -24.740   7.640  10.037  1.00  0.88           C  
ATOM    587  CD2 LEU A  74     -22.712   8.944  10.733  1.00  0.88           C  
ATOM    588  N   VAL A  75     -22.292   4.982  14.190  1.00  0.90           N  
ATOM    589  CA  VAL A  75     -22.318   4.592  15.596  1.00  0.90           C  
ATOM    590  C   VAL A  75     -20.905   4.643  16.173  1.00  0.90           C  
ATOM    591  CB  VAL A  75     -22.919   3.181  15.782  1.00  0.90           C  
ATOM    592  O   VAL A  75     -20.689   5.192  17.256  1.00  0.90           O  
ATOM    593  CG1 VAL A  75     -22.677   2.674  17.202  1.00  0.90           C  
ATOM    594  CG2 VAL A  75     -24.412   3.191  15.461  1.00  0.90           C  
ATOM    595  N   ASP A  76     -19.961   4.061  15.398  1.00  0.84           N  
ATOM    596  CA  ASP A  76     -18.569   4.082  15.838  1.00  0.84           C  
ATOM    597  C   ASP A  76     -18.065   5.515  15.998  1.00  0.84           C  
ATOM    598  CB  ASP A  76     -17.683   3.320  14.851  1.00  0.84           C  
ATOM    599  O   ASP A  76     -17.358   5.826  16.958  1.00  0.84           O  
ATOM    600  CG  ASP A  76     -17.849   1.813  14.947  1.00  0.84           C  
ATOM    601  OD1 ASP A  76     -18.381   1.321  15.965  1.00  0.84           O  
ATOM    602  OD2 ASP A  76     -17.442   1.111  13.996  1.00  0.84           O  
ATOM    603  N   GLU A  77     -18.430   6.297  15.075  1.00  0.83           N  
ATOM    604  CA  GLU A  77     -18.064   7.709  15.129  1.00  0.83           C  
ATOM    605  C   GLU A  77     -18.632   8.379  16.376  1.00  0.83           C  
ATOM    606  CB  GLU A  77     -18.549   8.438  13.873  1.00  0.83           C  
ATOM    607  O   GLU A  77     -17.929   9.123  17.063  1.00  0.83           O  
ATOM    608  CG  GLU A  77     -18.132   9.901  13.812  1.00  0.83           C  
ATOM    609  CD  GLU A  77     -18.607  10.608  12.553  1.00  0.83           C  
ATOM    610  OE1 GLU A  77     -18.467  11.849  12.464  1.00  0.83           O  
ATOM    611  OE2 GLU A  77     -19.124   9.915  11.648  1.00  0.83           O  
ATOM    612  N   ALA A  78     -19.876   8.118  16.594  1.00  0.86           N  
ATOM    613  CA  ALA A  78     -20.544   8.690  17.761  1.00  0.86           C  
ATOM    614  C   ALA A  78     -19.853   8.261  19.053  1.00  0.86           C  
ATOM    615  CB  ALA A  78     -22.014   8.280  17.787  1.00  0.86           C  
ATOM    616  O   ALA A  78     -19.609   9.086  19.937  1.00  0.86           O  
ATOM    617  N   ARG A  79     -19.498   7.007  19.106  1.00  0.85           N  
ATOM    618  CA  ARG A  79     -18.828   6.475  20.288  1.00  0.85           C  
ATOM    619  C   ARG A  79     -17.470   7.139  20.492  1.00  0.85           C  
ATOM    620  CB  ARG A  79     -18.657   4.959  20.174  1.00  0.85           C  
ATOM    621  O   ARG A  79     -17.092   7.458  21.622  1.00  0.85           O  
ATOM    622  CG  ARG A  79     -19.945   4.177  20.383  1.00  0.85           C  
ATOM    623  CD  ARG A  79     -19.728   2.679  20.218  1.00  0.85           C  
ATOM    624  NE  ARG A  79     -20.946   1.924  20.499  1.00  0.85           N  
ATOM    625  NH1 ARG A  79     -20.117  -0.094  19.739  1.00  0.85           N  
ATOM    626  NH2 ARG A  79     -22.254   0.038  20.558  1.00  0.85           N  
ATOM    627  CZ  ARG A  79     -21.103   0.625  20.264  1.00  0.85           C  
ATOM    628  N   SER A  80     -16.795   7.382  19.349  1.00  0.79           N  
ATOM    629  CA  SER A  80     -15.460   7.967  19.407  1.00  0.79           C  
ATOM    630  C   SER A  80     -15.508   9.407  19.908  1.00  0.79           C  
ATOM    631  CB  SER A  80     -14.793   7.919  18.032  1.00  0.79           C  
ATOM    632  O   SER A  80     -14.622   9.844  20.645  1.00  0.79           O  
ATOM    633  OG  SER A  80     -13.616   8.708  18.016  1.00  0.79           O  
ATOM    634  N   VAL A  81     -16.527  10.031  19.544  1.00  0.80           N  
ATOM    635  CA  VAL A  81     -16.638  11.445  19.887  1.00  0.80           C  
ATOM    636  C   VAL A  81     -16.964  11.592  21.372  1.00  0.80           C  
ATOM    637  CB  VAL A  81     -17.713  12.154  19.033  1.00  0.80           C  
ATOM    638  O   VAL A  81     -16.469  12.506  22.035  1.00  0.80           O  
ATOM    639  CG1 VAL A  81     -17.997  13.554  19.575  1.00  0.80           C  
ATOM    640  CG2 VAL A  81     -17.272  12.223  17.572  1.00  0.80           C  
ATOM    641  N   VAL A  82     -17.656  10.608  21.963  1.00  0.85           N  
ATOM    642  CA  VAL A  82     -18.119  10.718  23.343  1.00  0.85           C  
ATOM    643  C   VAL A  82     -17.097  10.082  24.283  1.00  0.85           C  
ATOM    644  CB  VAL A  82     -19.502  10.055  23.532  1.00  0.85           C  
ATOM    645  O   VAL A  82     -17.074  10.382  25.479  1.00  0.85           O  
ATOM    646  CG1 VAL A  82     -20.573  10.804  22.741  1.00  0.85           C  
ATOM    647  CG2 VAL A  82     -19.451   8.587  23.112  1.00  0.85           C  
ATOM    648  N   ALA A  83     -16.150   9.133  23.840  1.00  0.76           N  
ATOM    649  CA  ALA A  83     -15.245   8.275  24.601  1.00  0.76           C  
ATOM    650  C   ALA A  83     -14.044   9.064  25.115  1.00  0.76           C  
ATOM    651  CB  ALA A  83     -14.780   7.100  23.744  1.00  0.76           C  
ATOM    652  O   ALA A  83     -13.203   8.525  25.838  1.00  0.76           O  
ATOM    653  N   GLY A  84     -14.179  10.446  25.382  1.00  0.79           N  
ATOM    654  CA  GLY A  84     -13.136  11.265  25.978  1.00  0.79           C  
ATOM    655  C   GLY A  84     -12.147  11.804  24.962  1.00  0.79           C  
ATOM    656  O   GLY A  84     -12.409  11.778  23.758  1.00  0.79           O  
ATOM    657  N   ASP A  85     -11.096  12.416  25.439  1.00  0.81           N  
ATOM    658  CA  ASP A  85     -10.138  13.188  24.653  1.00  0.81           C  
ATOM    659  C   ASP A  85      -9.098  12.276  24.005  1.00  0.81           C  
ATOM    660  CB  ASP A  85      -9.447  14.236  25.528  1.00  0.81           C  
ATOM    661  O   ASP A  85      -8.521  12.621  22.972  1.00  0.81           O  
ATOM    662  CG  ASP A  85     -10.347  15.410  25.870  1.00  0.81           C  
ATOM    663  OD1 ASP A  85     -11.340  15.648  25.148  1.00  0.81           O  
ATOM    664  OD2 ASP A  85     -10.060  16.105  26.868  1.00  0.81           O  
ATOM    665  N   GLU A  86      -8.998  11.073  24.456  1.00  0.88           N  
ATOM    666  CA  GLU A  86      -7.949  10.214  23.915  1.00  0.88           C  
ATOM    667  C   GLU A  86      -8.437   9.453  22.686  1.00  0.88           C  
ATOM    668  CB  GLU A  86      -7.456   9.232  24.981  1.00  0.88           C  
ATOM    669  O   GLU A  86      -9.495   8.822  22.720  1.00  0.88           O  
ATOM    670  CG  GLU A  86      -6.197   8.475  24.585  1.00  0.88           C  
ATOM    671  CD  GLU A  86      -5.684   7.550  25.676  1.00  0.88           C  
ATOM    672  OE1 GLU A  86      -4.612   6.930  25.493  1.00  0.88           O  
ATOM    673  OE2 GLU A  86      -6.361   7.442  26.723  1.00  0.88           O  
ATOM    674  N   PRO A  87      -7.714   9.597  21.504  1.00  0.89           N  
ATOM    675  CA  PRO A  87      -8.083   8.836  20.308  1.00  0.89           C  
ATOM    676  C   PRO A  87      -8.055   7.327  20.536  1.00  0.89           C  
ATOM    677  CB  PRO A  87      -7.024   9.254  19.284  1.00  0.89           C  
ATOM    678  O   PRO A  87      -7.042   6.786  20.987  1.00  0.89           O  
ATOM    679  CG  PRO A  87      -6.512  10.568  19.779  1.00  0.89           C  
ATOM    680  CD  PRO A  87      -6.561  10.565  21.280  1.00  0.89           C  
ATOM    681  N   GLN A  88      -9.181   6.601  20.354  1.00  0.90           N  
ATOM    682  CA  GLN A  88      -9.296   5.154  20.502  1.00  0.90           C  
ATOM    683  C   GLN A  88     -10.315   4.580  19.523  1.00  0.90           C  
ATOM    684  CB  GLN A  88      -9.682   4.790  21.936  1.00  0.90           C  
ATOM    685  O   GLN A  88     -11.066   5.326  18.891  1.00  0.90           O  
ATOM    686  CG  GLN A  88     -11.046   5.319  22.359  1.00  0.90           C  
ATOM    687  CD  GLN A  88     -11.370   5.015  23.810  1.00  0.90           C  
ATOM    688  NE2 GLN A  88     -12.609   5.281  24.209  1.00  0.90           N  
ATOM    689  OE1 GLN A  88     -10.514   4.543  24.565  1.00  0.90           O  
ATOM    690  N   GLY A  89     -10.216   3.207  19.280  1.00  0.86           N  
ATOM    691  CA  GLY A  89     -11.161   2.533  18.404  1.00  0.86           C  
ATOM    692  C   GLY A  89     -10.546   2.093  17.089  1.00  0.86           C  
ATOM    693  O   GLY A  89      -9.345   1.826  17.017  1.00  0.86           O  
ATOM    694  N   LEU A  90     -11.451   1.917  16.087  1.00  0.90           N  
ATOM    695  CA  LEU A  90     -11.028   1.411  14.785  1.00  0.90           C  
ATOM    696  C   LEU A  90     -10.766   2.559  13.815  1.00  0.90           C  
ATOM    697  CB  LEU A  90     -12.087   0.470  14.206  1.00  0.90           C  
ATOM    698  O   LEU A  90     -11.541   3.516  13.756  1.00  0.90           O  
ATOM    699  CG  LEU A  90     -12.328  -0.832  14.971  1.00  0.90           C  
ATOM    700  CD1 LEU A  90     -13.608  -1.504  14.484  1.00  0.90           C  
ATOM    701  CD2 LEU A  90     -11.135  -1.770  14.822  1.00  0.90           C  
ATOM    702  N   PHE A  91      -9.665   2.535  13.120  1.00  0.94           N  
ATOM    703  CA  PHE A  91      -9.335   3.486  12.065  1.00  0.94           C  
ATOM    704  C   PHE A  91      -8.940   2.760  10.785  1.00  0.94           C  
ATOM    705  CB  PHE A  91      -8.202   4.415  12.513  1.00  0.94           C  
ATOM    706  O   PHE A  91      -7.835   2.224  10.685  1.00  0.94           O  
ATOM    707  CG  PHE A  91      -7.885   5.506  11.526  1.00  0.94           C  
ATOM    708  CD1 PHE A  91      -6.614   5.618  10.977  1.00  0.94           C  
ATOM    709  CD2 PHE A  91      -8.860   6.420  11.147  1.00  0.94           C  
ATOM    710  CE1 PHE A  91      -6.317   6.626  10.063  1.00  0.94           C  
ATOM    711  CE2 PHE A  91      -8.571   7.430  10.234  1.00  0.94           C  
ATOM    712  CZ  PHE A  91      -7.299   7.532   9.694  1.00  0.94           C  
ATOM    713  N   SER A  92      -9.874   2.762   9.847  1.00  0.96           N  
ATOM    714  CA  SER A  92      -9.640   2.113   8.561  1.00  0.96           C  
ATOM    715  C   SER A  92      -9.237   3.127   7.495  1.00  0.96           C  
ATOM    716  CB  SER A  92     -10.887   1.354   8.108  1.00  0.96           C  
ATOM    717  O   SER A  92     -10.009   4.031   7.168  1.00  0.96           O  
ATOM    718  OG  SER A  92     -11.273   0.396   9.078  1.00  0.96           O  
ATOM    719  N   LEU A  93      -8.037   2.969   6.906  1.00  0.98           N  
ATOM    720  CA  LEU A  93      -7.465   3.905   5.944  1.00  0.98           C  
ATOM    721  C   LEU A  93      -7.259   3.235   4.590  1.00  0.98           C  
ATOM    722  CB  LEU A  93      -6.133   4.457   6.460  1.00  0.98           C  
ATOM    723  O   LEU A  93      -6.727   2.125   4.516  1.00  0.98           O  
ATOM    724  CG  LEU A  93      -5.434   5.484   5.569  1.00  0.98           C  
ATOM    725  CD1 LEU A  93      -6.226   6.787   5.540  1.00  0.98           C  
ATOM    726  CD2 LEU A  93      -4.009   5.730   6.052  1.00  0.98           C  
ATOM    727  N   GLY A  94      -7.788   3.827   3.557  1.00  0.98           N  
ATOM    728  CA  GLY A  94      -7.486   3.437   2.189  1.00  0.98           C  
ATOM    729  C   GLY A  94      -6.417   4.299   1.545  1.00  0.98           C  
ATOM    730  O   GLY A  94      -6.284   5.480   1.873  1.00  0.98           O  
ATOM    731  N   SER A  95      -5.633   3.656   0.623  1.00  0.97           N  
ATOM    732  CA  SER A  95      -4.562   4.419  -0.009  1.00  0.97           C  
ATOM    733  C   SER A  95      -4.267   3.901  -1.413  1.00  0.97           C  
ATOM    734  CB  SER A  95      -3.292   4.366   0.841  1.00  0.97           C  
ATOM    735  O   SER A  95      -4.571   2.749  -1.731  1.00  0.97           O  
ATOM    736  OG  SER A  95      -2.260   5.140   0.253  1.00  0.97           O  
ATOM    737  N   LEU A  96      -3.697   4.854  -2.233  1.00  0.95           N  
ATOM    738  CA  LEU A  96      -3.043   4.387  -3.451  1.00  0.95           C  
ATOM    739  C   LEU A  96      -1.789   3.584  -3.120  1.00  0.95           C  
ATOM    740  CB  LEU A  96      -2.682   5.570  -4.353  1.00  0.95           C  
ATOM    741  O   LEU A  96      -1.152   3.815  -2.091  1.00  0.95           O  
ATOM    742  CG  LEU A  96      -3.818   6.538  -4.688  1.00  0.95           C  
ATOM    743  CD1 LEU A  96      -3.269   7.779  -5.384  1.00  0.95           C  
ATOM    744  CD2 LEU A  96      -4.867   5.852  -5.556  1.00  0.95           C  
ATOM    745  N   GLU A  97      -1.544   2.648  -4.059  1.00  0.94           N  
ATOM    746  CA  GLU A  97      -0.400   1.777  -3.809  1.00  0.94           C  
ATOM    747  C   GLU A  97       0.883   2.585  -3.638  1.00  0.94           C  
ATOM    748  CB  GLU A  97      -0.236   0.765  -4.946  1.00  0.94           C  
ATOM    749  O   GLU A  97       1.657   2.342  -2.710  1.00  0.94           O  
ATOM    750  CG  GLU A  97       0.909  -0.215  -4.738  1.00  0.94           C  
ATOM    751  CD  GLU A  97       0.578  -1.325  -3.753  1.00  0.94           C  
ATOM    752  OE1 GLU A  97       1.480  -2.125  -3.414  1.00  0.94           O  
ATOM    753  OE2 GLU A  97      -0.593  -1.397  -3.319  1.00  0.94           O  
ATOM    754  N   SER A  98       1.141   3.557  -4.458  1.00  0.95           N  
ATOM    755  CA  SER A  98       2.354   4.367  -4.418  1.00  0.95           C  
ATOM    756  C   SER A  98       2.427   5.191  -3.136  1.00  0.95           C  
ATOM    757  CB  SER A  98       2.420   5.293  -5.633  1.00  0.95           C  
ATOM    758  O   SER A  98       3.491   5.306  -2.526  1.00  0.95           O  
ATOM    759  OG  SER A  98       1.286   6.141  -5.682  1.00  0.95           O  
ATOM    760  N   THR A  99       1.321   5.678  -2.709  1.00  0.96           N  
ATOM    761  CA  THR A  99       1.261   6.482  -1.494  1.00  0.96           C  
ATOM    762  C   THR A  99       1.559   5.629  -0.265  1.00  0.96           C  
ATOM    763  CB  THR A  99      -0.116   7.152  -1.336  1.00  0.96           C  
ATOM    764  O   THR A  99       2.347   6.025   0.597  1.00  0.96           O  
ATOM    765  CG2 THR A  99      -0.169   8.011  -0.076  1.00  0.96           C  
ATOM    766  OG1 THR A  99      -0.372   7.981  -2.476  1.00  0.96           O  
ATOM    767  N   ALA A 100       0.942   4.488  -0.242  1.00  0.97           N  
ATOM    768  CA  ALA A 100       1.131   3.565   0.874  1.00  0.97           C  
ATOM    769  C   ALA A 100       2.587   3.123   0.979  1.00  0.97           C  
ATOM    770  CB  ALA A 100       0.219   2.350   0.721  1.00  0.97           C  
ATOM    771  O   ALA A 100       3.099   2.906   2.081  1.00  0.97           O  
ATOM    772  N   ALA A 101       3.237   3.099  -0.161  1.00  0.95           N  
ATOM    773  CA  ALA A 101       4.576   2.519  -0.212  1.00  0.95           C  
ATOM    774  C   ALA A 101       5.637   3.553   0.152  1.00  0.95           C  
ATOM    775  CB  ALA A 101       4.853   1.942  -1.598  1.00  0.95           C  
ATOM    776  O   ALA A 101       6.596   3.245   0.863  1.00  0.95           O  
ATOM    777  N   VAL A 102       5.418   4.802  -0.228  1.00  0.96           N  
ATOM    778  CA  VAL A 102       6.590   5.667  -0.140  1.00  0.96           C  
ATOM    779  C   VAL A 102       6.243   6.927   0.650  1.00  0.96           C  
ATOM    780  CB  VAL A 102       7.123   6.046  -1.540  1.00  0.96           C  
ATOM    781  O   VAL A 102       7.135   7.640   1.117  1.00  0.96           O  
ATOM    782  CG1 VAL A 102       7.622   4.806  -2.281  1.00  0.96           C  
ATOM    783  CG2 VAL A 102       6.039   6.756  -2.349  1.00  0.96           C  
ATOM    784  N   ARG A 103       4.943   7.176   0.917  1.00  0.95           N  
ATOM    785  CA  ARG A 103       4.616   8.471   1.505  1.00  0.95           C  
ATOM    786  C   ARG A 103       4.208   8.321   2.967  1.00  0.95           C  
ATOM    787  CB  ARG A 103       3.497   9.153   0.715  1.00  0.95           C  
ATOM    788  O   ARG A 103       4.545   9.164   3.800  1.00  0.95           O  
ATOM    789  CG  ARG A 103       3.898   9.562  -0.693  1.00  0.95           C  
ATOM    790  CD  ARG A 103       4.951  10.662  -0.683  1.00  0.95           C  
ATOM    791  NE  ARG A 103       5.204  11.178  -2.026  1.00  0.95           N  
ATOM    792  NH1 ARG A 103       6.800  12.710  -1.360  1.00  0.95           N  
ATOM    793  NH2 ARG A 103       6.227  12.532  -3.572  1.00  0.95           N  
ATOM    794  CZ  ARG A 103       6.076  12.139  -2.316  1.00  0.95           C  
ATOM    795  N   ILE A 104       3.598   7.176   3.400  1.00  0.96           N  
ATOM    796  CA  ILE A 104       2.910   7.265   4.683  1.00  0.96           C  
ATOM    797  C   ILE A 104       3.512   6.260   5.662  1.00  0.96           C  
ATOM    798  CB  ILE A 104       1.392   7.019   4.529  1.00  0.96           C  
ATOM    799  O   ILE A 104       3.037   6.123   6.792  1.00  0.96           O  
ATOM    800  CG1 ILE A 104       1.135   5.642   3.906  1.00  0.96           C  
ATOM    801  CG2 ILE A 104       0.747   8.128   3.692  1.00  0.96           C  
ATOM    802  CD1 ILE A 104      -0.334   5.242   3.873  1.00  0.96           C  
ATOM    803  N   PRO A 105       4.539   5.462   5.290  1.00  0.96           N  
ATOM    804  CA  PRO A 105       5.067   4.493   6.253  1.00  0.96           C  
ATOM    805  C   PRO A 105       5.545   5.147   7.548  1.00  0.96           C  
ATOM    806  CB  PRO A 105       6.236   3.850   5.502  1.00  0.96           C  
ATOM    807  O   PRO A 105       5.227   4.669   8.639  1.00  0.96           O  
ATOM    808  CG  PRO A 105       5.815   3.849   4.068  1.00  0.96           C  
ATOM    809  CD  PRO A 105       5.097   5.137   3.781  1.00  0.96           C  
ATOM    810  N   ALA A 106       6.330   6.240   7.449  1.00  0.95           N  
ATOM    811  CA  ALA A 106       6.836   6.915   8.642  1.00  0.95           C  
ATOM    812  C   ALA A 106       5.692   7.473   9.483  1.00  0.95           C  
ATOM    813  CB  ALA A 106       7.800   8.033   8.252  1.00  0.95           C  
ATOM    814  O   ALA A 106       5.705   7.364  10.712  1.00  0.95           O  
ATOM    815  N   THR A 107       4.715   8.060   8.816  1.00  0.96           N  
ATOM    816  CA  THR A 107       3.548   8.599   9.505  1.00  0.96           C  
ATOM    817  C   THR A 107       2.780   7.488  10.217  1.00  0.96           C  
ATOM    818  CB  THR A 107       2.609   9.329   8.526  1.00  0.96           C  
ATOM    819  O   THR A 107       2.368   7.651  11.367  1.00  0.96           O  
ATOM    820  CG2 THR A 107       1.398   9.905   9.252  1.00  0.96           C  
ATOM    821  OG1 THR A 107       3.325  10.396   7.893  1.00  0.96           O  
ATOM    822  N   LEU A 108       2.662   6.414   9.550  1.00  0.96           N  
ATOM    823  CA  LEU A 108       1.940   5.290  10.136  1.00  0.96           C  
ATOM    824  C   LEU A 108       2.677   4.745  11.354  1.00  0.96           C  
ATOM    825  CB  LEU A 108       1.749   4.177   9.101  1.00  0.96           C  
ATOM    826  O   LEU A 108       2.052   4.386  12.355  1.00  0.96           O  
ATOM    827  CG  LEU A 108       0.751   4.461   7.977  1.00  0.96           C  
ATOM    828  CD1 LEU A 108       0.624   3.247   7.063  1.00  0.96           C  
ATOM    829  CD2 LEU A 108      -0.607   4.849   8.552  1.00  0.96           C  
ATOM    830  N   ALA A 109       4.000   4.647  11.240  1.00  0.96           N  
ATOM    831  CA  ALA A 109       4.807   4.179  12.364  1.00  0.96           C  
ATOM    832  C   ALA A 109       4.610   5.069  13.588  1.00  0.96           C  
ATOM    833  CB  ALA A 109       6.283   4.132  11.977  1.00  0.96           C  
ATOM    834  O   ALA A 109       4.396   4.572  14.697  1.00  0.96           O  
ATOM    835  N   GLU A 110       4.641   6.360  13.324  1.00  0.96           N  
ATOM    836  CA  GLU A 110       4.440   7.328  14.398  1.00  0.96           C  
ATOM    837  C   GLU A 110       3.021   7.249  14.955  1.00  0.96           C  
ATOM    838  CB  GLU A 110       4.733   8.747  13.905  1.00  0.96           C  
ATOM    839  O   GLU A 110       2.823   7.288  16.171  1.00  0.96           O  
ATOM    840  CG  GLU A 110       4.566   9.817  14.974  1.00  0.96           C  
ATOM    841  CD  GLU A 110       5.635   9.759  16.054  1.00  0.96           C  
ATOM    842  OE1 GLU A 110       5.569  10.556  17.017  1.00  0.96           O  
ATOM    843  OE2 GLU A 110       6.546   8.910  15.935  1.00  0.96           O  
ATOM    844  N   PHE A 111       2.056   7.132  14.112  1.00  0.96           N  
ATOM    845  CA  PHE A 111       0.652   7.025  14.490  1.00  0.96           C  
ATOM    846  C   PHE A 111       0.427   5.825  15.402  1.00  0.96           C  
ATOM    847  CB  PHE A 111      -0.233   6.911  13.245  1.00  0.96           C  
ATOM    848  O   PHE A 111      -0.196   5.949  16.458  1.00  0.96           O  
ATOM    849  CG  PHE A 111      -1.708   6.920  13.546  1.00  0.96           C  
ATOM    850  CD1 PHE A 111      -2.443   5.741  13.521  1.00  0.96           C  
ATOM    851  CD2 PHE A 111      -2.359   8.108  13.853  1.00  0.96           C  
ATOM    852  CE1 PHE A 111      -3.808   5.746  13.799  1.00  0.96           C  
ATOM    853  CE2 PHE A 111      -3.722   8.121  14.132  1.00  0.96           C  
ATOM    854  CZ  PHE A 111      -4.445   6.939  14.104  1.00  0.96           C  
ATOM    855  N   ASN A 112       0.984   4.686  15.092  1.00  0.95           N  
ATOM    856  CA  ASN A 112       0.837   3.457  15.864  1.00  0.95           C  
ATOM    857  C   ASN A 112       1.504   3.570  17.232  1.00  0.95           C  
ATOM    858  CB  ASN A 112       1.409   2.266  15.091  1.00  0.95           C  
ATOM    859  O   ASN A 112       0.972   3.080  18.229  1.00  0.95           O  
ATOM    860  CG  ASN A 112       0.448   1.730  14.049  1.00  0.95           C  
ATOM    861  ND2 ASN A 112       0.991   1.183  12.967  1.00  0.95           N  
ATOM    862  OD1 ASN A 112      -0.772   1.808  14.213  1.00  0.95           O  
ATOM    863  N   ARG A 113       2.611   4.248  17.259  1.00  0.96           N  
ATOM    864  CA  ARG A 113       3.351   4.438  18.502  1.00  0.96           C  
ATOM    865  C   ARG A 113       2.609   5.381  19.443  1.00  0.96           C  
ATOM    866  CB  ARG A 113       4.754   4.980  18.216  1.00  0.96           C  
ATOM    867  O   ARG A 113       2.473   5.097  20.635  1.00  0.96           O  
ATOM    868  CG  ARG A 113       5.644   5.064  19.446  1.00  0.96           C  
ATOM    869  CD  ARG A 113       7.017   5.629  19.110  1.00  0.96           C  
ATOM    870  NE  ARG A 113       6.925   6.982  18.567  1.00  0.96           N  
ATOM    871  NH1 ARG A 113       9.187   7.188  18.145  1.00  0.96           N  
ATOM    872  NH2 ARG A 113       7.761   8.913  17.647  1.00  0.96           N  
ATOM    873  CZ  ARG A 113       7.958   7.691  18.121  1.00  0.96           C  
ATOM    874  N   ARG A 114       2.038   6.529  18.936  1.00  0.96           N  
ATOM    875  CA  ARG A 114       1.430   7.586  19.737  1.00  0.96           C  
ATOM    876  C   ARG A 114       0.030   7.192  20.194  1.00  0.96           C  
ATOM    877  CB  ARG A 114       1.375   8.895  18.947  1.00  0.96           C  
ATOM    878  O   ARG A 114      -0.428   7.624  21.254  1.00  0.96           O  
ATOM    879  CG  ARG A 114       2.723   9.581  18.795  1.00  0.96           C  
ATOM    880  CD  ARG A 114       2.577  11.000  18.263  1.00  0.96           C  
ATOM    881  NE  ARG A 114       3.863  11.556  17.852  1.00  0.96           N  
ATOM    882  NH1 ARG A 114       2.984  13.538  17.052  1.00  0.96           N  
ATOM    883  NH2 ARG A 114       5.242  13.157  16.951  1.00  0.96           N  
ATOM    884  CZ  ARG A 114       4.027  12.749  17.286  1.00  0.96           C  
ATOM    885  N   TYR A 115      -0.607   6.300  19.415  1.00  0.95           N  
ATOM    886  CA  TYR A 115      -1.998   5.971  19.704  1.00  0.95           C  
ATOM    887  C   TYR A 115      -2.213   4.462  19.708  1.00  0.95           C  
ATOM    888  CB  TYR A 115      -2.930   6.628  18.680  1.00  0.95           C  
ATOM    889  O   TYR A 115      -2.870   3.920  18.816  1.00  0.95           O  
ATOM    890  CG  TYR A 115      -2.725   8.117  18.541  1.00  0.95           C  
ATOM    891  CD1 TYR A 115      -3.164   8.995  19.529  1.00  0.95           C  
ATOM    892  CD2 TYR A 115      -2.093   8.648  17.422  1.00  0.95           C  
ATOM    893  CE1 TYR A 115      -2.980  10.369  19.404  1.00  0.95           C  
ATOM    894  CE2 TYR A 115      -1.903  10.020  17.287  1.00  0.95           C  
ATOM    895  OH  TYR A 115      -2.163  12.229  18.153  1.00  0.95           O  
ATOM    896  CZ  TYR A 115      -2.348  10.870  18.282  1.00  0.95           C  
ATOM    897  N   PRO A 116      -1.753   3.744  20.745  1.00  0.94           N  
ATOM    898  CA  PRO A 116      -1.789   2.281  20.802  1.00  0.94           C  
ATOM    899  C   PRO A 116      -3.202   1.731  20.978  1.00  0.94           C  
ATOM    900  CB  PRO A 116      -0.921   1.954  22.019  1.00  0.94           C  
ATOM    901  O   PRO A 116      -3.444   0.547  20.729  1.00  0.94           O  
ATOM    902  CG  PRO A 116      -0.945   3.196  22.851  1.00  0.94           C  
ATOM    903  CD  PRO A 116      -0.990   4.384  21.932  1.00  0.94           C  
ATOM    904  N   LYS A 117      -4.147   2.616  21.368  1.00  0.92           N  
ATOM    905  CA  LYS A 117      -5.514   2.162  21.604  1.00  0.92           C  
ATOM    906  C   LYS A 117      -6.331   2.182  20.315  1.00  0.92           C  
ATOM    907  CB  LYS A 117      -6.192   3.028  22.666  1.00  0.92           C  
ATOM    908  O   LYS A 117      -7.499   1.790  20.308  1.00  0.92           O  
ATOM    909  CG  LYS A 117      -5.593   2.882  24.058  1.00  0.92           C  
ATOM    910  CD  LYS A 117      -6.360   3.705  25.085  1.00  0.92           C  
ATOM    911  CE  LYS A 117      -5.758   3.565  26.477  1.00  0.92           C  
ATOM    912  NZ  LYS A 117      -6.482   4.401  27.480  1.00  0.92           N  
ATOM    913  N   ILE A 118      -5.760   2.649  19.236  1.00  0.93           N  
ATOM    914  CA  ILE A 118      -6.409   2.641  17.929  1.00  0.93           C  
ATOM    915  C   ILE A 118      -6.035   1.367  17.176  1.00  0.93           C  
ATOM    916  CB  ILE A 118      -6.025   3.887  17.100  1.00  0.93           C  
ATOM    917  O   ILE A 118      -4.852   1.067  16.999  1.00  0.93           O  
ATOM    918  CG1 ILE A 118      -6.555   5.159  17.771  1.00  0.93           C  
ATOM    919  CG2 ILE A 118      -6.551   3.764  15.667  1.00  0.93           C  
ATOM    920  CD1 ILE A 118      -6.138   6.446  17.073  1.00  0.93           C  
ATOM    921  N   GLN A 119      -7.017   0.640  16.836  1.00  0.92           N  
ATOM    922  CA  GLN A 119      -6.824  -0.479  15.919  1.00  0.92           C  
ATOM    923  C   GLN A 119      -6.842  -0.010  14.468  1.00  0.92           C  
ATOM    924  CB  GLN A 119      -7.897  -1.546  16.140  1.00  0.92           C  
ATOM    925  O   GLN A 119      -7.881   0.421  13.962  1.00  0.92           O  
ATOM    926  CG  GLN A 119      -7.628  -2.851  15.402  1.00  0.92           C  
ATOM    927  CD  GLN A 119      -8.680  -3.908  15.677  1.00  0.92           C  
ATOM    928  NE2 GLN A 119      -8.331  -5.168  15.440  1.00  0.92           N  
ATOM    929  OE1 GLN A 119      -9.798  -3.596  16.099  1.00  0.92           O  
ATOM    930  N   PHE A 120      -5.732  -0.123  13.808  1.00  0.93           N  
ATOM    931  CA  PHE A 120      -5.521   0.470  12.493  1.00  0.93           C  
ATOM    932  C   PHE A 120      -5.564  -0.597  11.405  1.00  0.93           C  
ATOM    933  CB  PHE A 120      -4.184   1.215  12.445  1.00  0.93           C  
ATOM    934  O   PHE A 120      -4.991  -1.677  11.565  1.00  0.93           O  
ATOM    935  CG  PHE A 120      -3.838   1.756  11.084  1.00  0.93           C  
ATOM    936  CD1 PHE A 120      -3.014   1.041  10.225  1.00  0.93           C  
ATOM    937  CD2 PHE A 120      -4.339   2.982  10.665  1.00  0.93           C  
ATOM    938  CE1 PHE A 120      -2.693   1.539   8.964  1.00  0.93           C  
ATOM    939  CE2 PHE A 120      -4.022   3.487   9.407  1.00  0.93           C  
ATOM    940  CZ  PHE A 120      -3.199   2.765   8.558  1.00  0.93           C  
ATOM    941  N   SER A 121      -6.327  -0.309  10.344  1.00  0.95           N  
ATOM    942  CA  SER A 121      -6.297  -1.140   9.144  1.00  0.95           C  
ATOM    943  C   SER A 121      -6.014  -0.305   7.900  1.00  0.95           C  
ATOM    944  CB  SER A 121      -7.622  -1.886   8.976  1.00  0.95           C  
ATOM    945  O   SER A 121      -6.507   0.818   7.774  1.00  0.95           O  
ATOM    946  OG  SER A 121      -8.666  -0.989   8.640  1.00  0.95           O  
ATOM    947  N   LEU A 122      -5.145  -0.847   7.000  1.00  0.97           N  
ATOM    948  CA  LEU A 122      -4.765  -0.187   5.756  1.00  0.97           C  
ATOM    949  C   LEU A 122      -5.083  -1.068   4.553  1.00  0.97           C  
ATOM    950  CB  LEU A 122      -3.274   0.162   5.768  1.00  0.97           C  
ATOM    951  O   LEU A 122      -4.753  -2.256   4.544  1.00  0.97           O  
ATOM    952  CG  LEU A 122      -2.708   0.762   4.480  1.00  0.97           C  
ATOM    953  CD1 LEU A 122      -3.284   2.155   4.247  1.00  0.97           C  
ATOM    954  CD2 LEU A 122      -1.185   0.810   4.536  1.00  0.97           C  
ATOM    955  N   SER A 123      -5.798  -0.517   3.616  1.00  0.97           N  
ATOM    956  CA  SER A 123      -6.028  -1.183   2.339  1.00  0.97           C  
ATOM    957  C   SER A 123      -5.598  -0.303   1.170  1.00  0.97           C  
ATOM    958  CB  SER A 123      -7.503  -1.560   2.189  1.00  0.97           C  
ATOM    959  O   SER A 123      -5.569   0.924   1.288  1.00  0.97           O  
ATOM    960  OG  SER A 123      -8.322  -0.403   2.211  1.00  0.97           O  
ATOM    961  N   THR A 124      -5.113  -0.936   0.079  1.00  0.96           N  
ATOM    962  CA  THR A 124      -4.693  -0.195  -1.105  1.00  0.96           C  
ATOM    963  C   THR A 124      -5.558  -0.561  -2.308  1.00  0.96           C  
ATOM    964  CB  THR A 124      -3.212  -0.461  -1.434  1.00  0.96           C  
ATOM    965  O   THR A 124      -6.105  -1.664  -2.373  1.00  0.96           O  
ATOM    966  CG2 THR A 124      -2.315  -0.118  -0.249  1.00  0.96           C  
ATOM    967  OG1 THR A 124      -3.043  -1.846  -1.761  1.00  0.96           O  
ATOM    968  N   GLY A 125      -5.739   0.413  -3.164  1.00  0.93           N  
ATOM    969  CA  GLY A 125      -6.501   0.248  -4.391  1.00  0.93           C  
ATOM    970  C   GLY A 125      -6.599   1.522  -5.209  1.00  0.93           C  
ATOM    971  O   GLY A 125      -6.057   2.559  -4.820  1.00  0.93           O  
ATOM    972  N   PRO A 126      -7.266   1.372  -6.394  1.00  0.92           N  
ATOM    973  CA  PRO A 126      -7.452   2.579  -7.202  1.00  0.92           C  
ATOM    974  C   PRO A 126      -8.317   3.627  -6.507  1.00  0.92           C  
ATOM    975  CB  PRO A 126      -8.138   2.055  -8.466  1.00  0.92           C  
ATOM    976  O   PRO A 126      -9.076   3.298  -5.591  1.00  0.92           O  
ATOM    977  CG  PRO A 126      -8.821   0.796  -8.036  1.00  0.92           C  
ATOM    978  CD  PRO A 126      -8.060   0.213  -6.881  1.00  0.92           C  
ATOM    979  N   SER A 127      -8.237   4.867  -6.877  1.00  0.93           N  
ATOM    980  CA  SER A 127      -8.909   6.003  -6.254  1.00  0.93           C  
ATOM    981  C   SER A 127     -10.415   5.776  -6.172  1.00  0.93           C  
ATOM    982  CB  SER A 127      -8.621   7.288  -7.031  1.00  0.93           C  
ATOM    983  O   SER A 127     -11.030   6.024  -5.132  1.00  0.93           O  
ATOM    984  OG  SER A 127      -7.258   7.657  -6.905  1.00  0.93           O  
ATOM    985  N   GLY A 128     -10.933   5.252  -7.242  1.00  0.92           N  
ATOM    986  CA  GLY A 128     -12.368   5.023  -7.284  1.00  0.92           C  
ATOM    987  C   GLY A 128     -12.854   4.078  -6.201  1.00  0.92           C  
ATOM    988  O   GLY A 128     -13.850   4.354  -5.530  1.00  0.92           O  
ATOM    989  N   THR A 129     -12.121   3.005  -6.045  1.00  0.93           N  
ATOM    990  CA  THR A 129     -12.464   2.005  -5.040  1.00  0.93           C  
ATOM    991  C   THR A 129     -12.323   2.581  -3.634  1.00  0.93           C  
ATOM    992  CB  THR A 129     -11.579   0.751  -5.175  1.00  0.93           C  
ATOM    993  O   THR A 129     -13.170   2.339  -2.771  1.00  0.93           O  
ATOM    994  CG2 THR A 129     -11.930  -0.287  -4.114  1.00  0.93           C  
ATOM    995  OG1 THR A 129     -11.772   0.175  -6.473  1.00  0.93           O  
ATOM    996  N   MET A 130     -11.272   3.395  -3.396  1.00  0.96           N  
ATOM    997  CA  MET A 130     -11.044   4.019  -2.096  1.00  0.96           C  
ATOM    998  C   MET A 130     -12.145   5.024  -1.774  1.00  0.96           C  
ATOM    999  CB  MET A 130      -9.680   4.710  -2.062  1.00  0.96           C  
ATOM   1000  O   MET A 130     -12.648   5.062  -0.650  1.00  0.96           O  
ATOM   1001  CG  MET A 130      -8.508   3.763  -2.267  1.00  0.96           C  
ATOM   1002  SD  MET A 130      -8.449   2.433  -1.004  1.00  0.96           S  
ATOM   1003  CE  MET A 130      -9.205   1.072  -1.935  1.00  0.96           C  
ATOM   1004  N   LEU A 131     -12.507   5.731  -2.798  1.00  0.95           N  
ATOM   1005  CA  LEU A 131     -13.571   6.712  -2.617  1.00  0.95           C  
ATOM   1006  C   LEU A 131     -14.887   6.028  -2.260  1.00  0.95           C  
ATOM   1007  CB  LEU A 131     -13.747   7.553  -3.884  1.00  0.95           C  
ATOM   1008  O   LEU A 131     -15.585   6.458  -1.339  1.00  0.95           O  
ATOM   1009  CG  LEU A 131     -14.833   8.628  -3.839  1.00  0.95           C  
ATOM   1010  CD1 LEU A 131     -14.558   9.613  -2.708  1.00  0.95           C  
ATOM   1011  CD2 LEU A 131     -14.922   9.355  -5.177  1.00  0.95           C  
ATOM   1012  N   ASP A 132     -15.186   4.966  -2.950  1.00  0.93           N  
ATOM   1013  CA  ASP A 132     -16.394   4.201  -2.659  1.00  0.93           C  
ATOM   1014  C   ASP A 132     -16.379   3.673  -1.226  1.00  0.93           C  
ATOM   1015  CB  ASP A 132     -16.546   3.042  -3.646  1.00  0.93           C  
ATOM   1016  O   ASP A 132     -17.403   3.696  -0.540  1.00  0.93           O  
ATOM   1017  CG  ASP A 132     -16.924   3.498  -5.044  1.00  0.93           C  
ATOM   1018  OD1 ASP A 132     -17.367   4.655  -5.209  1.00  0.93           O  
ATOM   1019  OD2 ASP A 132     -16.779   2.693  -5.989  1.00  0.93           O  
ATOM   1020  N   GLY A 133     -15.215   3.248  -0.812  1.00  0.95           N  
ATOM   1021  CA  GLY A 133     -15.066   2.765   0.551  1.00  0.95           C  
ATOM   1022  C   GLY A 133     -15.359   3.825   1.596  1.00  0.95           C  
ATOM   1023  O   GLY A 133     -15.977   3.537   2.623  1.00  0.95           O  
ATOM   1024  N   VAL A 134     -14.946   5.016   1.278  1.00  0.95           N  
ATOM   1025  CA  VAL A 134     -15.201   6.133   2.182  1.00  0.95           C  
ATOM   1026  C   VAL A 134     -16.694   6.455   2.198  1.00  0.95           C  
ATOM   1027  CB  VAL A 134     -14.390   7.386   1.780  1.00  0.95           C  
ATOM   1028  O   VAL A 134     -17.293   6.598   3.266  1.00  0.95           O  
ATOM   1029  CG1 VAL A 134     -14.824   8.597   2.603  1.00  0.95           C  
ATOM   1030  CG2 VAL A 134     -12.894   7.129   1.949  1.00  0.95           C  
ATOM   1031  N   LEU A 135     -17.299   6.479   1.083  1.00  0.93           N  
ATOM   1032  CA  LEU A 135     -18.710   6.822   0.944  1.00  0.93           C  
ATOM   1033  C   LEU A 135     -19.593   5.774   1.612  1.00  0.93           C  
ATOM   1034  CB  LEU A 135     -19.086   6.957  -0.534  1.00  0.93           C  
ATOM   1035  O   LEU A 135     -20.619   6.109   2.207  1.00  0.93           O  
ATOM   1036  CG  LEU A 135     -18.572   8.206  -1.253  1.00  0.93           C  
ATOM   1037  CD1 LEU A 135     -18.755   8.062  -2.760  1.00  0.93           C  
ATOM   1038  CD2 LEU A 135     -19.287   9.451  -0.739  1.00  0.93           C  
ATOM   1039  N   GLU A 136     -19.148   4.584   1.609  1.00  0.91           N  
ATOM   1040  CA  GLU A 136     -19.930   3.468   2.133  1.00  0.91           C  
ATOM   1041  C   GLU A 136     -19.666   3.260   3.622  1.00  0.91           C  
ATOM   1042  CB  GLU A 136     -19.619   2.184   1.359  1.00  0.91           C  
ATOM   1043  O   GLU A 136     -20.293   2.408   4.255  1.00  0.91           O  
ATOM   1044  CG  GLU A 136     -20.094   2.207  -0.086  1.00  0.91           C  
ATOM   1045  CD  GLU A 136     -19.505   1.087  -0.929  1.00  0.91           C  
ATOM   1046  OE1 GLU A 136     -19.789   1.030  -2.147  1.00  0.91           O  
ATOM   1047  OE2 GLU A 136     -18.755   0.259  -0.366  1.00  0.91           O  
ATOM   1048  N   GLY A 137     -18.723   3.984   4.170  1.00  0.90           N  
ATOM   1049  CA  GLY A 137     -18.412   3.925   5.590  1.00  0.90           C  
ATOM   1050  C   GLY A 137     -17.454   2.804   5.945  1.00  0.90           C  
ATOM   1051  O   GLY A 137     -17.262   2.494   7.122  1.00  0.90           O  
ATOM   1052  N   LYS A 138     -16.924   2.136   4.920  1.00  0.92           N  
ATOM   1053  CA  LYS A 138     -15.960   1.060   5.128  1.00  0.92           C  
ATOM   1054  C   LYS A 138     -14.598   1.614   5.536  1.00  0.92           C  
ATOM   1055  CB  LYS A 138     -15.823   0.209   3.865  1.00  0.92           C  
ATOM   1056  O   LYS A 138     -13.825   0.936   6.217  1.00  0.92           O  
ATOM   1057  CG  LYS A 138     -17.058  -0.618   3.539  1.00  0.92           C  
ATOM   1058  CD  LYS A 138     -16.836  -1.494   2.312  1.00  0.92           C  
ATOM   1059  CE  LYS A 138     -18.085  -2.291   1.960  1.00  0.92           C  
ATOM   1060  NZ  LYS A 138     -17.896  -3.095   0.715  1.00  0.92           N  
ATOM   1061  N   LEU A 139     -14.326   2.745   5.025  1.00  0.95           N  
ATOM   1062  CA  LEU A 139     -13.083   3.444   5.336  1.00  0.95           C  
ATOM   1063  C   LEU A 139     -13.365   4.759   6.054  1.00  0.95           C  
ATOM   1064  CB  LEU A 139     -12.281   3.707   4.059  1.00  0.95           C  
ATOM   1065  O   LEU A 139     -14.308   5.472   5.705  1.00  0.95           O  
ATOM   1066  CG  LEU A 139     -11.883   2.476   3.243  1.00  0.95           C  
ATOM   1067  CD1 LEU A 139     -11.301   2.897   1.898  1.00  0.95           C  
ATOM   1068  CD2 LEU A 139     -10.886   1.620   4.018  1.00  0.95           C  
ATOM   1069  N   ASN A 140     -12.536   5.008   7.045  1.00  0.95           N  
ATOM   1070  CA  ASN A 140     -12.640   6.304   7.708  1.00  0.95           C  
ATOM   1071  C   ASN A 140     -12.070   7.424   6.842  1.00  0.95           C  
ATOM   1072  CB  ASN A 140     -11.936   6.271   9.066  1.00  0.95           C  
ATOM   1073  O   ASN A 140     -12.546   8.559   6.895  1.00  0.95           O  
ATOM   1074  CG  ASN A 140     -12.592   5.313  10.041  1.00  0.95           C  
ATOM   1075  ND2 ASN A 140     -13.843   5.588  10.391  1.00  0.95           N  
ATOM   1076  OD1 ASN A 140     -11.979   4.335  10.476  1.00  0.95           O  
ATOM   1077  N   ALA A 141     -11.026   7.163   6.087  1.00  0.97           N  
ATOM   1078  CA  ALA A 141     -10.350   8.098   5.191  1.00  0.97           C  
ATOM   1079  C   ALA A 141      -9.579   7.356   4.103  1.00  0.97           C  
ATOM   1080  CB  ALA A 141      -9.410   9.006   5.980  1.00  0.97           C  
ATOM   1081  O   ALA A 141      -9.329   6.154   4.221  1.00  0.97           O  
ATOM   1082  N   ALA A 142      -9.307   8.106   3.029  1.00  0.98           N  
ATOM   1083  CA  ALA A 142      -8.552   7.480   1.947  1.00  0.98           C  
ATOM   1084  C   ALA A 142      -7.689   8.504   1.216  1.00  0.98           C  
ATOM   1085  CB  ALA A 142      -9.499   6.791   0.967  1.00  0.98           C  
ATOM   1086  O   ALA A 142      -8.075   9.668   1.082  1.00  0.98           O  
ATOM   1087  N   PHE A 143      -6.467   8.034   0.842  1.00  0.97           N  
ATOM   1088  CA  PHE A 143      -5.636   8.794  -0.084  1.00  0.97           C  
ATOM   1089  C   PHE A 143      -6.032   8.507  -1.527  1.00  0.97           C  
ATOM   1090  CB  PHE A 143      -4.155   8.466   0.128  1.00  0.97           C  
ATOM   1091  O   PHE A 143      -5.958   7.363  -1.982  1.00  0.97           O  
ATOM   1092  CG  PHE A 143      -3.597   8.988   1.425  1.00  0.97           C  
ATOM   1093  CD1 PHE A 143      -3.193  10.312   1.541  1.00  0.97           C  
ATOM   1094  CD2 PHE A 143      -3.478   8.154   2.529  1.00  0.97           C  
ATOM   1095  CE1 PHE A 143      -2.677  10.798   2.741  1.00  0.97           C  
ATOM   1096  CE2 PHE A 143      -2.963   8.632   3.731  1.00  0.97           C  
ATOM   1097  CZ  PHE A 143      -2.563   9.954   3.834  1.00  0.97           C  
ATOM   1098  N   ILE A 144      -6.454   9.609  -2.207  1.00  0.96           N  
ATOM   1099  CA  ILE A 144      -6.862   9.435  -3.597  1.00  0.96           C  
ATOM   1100  C   ILE A 144      -6.264  10.548  -4.454  1.00  0.96           C  
ATOM   1101  CB  ILE A 144      -8.401   9.420  -3.736  1.00  0.96           C  
ATOM   1102  O   ILE A 144      -5.787  11.557  -3.929  1.00  0.96           O  
ATOM   1103  CG1 ILE A 144      -8.986  10.784  -3.351  1.00  0.96           C  
ATOM   1104  CG2 ILE A 144      -9.009   8.303  -2.883  1.00  0.96           C  
ATOM   1105  CD1 ILE A 144     -10.468  10.933  -3.666  1.00  0.96           C  
ATOM   1106  N   ASP A 145      -6.234  10.259  -5.761  1.00  0.92           N  
ATOM   1107  CA  ASP A 145      -5.785  11.312  -6.666  1.00  0.92           C  
ATOM   1108  C   ASP A 145      -6.897  12.328  -6.922  1.00  0.92           C  
ATOM   1109  CB  ASP A 145      -5.306  10.713  -7.990  1.00  0.92           C  
ATOM   1110  O   ASP A 145      -8.076  11.969  -6.960  1.00  0.92           O  
ATOM   1111  CG  ASP A 145      -6.357   9.849  -8.665  1.00  0.92           C  
ATOM   1112  OD1 ASP A 145      -6.697   8.772  -8.129  1.00  0.92           O  
ATOM   1113  OD2 ASP A 145      -6.847  10.247  -9.744  1.00  0.92           O  
ATOM   1114  N   GLY A 146      -6.620  13.663  -6.910  1.00  0.85           N  
ATOM   1115  CA  GLY A 146      -7.542  14.746  -7.215  1.00  0.85           C  
ATOM   1116  C   GLY A 146      -7.692  15.000  -8.703  1.00  0.85           C  
ATOM   1117  O   GLY A 146      -7.057  14.330  -9.520  1.00  0.85           O  
ATOM   1118  N   PRO A 147      -8.598  15.944  -8.910  1.00  0.83           N  
ATOM   1119  CA  PRO A 147      -9.384  16.752  -7.975  1.00  0.83           C  
ATOM   1120  C   PRO A 147     -10.600  16.006  -7.430  1.00  0.83           C  
ATOM   1121  CB  PRO A 147      -9.815  17.952  -8.822  1.00  0.83           C  
ATOM   1122  O   PRO A 147     -11.053  15.031  -8.035  1.00  0.83           O  
ATOM   1123  CG  PRO A 147      -9.888  17.427 -10.219  1.00  0.83           C  
ATOM   1124  CD  PRO A 147      -8.870  16.334 -10.372  1.00  0.83           C  
ATOM   1125  N   ILE A 148     -10.985  16.423  -6.169  1.00  0.83           N  
ATOM   1126  CA  ILE A 148     -12.168  15.862  -5.525  1.00  0.83           C  
ATOM   1127  C   ILE A 148     -13.418  16.587  -6.020  1.00  0.83           C  
ATOM   1128  CB  ILE A 148     -12.070  15.953  -3.986  1.00  0.83           C  
ATOM   1129  O   ILE A 148     -13.524  17.810  -5.896  1.00  0.83           O  
ATOM   1130  CG1 ILE A 148     -10.793  15.265  -3.490  1.00  0.83           C  
ATOM   1131  CG2 ILE A 148     -13.312  15.343  -3.329  1.00  0.83           C  
ATOM   1132  CD1 ILE A 148     -10.480  15.522  -2.023  1.00  0.83           C  
ATOM   1133  N   ASN A 149     -14.343  15.844  -6.758  1.00  0.84           N  
ATOM   1134  CA  ASN A 149     -15.580  16.469  -7.215  1.00  0.84           C  
ATOM   1135  C   ASN A 149     -16.808  15.756  -6.657  1.00  0.84           C  
ATOM   1136  CB  ASN A 149     -15.633  16.499  -8.744  1.00  0.84           C  
ATOM   1137  O   ASN A 149     -17.557  15.124  -7.403  1.00  0.84           O  
ATOM   1138  CG  ASN A 149     -14.588  17.418  -9.347  1.00  0.84           C  
ATOM   1139  ND2 ASN A 149     -14.187  17.131 -10.579  1.00  0.84           N  
ATOM   1140  OD1 ASN A 149     -14.145  18.376  -8.709  1.00  0.84           O  
ATOM   1141  N   HIS A 150     -16.809  15.595  -5.299  1.00  0.90           N  
ATOM   1142  CA  HIS A 150     -17.963  14.934  -4.701  1.00  0.90           C  
ATOM   1143  C   HIS A 150     -18.499  15.728  -3.514  1.00  0.90           C  
ATOM   1144  CB  HIS A 150     -17.599  13.514  -4.261  1.00  0.90           C  
ATOM   1145  O   HIS A 150     -17.745  16.075  -2.602  1.00  0.90           O  
ATOM   1146  CG  HIS A 150     -18.786  12.631  -4.044  1.00  0.90           C  
ATOM   1147  CD2 HIS A 150     -19.232  11.556  -4.736  1.00  0.90           C  
ATOM   1148  ND1 HIS A 150     -19.673  12.818  -3.006  1.00  0.90           N  
ATOM   1149  CE1 HIS A 150     -20.616  11.892  -3.069  1.00  0.90           C  
ATOM   1150  NE2 HIS A 150     -20.371  11.114  -4.109  1.00  0.90           N  
ATOM   1151  N   THR A 151     -19.859  16.011  -3.447  1.00  0.93           N  
ATOM   1152  CA  THR A 151     -20.506  16.899  -2.487  1.00  0.93           C  
ATOM   1153  C   THR A 151     -20.490  16.287  -1.089  1.00  0.93           C  
ATOM   1154  CB  THR A 151     -21.957  17.205  -2.900  1.00  0.93           C  
ATOM   1155  O   THR A 151     -20.597  17.003  -0.091  1.00  0.93           O  
ATOM   1156  CG2 THR A 151     -22.003  18.018  -4.189  1.00  0.93           C  
ATOM   1157  OG1 THR A 151     -22.661  15.973  -3.100  1.00  0.93           O  
ATOM   1158  N   ALA A 152     -20.300  14.961  -1.015  1.00  0.93           N  
ATOM   1159  CA  ALA A 152     -20.358  14.260   0.265  1.00  0.93           C  
ATOM   1160  C   ALA A 152     -18.963  14.087   0.860  1.00  0.93           C  
ATOM   1161  CB  ALA A 152     -21.034  12.901   0.097  1.00  0.93           C  
ATOM   1162  O   ALA A 152     -18.806  13.487   1.926  1.00  0.93           O  
ATOM   1163  N   ILE A 153     -17.961  14.612   0.230  1.00  0.95           N  
ATOM   1164  CA  ILE A 153     -16.581  14.312   0.595  1.00  0.95           C  
ATOM   1165  C   ILE A 153     -15.853  15.602   0.967  1.00  0.95           C  
ATOM   1166  CB  ILE A 153     -15.837  13.589  -0.550  1.00  0.95           C  
ATOM   1167  O   ILE A 153     -16.002  16.623   0.292  1.00  0.95           O  
ATOM   1168  CG1 ILE A 153     -16.520  12.254  -0.871  1.00  0.95           C  
ATOM   1169  CG2 ILE A 153     -14.364  13.377  -0.189  1.00  0.95           C  
ATOM   1170  CD1 ILE A 153     -16.468  11.243   0.266  1.00  0.95           C  
ATOM   1171  N   ASP A 154     -15.169  15.579   2.101  1.00  0.95           N  
ATOM   1172  CA  ASP A 154     -14.169  16.585   2.444  1.00  0.95           C  
ATOM   1173  C   ASP A 154     -12.757  16.066   2.184  1.00  0.95           C  
ATOM   1174  CB  ASP A 154     -14.313  17.007   3.908  1.00  0.95           C  
ATOM   1175  O   ASP A 154     -12.540  14.856   2.099  1.00  0.95           O  
ATOM   1176  CG  ASP A 154     -15.560  17.834   4.167  1.00  0.95           C  
ATOM   1177  OD1 ASP A 154     -16.057  18.497   3.231  1.00  0.95           O  
ATOM   1178  OD2 ASP A 154     -16.047  17.826   5.318  1.00  0.95           O  
ATOM   1179  N   GLY A 155     -11.802  16.954   1.974  1.00  0.95           N  
ATOM   1180  CA  GLY A 155     -10.446  16.493   1.726  1.00  0.95           C  
ATOM   1181  C   GLY A 155      -9.411  17.596   1.839  1.00  0.95           C  
ATOM   1182  O   GLY A 155      -9.756  18.779   1.859  1.00  0.95           O  
ATOM   1183  N   ILE A 156      -8.219  17.151   2.043  1.00  0.94           N  
ATOM   1184  CA  ILE A 156      -7.087  18.072   2.049  1.00  0.94           C  
ATOM   1185  C   ILE A 156      -5.988  17.545   1.130  1.00  0.94           C  
ATOM   1186  CB  ILE A 156      -6.537  18.283   3.478  1.00  0.94           C  
ATOM   1187  O   ILE A 156      -5.732  16.339   1.087  1.00  0.94           O  
ATOM   1188  CG1 ILE A 156      -6.094  16.945   4.082  1.00  0.94           C  
ATOM   1189  CG2 ILE A 156      -7.584  18.964   4.364  1.00  0.94           C  
ATOM   1190  CD1 ILE A 156      -5.388  17.076   5.424  1.00  0.94           C  
ATOM   1191  N   PRO A 157      -5.384  18.467   0.329  1.00  0.94           N  
ATOM   1192  CA  PRO A 157      -4.223  18.025  -0.447  1.00  0.94           C  
ATOM   1193  C   PRO A 157      -3.015  17.703   0.430  1.00  0.94           C  
ATOM   1194  CB  PRO A 157      -3.933  19.220  -1.359  1.00  0.94           C  
ATOM   1195  O   PRO A 157      -2.663  18.488   1.314  1.00  0.94           O  
ATOM   1196  CG  PRO A 157      -4.423  20.409  -0.597  1.00  0.94           C  
ATOM   1197  CD  PRO A 157      -5.626  20.000   0.204  1.00  0.94           C  
ATOM   1198  N   VAL A 158      -2.405  16.529   0.106  1.00  0.95           N  
ATOM   1199  CA  VAL A 158      -1.366  16.111   1.041  1.00  0.95           C  
ATOM   1200  C   VAL A 158      -0.025  16.022   0.318  1.00  0.95           C  
ATOM   1201  CB  VAL A 158      -1.707  14.756   1.701  1.00  0.95           C  
ATOM   1202  O   VAL A 158       0.995  16.491   0.828  1.00  0.95           O  
ATOM   1203  CG1 VAL A 158      -0.593  14.323   2.652  1.00  0.95           C  
ATOM   1204  CG2 VAL A 158      -3.041  14.844   2.440  1.00  0.95           C  
ATOM   1205  N   TYR A 159       0.008  15.399  -0.839  1.00  0.94           N  
ATOM   1206  CA  TYR A 159       1.252  15.161  -1.562  1.00  0.94           C  
ATOM   1207  C   TYR A 159       1.127  15.589  -3.019  1.00  0.94           C  
ATOM   1208  CB  TYR A 159       1.645  13.682  -1.485  1.00  0.94           C  
ATOM   1209  O   TYR A 159       0.068  15.431  -3.631  1.00  0.94           O  
ATOM   1210  CG  TYR A 159       1.708  13.144  -0.076  1.00  0.94           C  
ATOM   1211  CD1 TYR A 159       2.706  13.557   0.804  1.00  0.94           C  
ATOM   1212  CD2 TYR A 159       0.772  12.221   0.377  1.00  0.94           C  
ATOM   1213  CE1 TYR A 159       2.769  13.062   2.103  1.00  0.94           C  
ATOM   1214  CE2 TYR A 159       0.826  11.719   1.674  1.00  0.94           C  
ATOM   1215  OH  TYR A 159       1.884  11.653   3.812  1.00  0.94           O  
ATOM   1216  CZ  TYR A 159       1.826  12.146   2.528  1.00  0.94           C  
ATOM   1217  N   ARG A 160       2.180  16.104  -3.461  1.00  0.93           N  
ATOM   1218  CA  ARG A 160       2.331  16.347  -4.892  1.00  0.93           C  
ATOM   1219  C   ARG A 160       3.301  15.350  -5.518  1.00  0.93           C  
ATOM   1220  CB  ARG A 160       2.811  17.777  -5.147  1.00  0.93           C  
ATOM   1221  O   ARG A 160       4.462  15.268  -5.112  1.00  0.93           O  
ATOM   1222  CG  ARG A 160       2.519  18.284  -6.551  1.00  0.93           C  
ATOM   1223  CD  ARG A 160       2.883  19.754  -6.707  1.00  0.93           C  
ATOM   1224  NE  ARG A 160       2.958  20.144  -8.112  1.00  0.93           N  
ATOM   1225  NH1 ARG A 160       4.285  21.998  -7.740  1.00  0.93           N  
ATOM   1226  NH2 ARG A 160       3.624  21.465  -9.869  1.00  0.93           N  
ATOM   1227  CZ  ARG A 160       3.622  21.201  -8.570  1.00  0.93           C  
ATOM   1228  N   GLU A 161       2.694  14.620  -6.500  1.00  0.94           N  
ATOM   1229  CA  GLU A 161       3.508  13.573  -7.112  1.00  0.94           C  
ATOM   1230  C   GLU A 161       4.046  14.015  -8.470  1.00  0.94           C  
ATOM   1231  CB  GLU A 161       2.700  12.282  -7.261  1.00  0.94           C  
ATOM   1232  O   GLU A 161       3.282  14.450  -9.334  1.00  0.94           O  
ATOM   1233  CG  GLU A 161       2.173  11.730  -5.944  1.00  0.94           C  
ATOM   1234  CD  GLU A 161       3.265  11.156  -5.055  1.00  0.94           C  
ATOM   1235  OE1 GLU A 161       2.993  10.871  -3.867  1.00  0.94           O  
ATOM   1236  OE2 GLU A 161       4.402  10.991  -5.551  1.00  0.94           O  
ATOM   1237  N   GLU A 162       5.448  13.893  -8.607  1.00  0.97           N  
ATOM   1238  CA  GLU A 162       6.069  14.167  -9.900  1.00  0.97           C  
ATOM   1239  C   GLU A 162       6.125  12.910 -10.763  1.00  0.97           C  
ATOM   1240  CB  GLU A 162       7.477  14.737  -9.709  1.00  0.97           C  
ATOM   1241  O   GLU A 162       6.816  11.947 -10.423  1.00  0.97           O  
ATOM   1242  CG  GLU A 162       8.122  15.226 -10.998  1.00  0.97           C  
ATOM   1243  CD  GLU A 162       9.526  15.774 -10.796  1.00  0.97           C  
ATOM   1244  OE1 GLU A 162      10.045  16.462 -11.704  1.00  0.97           O  
ATOM   1245  OE2 GLU A 162      10.111  15.513  -9.722  1.00  0.97           O  
ATOM   1246  N   LEU A 163       5.423  12.957 -11.858  1.00  0.97           N  
ATOM   1247  CA  LEU A 163       5.348  11.791 -12.732  1.00  0.97           C  
ATOM   1248  C   LEU A 163       6.518  11.769 -13.710  1.00  0.97           C  
ATOM   1249  CB  LEU A 163       4.024  11.781 -13.501  1.00  0.97           C  
ATOM   1250  O   LEU A 163       6.873  12.802 -14.282  1.00  0.97           O  
ATOM   1251  CG  LEU A 163       2.750  11.721 -12.657  1.00  0.97           C  
ATOM   1252  CD1 LEU A 163       1.518  11.742 -13.555  1.00  0.97           C  
ATOM   1253  CD2 LEU A 163       2.752  10.479 -11.772  1.00  0.97           C  
ATOM   1254  N   MET A 164       7.066  10.524 -13.878  1.00  0.98           N  
ATOM   1255  CA  MET A 164       8.219  10.332 -14.754  1.00  0.98           C  
ATOM   1256  C   MET A 164       7.918   9.293 -15.829  1.00  0.98           C  
ATOM   1257  CB  MET A 164       9.445   9.906 -13.944  1.00  0.98           C  
ATOM   1258  O   MET A 164       7.317   8.255 -15.546  1.00  0.98           O  
ATOM   1259  CG  MET A 164       9.696  10.766 -12.716  1.00  0.98           C  
ATOM   1260  SD  MET A 164      10.109  12.501 -13.144  1.00  0.98           S  
ATOM   1261  CE  MET A 164      11.707  12.257 -13.968  1.00  0.98           C  
ATOM   1262  N   ILE A 165       8.384   9.633 -17.007  1.00  0.98           N  
ATOM   1263  CA  ILE A 165       8.426   8.585 -18.021  1.00  0.98           C  
ATOM   1264  C   ILE A 165       9.692   7.749 -17.847  1.00  0.98           C  
ATOM   1265  CB  ILE A 165       8.366   9.176 -19.448  1.00  0.98           C  
ATOM   1266  O   ILE A 165      10.804   8.279 -17.892  1.00  0.98           O  
ATOM   1267  CG1 ILE A 165       7.105  10.030 -19.619  1.00  0.98           C  
ATOM   1268  CG2 ILE A 165       8.419   8.061 -20.497  1.00  0.98           C  
ATOM   1269  CD1 ILE A 165       5.805   9.258 -19.441  1.00  0.98           C  
ATOM   1270  N   VAL A 166       9.477   6.458 -17.668  1.00  0.98           N  
ATOM   1271  CA  VAL A 166      10.610   5.569 -17.432  1.00  0.98           C  
ATOM   1272  C   VAL A 166      10.876   4.729 -18.679  1.00  0.98           C  
ATOM   1273  CB  VAL A 166      10.367   4.651 -16.213  1.00  0.98           C  
ATOM   1274  O   VAL A 166       9.981   4.039 -19.173  1.00  0.98           O  
ATOM   1275  CG1 VAL A 166      11.596   3.788 -15.934  1.00  0.98           C  
ATOM   1276  CG2 VAL A 166      10.004   5.482 -14.984  1.00  0.98           C  
ATOM   1277  N   THR A 167      12.121   4.796 -19.182  1.00  0.99           N  
ATOM   1278  CA  THR A 167      12.528   4.089 -20.391  1.00  0.99           C  
ATOM   1279  C   THR A 167      13.754   3.220 -20.122  1.00  0.99           C  
ATOM   1280  CB  THR A 167      12.833   5.070 -21.537  1.00  0.99           C  
ATOM   1281  O   THR A 167      14.417   3.375 -19.095  1.00  0.99           O  
ATOM   1282  CG2 THR A 167      11.665   6.024 -21.770  1.00  0.99           C  
ATOM   1283  OG1 THR A 167      14.000   5.834 -21.207  1.00  0.99           O  
ATOM   1284  N   PRO A 168      14.024   2.235 -21.066  1.00  0.98           N  
ATOM   1285  CA  PRO A 168      15.258   1.463 -20.904  1.00  0.98           C  
ATOM   1286  C   PRO A 168      16.510   2.336 -20.949  1.00  0.98           C  
ATOM   1287  CB  PRO A 168      15.226   0.493 -22.088  1.00  0.98           C  
ATOM   1288  O   PRO A 168      16.479   3.438 -21.503  1.00  0.98           O  
ATOM   1289  CG  PRO A 168      13.778   0.357 -22.431  1.00  0.98           C  
ATOM   1290  CD  PRO A 168      13.102   1.675 -22.180  1.00  0.98           C  
ATOM   1291  N   GLN A 169      17.566   1.763 -20.436  1.00  0.97           N  
ATOM   1292  CA  GLN A 169      18.854   2.449 -20.447  1.00  0.97           C  
ATOM   1293  C   GLN A 169      19.290   2.776 -21.872  1.00  0.97           C  
ATOM   1294  CB  GLN A 169      19.920   1.600 -19.753  1.00  0.97           C  
ATOM   1295  O   GLN A 169      19.109   1.966 -22.784  1.00  0.97           O  
ATOM   1296  CG  GLN A 169      21.211   2.353 -19.460  1.00  0.97           C  
ATOM   1297  CD  GLN A 169      22.144   1.585 -18.543  1.00  0.97           C  
ATOM   1298  NE2 GLN A 169      23.083   2.293 -17.925  1.00  0.97           N  
ATOM   1299  OE1 GLN A 169      22.020   0.366 -18.390  1.00  0.97           O  
ATOM   1300  N   GLY A 170      19.755   4.021 -22.137  1.00  0.96           N  
ATOM   1301  CA  GLY A 170      20.287   4.414 -23.432  1.00  0.96           C  
ATOM   1302  C   GLY A 170      19.237   5.005 -24.354  1.00  0.96           C  
ATOM   1303  O   GLY A 170      19.533   5.348 -25.501  1.00  0.96           O  
ATOM   1304  N   TYR A 171      17.977   5.125 -23.818  1.00  0.97           N  
ATOM   1305  CA  TYR A 171      16.897   5.720 -24.596  1.00  0.97           C  
ATOM   1306  C   TYR A 171      17.109   7.220 -24.766  1.00  0.97           C  
ATOM   1307  CB  TYR A 171      15.544   5.457 -23.927  1.00  0.97           C  
ATOM   1308  O   TYR A 171      17.621   7.887 -23.864  1.00  0.97           O  
ATOM   1309  CG  TYR A 171      14.379   5.478 -24.886  1.00  0.97           C  
ATOM   1310  CD1 TYR A 171      13.684   6.658 -25.143  1.00  0.97           C  
ATOM   1311  CD2 TYR A 171      13.969   4.318 -25.537  1.00  0.97           C  
ATOM   1312  CE1 TYR A 171      12.608   6.681 -26.025  1.00  0.97           C  
ATOM   1313  CE2 TYR A 171      12.895   4.330 -26.420  1.00  0.97           C  
ATOM   1314  OH  TYR A 171      11.158   5.532 -27.531  1.00  0.97           O  
ATOM   1315  CZ  TYR A 171      12.222   5.515 -26.658  1.00  0.97           C  
ATOM   1316  N   ALA A 172      16.790   7.756 -25.972  1.00  0.95           N  
ATOM   1317  CA  ALA A 172      16.859   9.198 -26.198  1.00  0.95           C  
ATOM   1318  C   ALA A 172      15.902   9.945 -25.274  1.00  0.95           C  
ATOM   1319  CB  ALA A 172      16.548   9.523 -27.657  1.00  0.95           C  
ATOM   1320  O   ALA A 172      14.902   9.384 -24.821  1.00  0.95           O  
ATOM   1321  N   PRO A 173      16.270  11.131 -24.867  1.00  0.96           N  
ATOM   1322  CA  PRO A 173      15.393  11.920 -24.000  1.00  0.96           C  
ATOM   1323  C   PRO A 173      13.965  12.014 -24.533  1.00  0.96           C  
ATOM   1324  CB  PRO A 173      16.061  13.297 -23.981  1.00  0.96           C  
ATOM   1325  O   PRO A 173      13.762  12.176 -25.739  1.00  0.96           O  
ATOM   1326  CG  PRO A 173      17.508  13.023 -24.234  1.00  0.96           C  
ATOM   1327  CD  PRO A 173      17.616  11.865 -25.184  1.00  0.96           C  
ATOM   1328  N   VAL A 174      12.985  11.899 -23.613  1.00  0.96           N  
ATOM   1329  CA  VAL A 174      11.564  11.937 -23.941  1.00  0.96           C  
ATOM   1330  C   VAL A 174      10.922  13.173 -23.316  1.00  0.96           C  
ATOM   1331  CB  VAL A 174      10.837  10.660 -23.463  1.00  0.96           C  
ATOM   1332  O   VAL A 174      10.888  13.311 -22.090  1.00  0.96           O  
ATOM   1333  CG1 VAL A 174       9.349  10.727 -23.803  1.00  0.96           C  
ATOM   1334  CG2 VAL A 174      11.475   9.419 -24.085  1.00  0.96           C  
ATOM   1335  N   THR A 175      10.414  14.031 -24.166  1.00  0.92           N  
ATOM   1336  CA  THR A 175       9.754  15.235 -23.673  1.00  0.92           C  
ATOM   1337  C   THR A 175       8.299  15.280 -24.132  1.00  0.92           C  
ATOM   1338  CB  THR A 175      10.483  16.506 -24.146  1.00  0.92           C  
ATOM   1339  O   THR A 175       7.499  16.054 -23.602  1.00  0.92           O  
ATOM   1340  CG2 THR A 175      11.896  16.574 -23.574  1.00  0.92           C  
ATOM   1341  OG1 THR A 175      10.558  16.502 -25.577  1.00  0.92           O  
ATOM   1342  N   ARG A 176       7.979  14.579 -25.167  1.00  0.95           N  
ATOM   1343  CA  ARG A 176       6.617  14.503 -25.687  1.00  0.95           C  
ATOM   1344  C   ARG A 176       6.256  13.072 -26.069  1.00  0.95           C  
ATOM   1345  CB  ARG A 176       6.450  15.427 -26.895  1.00  0.95           C  
ATOM   1346  O   ARG A 176       7.140  12.236 -26.272  1.00  0.95           O  
ATOM   1347  CG  ARG A 176       7.428  15.147 -28.025  1.00  0.95           C  
ATOM   1348  CD  ARG A 176       7.297  16.163 -29.150  1.00  0.95           C  
ATOM   1349  NE  ARG A 176       5.929  16.232 -29.657  1.00  0.95           N  
ATOM   1350  NH1 ARG A 176       6.332  17.991 -31.099  1.00  0.95           N  
ATOM   1351  NH2 ARG A 176       4.236  17.073 -30.961  1.00  0.95           N  
ATOM   1352  CZ  ARG A 176       5.502  17.099 -30.571  1.00  0.95           C  
ATOM   1353  N   ALA A 177       5.015  12.814 -26.127  1.00  0.97           N  
ATOM   1354  CA  ALA A 177       4.500  11.467 -26.359  1.00  0.97           C  
ATOM   1355  C   ALA A 177       4.899  10.958 -27.742  1.00  0.97           C  
ATOM   1356  CB  ALA A 177       2.982  11.443 -26.205  1.00  0.97           C  
ATOM   1357  O   ALA A 177       5.119   9.759 -27.929  1.00  0.97           O  
ATOM   1358  N   SER A 178       5.034  11.777 -28.783  1.00  0.96           N  
ATOM   1359  CA  SER A 178       5.375  11.391 -30.149  1.00  0.96           C  
ATOM   1360  C   SER A 178       6.736  10.705 -30.206  1.00  0.96           C  
ATOM   1361  CB  SER A 178       5.372  12.613 -31.068  1.00  0.96           C  
ATOM   1362  O   SER A 178       7.008   9.932 -31.127  1.00  0.96           O  
ATOM   1363  OG  SER A 178       6.281  13.596 -30.602  1.00  0.96           O  
ATOM   1364  N   GLN A 179       7.584  10.909 -29.261  1.00  0.97           N  
ATOM   1365  CA  GLN A 179       8.922  10.328 -29.203  1.00  0.97           C  
ATOM   1366  C   GLN A 179       8.866   8.856 -28.805  1.00  0.97           C  
ATOM   1367  CB  GLN A 179       9.802  11.104 -28.222  1.00  0.97           C  
ATOM   1368  O   GLN A 179       9.818   8.108 -29.037  1.00  0.97           O  
ATOM   1369  CG  GLN A 179      10.102  12.531 -28.661  1.00  0.97           C  
ATOM   1370  CD  GLN A 179      10.750  13.358 -27.567  1.00  0.97           C  
ATOM   1371  NE2 GLN A 179      11.674  14.232 -27.952  1.00  0.97           N  
ATOM   1372  OE1 GLN A 179      10.421  13.214 -26.385  1.00  0.97           O  
ATOM   1373  N   VAL A 180       7.845   8.507 -28.211  1.00  0.97           N  
ATOM   1374  CA  VAL A 180       7.706   7.113 -27.803  1.00  0.97           C  
ATOM   1375  C   VAL A 180       6.464   6.506 -28.453  1.00  0.97           C  
ATOM   1376  CB  VAL A 180       7.624   6.977 -26.266  1.00  0.97           C  
ATOM   1377  O   VAL A 180       5.858   5.583 -27.905  1.00  0.97           O  
ATOM   1378  CG1 VAL A 180       8.960   7.337 -25.620  1.00  0.97           C  
ATOM   1379  CG2 VAL A 180       6.505   7.857 -25.712  1.00  0.97           C  
ATOM   1380  N   ASN A 181       6.093   7.066 -29.539  1.00  0.96           N  
ATOM   1381  CA  ASN A 181       4.928   6.589 -30.277  1.00  0.96           C  
ATOM   1382  C   ASN A 181       5.067   5.117 -30.653  1.00  0.96           C  
ATOM   1383  CB  ASN A 181       4.702   7.438 -31.530  1.00  0.96           C  
ATOM   1384  O   ASN A 181       6.112   4.695 -31.152  1.00  0.96           O  
ATOM   1385  CG  ASN A 181       3.368   7.156 -32.193  1.00  0.96           C  
ATOM   1386  ND2 ASN A 181       3.388   6.964 -33.507  1.00  0.96           N  
ATOM   1387  OD1 ASN A 181       2.328   7.113 -31.531  1.00  0.96           O  
ATOM   1388  N   GLY A 182       4.072   4.317 -30.246  1.00  0.96           N  
ATOM   1389  CA  GLY A 182       4.055   2.913 -30.627  1.00  0.96           C  
ATOM   1390  C   GLY A 182       4.770   2.017 -29.633  1.00  0.96           C  
ATOM   1391  O   GLY A 182       4.812   0.797 -29.808  1.00  0.96           O  
ATOM   1392  N   SER A 183       5.362   2.576 -28.624  1.00  0.97           N  
ATOM   1393  CA  SER A 183       6.059   1.785 -27.615  1.00  0.97           C  
ATOM   1394  C   SER A 183       5.078   0.982 -26.768  1.00  0.97           C  
ATOM   1395  CB  SER A 183       6.903   2.688 -26.715  1.00  0.97           C  
ATOM   1396  O   SER A 183       3.961   1.433 -26.507  1.00  0.97           O  
ATOM   1397  OG  SER A 183       7.914   3.341 -27.463  1.00  0.97           O  
ATOM   1398  N   ASN A 184       5.567  -0.250 -26.386  1.00  0.98           N  
ATOM   1399  CA  ASN A 184       4.802  -0.997 -25.392  1.00  0.98           C  
ATOM   1400  C   ASN A 184       4.789  -0.283 -24.044  1.00  0.98           C  
ATOM   1401  CB  ASN A 184       5.361  -2.413 -25.238  1.00  0.98           C  
ATOM   1402  O   ASN A 184       5.803   0.274 -23.621  1.00  0.98           O  
ATOM   1403  CG  ASN A 184       5.218  -3.238 -26.501  1.00  0.98           C  
ATOM   1404  ND2 ASN A 184       6.039  -4.273 -26.630  1.00  0.98           N  
ATOM   1405  OD1 ASN A 184       4.376  -2.947 -27.355  1.00  0.98           O  
ATOM   1406  N   ILE A 185       3.597  -0.315 -23.435  1.00  0.98           N  
ATOM   1407  CA  ILE A 185       3.449   0.359 -22.150  1.00  0.98           C  
ATOM   1408  C   ILE A 185       3.111  -0.664 -21.068  1.00  0.98           C  
ATOM   1409  CB  ILE A 185       2.362   1.456 -22.208  1.00  0.98           C  
ATOM   1410  O   ILE A 185       2.301  -1.568 -21.290  1.00  0.98           O  
ATOM   1411  CG1 ILE A 185       2.749   2.537 -23.224  1.00  0.98           C  
ATOM   1412  CG2 ILE A 185       2.133   2.064 -20.822  1.00  0.98           C  
ATOM   1413  CD1 ILE A 185       1.668   3.584 -23.456  1.00  0.98           C  
ATOM   1414  N   TYR A 186       3.771  -0.518 -19.923  1.00  0.98           N  
ATOM   1415  CA  TYR A 186       3.423  -1.266 -18.720  1.00  0.98           C  
ATOM   1416  C   TYR A 186       2.716  -0.371 -17.708  1.00  0.98           C  
ATOM   1417  CB  TYR A 186       4.674  -1.881 -18.088  1.00  0.98           C  
ATOM   1418  O   TYR A 186       3.289   0.612 -17.233  1.00  0.98           O  
ATOM   1419  CG  TYR A 186       5.314  -2.957 -18.932  1.00  0.98           C  
ATOM   1420  CD1 TYR A 186       5.029  -4.303 -18.714  1.00  0.98           C  
ATOM   1421  CD2 TYR A 186       6.206  -2.630 -19.948  1.00  0.98           C  
ATOM   1422  CE1 TYR A 186       5.617  -5.298 -19.488  1.00  0.98           C  
ATOM   1423  CE2 TYR A 186       6.801  -3.616 -20.728  1.00  0.98           C  
ATOM   1424  OH  TYR A 186       7.086  -5.925 -21.260  1.00  0.98           O  
ATOM   1425  CZ  TYR A 186       6.500  -4.945 -20.491  1.00  0.98           C  
ATOM   1426  N   ALA A 187       1.558  -0.692 -17.401  1.00  0.97           N  
ATOM   1427  CA  ALA A 187       0.708   0.160 -16.573  1.00  0.97           C  
ATOM   1428  C   ALA A 187      -0.241  -0.676 -15.719  1.00  0.97           C  
ATOM   1429  CB  ALA A 187      -0.082   1.132 -17.445  1.00  0.97           C  
ATOM   1430  O   ALA A 187      -0.390  -1.880 -15.943  1.00  0.97           O  
ATOM   1431  N   PHE A 188      -0.786  -0.052 -14.675  1.00  0.94           N  
ATOM   1432  CA  PHE A 188      -1.849  -0.689 -13.907  1.00  0.94           C  
ATOM   1433  C   PHE A 188      -3.131  -0.777 -14.726  1.00  0.94           C  
ATOM   1434  CB  PHE A 188      -2.109   0.079 -12.607  1.00  0.94           C  
ATOM   1435  O   PHE A 188      -3.148  -0.410 -15.903  1.00  0.94           O  
ATOM   1436  CG  PHE A 188      -1.060  -0.143 -11.551  1.00  0.94           C  
ATOM   1437  CD1 PHE A 188      -1.200  -1.162 -10.617  1.00  0.94           C  
ATOM   1438  CD2 PHE A 188       0.065   0.668 -11.492  1.00  0.94           C  
ATOM   1439  CE1 PHE A 188      -0.231  -1.370  -9.638  1.00  0.94           C  
ATOM   1440  CE2 PHE A 188       1.038   0.466 -10.516  1.00  0.94           C  
ATOM   1441  CZ  PHE A 188       0.887  -0.553  -9.590  1.00  0.94           C  
ATOM   1442  N   ARG A 189      -4.246  -1.278 -14.130  1.00  0.92           N  
ATOM   1443  CA  ARG A 189      -5.515  -1.457 -14.828  1.00  0.92           C  
ATOM   1444  C   ARG A 189      -6.130  -0.113 -15.201  1.00  0.92           C  
ATOM   1445  CB  ARG A 189      -6.493  -2.261 -13.969  1.00  0.92           C  
ATOM   1446  O   ARG A 189      -5.668   0.935 -14.745  1.00  0.92           O  
ATOM   1447  CG  ARG A 189      -6.002  -3.657 -13.619  1.00  0.92           C  
ATOM   1448  CD  ARG A 189      -7.034  -4.432 -12.811  1.00  0.92           C  
ATOM   1449  NE  ARG A 189      -6.418  -5.509 -12.042  1.00  0.92           N  
ATOM   1450  NH1 ARG A 189      -8.408  -6.574 -11.548  1.00  0.92           N  
ATOM   1451  NH2 ARG A 189      -6.424  -7.431 -10.784  1.00  0.92           N  
ATOM   1452  CZ  ARG A 189      -7.084  -6.502 -11.460  1.00  0.92           C  
ATOM   1453  N   ALA A 190      -7.049  -0.176 -15.938  1.00  0.88           N  
ATOM   1454  CA  ALA A 190      -7.631   1.003 -16.574  1.00  0.88           C  
ATOM   1455  C   ALA A 190      -8.229   1.948 -15.536  1.00  0.88           C  
ATOM   1456  CB  ALA A 190      -8.696   0.589 -17.588  1.00  0.88           C  
ATOM   1457  O   ALA A 190      -8.371   3.147 -15.788  1.00  0.88           O  
ATOM   1458  N   ASN A 191      -8.555   1.447 -14.381  1.00  0.86           N  
ATOM   1459  CA  ASN A 191      -9.166   2.285 -13.355  1.00  0.86           C  
ATOM   1460  C   ASN A 191      -8.114   3.016 -12.527  1.00  0.86           C  
ATOM   1461  CB  ASN A 191     -10.069   1.448 -12.446  1.00  0.86           C  
ATOM   1462  O   ASN A 191      -8.449   3.741 -11.589  1.00  0.86           O  
ATOM   1463  CG  ASN A 191      -9.312   0.353 -11.719  1.00  0.86           C  
ATOM   1464  ND2 ASN A 191      -9.998  -0.349 -10.825  1.00  0.86           N  
ATOM   1465  OD1 ASN A 191      -8.121   0.141 -11.959  1.00  0.86           O  
ATOM   1466  N   CYS A 192      -6.903   2.911 -12.897  1.00  0.89           N  
ATOM   1467  CA  CYS A 192      -5.794   3.613 -12.260  1.00  0.89           C  
ATOM   1468  C   CYS A 192      -5.641   5.019 -12.827  1.00  0.89           C  
ATOM   1469  CB  CYS A 192      -4.491   2.835 -12.443  1.00  0.89           C  
ATOM   1470  O   CYS A 192      -5.594   5.201 -14.044  1.00  0.89           O  
ATOM   1471  SG  CYS A 192      -3.032   3.702 -11.825  1.00  0.89           S  
ATOM   1472  N   SER A 193      -5.488   5.940 -11.946  1.00  0.89           N  
ATOM   1473  CA  SER A 193      -5.397   7.343 -12.336  1.00  0.89           C  
ATOM   1474  C   SER A 193      -4.117   7.617 -13.119  1.00  0.89           C  
ATOM   1475  CB  SER A 193      -5.454   8.247 -11.104  1.00  0.89           C  
ATOM   1476  O   SER A 193      -4.118   8.410 -14.063  1.00  0.89           O  
ATOM   1477  OG  SER A 193      -4.380   7.966 -10.223  1.00  0.89           O  
ATOM   1478  N   TYR A 194      -3.042   6.957 -12.811  1.00  0.92           N  
ATOM   1479  CA  TYR A 194      -1.781   7.177 -13.511  1.00  0.92           C  
ATOM   1480  C   TYR A 194      -1.855   6.662 -14.943  1.00  0.92           C  
ATOM   1481  CB  TYR A 194      -0.629   6.493 -12.769  1.00  0.92           C  
ATOM   1482  O   TYR A 194      -1.327   7.290 -15.863  1.00  0.92           O  
ATOM   1483  CG  TYR A 194      -0.347   7.084 -11.409  1.00  0.92           C  
ATOM   1484  CD1 TYR A 194      -0.649   8.415 -11.130  1.00  0.92           C  
ATOM   1485  CD2 TYR A 194       0.223   6.313 -10.402  1.00  0.92           C  
ATOM   1486  CE1 TYR A 194      -0.388   8.964  -9.879  1.00  0.92           C  
ATOM   1487  CE2 TYR A 194       0.488   6.852  -9.147  1.00  0.92           C  
ATOM   1488  OH  TYR A 194       0.438   8.715  -7.655  1.00  0.92           O  
ATOM   1489  CZ  TYR A 194       0.178   8.176  -8.895  1.00  0.92           C  
ATOM   1490  N   ARG A 195      -2.549   5.523 -15.104  1.00  0.94           N  
ATOM   1491  CA  ARG A 195      -2.724   5.009 -16.458  1.00  0.94           C  
ATOM   1492  C   ARG A 195      -3.565   5.962 -17.301  1.00  0.94           C  
ATOM   1493  CB  ARG A 195      -3.374   3.624 -16.429  1.00  0.94           C  
ATOM   1494  O   ARG A 195      -3.206   6.275 -18.438  1.00  0.94           O  
ATOM   1495  CG  ARG A 195      -3.707   3.070 -17.805  1.00  0.94           C  
ATOM   1496  CD  ARG A 195      -4.232   1.643 -17.727  1.00  0.94           C  
ATOM   1497  NE  ARG A 195      -4.686   1.164 -19.029  1.00  0.94           N  
ATOM   1498  NH1 ARG A 195      -5.313  -0.927 -18.272  1.00  0.94           N  
ATOM   1499  NH2 ARG A 195      -5.571  -0.378 -20.482  1.00  0.94           N  
ATOM   1500  CZ  ARG A 195      -5.189  -0.046 -19.258  1.00  0.94           C  
ATOM   1501  N   ARG A 196      -4.609   6.412 -16.815  1.00  0.93           N  
ATOM   1502  CA  ARG A 196      -5.463   7.346 -17.540  1.00  0.93           C  
ATOM   1503  C   ARG A 196      -4.700   8.613 -17.911  1.00  0.93           C  
ATOM   1504  CB  ARG A 196      -6.698   7.702 -16.709  1.00  0.93           C  
ATOM   1505  O   ARG A 196      -4.824   9.113 -19.030  1.00  0.93           O  
ATOM   1506  CG  ARG A 196      -7.762   6.616 -16.690  1.00  0.93           C  
ATOM   1507  CD  ARG A 196      -9.078   7.127 -16.120  1.00  0.93           C  
ATOM   1508  NE  ARG A 196      -8.952   7.484 -14.709  1.00  0.93           N  
ATOM   1509  NH1 ARG A 196     -10.252   9.387 -14.862  1.00  0.93           N  
ATOM   1510  NH2 ARG A 196      -9.333   8.780 -12.852  1.00  0.93           N  
ATOM   1511  CZ  ARG A 196      -9.513   8.550 -14.144  1.00  0.93           C  
ATOM   1512  N   HIS A 197      -3.965   9.054 -16.870  1.00  0.94           N  
ATOM   1513  CA  HIS A 197      -3.129  10.229 -17.089  1.00  0.94           C  
ATOM   1514  C   HIS A 197      -2.125   9.990 -18.211  1.00  0.94           C  
ATOM   1515  CB  HIS A 197      -2.396  10.612 -15.802  1.00  0.94           C  
ATOM   1516  O   HIS A 197      -1.948  10.843 -19.084  1.00  0.94           O  
ATOM   1517  CG  HIS A 197      -1.675  11.920 -15.888  1.00  0.94           C  
ATOM   1518  CD2 HIS A 197      -0.357  12.202 -16.011  1.00  0.94           C  
ATOM   1519  ND1 HIS A 197      -2.327  13.133 -15.847  1.00  0.94           N  
ATOM   1520  CE1 HIS A 197      -1.438  14.107 -15.942  1.00  0.94           C  
ATOM   1521  NE2 HIS A 197      -0.235  13.569 -16.042  1.00  0.94           N  
ATOM   1522  N   PHE A 198      -1.530   8.895 -18.271  1.00  0.95           N  
ATOM   1523  CA  PHE A 198      -0.538   8.488 -19.260  1.00  0.95           C  
ATOM   1524  C   PHE A 198      -1.165   8.384 -20.645  1.00  0.95           C  
ATOM   1525  CB  PHE A 198       0.095   7.149 -18.868  1.00  0.95           C  
ATOM   1526  O   PHE A 198      -0.629   8.920 -21.617  1.00  0.95           O  
ATOM   1527  CG  PHE A 198       1.382   6.852 -19.589  1.00  0.95           C  
ATOM   1528  CD1 PHE A 198       1.911   5.567 -19.596  1.00  0.95           C  
ATOM   1529  CD2 PHE A 198       2.064   7.859 -20.261  1.00  0.95           C  
ATOM   1530  CE1 PHE A 198       3.102   5.290 -20.263  1.00  0.95           C  
ATOM   1531  CE2 PHE A 198       3.254   7.589 -20.929  1.00  0.95           C  
ATOM   1532  CZ  PHE A 198       3.772   6.304 -20.929  1.00  0.95           C  
ATOM   1533  N   GLU A 199      -2.257   7.769 -20.746  1.00  0.95           N  
ATOM   1534  CA  GLU A 199      -2.981   7.648 -22.008  1.00  0.95           C  
ATOM   1535  C   GLU A 199      -3.385   9.017 -22.546  1.00  0.95           C  
ATOM   1536  CB  GLU A 199      -4.219   6.764 -21.836  1.00  0.95           C  
ATOM   1537  O   GLU A 199      -3.265   9.280 -23.745  1.00  0.95           O  
ATOM   1538  CG  GLU A 199      -3.898   5.293 -21.614  1.00  0.95           C  
ATOM   1539  CD  GLU A 199      -5.137   4.423 -21.473  1.00  0.95           C  
ATOM   1540  OE1 GLU A 199      -5.234   3.388 -22.171  1.00  0.95           O  
ATOM   1541  OE2 GLU A 199      -6.018   4.781 -20.660  1.00  0.95           O  
ATOM   1542  N   SER A 200      -3.884   9.891 -21.626  1.00  0.95           N  
ATOM   1543  CA  SER A 200      -4.258  11.245 -22.020  1.00  0.95           C  
ATOM   1544  C   SER A 200      -3.058  12.014 -22.564  1.00  0.95           C  
ATOM   1545  CB  SER A 200      -4.862  12.000 -20.835  1.00  0.95           C  
ATOM   1546  O   SER A 200      -3.191  12.793 -23.510  1.00  0.95           O  
ATOM   1547  OG  SER A 200      -6.105  11.432 -20.458  1.00  0.95           O  
ATOM   1548  N   TRP A 201      -1.948  11.773 -21.943  1.00  0.96           N  
ATOM   1549  CA  TRP A 201      -0.700  12.385 -22.388  1.00  0.96           C  
ATOM   1550  C   TRP A 201      -0.384  11.991 -23.827  1.00  0.96           C  
ATOM   1551  CB  TRP A 201       0.456  11.980 -21.469  1.00  0.96           C  
ATOM   1552  O   TRP A 201      -0.032  12.842 -24.647  1.00  0.96           O  
ATOM   1553  CG  TRP A 201       1.789  12.520 -21.893  1.00  0.96           C  
ATOM   1554  CD1 TRP A 201       2.216  13.816 -21.813  1.00  0.96           C  
ATOM   1555  CD2 TRP A 201       2.868  11.777 -22.467  1.00  0.96           C  
ATOM   1556  CE2 TRP A 201       3.919  12.687 -22.711  1.00  0.96           C  
ATOM   1557  CE3 TRP A 201       3.048  10.427 -22.800  1.00  0.96           C  
ATOM   1558  NE1 TRP A 201       3.496  13.924 -22.303  1.00  0.96           N  
ATOM   1559  CH2 TRP A 201       5.285  10.965 -23.588  1.00  0.96           C  
ATOM   1560  CZ2 TRP A 201       5.136  12.291 -23.272  1.00  0.96           C  
ATOM   1561  CZ3 TRP A 201       4.259  10.035 -23.358  1.00  0.96           C  
ATOM   1562  N   PHE A 202      -0.554  10.698 -24.219  1.00  0.97           N  
ATOM   1563  CA  PHE A 202      -0.377  10.230 -25.589  1.00  0.97           C  
ATOM   1564  C   PHE A 202      -1.371  10.907 -26.525  1.00  0.97           C  
ATOM   1565  CB  PHE A 202      -0.537   8.709 -25.663  1.00  0.97           C  
ATOM   1566  O   PHE A 202      -0.988  11.424 -27.577  1.00  0.97           O  
ATOM   1567  CG  PHE A 202       0.738   7.951 -25.412  1.00  0.97           C  
ATOM   1568  CD1 PHE A 202       1.649   7.734 -26.439  1.00  0.97           C  
ATOM   1569  CD2 PHE A 202       1.027   7.455 -24.147  1.00  0.97           C  
ATOM   1570  CE1 PHE A 202       2.830   7.033 -26.209  1.00  0.97           C  
ATOM   1571  CE2 PHE A 202       2.206   6.753 -23.909  1.00  0.97           C  
ATOM   1572  CZ  PHE A 202       3.105   6.542 -24.942  1.00  0.97           C  
ATOM   1573  N   HIS A 203      -2.593  10.902 -26.090  1.00  0.96           N  
ATOM   1574  CA  HIS A 203      -3.677  11.422 -26.916  1.00  0.96           C  
ATOM   1575  C   HIS A 203      -3.484  12.906 -27.208  1.00  0.96           C  
ATOM   1576  CB  HIS A 203      -5.027  11.192 -26.234  1.00  0.96           C  
ATOM   1577  O   HIS A 203      -3.664  13.348 -28.345  1.00  0.96           O  
ATOM   1578  CG  HIS A 203      -6.199  11.590 -27.074  1.00  0.96           C  
ATOM   1579  CD2 HIS A 203      -7.116  12.573 -26.912  1.00  0.96           C  
ATOM   1580  ND1 HIS A 203      -6.533  10.939 -28.242  1.00  0.96           N  
ATOM   1581  CE1 HIS A 203      -7.607  11.506 -28.764  1.00  0.96           C  
ATOM   1582  NE2 HIS A 203      -7.981  12.500 -27.976  1.00  0.96           N  
ATOM   1583  N   ALA A 204      -3.075  13.665 -26.247  1.00  0.96           N  
ATOM   1584  CA  ALA A 204      -2.904  15.111 -26.363  1.00  0.96           C  
ATOM   1585  C   ALA A 204      -1.822  15.455 -27.382  1.00  0.96           C  
ATOM   1586  CB  ALA A 204      -2.563  15.717 -25.003  1.00  0.96           C  
ATOM   1587  O   ALA A 204      -1.854  16.525 -27.993  1.00  0.96           O  
ATOM   1588  N   ASP A 205      -0.951  14.595 -27.643  1.00  0.96           N  
ATOM   1589  CA  ASP A 205       0.171  14.825 -28.549  1.00  0.96           C  
ATOM   1590  C   ASP A 205      -0.052  14.124 -29.887  1.00  0.96           C  
ATOM   1591  CB  ASP A 205       1.479  14.345 -27.916  1.00  0.96           C  
ATOM   1592  O   ASP A 205       0.876  13.993 -30.687  1.00  0.96           O  
ATOM   1593  CG  ASP A 205       2.710  14.926 -28.588  1.00  0.96           C  
ATOM   1594  OD1 ASP A 205       2.670  16.094 -29.031  1.00  0.96           O  
ATOM   1595  OD2 ASP A 205       3.730  14.208 -28.678  1.00  0.96           O  
ATOM   1596  N   GLY A 206      -1.289  13.599 -30.154  1.00  0.97           N  
ATOM   1597  CA  GLY A 206      -1.607  12.880 -31.378  1.00  0.97           C  
ATOM   1598  C   GLY A 206      -0.820  11.592 -31.534  1.00  0.97           C  
ATOM   1599  O   GLY A 206      -0.584  11.135 -32.654  1.00  0.97           O  
ATOM   1600  N   ALA A 207      -0.217  11.037 -30.473  1.00  0.97           N  
ATOM   1601  CA  ALA A 207       0.518   9.775 -30.438  1.00  0.97           C  
ATOM   1602  C   ALA A 207      -0.355   8.647 -29.896  1.00  0.97           C  
ATOM   1603  CB  ALA A 207       1.782   9.919 -29.593  1.00  0.97           C  
ATOM   1604  O   ALA A 207      -1.499   8.877 -29.495  1.00  0.97           O  
ATOM   1605  N   ALA A 208       0.102   7.442 -30.082  1.00  0.96           N  
ATOM   1606  CA  ALA A 208      -0.627   6.285 -29.570  1.00  0.96           C  
ATOM   1607  C   ALA A 208       0.330   5.244 -28.996  1.00  0.96           C  
ATOM   1608  CB  ALA A 208      -1.483   5.665 -30.671  1.00  0.96           C  
ATOM   1609  O   ALA A 208       1.343   4.913 -29.617  1.00  0.96           O  
ATOM   1610  N   PRO A 209      -0.098   4.825 -27.758  1.00  0.95           N  
ATOM   1611  CA  PRO A 209       0.746   3.747 -27.238  1.00  0.95           C  
ATOM   1612  C   PRO A 209       0.651   2.469 -28.070  1.00  0.95           C  
ATOM   1613  CB  PRO A 209       0.199   3.521 -25.826  1.00  0.95           C  
ATOM   1614  O   PRO A 209      -0.343   2.256 -28.769  1.00  0.95           O  
ATOM   1615  CG  PRO A 209      -1.238   3.924 -25.904  1.00  0.95           C  
ATOM   1616  CD  PRO A 209      -1.370   5.027 -26.915  1.00  0.95           C  
ATOM   1617  N   GLY A 210       1.741   1.663 -28.152  1.00  0.96           N  
ATOM   1618  CA  GLY A 210       1.603   0.312 -28.674  1.00  0.96           C  
ATOM   1619  C   GLY A 210       0.711  -0.569 -27.820  1.00  0.96           C  
ATOM   1620  O   GLY A 210      -0.362  -0.142 -27.388  1.00  0.96           O  
ATOM   1621  N   THR A 211       1.182  -1.790 -27.489  1.00  0.97           N  
ATOM   1622  CA  THR A 211       0.434  -2.696 -26.624  1.00  0.97           C  
ATOM   1623  C   THR A 211       0.540  -2.260 -25.165  1.00  0.97           C  
ATOM   1624  CB  THR A 211       0.935  -4.145 -26.766  1.00  0.97           C  
ATOM   1625  O   THR A 211       1.628  -1.937 -24.685  1.00  0.97           O  
ATOM   1626  CG2 THR A 211       0.127  -5.095 -25.888  1.00  0.97           C  
ATOM   1627  OG1 THR A 211       0.811  -4.554 -28.134  1.00  0.97           O  
ATOM   1628  N   ILE A 212      -0.617  -2.208 -24.473  1.00  0.97           N  
ATOM   1629  CA  ILE A 212      -0.627  -1.910 -23.045  1.00  0.97           C  
ATOM   1630  C   ILE A 212      -0.648  -3.211 -22.247  1.00  0.97           C  
ATOM   1631  CB  ILE A 212      -1.835  -1.026 -22.661  1.00  0.97           C  
ATOM   1632  O   ILE A 212      -1.615  -3.974 -22.315  1.00  0.97           O  
ATOM   1633  CG1 ILE A 212      -1.799   0.295 -23.438  1.00  0.97           C  
ATOM   1634  CG2 ILE A 212      -1.860  -0.773 -21.151  1.00  0.97           C  
ATOM   1635  CD1 ILE A 212      -3.029   1.168 -23.233  1.00  0.97           C  
ATOM   1636  N   HIS A 213       0.441  -3.447 -21.549  1.00  0.97           N  
ATOM   1637  CA  HIS A 213       0.530  -4.605 -20.666  1.00  0.97           C  
ATOM   1638  C   HIS A 213       0.155  -4.237 -19.235  1.00  0.97           C  
ATOM   1639  CB  HIS A 213       1.940  -5.199 -20.704  1.00  0.97           C  
ATOM   1640  O   HIS A 213       0.806  -3.391 -18.616  1.00  0.97           O  
ATOM   1641  CG  HIS A 213       2.389  -5.594 -22.075  1.00  0.97           C  
ATOM   1642  CD2 HIS A 213       3.116  -4.924 -22.999  1.00  0.97           C  
ATOM   1643  ND1 HIS A 213       2.085  -6.816 -22.634  1.00  0.97           N  
ATOM   1644  CE1 HIS A 213       2.610  -6.881 -23.846  1.00  0.97           C  
ATOM   1645  NE2 HIS A 213       3.240  -5.746 -24.092  1.00  0.97           N  
ATOM   1646  N   GLU A 214      -0.945  -4.879 -18.761  1.00  0.97           N  
ATOM   1647  CA  GLU A 214      -1.432  -4.620 -17.410  1.00  0.97           C  
ATOM   1648  C   GLU A 214      -0.629  -5.401 -16.374  1.00  0.97           C  
ATOM   1649  CB  GLU A 214      -2.918  -4.971 -17.297  1.00  0.97           C  
ATOM   1650  O   GLU A 214      -0.519  -6.626 -16.460  1.00  0.97           O  
ATOM   1651  CG  GLU A 214      -3.816  -4.144 -18.205  1.00  0.97           C  
ATOM   1652  CD  GLU A 214      -5.291  -4.488 -18.064  1.00  0.97           C  
ATOM   1653  OE1 GLU A 214      -6.124  -3.892 -18.784  1.00  0.97           O  
ATOM   1654  OE2 GLU A 214      -5.616  -5.359 -17.227  1.00  0.97           O  
ATOM   1655  N   MET A 215      -0.088  -4.591 -15.415  1.00  0.93           N  
ATOM   1656  CA  MET A 215       0.700  -5.166 -14.328  1.00  0.93           C  
ATOM   1657  C   MET A 215       0.393  -4.469 -13.006  1.00  0.93           C  
ATOM   1658  CB  MET A 215       2.195  -5.068 -14.636  1.00  0.93           C  
ATOM   1659  O   MET A 215       0.531  -3.249 -12.896  1.00  0.93           O  
ATOM   1660  CG  MET A 215       3.082  -5.684 -13.567  1.00  0.93           C  
ATOM   1661  SD  MET A 215       4.834  -5.818 -14.099  1.00  0.93           S  
ATOM   1662  CE  MET A 215       4.638  -6.829 -15.593  1.00  0.93           C  
ATOM   1663  N   GLU A 216       0.010  -5.233 -11.997  1.00  0.91           N  
ATOM   1664  CA  GLU A 216      -0.361  -4.657 -10.707  1.00  0.91           C  
ATOM   1665  C   GLU A 216       0.823  -4.652  -9.744  1.00  0.91           C  
ATOM   1666  CB  GLU A 216      -1.535  -5.423 -10.094  1.00  0.91           C  
ATOM   1667  O   GLU A 216       0.706  -5.112  -8.606  1.00  0.91           O  
ATOM   1668  CG  GLU A 216      -2.816  -5.343 -10.911  1.00  0.91           C  
ATOM   1669  CD  GLU A 216      -3.469  -3.970 -10.870  1.00  0.91           C  
ATOM   1670  OE1 GLU A 216      -4.233  -3.633 -11.803  1.00  0.91           O  
ATOM   1671  OE2 GLU A 216      -3.212  -3.225  -9.899  1.00  0.91           O  
ATOM   1672  N   SER A 217       1.981  -4.277 -10.301  1.00  0.95           N  
ATOM   1673  CA  SER A 217       3.205  -4.219  -9.509  1.00  0.95           C  
ATOM   1674  C   SER A 217       4.185  -3.199 -10.081  1.00  0.95           C  
ATOM   1675  CB  SER A 217       3.869  -5.595  -9.445  1.00  0.95           C  
ATOM   1676  O   SER A 217       4.634  -3.333 -11.221  1.00  0.95           O  
ATOM   1677  OG  SER A 217       5.162  -5.504  -8.872  1.00  0.95           O  
ATOM   1678  N   TYR A 218       4.543  -2.243  -9.210  1.00  0.96           N  
ATOM   1679  CA  TYR A 218       5.548  -1.278  -9.643  1.00  0.96           C  
ATOM   1680  C   TYR A 218       6.885  -1.963  -9.903  1.00  0.96           C  
ATOM   1681  CB  TYR A 218       5.722  -0.176  -8.593  1.00  0.96           C  
ATOM   1682  O   TYR A 218       7.582  -1.631 -10.865  1.00  0.96           O  
ATOM   1683  CG  TYR A 218       4.653   0.889  -8.649  1.00  0.96           C  
ATOM   1684  CD1 TYR A 218       4.605   1.800  -9.701  1.00  0.96           C  
ATOM   1685  CD2 TYR A 218       3.691   0.986  -7.650  1.00  0.96           C  
ATOM   1686  CE1 TYR A 218       3.624   2.784  -9.756  1.00  0.96           C  
ATOM   1687  CE2 TYR A 218       2.705   1.966  -7.694  1.00  0.96           C  
ATOM   1688  OH  TYR A 218       1.705   3.831  -8.799  1.00  0.96           O  
ATOM   1689  CZ  TYR A 218       2.679   2.859  -8.750  1.00  0.96           C  
ATOM   1690  N   HIS A 219       7.257  -2.886  -9.139  1.00  0.97           N  
ATOM   1691  CA  HIS A 219       8.496  -3.635  -9.309  1.00  0.97           C  
ATOM   1692  C   HIS A 219       8.505  -4.395 -10.632  1.00  0.97           C  
ATOM   1693  CB  HIS A 219       8.699  -4.607  -8.145  1.00  0.97           C  
ATOM   1694  O   HIS A 219       9.511  -4.399 -11.344  1.00  0.97           O  
ATOM   1695  CG  HIS A 219       9.013  -3.932  -6.848  1.00  0.97           C  
ATOM   1696  CD2 HIS A 219      10.195  -3.693  -6.234  1.00  0.97           C  
ATOM   1697  ND1 HIS A 219       8.038  -3.415  -6.023  1.00  0.97           N  
ATOM   1698  CE1 HIS A 219       8.609  -2.885  -4.954  1.00  0.97           C  
ATOM   1699  NE2 HIS A 219       9.918  -3.040  -5.058  1.00  0.97           N  
ATOM   1700  N   GLY A 220       7.385  -5.018 -10.919  1.00  0.97           N  
ATOM   1701  CA  GLY A 220       7.252  -5.729 -12.180  1.00  0.97           C  
ATOM   1702  C   GLY A 220       7.357  -4.820 -13.391  1.00  0.97           C  
ATOM   1703  O   GLY A 220       8.033  -5.153 -14.366  1.00  0.97           O  
ATOM   1704  N   MET A 221       6.653  -3.709 -13.273  1.00  0.97           N  
ATOM   1705  CA  MET A 221       6.725  -2.726 -14.350  1.00  0.97           C  
ATOM   1706  C   MET A 221       8.164  -2.282 -14.587  1.00  0.97           C  
ATOM   1707  CB  MET A 221       5.849  -1.513 -14.032  1.00  0.97           C  
ATOM   1708  O   MET A 221       8.631  -2.258 -15.728  1.00  0.97           O  
ATOM   1709  CG  MET A 221       4.358  -1.790 -14.132  1.00  0.97           C  
ATOM   1710  SD  MET A 221       3.346  -0.270 -13.947  1.00  0.97           S  
ATOM   1711  CE  MET A 221       3.306  -0.131 -12.138  1.00  0.97           C  
ATOM   1712  N   LEU A 222       8.893  -1.935 -13.492  1.00  0.98           N  
ATOM   1713  CA  LEU A 222      10.276  -1.481 -13.592  1.00  0.98           C  
ATOM   1714  C   LEU A 222      11.165  -2.573 -14.177  1.00  0.98           C  
ATOM   1715  CB  LEU A 222      10.803  -1.060 -12.217  1.00  0.98           C  
ATOM   1716  O   LEU A 222      12.007  -2.299 -15.036  1.00  0.98           O  
ATOM   1717  CG  LEU A 222      12.245  -0.553 -12.170  1.00  0.98           C  
ATOM   1718  CD1 LEU A 222      12.415   0.648 -13.094  1.00  0.98           C  
ATOM   1719  CD2 LEU A 222      12.640  -0.195 -10.741  1.00  0.98           C  
ATOM   1720  N   ALA A 223      10.990  -3.797 -13.760  1.00  0.98           N  
ATOM   1721  CA  ALA A 223      11.768  -4.927 -14.260  1.00  0.98           C  
ATOM   1722  C   ALA A 223      11.598  -5.086 -15.768  1.00  0.98           C  
ATOM   1723  CB  ALA A 223      11.361  -6.213 -13.543  1.00  0.98           C  
ATOM   1724  O   ALA A 223      12.567  -5.348 -16.484  1.00  0.98           O  
ATOM   1725  N   CYS A 224      10.444  -4.916 -16.269  1.00  0.98           N  
ATOM   1726  CA  CYS A 224      10.163  -5.012 -17.697  1.00  0.98           C  
ATOM   1727  C   CYS A 224      10.844  -3.884 -18.463  1.00  0.98           C  
ATOM   1728  CB  CYS A 224       8.656  -4.976 -17.950  1.00  0.98           C  
ATOM   1729  O   CYS A 224      11.403  -4.108 -19.539  1.00  0.98           O  
ATOM   1730  SG  CYS A 224       7.793  -6.471 -17.421  1.00  0.98           S  
ATOM   1731  N   VAL A 225      10.770  -2.739 -17.856  1.00  0.98           N  
ATOM   1732  CA  VAL A 225      11.427  -1.602 -18.492  1.00  0.98           C  
ATOM   1733  C   VAL A 225      12.937  -1.829 -18.524  1.00  0.98           C  
ATOM   1734  CB  VAL A 225      11.103  -0.279 -17.763  1.00  0.98           C  
ATOM   1735  O   VAL A 225      13.583  -1.605 -19.550  1.00  0.98           O  
ATOM   1736  CG1 VAL A 225      11.898   0.878 -18.365  1.00  0.98           C  
ATOM   1737  CG2 VAL A 225       9.604   0.010 -17.824  1.00  0.98           C  
ATOM   1738  N   ILE A 226      13.464  -2.303 -17.436  1.00  0.98           N  
ATOM   1739  CA  ILE A 226      14.890  -2.593 -17.337  1.00  0.98           C  
ATOM   1740  C   ILE A 226      15.288  -3.602 -18.412  1.00  0.98           C  
ATOM   1741  CB  ILE A 226      15.262  -3.129 -15.936  1.00  0.98           C  
ATOM   1742  O   ILE A 226      16.329  -3.455 -19.056  1.00  0.98           O  
ATOM   1743  CG1 ILE A 226      15.201  -2.001 -14.900  1.00  0.98           C  
ATOM   1744  CG2 ILE A 226      16.649  -3.779 -15.956  1.00  0.98           C  
ATOM   1745  CD1 ILE A 226      15.300  -2.479 -13.457  1.00  0.98           C  
ATOM   1746  N   ALA A 227      14.452  -4.508 -18.712  1.00  0.98           N  
ATOM   1747  CA  ALA A 227      14.706  -5.576 -19.675  1.00  0.98           C  
ATOM   1748  C   ALA A 227      14.536  -5.075 -21.107  1.00  0.98           C  
ATOM   1749  CB  ALA A 227      13.777  -6.759 -19.415  1.00  0.98           C  
ATOM   1750  O   ALA A 227      14.800  -5.808 -22.063  1.00  0.98           O  
ATOM   1751  N   GLY A 228      14.025  -3.873 -21.265  1.00  0.97           N  
ATOM   1752  CA  GLY A 228      13.891  -3.252 -22.573  1.00  0.97           C  
ATOM   1753  C   GLY A 228      12.571  -3.567 -23.250  1.00  0.97           C  
ATOM   1754  O   GLY A 228      12.455  -3.466 -24.474  1.00  0.97           O  
ATOM   1755  N   ALA A 229      11.569  -3.967 -22.506  1.00  0.97           N  
ATOM   1756  CA  ALA A 229      10.318  -4.468 -23.071  1.00  0.97           C  
ATOM   1757  C   ALA A 229       9.349  -3.324 -23.358  1.00  0.97           C  
ATOM   1758  CB  ALA A 229       9.676  -5.481 -22.127  1.00  0.97           C  
ATOM   1759  O   ALA A 229       8.369  -3.500 -24.085  1.00  0.97           O  
ATOM   1760  N   GLY A 230       9.627  -2.204 -22.789  1.00  0.98           N  
ATOM   1761  CA  GLY A 230       8.716  -1.089 -22.995  1.00  0.98           C  
ATOM   1762  C   GLY A 230       8.984   0.081 -22.067  1.00  0.98           C  
ATOM   1763  O   GLY A 230      10.123   0.302 -21.653  1.00  0.98           O  
ATOM   1764  N   ILE A 231       7.911   0.928 -21.877  1.00  0.98           N  
ATOM   1765  CA  ILE A 231       8.046   2.112 -21.036  1.00  0.98           C  
ATOM   1766  C   ILE A 231       6.930   2.134 -19.994  1.00  0.98           C  
ATOM   1767  CB  ILE A 231       8.019   3.409 -21.877  1.00  0.98           C  
ATOM   1768  O   ILE A 231       5.974   1.359 -20.082  1.00  0.98           O  
ATOM   1769  CG1 ILE A 231       6.657   3.574 -22.560  1.00  0.98           C  
ATOM   1770  CG2 ILE A 231       9.152   3.408 -22.907  1.00  0.98           C  
ATOM   1771  CD1 ILE A 231       6.483   4.905 -23.279  1.00  0.98           C  
ATOM   1772  N   ALA A 232       7.078   3.033 -18.986  1.00  0.98           N  
ATOM   1773  CA  ALA A 232       6.082   3.156 -17.925  1.00  0.98           C  
ATOM   1774  C   ALA A 232       6.038   4.580 -17.377  1.00  0.98           C  
ATOM   1775  CB  ALA A 232       6.377   2.166 -16.801  1.00  0.98           C  
ATOM   1776  O   ALA A 232       6.972   5.359 -17.578  1.00  0.98           O  
ATOM   1777  N   LEU A 233       4.931   4.936 -16.780  1.00  0.97           N  
ATOM   1778  CA  LEU A 233       4.770   6.163 -16.007  1.00  0.97           C  
ATOM   1779  C   LEU A 233       4.767   5.867 -14.511  1.00  0.97           C  
ATOM   1780  CB  LEU A 233       3.474   6.877 -16.401  1.00  0.97           C  
ATOM   1781  O   LEU A 233       3.892   5.153 -14.017  1.00  0.97           O  
ATOM   1782  CG  LEU A 233       3.282   8.289 -15.843  1.00  0.97           C  
ATOM   1783  CD1 LEU A 233       4.212   9.269 -16.550  1.00  0.97           C  
ATOM   1784  CD2 LEU A 233       1.828   8.726 -15.985  1.00  0.97           C  
ATOM   1785  N   ILE A 234       5.780   6.403 -13.841  1.00  0.97           N  
ATOM   1786  CA  ILE A 234       5.955   6.102 -12.424  1.00  0.97           C  
ATOM   1787  C   ILE A 234       6.241   7.390 -11.655  1.00  0.97           C  
ATOM   1788  CB  ILE A 234       7.092   5.080 -12.199  1.00  0.97           C  
ATOM   1789  O   ILE A 234       7.069   8.202 -12.076  1.00  0.97           O  
ATOM   1790  CG1 ILE A 234       6.787   3.771 -12.935  1.00  0.97           C  
ATOM   1791  CG2 ILE A 234       7.306   4.831 -10.703  1.00  0.97           C  
ATOM   1792  CD1 ILE A 234       7.896   2.733 -12.838  1.00  0.97           C  
ATOM   1793  N   PRO A 235       5.567   7.549 -10.488  1.00  0.97           N  
ATOM   1794  CA  PRO A 235       5.982   8.698  -9.680  1.00  0.97           C  
ATOM   1795  C   PRO A 235       7.456   8.638  -9.284  1.00  0.97           C  
ATOM   1796  CB  PRO A 235       5.081   8.606  -8.446  1.00  0.97           C  
ATOM   1797  O   PRO A 235       7.971   7.563  -8.967  1.00  0.97           O  
ATOM   1798  CG  PRO A 235       3.912   7.785  -8.887  1.00  0.97           C  
ATOM   1799  CD  PRO A 235       4.386   6.792  -9.910  1.00  0.97           C  
ATOM   1800  N   ARG A 236       8.120   9.819  -9.302  1.00  0.98           N  
ATOM   1801  CA  ARG A 236       9.543   9.882  -8.983  1.00  0.98           C  
ATOM   1802  C   ARG A 236       9.828   9.250  -7.625  1.00  0.98           C  
ATOM   1803  CB  ARG A 236      10.034  11.332  -9.000  1.00  0.98           C  
ATOM   1804  O   ARG A 236      10.766   8.463  -7.485  1.00  0.98           O  
ATOM   1805  CG  ARG A 236      11.510  11.486  -8.667  1.00  0.98           C  
ATOM   1806  CD  ARG A 236      11.923  12.949  -8.604  1.00  0.98           C  
ATOM   1807  NE  ARG A 236      11.852  13.587  -9.916  1.00  0.98           N  
ATOM   1808  NH1 ARG A 236      14.085  13.274 -10.419  1.00  0.98           N  
ATOM   1809  NH2 ARG A 236      12.703  14.323 -11.918  1.00  0.98           N  
ATOM   1810  CZ  ARG A 236      12.880  13.726 -10.748  1.00  0.98           C  
ATOM   1811  N   SER A 237       9.062   9.570  -6.633  1.00  0.97           N  
ATOM   1812  CA  SER A 237       9.256   9.055  -5.281  1.00  0.97           C  
ATOM   1813  C   SER A 237       9.219   7.530  -5.260  1.00  0.97           C  
ATOM   1814  CB  SER A 237       8.189   9.612  -4.337  1.00  0.97           C  
ATOM   1815  O   SER A 237      10.008   6.895  -4.559  1.00  0.97           O  
ATOM   1816  OG  SER A 237       6.890   9.271  -4.789  1.00  0.97           O  
ATOM   1817  N   MET A 238       8.290   6.973  -5.970  1.00  0.97           N  
ATOM   1818  CA  MET A 238       8.159   5.521  -6.061  1.00  0.97           C  
ATOM   1819  C   MET A 238       9.338   4.914  -6.814  1.00  0.97           C  
ATOM   1820  CB  MET A 238       6.847   5.142  -6.751  1.00  0.97           C  
ATOM   1821  O   MET A 238       9.892   3.898  -6.393  1.00  0.97           O  
ATOM   1822  CG  MET A 238       6.638   3.643  -6.888  1.00  0.97           C  
ATOM   1823  SD  MET A 238       6.600   2.787  -5.265  1.00  0.97           S  
ATOM   1824  CE  MET A 238       6.387   1.070  -5.814  1.00  0.97           C  
ATOM   1825  N   LEU A 239       9.725   5.472  -7.930  1.00  0.98           N  
ATOM   1826  CA  LEU A 239      10.859   4.996  -8.715  1.00  0.98           C  
ATOM   1827  C   LEU A 239      12.131   4.976  -7.874  1.00  0.98           C  
ATOM   1828  CB  LEU A 239      11.064   5.876  -9.950  1.00  0.98           C  
ATOM   1829  O   LEU A 239      12.849   3.974  -7.851  1.00  0.98           O  
ATOM   1830  CG  LEU A 239      12.275   5.547 -10.824  1.00  0.98           C  
ATOM   1831  CD1 LEU A 239      12.162   4.130 -11.375  1.00  0.98           C  
ATOM   1832  CD2 LEU A 239      12.408   6.558 -11.958  1.00  0.98           C  
ATOM   1833  N   GLU A 240      12.373   5.983  -7.136  1.00  0.97           N  
ATOM   1834  CA  GLU A 240      13.614   6.144  -6.384  1.00  0.97           C  
ATOM   1835  C   GLU A 240      13.666   5.188  -5.195  1.00  0.97           C  
ATOM   1836  CB  GLU A 240      13.769   7.589  -5.904  1.00  0.97           C  
ATOM   1837  O   GLU A 240      14.744   4.898  -4.672  1.00  0.97           O  
ATOM   1838  CG  GLU A 240      14.078   8.577  -7.019  1.00  0.97           C  
ATOM   1839  CD  GLU A 240      14.139  10.020  -6.543  1.00  0.97           C  
ATOM   1840  OE1 GLU A 240      14.590  10.896  -7.316  1.00  0.97           O  
ATOM   1841  OE2 GLU A 240      13.734  10.276  -5.387  1.00  0.97           O  
ATOM   1842  N   SER A 241      12.508   4.667  -4.810  1.00  0.97           N  
ATOM   1843  CA  SER A 241      12.450   3.761  -3.668  1.00  0.97           C  
ATOM   1844  C   SER A 241      12.755   2.326  -4.084  1.00  0.97           C  
ATOM   1845  CB  SER A 241      11.075   3.826  -3.002  1.00  0.97           C  
ATOM   1846  O   SER A 241      13.038   1.475  -3.238  1.00  0.97           O  
ATOM   1847  OG  SER A 241      10.106   3.143  -3.779  1.00  0.97           O  
ATOM   1848  N   MET A 242      12.696   1.995  -5.370  1.00  0.97           N  
ATOM   1849  CA  MET A 242      12.798   0.615  -5.838  1.00  0.97           C  
ATOM   1850  C   MET A 242      14.233   0.277  -6.226  1.00  0.97           C  
ATOM   1851  CB  MET A 242      11.865   0.380  -7.028  1.00  0.97           C  
ATOM   1852  O   MET A 242      14.935   1.105  -6.808  1.00  0.97           O  
ATOM   1853  CG  MET A 242      10.389   0.460  -6.675  1.00  0.97           C  
ATOM   1854  SD  MET A 242       9.304   0.021  -8.087  1.00  0.97           S  
ATOM   1855  CE  MET A 242       9.453   1.528  -9.087  1.00  0.97           C  
ATOM   1856  N   PRO A 243      14.668  -0.988  -5.913  1.00  0.96           N  
ATOM   1857  CA  PRO A 243      15.952  -1.463  -6.432  1.00  0.96           C  
ATOM   1858  C   PRO A 243      15.994  -1.501  -7.958  1.00  0.96           C  
ATOM   1859  CB  PRO A 243      16.069  -2.873  -5.848  1.00  0.96           C  
ATOM   1860  O   PRO A 243      14.989  -1.819  -8.599  1.00  0.96           O  
ATOM   1861  CG  PRO A 243      15.091  -2.900  -4.717  1.00  0.96           C  
ATOM   1862  CD  PRO A 243      13.993  -1.920  -5.013  1.00  0.96           C  
ATOM   1863  N   GLY A 244      17.094  -1.031  -8.583  1.00  0.96           N  
ATOM   1864  CA  GLY A 244      17.264  -1.101 -10.025  1.00  0.96           C  
ATOM   1865  C   GLY A 244      16.922   0.198 -10.730  1.00  0.96           C  
ATOM   1866  O   GLY A 244      17.045   0.298 -11.953  1.00  0.96           O  
ATOM   1867  N   HIS A 245      16.455   1.145  -9.891  1.00  0.97           N  
ATOM   1868  CA  HIS A 245      16.010   2.395 -10.495  1.00  0.97           C  
ATOM   1869  C   HIS A 245      17.133   3.053 -11.290  1.00  0.97           C  
ATOM   1870  CB  HIS A 245      15.493   3.355  -9.422  1.00  0.97           C  
ATOM   1871  O   HIS A 245      16.874   3.837 -12.205  1.00  0.97           O  
ATOM   1872  CG  HIS A 245      16.574   3.939  -8.569  1.00  0.97           C  
ATOM   1873  CD2 HIS A 245      17.191   5.144  -8.617  1.00  0.97           C  
ATOM   1874  ND1 HIS A 245      17.143   3.255  -7.517  1.00  0.97           N  
ATOM   1875  CE1 HIS A 245      18.066   4.017  -6.952  1.00  0.97           C  
ATOM   1876  NE2 HIS A 245      18.114   5.168  -7.601  1.00  0.97           N  
ATOM   1877  N   HIS A 246      18.485   2.780 -11.016  1.00  0.97           N  
ATOM   1878  CA  HIS A 246      19.640   3.357 -11.694  1.00  0.97           C  
ATOM   1879  C   HIS A 246      19.857   2.712 -13.059  1.00  0.97           C  
ATOM   1880  CB  HIS A 246      20.897   3.203 -10.836  1.00  0.97           C  
ATOM   1881  O   HIS A 246      20.666   3.193 -13.856  1.00  0.97           O  
ATOM   1882  CG  HIS A 246      21.235   1.781 -10.517  1.00  0.97           C  
ATOM   1883  CD2 HIS A 246      22.162   0.947 -11.044  1.00  0.97           C  
ATOM   1884  ND1 HIS A 246      20.576   1.060  -9.545  1.00  0.97           N  
ATOM   1885  CE1 HIS A 246      21.085  -0.159  -9.488  1.00  0.97           C  
ATOM   1886  NE2 HIS A 246      22.049  -0.253 -10.388  1.00  0.97           N  
ATOM   1887  N   GLN A 247      19.113   1.674 -13.419  1.00  0.98           N  
ATOM   1888  CA  GLN A 247      19.288   0.922 -14.657  1.00  0.98           C  
ATOM   1889  C   GLN A 247      18.316   1.399 -15.733  1.00  0.98           C  
ATOM   1890  CB  GLN A 247      19.102  -0.575 -14.408  1.00  0.98           C  
ATOM   1891  O   GLN A 247      18.125   0.725 -16.747  1.00  0.98           O  
ATOM   1892  CG  GLN A 247      20.160  -1.183 -13.497  1.00  0.98           C  
ATOM   1893  CD  GLN A 247      19.975  -2.676 -13.297  1.00  0.98           C  
ATOM   1894  NE2 GLN A 247      19.669  -3.076 -12.068  1.00  0.98           N  
ATOM   1895  OE1 GLN A 247      20.106  -3.462 -14.241  1.00  0.98           O  
ATOM   1896  N   VAL A 248      17.599   2.459 -15.497  1.00  0.98           N  
ATOM   1897  CA  VAL A 248      16.652   3.015 -16.458  1.00  0.98           C  
ATOM   1898  C   VAL A 248      16.916   4.508 -16.638  1.00  0.98           C  
ATOM   1899  CB  VAL A 248      15.191   2.781 -16.015  1.00  0.98           C  
ATOM   1900  O   VAL A 248      17.725   5.094 -15.914  1.00  0.98           O  
ATOM   1901  CG1 VAL A 248      14.885   1.287 -15.927  1.00  0.98           C  
ATOM   1902  CG2 VAL A 248      14.924   3.464 -14.675  1.00  0.98           C  
ATOM   1903  N   GLU A 249      16.329   5.051 -17.700  1.00  0.98           N  
ATOM   1904  CA  GLU A 249      16.235   6.500 -17.857  1.00  0.98           C  
ATOM   1905  C   GLU A 249      14.871   7.016 -17.406  1.00  0.98           C  
ATOM   1906  CB  GLU A 249      16.495   6.902 -19.310  1.00  0.98           C  
ATOM   1907  O   GLU A 249      13.846   6.378 -17.659  1.00  0.98           O  
ATOM   1908  CG  GLU A 249      17.843   6.437 -19.845  1.00  0.98           C  
ATOM   1909  CD  GLU A 249      19.018   7.194 -19.247  1.00  0.98           C  
ATOM   1910  OE1 GLU A 249      20.182   6.811 -19.506  1.00  0.98           O  
ATOM   1911  OE2 GLU A 249      18.774   8.177 -18.513  1.00  0.98           O  
ATOM   1912  N   ALA A 250      14.840   8.112 -16.682  1.00  0.98           N  
ATOM   1913  CA  ALA A 250      13.598   8.729 -16.223  1.00  0.98           C  
ATOM   1914  C   ALA A 250      13.510  10.184 -16.674  1.00  0.98           C  
ATOM   1915  CB  ALA A 250      13.490   8.639 -14.703  1.00  0.98           C  
ATOM   1916  O   ALA A 250      14.437  10.967 -16.455  1.00  0.98           O  
ATOM   1917  N   TRP A 251      12.406  10.501 -17.305  1.00  0.98           N  
ATOM   1918  CA  TRP A 251      12.243  11.828 -17.890  1.00  0.98           C  
ATOM   1919  C   TRP A 251      10.991  12.511 -17.349  1.00  0.98           C  
ATOM   1920  CB  TRP A 251      12.171  11.737 -19.417  1.00  0.98           C  
ATOM   1921  O   TRP A 251       9.884  11.982 -17.477  1.00  0.98           O  
ATOM   1922  CG  TRP A 251      13.206  10.837 -20.022  1.00  0.98           C  
ATOM   1923  CD1 TRP A 251      13.008   9.590 -20.546  1.00  0.98           C  
ATOM   1924  CD2 TRP A 251      14.603  11.114 -20.163  1.00  0.98           C  
ATOM   1925  CE2 TRP A 251      15.192   9.990 -20.781  1.00  0.98           C  
ATOM   1926  CE3 TRP A 251      15.414  12.206 -19.826  1.00  0.98           C  
ATOM   1927  NE1 TRP A 251      14.199   9.075 -21.004  1.00  0.98           N  
ATOM   1928  CH2 TRP A 251      17.328  11.008 -20.730  1.00  0.98           C  
ATOM   1929  CZ2 TRP A 251      16.557   9.926 -21.070  1.00  0.98           C  
ATOM   1930  CZ3 TRP A 251      16.772  12.141 -20.114  1.00  0.98           C  
ATOM   1931  N   PRO A 252      11.182  13.684 -16.819  1.00  0.97           N  
ATOM   1932  CA  PRO A 252       9.973  14.392 -16.391  1.00  0.97           C  
ATOM   1933  C   PRO A 252       9.076  14.789 -17.562  1.00  0.97           C  
ATOM   1934  CB  PRO A 252      10.522  15.631 -15.680  1.00  0.97           C  
ATOM   1935  O   PRO A 252       9.573  15.087 -18.651  1.00  0.97           O  
ATOM   1936  CG  PRO A 252      11.844  15.889 -16.329  1.00  0.97           C  
ATOM   1937  CD  PRO A 252      12.442  14.572 -16.732  1.00  0.97           C  
ATOM   1938  N   LEU A 253       7.787  14.737 -17.295  1.00  0.95           N  
ATOM   1939  CA  LEU A 253       6.833  15.205 -18.294  1.00  0.95           C  
ATOM   1940  C   LEU A 253       6.798  16.729 -18.339  1.00  0.95           C  
ATOM   1941  CB  LEU A 253       5.434  14.659 -17.998  1.00  0.95           C  
ATOM   1942  O   LEU A 253       7.305  17.393 -17.432  1.00  0.95           O  
ATOM   1943  CG  LEU A 253       5.253  13.147 -18.136  1.00  0.95           C  
ATOM   1944  CD1 LEU A 253       4.745  12.552 -16.826  1.00  0.95           C  
ATOM   1945  CD2 LEU A 253       4.299  12.825 -19.281  1.00  0.95           C  
ATOM   1946  N   ALA A 254       6.221  17.287 -19.451  1.00  0.94           N  
ATOM   1947  CA  ALA A 254       5.981  18.727 -19.510  1.00  0.94           C  
ATOM   1948  C   ALA A 254       5.103  19.184 -18.348  1.00  0.94           C  
ATOM   1949  CB  ALA A 254       5.336  19.105 -20.841  1.00  0.94           C  
ATOM   1950  O   ALA A 254       4.358  18.387 -17.774  1.00  0.94           O  
ATOM   1951  N   GLU A 255       5.202  20.492 -17.923  1.00  0.94           N  
ATOM   1952  CA  GLU A 255       4.606  21.081 -16.727  1.00  0.94           C  
ATOM   1953  C   GLU A 255       3.130  20.712 -16.607  1.00  0.94           C  
ATOM   1954  CB  GLU A 255       4.769  22.603 -16.739  1.00  0.94           C  
ATOM   1955  O   GLU A 255       2.667  20.325 -15.532  1.00  0.94           O  
ATOM   1956  CG  GLU A 255       4.274  23.284 -15.472  1.00  0.94           C  
ATOM   1957  CD  GLU A 255       5.134  22.985 -14.254  1.00  0.94           C  
ATOM   1958  OE1 GLU A 255       4.689  23.253 -13.116  1.00  0.94           O  
ATOM   1959  OE2 GLU A 255       6.264  22.480 -14.441  1.00  0.94           O  
ATOM   1960  N   GLN A 256       2.311  20.697 -17.588  1.00  0.93           N  
ATOM   1961  CA  GLN A 256       0.869  20.476 -17.534  1.00  0.93           C  
ATOM   1962  C   GLN A 256       0.548  19.022 -17.200  1.00  0.93           C  
ATOM   1963  CB  GLN A 256       0.216  20.867 -18.861  1.00  0.93           C  
ATOM   1964  O   GLN A 256      -0.574  18.705 -16.798  1.00  0.93           O  
ATOM   1965  CG  GLN A 256       0.631  19.988 -20.033  1.00  0.93           C  
ATOM   1966  CD  GLN A 256       1.814  20.551 -20.798  1.00  0.93           C  
ATOM   1967  NE2 GLN A 256       1.902  20.221 -22.082  1.00  0.93           N  
ATOM   1968  OE1 GLN A 256       2.643  21.277 -20.240  1.00  0.93           O  
ATOM   1969  N   TRP A 257       1.552  18.053 -17.372  1.00  0.94           N  
ATOM   1970  CA  TRP A 257       1.319  16.630 -17.151  1.00  0.94           C  
ATOM   1971  C   TRP A 257       2.116  16.127 -15.952  1.00  0.94           C  
ATOM   1972  CB  TRP A 257       1.687  15.824 -18.400  1.00  0.94           C  
ATOM   1973  O   TRP A 257       1.991  14.965 -15.559  1.00  0.94           O  
ATOM   1974  CG  TRP A 257       0.883  16.181 -19.614  1.00  0.94           C  
ATOM   1975  CD1 TRP A 257       1.246  17.030 -20.622  1.00  0.94           C  
ATOM   1976  CD2 TRP A 257      -0.424  15.701 -19.944  1.00  0.94           C  
ATOM   1977  CE2 TRP A 257      -0.793  16.301 -21.168  1.00  0.94           C  
ATOM   1978  CE3 TRP A 257      -1.320  14.821 -19.323  1.00  0.94           C  
ATOM   1979  NE1 TRP A 257       0.243  17.107 -21.560  1.00  0.94           N  
ATOM   1980  CH2 TRP A 257      -2.878  15.183 -21.156  1.00  0.94           C  
ATOM   1981  CZ2 TRP A 257      -2.021  16.048 -21.784  1.00  0.94           C  
ATOM   1982  CZ3 TRP A 257      -2.542  14.570 -19.938  1.00  0.94           C  
ATOM   1983  N   ARG A 258       2.941  16.978 -15.409  1.00  0.95           N  
ATOM   1984  CA  ARG A 258       4.038  16.587 -14.530  1.00  0.95           C  
ATOM   1985  C   ARG A 258       3.528  16.263 -13.130  1.00  0.95           C  
ATOM   1986  CB  ARG A 258       5.092  17.694 -14.460  1.00  0.95           C  
ATOM   1987  O   ARG A 258       4.033  15.348 -12.476  1.00  0.95           O  
ATOM   1988  CG  ARG A 258       6.283  17.356 -13.577  1.00  0.95           C  
ATOM   1989  CD  ARG A 258       7.310  18.480 -13.560  1.00  0.95           C  
ATOM   1990  NE  ARG A 258       8.014  18.585 -14.834  1.00  0.95           N  
ATOM   1991  NH1 ARG A 258       9.154  20.517 -14.280  1.00  0.95           N  
ATOM   1992  NH2 ARG A 258       9.460  19.550 -16.336  1.00  0.95           N  
ATOM   1993  CZ  ARG A 258       8.874  19.551 -15.147  1.00  0.95           C  
ATOM   1994  N   TRP A 259       2.449  16.872 -12.748  1.00  0.95           N  
ATOM   1995  CA  TRP A 259       2.102  16.806 -11.332  1.00  0.95           C  
ATOM   1996  C   TRP A 259       0.688  16.268 -11.142  1.00  0.95           C  
ATOM   1997  CB  TRP A 259       2.228  18.187 -10.682  1.00  0.95           C  
ATOM   1998  O   TRP A 259      -0.232  16.652 -11.869  1.00  0.95           O  
ATOM   1999  CG  TRP A 259       3.605  18.774 -10.763  1.00  0.95           C  
ATOM   2000  CD1 TRP A 259       4.027  19.774 -11.594  1.00  0.95           C  
ATOM   2001  CD2 TRP A 259       4.744  18.392  -9.984  1.00  0.95           C  
ATOM   2002  CE2 TRP A 259       5.823  19.205 -10.396  1.00  0.95           C  
ATOM   2003  CE3 TRP A 259       4.956  17.442  -8.977  1.00  0.95           C  
ATOM   2004  NE1 TRP A 259       5.360  20.038 -11.378  1.00  0.95           N  
ATOM   2005  CH2 TRP A 259       7.278  18.157  -8.851  1.00  0.95           C  
ATOM   2006  CZ2 TRP A 259       7.097  19.095  -9.834  1.00  0.95           C  
ATOM   2007  CZ3 TRP A 259       6.224  17.334  -8.419  1.00  0.95           C  
ATOM   2008  N   LEU A 260       0.606  15.371 -10.221  1.00  0.94           N  
ATOM   2009  CA  LEU A 260      -0.670  14.929  -9.669  1.00  0.94           C  
ATOM   2010  C   LEU A 260      -0.706  15.127  -8.158  1.00  0.94           C  
ATOM   2011  CB  LEU A 260      -0.919  13.457 -10.009  1.00  0.94           C  
ATOM   2012  O   LEU A 260       0.303  14.929  -7.477  1.00  0.94           O  
ATOM   2013  CG  LEU A 260      -1.201  13.138 -11.478  1.00  0.94           C  
ATOM   2014  CD1 LEU A 260      -1.523  11.657 -11.647  1.00  0.94           C  
ATOM   2015  CD2 LEU A 260      -2.343  14.002 -12.003  1.00  0.94           C  
ATOM   2016  N   THR A 261      -1.858  15.558  -7.740  1.00  0.94           N  
ATOM   2017  CA  THR A 261      -1.989  15.822  -6.311  1.00  0.94           C  
ATOM   2018  C   THR A 261      -2.762  14.701  -5.623  1.00  0.94           C  
ATOM   2019  CB  THR A 261      -2.692  17.167  -6.054  1.00  0.94           C  
ATOM   2020  O   THR A 261      -3.833  14.303  -6.086  1.00  0.94           O  
ATOM   2021  CG2 THR A 261      -2.791  17.459  -4.560  1.00  0.94           C  
ATOM   2022  OG1 THR A 261      -1.949  18.217  -6.686  1.00  0.94           O  
ATOM   2023  N   THR A 262      -2.141  14.174  -4.606  1.00  0.95           N  
ATOM   2024  CA  THR A 262      -2.821  13.189  -3.772  1.00  0.95           C  
ATOM   2025  C   THR A 262      -3.568  13.871  -2.630  1.00  0.95           C  
ATOM   2026  CB  THR A 262      -1.828  12.161  -3.198  1.00  0.95           C  
ATOM   2027  O   THR A 262      -3.008  14.721  -1.934  1.00  0.95           O  
ATOM   2028  CG2 THR A 262      -2.544  11.129  -2.334  1.00  0.95           C  
ATOM   2029  OG1 THR A 262      -1.168  11.489  -4.278  1.00  0.95           O  
ATOM   2030  N   TRP A 263      -4.813  13.451  -2.454  1.00  0.96           N  
ATOM   2031  CA  TRP A 263      -5.677  14.005  -1.417  1.00  0.96           C  
ATOM   2032  C   TRP A 263      -5.948  12.974  -0.326  1.00  0.96           C  
ATOM   2033  CB  TRP A 263      -7.000  14.487  -2.020  1.00  0.96           C  
ATOM   2034  O   TRP A 263      -6.000  11.773  -0.598  1.00  0.96           O  
ATOM   2035  CG  TRP A 263      -6.874  15.732  -2.846  1.00  0.96           C  
ATOM   2036  CD1 TRP A 263      -6.231  15.863  -4.046  1.00  0.96           C  
ATOM   2037  CD2 TRP A 263      -7.402  17.024  -2.530  1.00  0.96           C  
ATOM   2038  CE2 TRP A 263      -7.041  17.892  -3.585  1.00  0.96           C  
ATOM   2039  CE3 TRP A 263      -8.146  17.532  -1.457  1.00  0.96           C  
ATOM   2040  NE1 TRP A 263      -6.328  17.160  -4.495  1.00  0.96           N  
ATOM   2041  CH2 TRP A 263      -8.129  19.713  -2.535  1.00  0.96           C  
ATOM   2042  CZ2 TRP A 263      -7.401  19.242  -3.597  1.00  0.96           C  
ATOM   2043  CZ3 TRP A 263      -8.503  18.876  -1.471  1.00  0.96           C  
ATOM   2044  N   LEU A 264      -6.001  13.477   0.878  1.00  0.97           N  
ATOM   2045  CA  LEU A 264      -6.674  12.721   1.928  1.00  0.97           C  
ATOM   2046  C   LEU A 264      -8.143  13.120   2.028  1.00  0.97           C  
ATOM   2047  CB  LEU A 264      -5.981  12.941   3.275  1.00  0.97           C  
ATOM   2048  O   LEU A 264      -8.458  14.292   2.250  1.00  0.97           O  
ATOM   2049  CG  LEU A 264      -6.590  12.219   4.478  1.00  0.97           C  
ATOM   2050  CD1 LEU A 264      -6.380  10.713   4.354  1.00  0.97           C  
ATOM   2051  CD2 LEU A 264      -5.990  12.743   5.778  1.00  0.97           C  
ATOM   2052  N   VAL A 265      -9.017  12.072   1.892  1.00  0.97           N  
ATOM   2053  CA  VAL A 265     -10.432  12.421   1.837  1.00  0.97           C  
ATOM   2054  C   VAL A 265     -11.198  11.647   2.907  1.00  0.97           C  
ATOM   2055  CB  VAL A 265     -11.033  12.138   0.442  1.00  0.97           C  
ATOM   2056  O   VAL A 265     -10.761  10.579   3.342  1.00  0.97           O  
ATOM   2057  CG1 VAL A 265     -10.316  12.956  -0.631  1.00  0.97           C  
ATOM   2058  CG2 VAL A 265     -10.955  10.646   0.121  1.00  0.97           C  
ATOM   2059  N   TRP A 266     -12.318  12.208   3.350  1.00  0.96           N  
ATOM   2060  CA  TRP A 266     -13.255  11.594   4.285  1.00  0.96           C  
ATOM   2061  C   TRP A 266     -14.675  12.095   4.041  1.00  0.96           C  
ATOM   2062  CB  TRP A 266     -12.840  11.883   5.730  1.00  0.96           C  
ATOM   2063  O   TRP A 266     -14.887  13.021   3.254  1.00  0.96           O  
ATOM   2064  CG  TRP A 266     -12.791  13.342   6.070  1.00  0.96           C  
ATOM   2065  CD1 TRP A 266     -13.792  14.094   6.621  1.00  0.96           C  
ATOM   2066  CD2 TRP A 266     -11.685  14.228   5.874  1.00  0.96           C  
ATOM   2067  CE2 TRP A 266     -12.085  15.503   6.331  1.00  0.96           C  
ATOM   2068  CE3 TRP A 266     -10.392  14.067   5.358  1.00  0.96           C  
ATOM   2069  NE1 TRP A 266     -13.373  15.395   6.781  1.00  0.96           N  
ATOM   2070  CH2 TRP A 266      -9.977  16.427   5.776  1.00  0.96           C  
ATOM   2071  CZ2 TRP A 266     -11.236  16.612   6.287  1.00  0.96           C  
ATOM   2072  CZ3 TRP A 266      -9.550  15.172   5.314  1.00  0.96           C  
ATOM   2073  N   ARG A 267     -15.675  11.407   4.666  1.00  0.94           N  
ATOM   2074  CA  ARG A 267     -17.060  11.838   4.506  1.00  0.94           C  
ATOM   2075  C   ARG A 267     -17.308  13.161   5.222  1.00  0.94           C  
ATOM   2076  CB  ARG A 267     -18.020  10.769   5.032  1.00  0.94           C  
ATOM   2077  O   ARG A 267     -16.837  13.364   6.343  1.00  0.94           O  
ATOM   2078  CG  ARG A 267     -19.461  10.962   4.588  1.00  0.94           C  
ATOM   2079  CD  ARG A 267     -20.373   9.876   5.141  1.00  0.94           C  
ATOM   2080  NE  ARG A 267     -19.822   9.276   6.353  1.00  0.94           N  
ATOM   2081  NH1 ARG A 267     -21.436  10.141   7.762  1.00  0.94           N  
ATOM   2082  NH2 ARG A 267     -19.758   8.826   8.604  1.00  0.94           N  
ATOM   2083  CZ  ARG A 267     -20.340   9.416   7.570  1.00  0.94           C  
ATOM   2084  N   ARG A 268     -17.956  13.982   4.547  1.00  0.92           N  
ATOM   2085  CA  ARG A 268     -18.294  15.262   5.160  1.00  0.92           C  
ATOM   2086  C   ARG A 268     -19.023  15.059   6.484  1.00  0.92           C  
ATOM   2087  CB  ARG A 268     -19.153  16.102   4.213  1.00  0.92           C  
ATOM   2088  O   ARG A 268     -19.972  14.276   6.563  1.00  0.92           O  
ATOM   2089  CG  ARG A 268     -19.451  17.501   4.729  1.00  0.92           C  
ATOM   2090  CD  ARG A 268     -20.182  18.341   3.691  1.00  0.92           C  
ATOM   2091  NE  ARG A 268     -19.337  18.626   2.535  1.00  0.92           N  
ATOM   2092  NH1 ARG A 268     -20.772  20.181   1.608  1.00  0.92           N  
ATOM   2093  NH2 ARG A 268     -18.794  19.675   0.565  1.00  0.92           N  
ATOM   2094  CZ  ARG A 268     -19.636  19.493   1.572  1.00  0.92           C  
ATOM   2095  N   GLY A 269     -18.543  15.656   7.566  1.00  0.86           N  
ATOM   2096  CA  GLY A 269     -19.154  15.570   8.883  1.00  0.86           C  
ATOM   2097  C   GLY A 269     -18.608  14.428   9.720  1.00  0.86           C  
ATOM   2098  O   GLY A 269     -18.921  14.318  10.907  1.00  0.86           O  
ATOM   2099  N   ALA A 270     -17.810  13.552   9.039  1.00  0.85           N  
ATOM   2100  CA  ALA A 270     -17.310  12.359   9.718  1.00  0.85           C  
ATOM   2101  C   ALA A 270     -15.887  12.573  10.225  1.00  0.85           C  
ATOM   2102  CB  ALA A 270     -17.362  11.153   8.783  1.00  0.85           C  
ATOM   2103  O   ALA A 270     -14.973  11.828   9.864  1.00  0.85           O  
ATOM   2104  N   LYS A 271     -15.623  13.571  10.947  1.00  0.83           N  
ATOM   2105  CA  LYS A 271     -14.275  13.770  11.470  1.00  0.83           C  
ATOM   2106  C   LYS A 271     -14.132  13.165  12.864  1.00  0.83           C  
ATOM   2107  CB  LYS A 271     -13.928  15.259  11.507  1.00  0.83           C  
ATOM   2108  O   LYS A 271     -14.546  13.770  13.855  1.00  0.83           O  
ATOM   2109  CG  LYS A 271     -12.435  15.545  11.581  1.00  0.83           C  
ATOM   2110  CD  LYS A 271     -12.139  17.026  11.382  1.00  0.83           C  
ATOM   2111  CE  LYS A 271     -10.643  17.309  11.423  1.00  0.83           C  
ATOM   2112  NZ  LYS A 271     -10.345  18.752  11.180  1.00  0.83           N  
ATOM   2113  N   THR A 272     -13.631  11.948  12.922  1.00  0.88           N  
ATOM   2114  CA  THR A 272     -13.429  11.209  14.164  1.00  0.88           C  
ATOM   2115  C   THR A 272     -12.117  11.617  14.828  1.00  0.88           C  
ATOM   2116  CB  THR A 272     -13.431   9.689  13.916  1.00  0.88           C  
ATOM   2117  O   THR A 272     -11.285  12.287  14.212  1.00  0.88           O  
ATOM   2118  CG2 THR A 272     -14.704   9.251  13.199  1.00  0.88           C  
ATOM   2119  OG1 THR A 272     -12.298   9.340  13.111  1.00  0.88           O  
ATOM   2120  N   ARG A 273     -11.952  11.336  16.078  1.00  0.90           N  
ATOM   2121  CA  ARG A 273     -10.740  11.680  16.815  1.00  0.90           C  
ATOM   2122  C   ARG A 273      -9.516  11.013  16.196  1.00  0.90           C  
ATOM   2123  CB  ARG A 273     -10.871  11.276  18.285  1.00  0.90           C  
ATOM   2124  O   ARG A 273      -8.470  11.646  16.041  1.00  0.90           O  
ATOM   2125  CG  ARG A 273     -11.911  12.075  19.053  1.00  0.90           C  
ATOM   2126  CD  ARG A 273     -11.459  13.510  19.287  1.00  0.90           C  
ATOM   2127  NE  ARG A 273     -12.407  14.245  20.119  1.00  0.90           N  
ATOM   2128  NH1 ARG A 273     -11.078  16.122  20.338  1.00  0.90           N  
ATOM   2129  NH2 ARG A 273     -13.134  16.044  21.348  1.00  0.90           N  
ATOM   2130  CZ  ARG A 273     -12.204  15.469  20.600  1.00  0.90           C  
ATOM   2131  N   PRO A 274      -9.658   9.694  15.803  1.00  0.93           N  
ATOM   2132  CA  PRO A 274      -8.523   9.058  15.130  1.00  0.93           C  
ATOM   2133  C   PRO A 274      -8.126   9.773  13.840  1.00  0.93           C  
ATOM   2134  CB  PRO A 274      -9.033   7.645  14.836  1.00  0.93           C  
ATOM   2135  O   PRO A 274      -6.936   9.917  13.550  1.00  0.93           O  
ATOM   2136  CG  PRO A 274     -10.022   7.363  15.921  1.00  0.93           C  
ATOM   2137  CD  PRO A 274     -10.774   8.628  16.221  1.00  0.93           C  
ATOM   2138  N   LEU A 275      -9.076  10.147  13.069  1.00  0.94           N  
ATOM   2139  CA  LEU A 275      -8.784  10.872  11.836  1.00  0.94           C  
ATOM   2140  C   LEU A 275      -8.067  12.184  12.134  1.00  0.94           C  
ATOM   2141  CB  LEU A 275     -10.074  11.147  11.059  1.00  0.94           C  
ATOM   2142  O   LEU A 275      -7.069  12.511  11.488  1.00  0.94           O  
ATOM   2143  CG  LEU A 275      -9.938  12.014   9.806  1.00  0.94           C  
ATOM   2144  CD1 LEU A 275      -8.928  11.399   8.843  1.00  0.94           C  
ATOM   2145  CD2 LEU A 275     -11.292  12.190   9.127  1.00  0.94           C  
ATOM   2146  N   GLU A 276      -8.505  12.907  13.119  1.00  0.93           N  
ATOM   2147  CA  GLU A 276      -7.872  14.168  13.493  1.00  0.93           C  
ATOM   2148  C   GLU A 276      -6.421  13.954  13.916  1.00  0.93           C  
ATOM   2149  CB  GLU A 276      -8.653  14.849  14.619  1.00  0.93           C  
ATOM   2150  O   GLU A 276      -5.535  14.712  13.519  1.00  0.93           O  
ATOM   2151  CG  GLU A 276      -9.971  15.464  14.169  1.00  0.93           C  
ATOM   2152  CD  GLU A 276     -10.790  16.032  15.317  1.00  0.93           C  
ATOM   2153  OE1 GLU A 276     -11.872  16.609  15.063  1.00  0.93           O  
ATOM   2154  OE2 GLU A 276     -10.347  15.900  16.480  1.00  0.93           O  
ATOM   2155  N   ALA A 277      -6.284  12.957  14.725  1.00  0.93           N  
ATOM   2156  CA  ALA A 277      -4.942  12.612  15.188  1.00  0.93           C  
ATOM   2157  C   ALA A 277      -4.024  12.287  14.013  1.00  0.93           C  
ATOM   2158  CB  ALA A 277      -5.001  11.432  16.156  1.00  0.93           C  
ATOM   2159  O   ALA A 277      -2.864  12.708  13.989  1.00  0.93           O  
ATOM   2160  N   PHE A 278      -4.588  11.537  13.088  1.00  0.96           N  
ATOM   2161  CA  PHE A 278      -3.812  11.148  11.917  1.00  0.96           C  
ATOM   2162  C   PHE A 278      -3.425  12.370  11.093  1.00  0.96           C  
ATOM   2163  CB  PHE A 278      -4.602  10.160  11.052  1.00  0.96           C  
ATOM   2164  O   PHE A 278      -2.271  12.507  10.682  1.00  0.96           O  
ATOM   2165  CG  PHE A 278      -3.811   9.592   9.904  1.00  0.96           C  
ATOM   2166  CD1 PHE A 278      -4.012  10.051   8.608  1.00  0.96           C  
ATOM   2167  CD2 PHE A 278      -2.866   8.598  10.121  1.00  0.96           C  
ATOM   2168  CE1 PHE A 278      -3.282   9.527   7.544  1.00  0.96           C  
ATOM   2169  CE2 PHE A 278      -2.133   8.069   9.063  1.00  0.96           C  
ATOM   2170  CZ  PHE A 278      -2.343   8.535   7.775  1.00  0.96           C  
ATOM   2171  N   ILE A 279      -4.370  13.283  10.858  1.00  0.95           N  
ATOM   2172  CA  ILE A 279      -4.142  14.490  10.071  1.00  0.95           C  
ATOM   2173  C   ILE A 279      -3.045  15.330  10.722  1.00  0.95           C  
ATOM   2174  CB  ILE A 279      -5.436  15.321   9.923  1.00  0.95           C  
ATOM   2175  O   ILE A 279      -2.199  15.901  10.030  1.00  0.95           O  
ATOM   2176  CG1 ILE A 279      -6.422  14.612   8.989  1.00  0.95           C  
ATOM   2177  CG2 ILE A 279      -5.117  16.731   9.415  1.00  0.95           C  
ATOM   2178  CD1 ILE A 279      -7.805  15.249   8.949  1.00  0.95           C  
ATOM   2179  N   GLN A 280      -2.947  15.362  12.025  1.00  0.94           N  
ATOM   2180  CA  GLN A 280      -1.958  16.147  12.757  1.00  0.94           C  
ATOM   2181  C   GLN A 280      -0.546  15.627  12.503  1.00  0.94           C  
ATOM   2182  CB  GLN A 280      -2.261  16.131  14.256  1.00  0.94           C  
ATOM   2183  O   GLN A 280       0.425  16.380  12.598  1.00  0.94           O  
ATOM   2184  CG  GLN A 280      -3.468  16.972  14.648  1.00  0.94           C  
ATOM   2185  CD  GLN A 280      -3.824  16.839  16.117  1.00  0.94           C  
ATOM   2186  NE2 GLN A 280      -4.819  17.602  16.557  1.00  0.94           N  
ATOM   2187  OE1 GLN A 280      -3.209  16.058  16.850  1.00  0.94           O  
ATOM   2188  N   LEU A 281      -0.514  14.380  12.145  1.00  0.95           N  
ATOM   2189  CA  LEU A 281       0.790  13.763  11.925  1.00  0.95           C  
ATOM   2190  C   LEU A 281       1.251  13.964  10.486  1.00  0.95           C  
ATOM   2191  CB  LEU A 281       0.737  12.268  12.252  1.00  0.95           C  
ATOM   2192  O   LEU A 281       2.419  13.732  10.165  1.00  0.95           O  
ATOM   2193  CG  LEU A 281       0.556  11.902  13.726  1.00  0.95           C  
ATOM   2194  CD1 LEU A 281       0.408  10.392  13.883  1.00  0.95           C  
ATOM   2195  CD2 LEU A 281       1.729  12.418  14.553  1.00  0.95           C  
ATOM   2196  N   LEU A 282       0.295  14.366   9.648  1.00  0.94           N  
ATOM   2197  CA  LEU A 282       0.659  14.564   8.249  1.00  0.94           C  
ATOM   2198  C   LEU A 282       1.418  15.874   8.065  1.00  0.94           C  
ATOM   2199  CB  LEU A 282      -0.590  14.555   7.364  1.00  0.94           C  
ATOM   2200  O   LEU A 282       1.150  16.854   8.763  1.00  0.94           O  
ATOM   2201  CG  LEU A 282      -1.342  13.227   7.266  1.00  0.94           C  
ATOM   2202  CD1 LEU A 282      -2.636  13.407   6.479  1.00  0.94           C  
ATOM   2203  CD2 LEU A 282      -0.463  12.159   6.624  1.00  0.94           C  
ATOM   2204  N   ASP A 283       2.482  15.902   7.427  1.00  0.80           N  
ATOM   2205  CA  ASP A 283       3.249  17.105   7.118  1.00  0.80           C  
ATOM   2206  C   ASP A 283       2.523  17.970   6.090  1.00  0.80           C  
ATOM   2207  CB  ASP A 283       4.643  16.736   6.605  1.00  0.80           C  
ATOM   2208  O   ASP A 283       2.813  17.896   4.894  1.00  0.80           O  
ATOM   2209  CG  ASP A 283       5.608  17.908   6.617  1.00  0.80           C  
ATOM   2210  OD1 ASP A 283       5.322  18.927   7.282  1.00  0.80           O  
ATOM   2211  OD2 ASP A 283       6.663  17.814   5.952  1.00  0.80           O  
ATOM   2212  N   VAL A 284       1.345  18.526   6.403  1.00  0.75           N  
ATOM   2213  CA  VAL A 284       0.589  19.345   5.460  1.00  0.75           C  
ATOM   2214  C   VAL A 284       0.897  20.822   5.696  1.00  0.75           C  
ATOM   2215  CB  VAL A 284      -0.930  19.092   5.580  1.00  0.75           C  
ATOM   2216  O   VAL A 284       1.132  21.240   6.832  1.00  0.75           O  
ATOM   2217  CG1 VAL A 284      -1.684  19.784   4.446  1.00  0.75           C  
ATOM   2218  CG2 VAL A 284      -1.222  17.592   5.583  1.00  0.75           C  
ATOM   2219  N   PRO A 285       1.196  21.604   4.554  1.00  0.64           N  
ATOM   2220  CA  PRO A 285       1.398  23.043   4.736  1.00  0.64           C  
ATOM   2221  C   PRO A 285       0.280  23.699   5.543  1.00  0.64           C  
ATOM   2222  CB  PRO A 285       1.424  23.580   3.303  1.00  0.64           C  
ATOM   2223  O   PRO A 285      -0.875  23.274   5.462  1.00  0.64           O  
ATOM   2224  CG  PRO A 285       1.505  22.362   2.440  1.00  0.64           C  
ATOM   2225  CD  PRO A 285       1.132  21.166   3.268  1.00  0.64           C  
ATOM   2226  N   ASP A 286       0.525  24.495   6.639  1.00  0.57           N  
ATOM   2227  CA  ASP A 286      -0.371  25.194   7.555  1.00  0.57           C  
ATOM   2228  C   ASP A 286      -1.524  25.851   6.800  1.00  0.57           C  
ATOM   2229  CB  ASP A 286       0.398  26.245   8.360  1.00  0.57           C  
ATOM   2230  O   ASP A 286      -2.655  25.881   7.289  1.00  0.57           O  
ATOM   2231  CG  ASP A 286       1.169  25.651   9.525  1.00  0.57           C  
ATOM   2232  OD1 ASP A 286       0.885  24.500   9.922  1.00  0.57           O  
ATOM   2233  OD2 ASP A 286       2.068  26.341  10.053  1.00  0.57           O  
ATOM   2234  N   SER A 287      -1.355  26.264   5.516  1.00  0.51           N  
ATOM   2235  CA  SER A 287      -2.391  26.942   4.743  1.00  0.51           C  
ATOM   2236  C   SER A 287      -3.503  25.978   4.343  1.00  0.51           C  
ATOM   2237  CB  SER A 287      -1.792  27.589   3.494  1.00  0.51           C  
ATOM   2238  O   SER A 287      -4.662  26.377   4.213  1.00  0.51           O  
ATOM   2239  OG  SER A 287      -1.188  26.613   2.663  1.00  0.51           O  
ATOM   2240  N   ALA A 288      -3.183  24.740   4.337  1.00  0.60           N  
ATOM   2241  CA  ALA A 288      -4.152  23.706   3.985  1.00  0.60           C  
ATOM   2242  C   ALA A 288      -4.949  23.262   5.207  1.00  0.60           C  
ATOM   2243  CB  ALA A 288      -3.446  22.509   3.350  1.00  0.60           C  
ATOM   2244  O   ALA A 288      -6.101  22.839   5.085  1.00  0.60           O  
ATOM   2245  N   ARG A 289      -4.446  23.584   6.422  1.00  0.57           N  
ATOM   2246  CA  ARG A 289      -5.058  23.173   7.681  1.00  0.57           C  
ATOM   2247  C   ARG A 289      -6.124  24.170   8.123  1.00  0.57           C  
ATOM   2248  CB  ARG A 289      -3.995  23.023   8.772  1.00  0.57           C  
ATOM   2249  O   ARG A 289      -7.151  23.781   8.682  1.00  0.57           O  
ATOM   2250  CG  ARG A 289      -3.152  21.765   8.642  1.00  0.57           C  
ATOM   2251  CD  ARG A 289      -2.197  21.602   9.816  1.00  0.57           C  
ATOM   2252  NE  ARG A 289      -1.270  20.493   9.608  1.00  0.57           N  
ATOM   2253  NH1 ARG A 289      -0.030  20.900  11.514  1.00  0.57           N  
ATOM   2254  NH2 ARG A 289       0.520  19.154  10.134  1.00  0.57           N  
ATOM   2255  CZ  ARG A 289      -0.262  20.185  10.419  1.00  0.57           C  
ATOM   2256  N   GLN A 290      -6.035  25.528   7.705  1.00  0.51           N  
ATOM   2257  CA  GLN A 290      -6.846  26.641   8.188  1.00  0.51           C  
ATOM   2258  C   GLN A 290      -8.063  26.863   7.293  1.00  0.51           C  
ATOM   2259  CB  GLN A 290      -6.012  27.920   8.266  1.00  0.51           C  
ATOM   2260  O   GLN A 290      -9.116  27.297   7.765  1.00  0.51           O  
ATOM   2261  CG  GLN A 290      -5.164  28.025   9.527  1.00  0.51           C  
ATOM   2262  CD  GLN A 290      -4.274  29.253   9.535  1.00  0.51           C  
ATOM   2263  NE2 GLN A 290      -3.382  29.332  10.516  1.00  0.51           N  
ATOM   2264  OE1 GLN A 290      -4.386  30.123   8.666  1.00  0.51           O  
ATOM   2265  N   GLY A 291      -8.180  26.174   6.103  1.00  0.53           N  
ATOM   2266  CA  GLY A 291      -9.315  26.354   5.212  1.00  0.53           C  
ATOM   2267  C   GLY A 291     -10.406  25.321   5.421  1.00  0.53           C  
ATOM   2268  O   GLY A 291     -11.541  25.511   4.978  1.00  0.53           O  
ATOM   2269  N   TYR A 292     -10.245  24.616   6.660  1.00  0.52           N  
ATOM   2270  CA  TYR A 292     -11.237  23.556   6.807  1.00  0.52           C  
ATOM   2271  C   TYR A 292     -11.664  23.407   8.262  1.00  0.52           C  
ATOM   2272  CB  TYR A 292     -10.684  22.226   6.286  1.00  0.52           C  
ATOM   2273  O   TYR A 292     -12.472  22.535   8.592  1.00  0.52           O  
ATOM   2274  CG  TYR A 292     -10.638  22.136   4.780  1.00  0.52           C  
ATOM   2275  CD1 TYR A 292     -11.767  21.774   4.049  1.00  0.52           C  
ATOM   2276  CD2 TYR A 292      -9.465  22.411   4.085  1.00  0.52           C  
ATOM   2277  CE1 TYR A 292     -11.729  21.687   2.662  1.00  0.52           C  
ATOM   2278  CE2 TYR A 292      -9.415  22.328   2.697  1.00  0.52           C  
ATOM   2279  OH  TYR A 292     -10.507  21.882   0.622  1.00  0.52           O  
ATOM   2280  CZ  TYR A 292     -10.550  21.966   1.995  1.00  0.52           C  
ATOM   2281  N   GLN A 293     -11.088  24.271   9.202  1.00  0.40           N  
ATOM   2282  CA  GLN A 293     -11.685  24.345  10.532  1.00  0.40           C  
ATOM   2283  C   GLN A 293     -13.007  25.105  10.499  1.00  0.40           C  
ATOM   2284  CB  GLN A 293     -10.722  25.008  11.517  1.00  0.40           C  
ATOM   2285  O   GLN A 293     -13.952  24.748  11.207  1.00  0.40           O  
ATOM   2286  CG  GLN A 293      -9.532  24.136  11.896  1.00  0.40           C  
ATOM   2287  CD  GLN A 293      -8.717  24.718  13.035  1.00  0.40           C  
ATOM   2288  NE2 GLN A 293      -7.879  23.889  13.649  1.00  0.40           N  
ATOM   2289  OE1 GLN A 293      -8.837  25.904  13.360  1.00  0.40           O  
