# Supplementary material for: Escherichia coli transcription factors of unknown function: sequence features and possible evolutionary relationships
Source: PeerJ. 2022 Jul 20;10:e13772. doi: 10.7717/peerj.13772 (PMC9308461; doi:10.7717/peerj.13772)
Supplement: Supplemental Information 18 [file peerj-10-13772-s018.zip › Raw Data/PDB files/YneL_b1506_unrelaxed_model_1.pdb]

ATOM      1  N   MET A   1       4.438   2.060 -20.125  1.00  0.61           N  
ATOM      2  CA  MET A   1       4.142   2.912 -18.976  1.00  0.61           C  
ATOM      3  C   MET A   1       5.033   4.149 -18.972  1.00  0.61           C  
ATOM      4  CB  MET A   1       4.319   2.134 -17.671  1.00  0.61           C  
ATOM      5  O   MET A   1       6.259   4.036 -18.922  1.00  0.61           O  
ATOM      6  CG  MET A   1       3.046   1.468 -17.176  1.00  0.61           C  
ATOM      7  SD  MET A   1       3.098   1.098 -15.380  1.00  0.61           S  
ATOM      8  CE  MET A   1       1.578   1.928 -14.838  1.00  0.61           C  
ATOM      9  N   SER A   2       4.270   5.423 -19.229  1.00  0.76           N  
ATOM     10  CA  SER A   2       4.941   6.678 -18.903  1.00  0.76           C  
ATOM     11  C   SER A   2       5.308   6.739 -17.424  1.00  0.76           C  
ATOM     12  CB  SER A   2       4.056   7.870 -19.267  1.00  0.76           C  
ATOM     13  O   SER A   2       4.683   6.075 -16.595  1.00  0.76           O  
ATOM     14  OG  SER A   2       4.567   9.067 -18.705  1.00  0.76           O  
ATOM     15  N   PRO A   3       6.529   7.093 -17.029  1.00  0.79           N  
ATOM     16  CA  PRO A   3       6.970   7.190 -15.636  1.00  0.79           C  
ATOM     17  C   PRO A   3       5.863   7.667 -14.698  1.00  0.79           C  
ATOM     18  CB  PRO A   3       8.110   8.209 -15.697  1.00  0.79           C  
ATOM     19  O   PRO A   3       5.772   7.205 -13.558  1.00  0.79           O  
ATOM     20  CG  PRO A   3       8.584   8.166 -17.114  1.00  0.79           C  
ATOM     21  CD  PRO A   3       7.425   7.795 -17.994  1.00  0.79           C  
ATOM     22  N   LEU A   4       4.998   8.373 -15.091  1.00  0.81           N  
ATOM     23  CA  LEU A   4       3.910   8.924 -14.290  1.00  0.81           C  
ATOM     24  C   LEU A   4       2.848   7.865 -14.013  1.00  0.81           C  
ATOM     25  CB  LEU A   4       3.277  10.124 -14.999  1.00  0.81           C  
ATOM     26  O   LEU A   4       2.345   7.762 -12.892  1.00  0.81           O  
ATOM     27  CG  LEU A   4       4.082  11.425 -14.979  1.00  0.81           C  
ATOM     28  CD1 LEU A   4       3.413  12.475 -15.859  1.00  0.81           C  
ATOM     29  CD2 LEU A   4       4.236  11.936 -13.550  1.00  0.81           C  
ATOM     30  N   ARG A   5       2.547   7.084 -14.969  1.00  0.74           N  
ATOM     31  CA  ARG A   5       1.536   6.040 -14.834  1.00  0.74           C  
ATOM     32  C   ARG A   5       2.011   4.936 -13.895  1.00  0.74           C  
ATOM     33  CB  ARG A   5       1.185   5.450 -16.201  1.00  0.74           C  
ATOM     34  O   ARG A   5       1.236   4.428 -13.082  1.00  0.74           O  
ATOM     35  CG  ARG A   5       0.222   6.303 -17.012  1.00  0.74           C  
ATOM     36  CD  ARG A   5      -0.178   5.622 -18.313  1.00  0.74           C  
ATOM     37  NE  ARG A   5      -0.610   6.589 -19.317  1.00  0.74           N  
ATOM     38  NH1 ARG A   5      -1.141   5.005 -20.913  1.00  0.74           N  
ATOM     39  NH2 ARG A   5      -1.426   7.234 -21.365  1.00  0.74           N  
ATOM     40  CZ  ARG A   5      -1.058   6.274 -20.530  1.00  0.74           C  
ATOM     41  N   TYR A   6       3.356   4.639 -13.983  1.00  0.80           N  
ATOM     42  CA  TYR A   6       3.941   3.656 -13.078  1.00  0.80           C  
ATOM     43  C   TYR A   6       3.866   4.133 -11.633  1.00  0.80           C  
ATOM     44  CB  TYR A   6       5.397   3.372 -13.460  1.00  0.80           C  
ATOM     45  O   TYR A   6       3.495   3.369 -10.739  1.00  0.80           O  
ATOM     46  CG  TYR A   6       6.071   2.356 -12.570  1.00  0.80           C  
ATOM     47  CD1 TYR A   6       7.021   2.747 -11.629  1.00  0.80           C  
ATOM     48  CD2 TYR A   6       5.759   1.005 -12.668  1.00  0.80           C  
ATOM     49  CE1 TYR A   6       7.646   1.814 -10.808  1.00  0.80           C  
ATOM     50  CE2 TYR A   6       6.378   0.063 -11.852  1.00  0.80           C  
ATOM     51  OH  TYR A   6       7.934  -0.451 -10.117  1.00  0.80           O  
ATOM     52  CZ  TYR A   6       7.318   0.476 -10.927  1.00  0.80           C  
ATOM     53  N   GLN A   7       4.129   5.364 -11.464  1.00  0.83           N  
ATOM     54  CA  GLN A   7       4.069   5.961 -10.134  1.00  0.83           C  
ATOM     55  C   GLN A   7       2.654   5.899  -9.566  1.00  0.83           C  
ATOM     56  CB  GLN A   7       4.557   7.410 -10.173  1.00  0.83           C  
ATOM     57  O   GLN A   7       2.466   5.607  -8.383  1.00  0.83           O  
ATOM     58  CG  GLN A   7       6.064   7.547 -10.341  1.00  0.83           C  
ATOM     59  CD  GLN A   7       6.520   8.993 -10.388  1.00  0.83           C  
ATOM     60  NE2 GLN A   7       7.806   9.218 -10.140  1.00  0.83           N  
ATOM     61  OE1 GLN A   7       5.723   9.901 -10.646  1.00  0.83           O  
ATOM     62  N   LYS A   8       1.747   6.132 -10.417  1.00  0.80           N  
ATOM     63  CA  LYS A   8       0.352   6.069  -9.992  1.00  0.80           C  
ATOM     64  C   LYS A   8      -0.028   4.656  -9.560  1.00  0.80           C  
ATOM     65  CB  LYS A   8      -0.573   6.540 -11.115  1.00  0.80           C  
ATOM     66  O   LYS A   8      -0.651   4.467  -8.513  1.00  0.80           O  
ATOM     67  CG  LYS A   8      -2.027   6.696 -10.695  1.00  0.80           C  
ATOM     68  CD  LYS A   8      -2.870   7.299 -11.811  1.00  0.80           C  
ATOM     69  CE  LYS A   8      -4.327   7.449 -11.394  1.00  0.80           C  
ATOM     70  NZ  LYS A   8      -5.155   8.054 -12.480  1.00  0.80           N  
ATOM     71  N   TRP A   9       0.390   3.696 -10.309  1.00  0.82           N  
ATOM     72  CA  TRP A   9       0.130   2.294 -10.001  1.00  0.82           C  
ATOM     73  C   TRP A   9       0.728   1.914  -8.650  1.00  0.82           C  
ATOM     74  CB  TRP A   9       0.696   1.387 -11.097  1.00  0.82           C  
ATOM     75  O   TRP A   9       0.071   1.263  -7.835  1.00  0.82           O  
ATOM     76  CG  TRP A   9       0.502  -0.076 -10.838  1.00  0.82           C  
ATOM     77  CD1 TRP A   9      -0.628  -0.811 -11.066  1.00  0.82           C  
ATOM     78  CD2 TRP A   9       1.466  -0.983 -10.294  1.00  0.82           C  
ATOM     79  CE2 TRP A   9       0.853  -2.253 -10.222  1.00  0.82           C  
ATOM     80  CE3 TRP A   9       2.792  -0.844  -9.862  1.00  0.82           C  
ATOM     81  NE1 TRP A   9      -0.424  -2.121 -10.698  1.00  0.82           N  
ATOM     82  CH2 TRP A   9       2.817  -3.215  -9.318  1.00  0.82           C  
ATOM     83  CZ2 TRP A   9       1.521  -3.378  -9.734  1.00  0.82           C  
ATOM     84  CZ3 TRP A   9       3.455  -1.965  -9.377  1.00  0.82           C  
ATOM     85  N   LEU A  10       1.955   2.276  -8.459  1.00  0.86           N  
ATOM     86  CA  LEU A  10       2.620   1.981  -7.194  1.00  0.86           C  
ATOM     87  C   LEU A  10       1.850   2.582  -6.022  1.00  0.86           C  
ATOM     88  CB  LEU A  10       4.054   2.516  -7.205  1.00  0.86           C  
ATOM     89  O   LEU A  10       1.673   1.929  -4.991  1.00  0.86           O  
ATOM     90  CG  LEU A  10       5.068   1.722  -8.030  1.00  0.86           C  
ATOM     91  CD1 LEU A  10       6.391   2.475  -8.113  1.00  0.86           C  
ATOM     92  CD2 LEU A  10       5.273   0.334  -7.432  1.00  0.86           C  
ATOM     93  N   ARG A  11       1.311   3.747  -6.184  1.00  0.83           N  
ATOM     94  CA  ARG A  11       0.594   4.421  -5.107  1.00  0.83           C  
ATOM     95  C   ARG A  11      -0.736   3.732  -4.819  1.00  0.83           C  
ATOM     96  CB  ARG A  11       0.357   5.892  -5.456  1.00  0.83           C  
ATOM     97  O   ARG A  11      -1.104   3.541  -3.658  1.00  0.83           O  
ATOM     98  CG  ARG A  11       1.608   6.752  -5.382  1.00  0.83           C  
ATOM     99  CD  ARG A  11       1.302   8.218  -5.653  1.00  0.83           C  
ATOM    100  NE  ARG A  11       2.503   8.961  -6.021  1.00  0.83           N  
ATOM    101  NH1 ARG A  11       1.377  10.616  -7.175  1.00  0.83           N  
ATOM    102  NH2 ARG A  11       3.663  10.677  -7.014  1.00  0.83           N  
ATOM    103  CZ  ARG A  11       2.512  10.083  -6.736  1.00  0.83           C  
ATOM    104  N   LEU A  12      -1.339   3.268  -5.788  1.00  0.83           N  
ATOM    105  CA  LEU A  12      -2.608   2.567  -5.624  1.00  0.83           C  
ATOM    106  C   LEU A  12      -2.401   1.221  -4.939  1.00  0.83           C  
ATOM    107  CB  LEU A  12      -3.287   2.364  -6.981  1.00  0.83           C  
ATOM    108  O   LEU A  12      -3.211   0.814  -4.103  1.00  0.83           O  
ATOM    109  CG  LEU A  12      -3.935   3.599  -7.607  1.00  0.83           C  
ATOM    110  CD1 LEU A  12      -4.432   3.282  -9.013  1.00  0.83           C  
ATOM    111  CD2 LEU A  12      -5.077   4.105  -6.732  1.00  0.83           C  
ATOM    112  N   ASN A  13      -1.359   0.622  -5.398  1.00  0.86           N  
ATOM    113  CA  ASN A  13      -1.028  -0.648  -4.761  1.00  0.86           C  
ATOM    114  C   ASN A  13      -0.744  -0.471  -3.272  1.00  0.86           C  
ATOM    115  CB  ASN A  13       0.169  -1.301  -5.456  1.00  0.86           C  
ATOM    116  O   ASN A  13      -1.132  -1.311  -2.458  1.00  0.86           O  
ATOM    117  CG  ASN A  13      -0.242  -2.189  -6.614  1.00  0.86           C  
ATOM    118  ND2 ASN A  13      -0.149  -1.661  -7.828  1.00  0.86           N  
ATOM    119  OD1 ASN A  13      -0.640  -3.341  -6.418  1.00  0.86           O  
ATOM    120  N   GLU A  14      -0.172   0.627  -2.988  1.00  0.86           N  
ATOM    121  CA  GLU A  14       0.113   0.935  -1.590  1.00  0.86           C  
ATOM    122  C   GLU A  14      -1.172   1.190  -0.808  1.00  0.86           C  
ATOM    123  CB  GLU A  14       1.042   2.147  -1.485  1.00  0.86           C  
ATOM    124  O   GLU A  14      -1.310   0.743   0.333  1.00  0.86           O  
ATOM    125  CG  GLU A  14       1.482   2.462  -0.062  1.00  0.86           C  
ATOM    126  CD  GLU A  14       2.282   1.340   0.581  1.00  0.86           C  
ATOM    127  OE1 GLU A  14       2.480   1.368   1.817  1.00  0.86           O  
ATOM    128  OE2 GLU A  14       2.715   0.427  -0.157  1.00  0.86           O  
ATOM    129  N   VAL A  15      -2.086   1.841  -1.448  1.00  0.84           N  
ATOM    130  CA  VAL A  15      -3.371   2.114  -0.814  1.00  0.84           C  
ATOM    131  C   VAL A  15      -4.099   0.802  -0.533  1.00  0.84           C  
ATOM    132  CB  VAL A  15      -4.251   3.035  -1.689  1.00  0.84           C  
ATOM    133  O   VAL A  15      -4.635   0.604   0.560  1.00  0.84           O  
ATOM    134  CG1 VAL A  15      -5.675   3.102  -1.139  1.00  0.84           C  
ATOM    135  CG2 VAL A  15      -3.641   4.433  -1.773  1.00  0.84           C  
ATOM    136  N   ARG A  16      -3.975  -0.048  -1.412  1.00  0.84           N  
ATOM    137  CA  ARG A  16      -4.597  -1.363  -1.291  1.00  0.84           C  
ATOM    138  C   ARG A  16      -3.990  -2.151  -0.135  1.00  0.84           C  
ATOM    139  CB  ARG A  16      -4.450  -2.149  -2.596  1.00  0.84           C  
ATOM    140  O   ARG A  16      -4.714  -2.764   0.652  1.00  0.84           O  
ATOM    141  CG  ARG A  16      -5.249  -3.442  -2.629  1.00  0.84           C  
ATOM    142  CD  ARG A  16      -5.127  -4.146  -3.974  1.00  0.84           C  
ATOM    143  NE  ARG A  16      -5.627  -5.516  -3.912  1.00  0.84           N  
ATOM    144  NH1 ARG A  16      -7.447  -5.133  -5.283  1.00  0.84           N  
ATOM    145  NH2 ARG A  16      -7.082  -7.222  -4.410  1.00  0.84           N  
ATOM    146  CZ  ARG A  16      -6.718  -5.954  -4.535  1.00  0.84           C  
ATOM    147  N   ARG A  17      -2.738  -2.091  -0.106  1.00  0.86           N  
ATOM    148  CA  ARG A  17      -2.030  -2.790   0.962  1.00  0.86           C  
ATOM    149  C   ARG A  17      -2.420  -2.238   2.330  1.00  0.86           C  
ATOM    150  CB  ARG A  17      -0.516  -2.681   0.765  1.00  0.86           C  
ATOM    151  O   ARG A  17      -2.656  -3.001   3.268  1.00  0.86           O  
ATOM    152  CG  ARG A  17       0.292  -3.547   1.718  1.00  0.86           C  
ATOM    153  CD  ARG A  17       1.788  -3.424   1.460  1.00  0.86           C  
ATOM    154  NE  ARG A  17       2.294  -2.108   1.839  1.00  0.86           N  
ATOM    155  NH1 ARG A  17       3.300  -2.828   3.790  1.00  0.86           N  
ATOM    156  NH2 ARG A  17       3.412  -0.620   3.185  1.00  0.86           N  
ATOM    157  CZ  ARG A  17       3.001  -1.855   2.937  1.00  0.86           C  
ATOM    158  N   GLN A  18      -2.550  -0.936   2.422  1.00  0.85           N  
ATOM    159  CA  GLN A  18      -2.911  -0.285   3.677  1.00  0.85           C  
ATOM    160  C   GLN A  18      -4.342  -0.626   4.082  1.00  0.85           C  
ATOM    161  CB  GLN A  18      -2.745   1.231   3.563  1.00  0.85           C  
ATOM    162  O   GLN A  18      -4.622  -0.852   5.261  1.00  0.85           O  
ATOM    163  CG  GLN A  18      -1.294   1.692   3.544  1.00  0.85           C  
ATOM    164  CD  GLN A  18      -1.157   3.203   3.531  1.00  0.85           C  
ATOM    165  NE2 GLN A  18       0.066   3.689   3.710  1.00  0.85           N  
ATOM    166  OE1 GLN A  18      -2.143   3.927   3.360  1.00  0.85           O  
ATOM    167  N   MET A  19      -5.122  -0.720   3.060  1.00  0.84           N  
ATOM    168  CA  MET A  19      -6.522  -1.031   3.335  1.00  0.84           C  
ATOM    169  C   MET A  19      -6.673  -2.466   3.829  1.00  0.84           C  
ATOM    170  CB  MET A  19      -7.378  -0.815   2.086  1.00  0.84           C  
ATOM    171  O   MET A  19      -7.455  -2.733   4.743  1.00  0.84           O  
ATOM    172  CG  MET A  19      -7.526   0.645   1.690  1.00  0.84           C  
ATOM    173  SD  MET A  19      -8.466   0.858   0.129  1.00  0.84           S  
ATOM    174  CE  MET A  19     -10.086   0.221   0.640  1.00  0.84           C  
ATOM    175  N   LEU A  20      -5.829  -3.396   3.272  1.00  0.84           N  
ATOM    176  CA  LEU A  20      -5.933  -4.814   3.598  1.00  0.84           C  
ATOM    177  C   LEU A  20      -5.221  -5.125   4.910  1.00  0.84           C  
ATOM    178  CB  LEU A  20      -5.346  -5.668   2.470  1.00  0.84           C  
ATOM    179  O   LEU A  20      -5.702  -5.934   5.706  1.00  0.84           O  
ATOM    180  CG  LEU A  20      -6.156  -5.729   1.174  1.00  0.84           C  
ATOM    181  CD1 LEU A  20      -5.366  -6.453   0.089  1.00  0.84           C  
ATOM    182  CD2 LEU A  20      -7.498  -6.414   1.413  1.00  0.84           C  
ATOM    183  N   ASN A  21      -4.130  -4.416   5.160  1.00  0.85           N  
ATOM    184  CA  ASN A  21      -3.278  -4.751   6.296  1.00  0.85           C  
ATOM    185  C   ASN A  21      -3.687  -3.983   7.549  1.00  0.85           C  
ATOM    186  CB  ASN A  21      -1.809  -4.480   5.963  1.00  0.85           C  
ATOM    187  O   ASN A  21      -3.691  -4.538   8.649  1.00  0.85           O  
ATOM    188  CG  ASN A  21      -1.195  -5.568   5.104  1.00  0.85           C  
ATOM    189  ND2 ASN A  21      -0.144  -5.221   4.371  1.00  0.85           N  
ATOM    190  OD1 ASN A  21      -1.661  -6.710   5.100  1.00  0.85           O  
ATOM    191  N   GLU A  22      -4.140  -2.700   7.331  1.00  0.79           N  
ATOM    192  CA  GLU A  22      -4.270  -1.788   8.463  1.00  0.79           C  
ATOM    193  C   GLU A  22      -5.730  -1.412   8.704  1.00  0.79           C  
ATOM    194  CB  GLU A  22      -3.433  -0.526   8.237  1.00  0.79           C  
ATOM    195  O   GLU A  22      -6.048  -0.732   9.682  1.00  0.79           O  
ATOM    196  CG  GLU A  22      -1.934  -0.783   8.189  1.00  0.79           C  
ATOM    197  CD  GLU A  22      -1.105   0.490   8.241  1.00  0.79           C  
ATOM    198  OE1 GLU A  22       0.127   0.422   8.030  1.00  0.79           O  
ATOM    199  OE2 GLU A  22      -1.692   1.565   8.497  1.00  0.79           O  
ATOM    200  N   HIS A  23      -6.723  -2.041   8.096  1.00  0.78           N  
ATOM    201  CA  HIS A  23      -8.152  -1.766   8.201  1.00  0.78           C  
ATOM    202  C   HIS A  23      -8.440  -0.278   8.031  1.00  0.78           C  
ATOM    203  CB  HIS A  23      -8.695  -2.256   9.544  1.00  0.78           C  
ATOM    204  O   HIS A  23      -9.259   0.287   8.759  1.00  0.78           O  
ATOM    205  CG  HIS A  23      -8.662  -3.743   9.698  1.00  0.78           C  
ATOM    206  CD2 HIS A  23      -7.696  -4.567  10.168  1.00  0.78           C  
ATOM    207  ND1 HIS A  23      -9.720  -4.551   9.342  1.00  0.78           N  
ATOM    208  CE1 HIS A  23      -9.404  -5.812   9.588  1.00  0.78           C  
ATOM    209  NE2 HIS A  23      -8.182  -5.849  10.089  1.00  0.78           N  
ATOM    210  N   TYR A  24      -7.538   0.388   7.237  1.00  0.79           N  
ATOM    211  CA  TYR A  24      -7.759   1.794   6.920  1.00  0.79           C  
ATOM    212  C   TYR A  24      -8.919   1.957   5.944  1.00  0.79           C  
ATOM    213  CB  TYR A  24      -6.490   2.419   6.332  1.00  0.79           C  
ATOM    214  O   TYR A  24      -9.189   1.065   5.137  1.00  0.79           O  
ATOM    215  CG  TYR A  24      -5.463   2.797   7.370  1.00  0.79           C  
ATOM    216  CD1 TYR A  24      -5.821   3.535   8.497  1.00  0.79           C  
ATOM    217  CD2 TYR A  24      -4.132   2.420   7.227  1.00  0.79           C  
ATOM    218  CE1 TYR A  24      -4.877   3.888   9.455  1.00  0.79           C  
ATOM    219  CE2 TYR A  24      -3.179   2.768   8.179  1.00  0.79           C  
ATOM    220  OH  TYR A  24      -2.622   3.847  10.234  1.00  0.79           O  
ATOM    221  CZ  TYR A  24      -3.561   3.500   9.288  1.00  0.79           C  
ATOM    222  N   ASP A  25      -9.710   2.961   6.235  1.00  0.82           N  
ATOM    223  CA  ASP A  25     -10.738   3.323   5.265  1.00  0.82           C  
ATOM    224  C   ASP A  25     -10.115   3.864   3.980  1.00  0.82           C  
ATOM    225  CB  ASP A  25     -11.698   4.355   5.859  1.00  0.82           C  
ATOM    226  O   ASP A  25      -8.939   4.233   3.962  1.00  0.82           O  
ATOM    227  CG  ASP A  25     -11.029   5.685   6.158  1.00  0.82           C  
ATOM    228  OD1 ASP A  25     -10.345   6.237   5.269  1.00  0.82           O  
ATOM    229  OD2 ASP A  25     -11.184   6.184   7.293  1.00  0.82           O  
ATOM    230  N   VAL A  26     -10.670   3.725   2.934  1.00  0.78           N  
ATOM    231  CA  VAL A  26     -10.207   4.059   1.591  1.00  0.78           C  
ATOM    232  C   VAL A  26      -9.701   5.499   1.561  1.00  0.78           C  
ATOM    233  CB  VAL A  26     -11.323   3.864   0.540  1.00  0.78           C  
ATOM    234  O   VAL A  26      -8.642   5.781   0.996  1.00  0.78           O  
ATOM    235  CG1 VAL A  26     -10.865   4.355  -0.832  1.00  0.78           C  
ATOM    236  CG2 VAL A  26     -11.741   2.396   0.474  1.00  0.78           C  
ATOM    237  N   THR A  27     -10.349   6.328   2.191  1.00  0.81           N  
ATOM    238  CA  THR A  27     -10.010   7.747   2.208  1.00  0.81           C  
ATOM    239  C   THR A  27      -8.686   7.978   2.931  1.00  0.81           C  
ATOM    240  CB  THR A  27     -11.118   8.578   2.882  1.00  0.81           C  
ATOM    241  O   THR A  27      -7.823   8.707   2.438  1.00  0.81           O  
ATOM    242  CG2 THR A  27     -10.810  10.069   2.805  1.00  0.81           C  
ATOM    243  OG1 THR A  27     -12.365   8.324   2.223  1.00  0.81           O  
ATOM    244  N   THR A  28      -8.599   7.286   4.031  1.00  0.84           N  
ATOM    245  CA  THR A  28      -7.392   7.433   4.837  1.00  0.84           C  
ATOM    246  C   THR A  28      -6.181   6.857   4.107  1.00  0.84           C  
ATOM    247  CB  THR A  28      -7.546   6.743   6.205  1.00  0.84           C  
ATOM    248  O   THR A  28      -5.111   7.468   4.092  1.00  0.84           O  
ATOM    249  CG2 THR A  28      -6.323   6.986   7.084  1.00  0.84           C  
ATOM    250  OG1 THR A  28      -8.706   7.262   6.867  1.00  0.84           O  
ATOM    251  N   ALA A  29      -6.386   5.757   3.513  1.00  0.84           N  
ATOM    252  CA  ALA A  29      -5.298   5.100   2.794  1.00  0.84           C  
ATOM    253  C   ALA A  29      -4.868   5.919   1.581  1.00  0.84           C  
ATOM    254  CB  ALA A  29      -5.716   3.696   2.363  1.00  0.84           C  
ATOM    255  O   ALA A  29      -3.673   6.071   1.318  1.00  0.84           O  
ATOM    256  N   ALA A  30      -5.766   6.500   0.911  1.00  0.81           N  
ATOM    257  CA  ALA A  30      -5.515   7.327  -0.266  1.00  0.81           C  
ATOM    258  C   ALA A  30      -4.796   8.618   0.113  1.00  0.81           C  
ATOM    259  CB  ALA A  30      -6.825   7.642  -0.985  1.00  0.81           C  
ATOM    260  O   ALA A  30      -3.884   9.058  -0.591  1.00  0.81           O  
ATOM    261  N   TYR A  31      -5.236   9.095   1.235  1.00  0.82           N  
ATOM    262  CA  TYR A  31      -4.586  10.299   1.739  1.00  0.82           C  
ATOM    263  C   TYR A  31      -3.135  10.019   2.113  1.00  0.82           C  
ATOM    264  CB  TYR A  31      -5.341  10.850   2.953  1.00  0.82           C  
ATOM    265  O   TYR A  31      -2.261  10.865   1.910  1.00  0.82           O  
ATOM    266  CG  TYR A  31      -6.212  12.041   2.636  1.00  0.82           C  
ATOM    267  CD1 TYR A  31      -5.682  13.330   2.610  1.00  0.82           C  
ATOM    268  CD2 TYR A  31      -7.566  11.881   2.362  1.00  0.82           C  
ATOM    269  CE1 TYR A  31      -6.482  14.430   2.321  1.00  0.82           C  
ATOM    270  CE2 TYR A  31      -8.375  12.975   2.071  1.00  0.82           C  
ATOM    271  OH  TYR A  31      -8.621  15.329   1.765  1.00  0.82           O  
ATOM    272  CZ  TYR A  31      -7.825  14.243   2.052  1.00  0.82           C  
ATOM    273  N   ALA A  32      -2.868   8.848   2.530  1.00  0.82           N  
ATOM    274  CA  ALA A  32      -1.541   8.440   2.984  1.00  0.82           C  
ATOM    275  C   ALA A  32      -0.573   8.322   1.810  1.00  0.82           C  
ATOM    276  CB  ALA A  32      -1.620   7.116   3.739  1.00  0.82           C  
ATOM    277  O   ALA A  32       0.622   8.594   1.953  1.00  0.82           O  
ATOM    278  N   VAL A  33      -1.103   8.134   0.697  1.00  0.78           N  
ATOM    279  CA  VAL A  33      -0.247   7.890  -0.459  1.00  0.78           C  
ATOM    280  C   VAL A  33      -0.244   9.116  -1.368  1.00  0.78           C  
ATOM    281  CB  VAL A  33      -0.701   6.642  -1.248  1.00  0.78           C  
ATOM    282  O   VAL A  33       0.439   9.134  -2.395  1.00  0.78           O  
ATOM    283  CG1 VAL A  33      -0.525   5.378  -0.408  1.00  0.78           C  
ATOM    284  CG2 VAL A  33      -2.154   6.792  -1.694  1.00  0.78           C  
ATOM    285  N   GLY A  34      -0.879  10.257  -0.915  1.00  0.74           N  
ATOM    286  CA  GLY A  34      -0.742  11.536  -1.594  1.00  0.74           C  
ATOM    287  C   GLY A  34      -1.863  11.812  -2.578  1.00  0.74           C  
ATOM    288  O   GLY A  34      -1.702  12.611  -3.503  1.00  0.74           O  
ATOM    289  N   TYR A  35      -2.946  11.044  -2.435  1.00  0.71           N  
ATOM    290  CA  TYR A  35      -4.106  11.301  -3.281  1.00  0.71           C  
ATOM    291  C   TYR A  35      -5.114  12.195  -2.569  1.00  0.71           C  
ATOM    292  CB  TYR A  35      -4.774   9.986  -3.693  1.00  0.71           C  
ATOM    293  O   TYR A  35      -5.807  11.750  -1.650  1.00  0.71           O  
ATOM    294  CG  TYR A  35      -4.184   9.369  -4.938  1.00  0.71           C  
ATOM    295  CD1 TYR A  35      -4.633   9.742  -6.203  1.00  0.71           C  
ATOM    296  CD2 TYR A  35      -3.179   8.412  -4.853  1.00  0.71           C  
ATOM    297  CE1 TYR A  35      -4.094   9.175  -7.354  1.00  0.71           C  
ATOM    298  CE2 TYR A  35      -2.633   7.839  -5.996  1.00  0.71           C  
ATOM    299  OH  TYR A  35      -2.559   7.662  -8.376  1.00  0.71           O  
ATOM    300  CZ  TYR A  35      -3.096   8.226  -7.240  1.00  0.71           C  
ATOM    301  N   GLU A  36      -4.814  13.398  -2.282  1.00  0.64           N  
ATOM    302  CA  GLU A  36      -5.574  14.415  -1.562  1.00  0.64           C  
ATOM    303  C   GLU A  36      -6.828  14.816  -2.333  1.00  0.64           C  
ATOM    304  CB  GLU A  36      -4.705  15.646  -1.293  1.00  0.64           C  
ATOM    305  O   GLU A  36      -7.845  15.172  -1.733  1.00  0.64           O  
ATOM    306  CG  GLU A  36      -3.714  15.463  -0.153  1.00  0.64           C  
ATOM    307  CD  GLU A  36      -2.894  16.710   0.136  1.00  0.64           C  
ATOM    308  OE1 GLU A  36      -2.956  17.227   1.275  1.00  0.64           O  
ATOM    309  OE2 GLU A  36      -2.186  17.176  -0.784  1.00  0.64           O  
ATOM    310  N   SER A  37      -7.029  14.235  -3.513  1.00  0.59           N  
ATOM    311  CA  SER A  37      -8.061  14.845  -4.344  1.00  0.59           C  
ATOM    312  C   SER A  37      -8.928  13.786  -5.016  1.00  0.59           C  
ATOM    313  CB  SER A  37      -7.432  15.749  -5.404  1.00  0.59           C  
ATOM    314  O   SER A  37      -9.901  14.113  -5.699  1.00  0.59           O  
ATOM    315  OG  SER A  37      -6.727  16.819  -4.799  1.00  0.59           O  
ATOM    316  N   TYR A  38      -8.933  12.485  -4.477  1.00  0.56           N  
ATOM    317  CA  TYR A  38      -9.771  11.544  -5.211  1.00  0.56           C  
ATOM    318  C   TYR A  38     -10.722  10.812  -4.271  1.00  0.56           C  
ATOM    319  CB  TYR A  38      -8.907  10.532  -5.970  1.00  0.56           C  
ATOM    320  O   TYR A  38     -10.331  10.405  -3.175  1.00  0.56           O  
ATOM    321  CG  TYR A  38      -8.648  10.913  -7.407  1.00  0.56           C  
ATOM    322  CD1 TYR A  38      -9.564  10.598  -8.408  1.00  0.56           C  
ATOM    323  CD2 TYR A  38      -7.487  11.588  -7.768  1.00  0.56           C  
ATOM    324  CE1 TYR A  38      -9.329  10.946  -9.734  1.00  0.56           C  
ATOM    325  CE2 TYR A  38      -7.241  11.941  -9.091  1.00  0.56           C  
ATOM    326  OH  TYR A  38      -7.928  11.962 -11.377  1.00  0.56           O  
ATOM    327  CZ  TYR A  38      -8.167  11.616 -10.065  1.00  0.56           C  
ATOM    328  N   PRO A  39     -12.011  11.012  -4.360  1.00  0.56           N  
ATOM    329  CA  PRO A  39     -12.904  10.174  -3.557  1.00  0.56           C  
ATOM    330  C   PRO A  39     -12.799   8.692  -3.910  1.00  0.56           C  
ATOM    331  CB  PRO A  39     -14.295  10.719  -3.892  1.00  0.56           C  
ATOM    332  O   PRO A  39     -13.012   8.313  -5.065  1.00  0.56           O  
ATOM    333  CG  PRO A  39     -14.105  11.502  -5.151  1.00  0.56           C  
ATOM    334  CD  PRO A  39     -12.639  11.771  -5.329  1.00  0.56           C  
ATOM    335  N   ILE A  40     -11.694   7.935  -3.453  1.00  0.62           N  
ATOM    336  CA  ILE A  40     -11.629   6.506  -3.742  1.00  0.62           C  
ATOM    337  C   ILE A  40     -12.561   5.746  -2.801  1.00  0.62           C  
ATOM    338  CB  ILE A  40     -10.186   5.969  -3.616  1.00  0.62           C  
ATOM    339  O   ILE A  40     -12.543   5.967  -1.588  1.00  0.62           O  
ATOM    340  CG1 ILE A  40      -9.241   6.757  -4.530  1.00  0.62           C  
ATOM    341  CG2 ILE A  40     -10.137   4.472  -3.938  1.00  0.62           C  
ATOM    342  CD1 ILE A  40      -7.765   6.477  -4.284  1.00  0.62           C  
ATOM    343  N   SER A  41     -13.813   5.422  -3.208  1.00  0.60           N  
ATOM    344  CA  SER A  41     -14.772   4.563  -2.520  1.00  0.60           C  
ATOM    345  C   SER A  41     -14.292   3.116  -2.487  1.00  0.60           C  
ATOM    346  CB  SER A  41     -16.141   4.640  -3.196  1.00  0.60           C  
ATOM    347  O   SER A  41     -13.640   2.651  -3.424  1.00  0.60           O  
ATOM    348  OG  SER A  41     -17.102   3.889  -2.473  1.00  0.60           O  
ATOM    349  N   VAL A  42     -14.085   2.510  -1.231  1.00  0.57           N  
ATOM    350  CA  VAL A  42     -13.680   1.143  -0.922  1.00  0.57           C  
ATOM    351  C   VAL A  42     -14.261   0.185  -1.960  1.00  0.57           C  
ATOM    352  CB  VAL A  42     -14.126   0.726   0.497  1.00  0.57           C  
ATOM    353  O   VAL A  42     -13.603  -0.778  -2.362  1.00  0.57           O  
ATOM    354  CG1 VAL A  42     -13.440  -0.573   0.919  1.00  0.57           C  
ATOM    355  CG2 VAL A  42     -13.829   1.840   1.499  1.00  0.57           C  
ATOM    356  N   GLY A  43     -15.255   0.621  -2.733  1.00  0.58           N  
ATOM    357  CA  GLY A  43     -15.929  -0.183  -3.741  1.00  0.58           C  
ATOM    358  C   GLY A  43     -15.426   0.080  -5.148  1.00  0.58           C  
ATOM    359  O   GLY A  43     -15.696  -0.698  -6.065  1.00  0.58           O  
ATOM    360  N   ASN A  44     -14.413   0.933  -5.275  1.00  0.63           N  
ATOM    361  CA  ASN A  44     -13.910   1.364  -6.575  1.00  0.63           C  
ATOM    362  C   ASN A  44     -12.412   1.105  -6.711  1.00  0.63           C  
ATOM    363  CB  ASN A  44     -14.215   2.846  -6.804  1.00  0.63           C  
ATOM    364  O   ASN A  44     -11.813   1.425  -7.739  1.00  0.63           O  
ATOM    365  CG  ASN A  44     -14.266   3.211  -8.275  1.00  0.63           C  
ATOM    366  ND2 ASN A  44     -13.947   4.461  -8.587  1.00  0.63           N  
ATOM    367  OD1 ASN A  44     -14.590   2.376  -9.124  1.00  0.63           O  
ATOM    368  N   ILE A  45     -11.734   0.498  -5.676  1.00  0.62           N  
ATOM    369  CA  ILE A  45     -10.294   0.288  -5.775  1.00  0.62           C  
ATOM    370  C   ILE A  45      -9.996  -0.748  -6.857  1.00  0.62           C  
ATOM    371  CB  ILE A  45      -9.694  -0.161  -4.423  1.00  0.62           C  
ATOM    372  O   ILE A  45      -9.053  -0.588  -7.635  1.00  0.62           O  
ATOM    373  CG1 ILE A  45      -9.895   0.927  -3.362  1.00  0.62           C  
ATOM    374  CG2 ILE A  45      -8.211  -0.507  -4.579  1.00  0.62           C  
ATOM    375  CD1 ILE A  45      -9.470   0.511  -1.961  1.00  0.62           C  
ATOM    376  N   ARG A  46     -10.947  -1.608  -7.003  1.00  0.59           N  
ATOM    377  CA  ARG A  46     -10.805  -2.659  -8.004  1.00  0.59           C  
ATOM    378  C   ARG A  46     -10.994  -2.104  -9.412  1.00  0.59           C  
ATOM    379  CB  ARG A  46     -11.808  -3.786  -7.747  1.00  0.59           C  
ATOM    380  O   ARG A  46     -10.240  -2.446 -10.326  1.00  0.59           O  
ATOM    381  CG  ARG A  46     -11.557  -5.035  -8.577  1.00  0.59           C  
ATOM    382  CD  ARG A  46     -12.440  -6.193  -8.134  1.00  0.59           C  
ATOM    383  NE  ARG A  46     -12.041  -7.448  -8.765  1.00  0.59           N  
ATOM    384  NH1 ARG A  46     -13.831  -7.524 -10.223  1.00  0.59           N  
ATOM    385  NH2 ARG A  46     -12.258  -9.191 -10.245  1.00  0.59           N  
ATOM    386  CZ  ARG A  46     -12.711  -8.051  -9.743  1.00  0.59           C  
ATOM    387  N   GLY A  47     -11.863  -1.116  -9.517  1.00  0.62           N  
ATOM    388  CA  GLY A  47     -12.126  -0.472 -10.795  1.00  0.62           C  
ATOM    389  C   GLY A  47     -11.032   0.493 -11.213  1.00  0.62           C  
ATOM    390  O   GLY A  47     -10.711   0.599 -12.398  1.00  0.62           O  
ATOM    391  N   CYS A  48     -10.378   0.997 -10.179  1.00  0.61           N  
ATOM    392  CA  CYS A  48      -9.301   1.944 -10.443  1.00  0.61           C  
ATOM    393  C   CYS A  48      -7.997   1.216 -10.746  1.00  0.61           C  
ATOM    394  CB  CYS A  48      -9.107   2.882  -9.252  1.00  0.61           C  
ATOM    395  O   CYS A  48      -7.237   1.632 -11.623  1.00  0.61           O  
ATOM    396  SG  CYS A  48     -10.370   4.166  -9.124  1.00  0.61           S  
ATOM    397  N   LEU A  49      -7.897  -0.016 -10.145  1.00  0.60           N  
ATOM    398  CA  LEU A  49      -6.712  -0.845 -10.338  1.00  0.60           C  
ATOM    399  C   LEU A  49      -6.841  -1.694 -11.598  1.00  0.60           C  
ATOM    400  CB  LEU A  49      -6.484  -1.746  -9.122  1.00  0.60           C  
ATOM    401  O   LEU A  49      -5.852  -1.932 -12.295  1.00  0.60           O  
ATOM    402  CG  LEU A  49      -5.897  -1.075  -7.879  1.00  0.60           C  
ATOM    403  CD1 LEU A  49      -6.241  -1.878  -6.630  1.00  0.60           C  
ATOM    404  CD2 LEU A  49      -4.387  -0.915  -8.020  1.00  0.60           C  
ATOM    405  N   GLU A  50      -8.090  -1.902 -11.981  1.00  0.59           N  
ATOM    406  CA  GLU A  50      -8.428  -2.780 -13.098  1.00  0.59           C  
ATOM    407  C   GLU A  50      -8.683  -1.980 -14.372  1.00  0.59           C  
ATOM    408  CB  GLU A  50      -9.653  -3.633 -12.759  1.00  0.59           C  
ATOM    409  O   GLU A  50      -8.614  -2.522 -15.476  1.00  0.59           O  
ATOM    410  CG  GLU A  50      -9.373  -4.739 -11.752  1.00  0.59           C  
ATOM    411  CD  GLU A  50     -10.614  -5.529 -11.368  1.00  0.59           C  
ATOM    412  OE1 GLU A  50     -10.481  -6.586 -10.710  1.00  0.59           O  
ATOM    413  OE2 GLU A  50     -11.728  -5.088 -11.728  1.00  0.59           O  
ATOM    414  N   SER A  51      -9.060  -0.612 -14.191  1.00  0.56           N  
ATOM    415  CA  SER A  51      -9.225   0.229 -15.372  1.00  0.56           C  
ATOM    416  C   SER A  51      -7.890   0.473 -16.068  1.00  0.56           C  
ATOM    417  CB  SER A  51      -9.864   1.566 -14.993  1.00  0.56           C  
ATOM    418  O   SER A  51      -7.855   0.823 -17.249  1.00  0.56           O  
ATOM    419  OG  SER A  51      -9.372   2.022 -13.744  1.00  0.56           O  
ATOM    420  N   HIS A  52      -6.870  -0.309 -15.607  1.00  0.55           N  
ATOM    421  CA  HIS A  52      -5.668  -0.240 -16.431  1.00  0.55           C  
ATOM    422  C   HIS A  52      -4.847  -1.519 -16.315  1.00  0.55           C  
ATOM    423  CB  HIS A  52      -4.817   0.968 -16.037  1.00  0.55           C  
ATOM    424  O   HIS A  52      -3.706  -1.490 -15.849  1.00  0.55           O  
ATOM    425  CG  HIS A  52      -5.480   2.282 -16.303  1.00  0.55           C  
ATOM    426  CD2 HIS A  52      -5.707   3.344 -15.494  1.00  0.55           C  
ATOM    427  ND1 HIS A  52      -6.002   2.616 -17.534  1.00  0.55           N  
ATOM    428  CE1 HIS A  52      -6.522   3.830 -17.471  1.00  0.55           C  
ATOM    429  NE2 HIS A  52      -6.356   4.294 -16.244  1.00  0.55           N  
ATOM    430  N   PRO A  53      -5.286  -2.760 -16.319  1.00  0.51           N  
ATOM    431  CA  PRO A  53      -4.466  -3.964 -16.164  1.00  0.51           C  
ATOM    432  C   PRO A  53      -3.791  -4.390 -17.465  1.00  0.51           C  
ATOM    433  CB  PRO A  53      -5.474  -5.019 -15.700  1.00  0.51           C  
ATOM    434  O   PRO A  53      -2.815  -5.145 -17.441  1.00  0.51           O  
ATOM    435  CG  PRO A  53      -6.813  -4.433 -16.014  1.00  0.51           C  
ATOM    436  CD  PRO A  53      -6.643  -2.961 -16.259  1.00  0.51           C  
ATOM    437  N   ARG A  54      -3.990  -3.745 -18.579  1.00  0.49           N  
ATOM    438  CA  ARG A  54      -3.385  -4.185 -19.833  1.00  0.49           C  
ATOM    439  C   ARG A  54      -2.151  -3.354 -20.166  1.00  0.49           C  
ATOM    440  CB  ARG A  54      -4.398  -4.102 -20.977  1.00  0.49           C  
ATOM    441  O   ARG A  54      -1.343  -3.745 -21.011  1.00  0.49           O  
ATOM    442  CG  ARG A  54      -5.474  -5.175 -20.926  1.00  0.49           C  
ATOM    443  CD  ARG A  54      -5.573  -5.936 -22.241  1.00  0.49           C  
ATOM    444  NE  ARG A  54      -6.901  -6.514 -22.430  1.00  0.49           N  
ATOM    445  NH1 ARG A  54      -6.155  -8.366 -23.592  1.00  0.49           N  
ATOM    446  NH2 ARG A  54      -8.394  -8.089 -23.181  1.00  0.49           N  
ATOM    447  CZ  ARG A  54      -7.147  -7.655 -23.067  1.00  0.49           C  
ATOM    448  N   GLU A  55      -1.662  -2.608 -19.234  1.00  0.50           N  
ATOM    449  CA  GLU A  55      -0.489  -1.766 -19.452  1.00  0.50           C  
ATOM    450  C   GLU A  55       0.591  -2.044 -18.410  1.00  0.50           C  
ATOM    451  CB  GLU A  55      -0.877  -0.285 -19.424  1.00  0.50           C  
ATOM    452  O   GLU A  55       1.739  -1.623 -18.570  1.00  0.50           O  
ATOM    453  CG  GLU A  55      -1.573   0.192 -20.691  1.00  0.50           C  
ATOM    454  CD  GLU A  55      -1.913   1.673 -20.667  1.00  0.50           C  
ATOM    455  OE1 GLU A  55      -2.543   2.167 -21.629  1.00  0.50           O  
ATOM    456  OE2 GLU A  55      -1.546   2.346 -19.677  1.00  0.50           O  
ATOM    457  N   ILE A  56       0.501  -3.002 -17.488  1.00  0.52           N  
ATOM    458  CA  ILE A  56       1.301  -3.360 -16.322  1.00  0.52           C  
ATOM    459  C   ILE A  56       1.930  -4.736 -16.530  1.00  0.52           C  
ATOM    460  CB  ILE A  56       0.453  -3.348 -15.030  1.00  0.52           C  
ATOM    461  O   ILE A  56       2.960  -5.052 -15.930  1.00  0.52           O  
ATOM    462  CG1 ILE A  56      -0.219  -1.983 -14.846  1.00  0.52           C  
ATOM    463  CG2 ILE A  56       1.316  -3.702 -13.815  1.00  0.52           C  
ATOM    464  CD1 ILE A  56      -1.252  -1.948 -13.727  1.00  0.52           C  
ATOM    465  N   LEU A  57       1.972  -5.382 -17.848  1.00  0.48           N  
ATOM    466  CA  LEU A  57       2.773  -6.583 -18.062  1.00  0.48           C  
ATOM    467  C   LEU A  57       3.554  -6.490 -19.368  1.00  0.48           C  
ATOM    468  CB  LEU A  57       1.880  -7.827 -18.075  1.00  0.48           C  
ATOM    469  O   LEU A  57       2.998  -6.117 -20.404  1.00  0.48           O  
ATOM    470  CG  LEU A  57       1.399  -8.330 -16.713  1.00  0.48           C  
ATOM    471  CD1 LEU A  57       0.158  -9.201 -16.879  1.00  0.48           C  
ATOM    472  CD2 LEU A  57       2.509  -9.101 -16.006  1.00  0.48           C  
ATOM    473  N   PRO A  58       4.939  -6.371 -19.392  1.00  0.43           N  
ATOM    474  CA  PRO A  58       5.603  -6.541 -20.686  1.00  0.43           C  
ATOM    475  C   PRO A  58       5.370  -7.923 -21.292  1.00  0.43           C  
ATOM    476  CB  PRO A  58       7.083  -6.333 -20.353  1.00  0.43           C  
ATOM    477  O   PRO A  58       5.246  -8.909 -20.561  1.00  0.43           O  
ATOM    478  CG  PRO A  58       7.180  -6.572 -18.881  1.00  0.43           C  
ATOM    479  CD  PRO A  58       5.797  -6.520 -18.297  1.00  0.43           C  
ATOM    480  N   GLY A  59       4.300  -8.220 -22.186  1.00  0.45           N  
ATOM    481  CA  GLY A  59       4.662  -9.417 -22.928  1.00  0.45           C  
ATOM    482  C   GLY A  59       6.113  -9.816 -22.744  1.00  0.45           C  
ATOM    483  O   GLY A  59       6.969  -8.966 -22.489  1.00  0.45           O  
