# Supplementary material for: Escherichia coli transcription factors of unknown function: sequence features and possible evolutionary relationships
Source: PeerJ. 2022 Jul 20;10:e13772. doi: 10.7717/peerj.13772 (PMC9308461; doi:10.7717/peerj.13772)
Supplement: Supplemental Information 18 [file peerj-10-13772-s018.zip › Raw Data/PDB files/YnfL_b1595_unrelaxed_model_1.pdb]

ATOM      1  N   MET A   1     -39.527   0.464  27.922  1.00  0.80           N  
ATOM      2  CA  MET A   1     -39.085  -0.927  27.953  1.00  0.80           C  
ATOM      3  C   MET A   1     -37.579  -1.015  28.174  1.00  0.80           C  
ATOM      4  CB  MET A   1     -39.466  -1.643  26.656  1.00  0.80           C  
ATOM      5  O   MET A   1     -36.802  -0.414  27.430  1.00  0.80           O  
ATOM      6  CG  MET A   1     -39.269  -3.149  26.706  1.00  0.80           C  
ATOM      7  SD  MET A   1     -39.822  -3.982  25.168  1.00  0.80           S  
ATOM      8  CE  MET A   1     -39.020  -2.929  23.927  1.00  0.80           C  
ATOM      9  N   ASN A   2     -37.073  -1.366  29.385  1.00  0.92           N  
ATOM     10  CA  ASN A   2     -35.652  -1.464  29.703  1.00  0.92           C  
ATOM     11  C   ASN A   2     -35.162  -2.908  29.641  1.00  0.92           C  
ATOM     12  CB  ASN A   2     -35.369  -0.866  31.083  1.00  0.92           C  
ATOM     13  O   ASN A   2     -35.122  -3.598  30.661  1.00  0.92           O  
ATOM     14  CG  ASN A   2     -33.895  -0.600  31.313  1.00  0.92           C  
ATOM     15  ND2 ASN A   2     -33.539  -0.257  32.546  1.00  0.92           N  
ATOM     16  OD1 ASN A   2     -33.082  -0.701  30.391  1.00  0.92           O  
ATOM     17  N   ILE A   3     -35.049  -3.540  28.408  1.00  0.96           N  
ATOM     18  CA  ILE A   3     -34.555  -4.898  28.208  1.00  0.96           C  
ATOM     19  C   ILE A   3     -33.036  -4.877  28.055  1.00  0.96           C  
ATOM     20  CB  ILE A   3     -35.209  -5.562  26.976  1.00  0.96           C  
ATOM     21  O   ILE A   3     -32.501  -4.157  27.209  1.00  0.96           O  
ATOM     22  CG1 ILE A   3     -36.731  -5.626  27.149  1.00  0.96           C  
ATOM     23  CG2 ILE A   3     -34.626  -6.959  26.743  1.00  0.96           C  
ATOM     24  CD1 ILE A   3     -37.475  -6.117  25.915  1.00  0.96           C  
ATOM     25  N   GLU A   4     -32.375  -5.594  28.904  1.00  0.97           N  
ATOM     26  CA  GLU A   4     -30.920  -5.696  28.859  1.00  0.97           C  
ATOM     27  C   GLU A   4     -30.478  -6.991  28.182  1.00  0.97           C  
ATOM     28  CB  GLU A   4     -30.332  -5.614  30.270  1.00  0.97           C  
ATOM     29  O   GLU A   4     -31.268  -7.928  28.048  1.00  0.97           O  
ATOM     30  CG  GLU A   4     -30.688  -4.333  31.011  1.00  0.97           C  
ATOM     31  CD  GLU A   4     -30.098  -4.265  32.411  1.00  0.97           C  
ATOM     32  OE1 GLU A   4     -30.266  -3.228  33.091  1.00  0.97           O  
ATOM     33  OE2 GLU A   4     -29.463  -5.258  32.831  1.00  0.97           O  
ATOM     34  N   LEU A   5     -29.264  -7.141  27.675  1.00  0.97           N  
ATOM     35  CA  LEU A   5     -28.735  -8.326  27.008  1.00  0.97           C  
ATOM     36  C   LEU A   5     -28.782  -9.537  27.933  1.00  0.97           C  
ATOM     37  CB  LEU A   5     -27.298  -8.082  26.540  1.00  0.97           C  
ATOM     38  O   LEU A   5     -29.011 -10.661  27.481  1.00  0.97           O  
ATOM     39  CG  LEU A   5     -27.122  -7.115  25.367  1.00  0.97           C  
ATOM     40  CD1 LEU A   5     -25.643  -6.956  25.029  1.00  0.97           C  
ATOM     41  CD2 LEU A   5     -27.905  -7.600  24.152  1.00  0.97           C  
ATOM     42  N   ARG A   6     -28.648  -9.198  29.224  1.00  0.97           N  
ATOM     43  CA  ARG A   6     -28.687 -10.290  30.192  1.00  0.97           C  
ATOM     44  C   ARG A   6     -30.063 -10.945  30.223  1.00  0.97           C  
ATOM     45  CB  ARG A   6     -28.316  -9.784  31.588  1.00  0.97           C  
ATOM     46  O   ARG A   6     -30.175 -12.158  30.414  1.00  0.97           O  
ATOM     47  CG  ARG A   6     -29.366  -8.880  32.214  1.00  0.97           C  
ATOM     48  CD  ARG A   6     -28.980  -8.462  33.627  1.00  0.97           C  
ATOM     49  NE  ARG A   6     -28.714  -7.028  33.711  1.00  0.97           N  
ATOM     50  NH1 ARG A   6     -28.103  -7.062  35.938  1.00  0.97           N  
ATOM     51  NH2 ARG A   6     -28.093  -5.089  34.772  1.00  0.97           N  
ATOM     52  CZ  ARG A   6     -28.304  -6.397  34.807  1.00  0.97           C  
ATOM     53  N   HIS A   7     -31.116 -10.111  30.099  1.00  0.98           N  
ATOM     54  CA  HIS A   7     -32.471 -10.646  30.033  1.00  0.98           C  
ATOM     55  C   HIS A   7     -32.617 -11.633  28.879  1.00  0.98           C  
ATOM     56  CB  HIS A   7     -33.488  -9.513  29.887  1.00  0.98           C  
ATOM     57  O   HIS A   7     -33.212 -12.701  29.042  1.00  0.98           O  
ATOM     58  CG  HIS A   7     -33.534  -8.592  31.064  1.00  0.98           C  
ATOM     59  CD2 HIS A   7     -33.688  -8.845  32.385  1.00  0.98           C  
ATOM     60  ND1 HIS A   7     -33.415  -7.224  30.944  1.00  0.98           N  
ATOM     61  CE1 HIS A   7     -33.494  -6.675  32.144  1.00  0.98           C  
ATOM     62  NE2 HIS A   7     -33.659  -7.636  33.036  1.00  0.98           N  
ATOM     63  N   LEU A   8     -32.085 -11.332  27.793  1.00  0.98           N  
ATOM     64  CA  LEU A   8     -32.163 -12.175  26.605  1.00  0.98           C  
ATOM     65  C   LEU A   8     -31.420 -13.489  26.821  1.00  0.98           C  
ATOM     66  CB  LEU A   8     -31.586 -11.443  25.390  1.00  0.98           C  
ATOM     67  O   LEU A   8     -31.915 -14.555  26.448  1.00  0.98           O  
ATOM     68  CG  LEU A   8     -32.241 -10.109  25.028  1.00  0.98           C  
ATOM     69  CD1 LEU A   8     -31.685  -9.587  23.707  1.00  0.98           C  
ATOM     70  CD2 LEU A   8     -33.757 -10.259  24.954  1.00  0.98           C  
ATOM     71  N   ARG A   9     -30.266 -13.402  27.418  1.00  0.98           N  
ATOM     72  CA  ARG A   9     -29.467 -14.593  27.688  1.00  0.98           C  
ATOM     73  C   ARG A   9     -30.195 -15.537  28.638  1.00  0.98           C  
ATOM     74  CB  ARG A   9     -28.106 -14.207  28.273  1.00  0.98           C  
ATOM     75  O   ARG A   9     -30.183 -16.754  28.441  1.00  0.98           O  
ATOM     76  CG  ARG A   9     -27.157 -13.581  27.263  1.00  0.98           C  
ATOM     77  CD  ARG A   9     -25.857 -13.132  27.915  1.00  0.98           C  
ATOM     78  NE  ARG A   9     -24.939 -12.547  26.942  1.00  0.98           N  
ATOM     79  NH1 ARG A   9     -23.747 -11.319  28.493  1.00  0.98           N  
ATOM     80  NH2 ARG A   9     -23.182 -11.228  26.274  1.00  0.98           N  
ATOM     81  CZ  ARG A   9     -23.958 -11.699  27.239  1.00  0.98           C  
ATOM     82  N   TYR A  10     -30.791 -14.892  29.658  1.00  0.98           N  
ATOM     83  CA  TYR A  10     -31.550 -15.695  30.611  1.00  0.98           C  
ATOM     84  C   TYR A  10     -32.718 -16.394  29.926  1.00  0.98           C  
ATOM     85  CB  TYR A  10     -32.064 -14.822  31.760  1.00  0.98           C  
ATOM     86  O   TYR A  10     -32.923 -17.596  30.108  1.00  0.98           O  
ATOM     87  CG  TYR A  10     -30.988 -14.396  32.728  1.00  0.98           C  
ATOM     88  CD1 TYR A  10     -29.667 -14.803  32.554  1.00  0.98           C  
ATOM     89  CD2 TYR A  10     -31.288 -13.587  33.818  1.00  0.98           C  
ATOM     90  CE1 TYR A  10     -28.671 -14.415  33.444  1.00  0.98           C  
ATOM     91  CE2 TYR A  10     -30.301 -13.192  34.715  1.00  0.98           C  
ATOM     92  OH  TYR A  10     -28.016 -13.223  35.405  1.00  0.98           O  
ATOM     93  CZ  TYR A  10     -28.997 -13.610  34.520  1.00  0.98           C  
ATOM     94  N   PHE A  11     -33.466 -15.644  29.200  1.00  0.99           N  
ATOM     95  CA  PHE A  11     -34.631 -16.208  28.528  1.00  0.99           C  
ATOM     96  C   PHE A  11     -34.219 -17.329  27.581  1.00  0.99           C  
ATOM     97  CB  PHE A  11     -35.388 -15.121  27.759  1.00  0.99           C  
ATOM     98  O   PHE A  11     -34.838 -18.395  27.566  1.00  0.99           O  
ATOM     99  CG  PHE A  11     -36.517 -15.649  26.916  1.00  0.99           C  
ATOM    100  CD1 PHE A  11     -36.424 -15.655  25.529  1.00  0.99           C  
ATOM    101  CD2 PHE A  11     -37.672 -16.140  27.510  1.00  0.99           C  
ATOM    102  CE1 PHE A  11     -37.468 -16.143  24.746  1.00  0.99           C  
ATOM    103  CE2 PHE A  11     -38.719 -16.630  26.734  1.00  0.99           C  
ATOM    104  CZ  PHE A  11     -38.615 -16.629  25.353  1.00  0.99           C  
ATOM    105  N   VAL A  12     -33.194 -17.115  26.742  1.00  0.99           N  
ATOM    106  CA  VAL A  12     -32.720 -18.118  25.794  1.00  0.99           C  
ATOM    107  C   VAL A  12     -32.361 -19.403  26.536  1.00  0.99           C  
ATOM    108  CB  VAL A  12     -31.503 -17.608  24.990  1.00  0.99           C  
ATOM    109  O   VAL A  12     -32.715 -20.500  26.098  1.00  0.99           O  
ATOM    110  CG1 VAL A  12     -30.806 -18.765  24.274  1.00  0.99           C  
ATOM    111  CG2 VAL A  12     -31.935 -16.539  23.988  1.00  0.99           C  
ATOM    112  N   ALA A  13     -31.668 -19.222  27.671  1.00  0.98           N  
ATOM    113  CA  ALA A  13     -31.268 -20.385  28.458  1.00  0.98           C  
ATOM    114  C   ALA A  13     -32.487 -21.169  28.936  1.00  0.98           C  
ATOM    115  CB  ALA A  13     -30.416 -19.955  29.649  1.00  0.98           C  
ATOM    116  O   ALA A  13     -32.532 -22.395  28.812  1.00  0.98           O  
ATOM    117  N   VAL A  14     -33.458 -20.486  29.426  1.00  0.98           N  
ATOM    118  CA  VAL A  14     -34.659 -21.144  29.928  1.00  0.98           C  
ATOM    119  C   VAL A  14     -35.429 -21.770  28.768  1.00  0.98           C  
ATOM    120  CB  VAL A  14     -35.565 -20.159  30.700  1.00  0.98           C  
ATOM    121  O   VAL A  14     -35.912 -22.900  28.873  1.00  0.98           O  
ATOM    122  CG1 VAL A  14     -36.871 -20.837  31.112  1.00  0.98           C  
ATOM    123  CG2 VAL A  14     -34.835 -19.611  31.925  1.00  0.98           C  
ATOM    124  N   ALA A  15     -35.521 -21.050  27.703  1.00  0.98           N  
ATOM    125  CA  ALA A  15     -36.256 -21.520  26.531  1.00  0.98           C  
ATOM    126  C   ALA A  15     -35.625 -22.787  25.960  1.00  0.98           C  
ATOM    127  CB  ALA A  15     -36.310 -20.429  25.464  1.00  0.98           C  
ATOM    128  O   ALA A  15     -36.333 -23.696  25.519  1.00  0.98           O  
ATOM    129  N   GLU A  16     -34.339 -22.920  25.982  1.00  0.98           N  
ATOM    130  CA  GLU A  16     -33.627 -24.067  25.425  1.00  0.98           C  
ATOM    131  C   GLU A  16     -33.685 -25.264  26.370  1.00  0.98           C  
ATOM    132  CB  GLU A  16     -32.171 -23.703  25.127  1.00  0.98           C  
ATOM    133  O   GLU A  16     -33.791 -26.408  25.924  1.00  0.98           O  
ATOM    134  CG  GLU A  16     -32.000 -22.794  23.918  1.00  0.98           C  
ATOM    135  CD  GLU A  16     -30.551 -22.414  23.653  1.00  0.98           C  
ATOM    136  OE1 GLU A  16     -30.243 -21.940  22.537  1.00  0.98           O  
ATOM    137  OE2 GLU A  16     -29.718 -22.593  24.570  1.00  0.98           O  
ATOM    138  N   GLU A  17     -33.656 -24.980  27.662  1.00  0.98           N  
ATOM    139  CA  GLU A  17     -33.659 -26.049  28.657  1.00  0.98           C  
ATOM    140  C   GLU A  17     -35.082 -26.489  28.989  1.00  0.98           C  
ATOM    141  CB  GLU A  17     -32.936 -25.602  29.930  1.00  0.98           C  
ATOM    142  O   GLU A  17     -35.305 -27.630  29.399  1.00  0.98           O  
ATOM    143  CG  GLU A  17     -31.441 -25.386  29.744  1.00  0.98           C  
ATOM    144  CD  GLU A  17     -30.686 -26.664  29.415  1.00  0.98           C  
ATOM    145  OE1 GLU A  17     -29.559 -26.581  28.875  1.00  0.98           O  
ATOM    146  OE2 GLU A  17     -31.226 -27.756  29.698  1.00  0.98           O  
ATOM    147  N   LEU A  18     -35.939 -25.548  28.800  1.00  0.97           N  
ATOM    148  CA  LEU A  18     -37.332 -25.732  29.192  1.00  0.97           C  
ATOM    149  C   LEU A  18     -37.433 -26.213  30.635  1.00  0.97           C  
ATOM    150  CB  LEU A  18     -38.023 -26.731  28.259  1.00  0.97           C  
ATOM    151  O   LEU A  18     -38.257 -27.074  30.951  1.00  0.97           O  
ATOM    152  CG  LEU A  18     -38.134 -26.322  26.790  1.00  0.97           C  
ATOM    153  CD1 LEU A  18     -38.774 -27.441  25.975  1.00  0.97           C  
ATOM    154  CD2 LEU A  18     -38.932 -25.030  26.653  1.00  0.97           C  
ATOM    155  N   HIS A  19     -36.483 -25.857  31.424  1.00  0.97           N  
ATOM    156  CA  HIS A  19     -36.342 -26.152  32.846  1.00  0.97           C  
ATOM    157  C   HIS A  19     -35.563 -25.054  33.562  1.00  0.97           C  
ATOM    158  CB  HIS A  19     -35.652 -27.502  33.047  1.00  0.97           C  
ATOM    159  O   HIS A  19     -34.391 -24.820  33.259  1.00  0.97           O  
ATOM    160  CG  HIS A  19     -35.810 -28.057  34.427  1.00  0.97           C  
ATOM    161  CD2 HIS A  19     -36.497 -29.133  34.879  1.00  0.97           C  
ATOM    162  ND1 HIS A  19     -35.218 -27.485  35.531  1.00  0.97           N  
ATOM    163  CE1 HIS A  19     -35.534 -28.187  36.607  1.00  0.97           C  
ATOM    164  NE2 HIS A  19     -36.310 -29.192  36.238  1.00  0.97           N  
ATOM    165  N   PHE A  20     -36.061 -24.465  34.629  1.00  0.96           N  
ATOM    166  CA  PHE A  20     -35.459 -23.302  35.271  1.00  0.96           C  
ATOM    167  C   PHE A  20     -34.214 -23.699  36.054  1.00  0.96           C  
ATOM    168  CB  PHE A  20     -36.467 -22.616  36.199  1.00  0.96           C  
ATOM    169  O   PHE A  20     -33.209 -22.986  36.035  1.00  0.96           O  
ATOM    170  CG  PHE A  20     -37.377 -21.646  35.496  1.00  0.96           C  
ATOM    171  CD1 PHE A  20     -37.007 -20.317  35.334  1.00  0.96           C  
ATOM    172  CD2 PHE A  20     -38.604 -22.063  34.997  1.00  0.96           C  
ATOM    173  CE1 PHE A  20     -37.847 -19.416  34.684  1.00  0.96           C  
ATOM    174  CE2 PHE A  20     -39.450 -21.169  34.346  1.00  0.96           C  
ATOM    175  CZ  PHE A  20     -39.070 -19.846  34.191  1.00  0.96           C  
ATOM    176  N   GLY A  21     -34.347 -24.882  36.759  1.00  0.96           N  
ATOM    177  CA  GLY A  21     -33.202 -25.341  37.528  1.00  0.96           C  
ATOM    178  C   GLY A  21     -31.981 -25.621  36.671  1.00  0.96           C  
ATOM    179  O   GLY A  21     -30.878 -25.169  36.986  1.00  0.96           O  
ATOM    180  N   ARG A  22     -32.191 -26.282  35.550  1.00  0.98           N  
ATOM    181  CA  ARG A  22     -31.095 -26.595  34.638  1.00  0.98           C  
ATOM    182  C   ARG A  22     -30.549 -25.330  33.985  1.00  0.98           C  
ATOM    183  CB  ARG A  22     -31.554 -27.583  33.564  1.00  0.98           C  
ATOM    184  O   ARG A  22     -29.337 -25.192  33.802  1.00  0.98           O  
ATOM    185  CG  ARG A  22     -31.782 -28.994  34.082  1.00  0.98           C  
ATOM    186  CD  ARG A  22     -31.851 -30.007  32.947  1.00  0.98           C  
ATOM    187  NE  ARG A  22     -32.991 -29.756  32.070  1.00  0.98           N  
ATOM    188  NH1 ARG A  22     -34.446 -31.130  33.224  1.00  0.98           N  
ATOM    189  NH2 ARG A  22     -35.163 -29.998  31.364  1.00  0.98           N  
ATOM    190  CZ  ARG A  22     -34.198 -30.295  32.221  1.00  0.98           C  
ATOM    191  N   ALA A  23     -31.437 -24.439  33.582  1.00  0.97           N  
ATOM    192  CA  ALA A  23     -31.011 -23.168  33.003  1.00  0.97           C  
ATOM    193  C   ALA A  23     -30.166 -22.370  33.991  1.00  0.97           C  
ATOM    194  CB  ALA A  23     -32.224 -22.351  32.564  1.00  0.97           C  
ATOM    195  O   ALA A  23     -29.132 -21.808  33.621  1.00  0.97           O  
ATOM    196  N   ALA A  24     -30.614 -22.314  35.265  1.00  0.98           N  
ATOM    197  CA  ALA A  24     -29.878 -21.598  36.303  1.00  0.98           C  
ATOM    198  C   ALA A  24     -28.489 -22.198  36.504  1.00  0.98           C  
ATOM    199  CB  ALA A  24     -30.657 -21.616  37.616  1.00  0.98           C  
ATOM    200  O   ALA A  24     -27.504 -21.468  36.635  1.00  0.98           O  
ATOM    201  N   ALA A  25     -28.507 -23.560  36.583  1.00  0.98           N  
ATOM    202  CA  ALA A  25     -27.226 -24.251  36.708  1.00  0.98           C  
ATOM    203  C   ALA A  25     -26.301 -23.906  35.544  1.00  0.98           C  
ATOM    204  CB  ALA A  25     -27.441 -25.761  36.782  1.00  0.98           C  
ATOM    205  O   ALA A  25     -25.115 -23.632  35.746  1.00  0.98           O  
ATOM    206  N   ARG A  26     -26.785 -23.785  34.305  1.00  0.98           N  
ATOM    207  CA  ARG A  26     -26.018 -23.446  33.111  1.00  0.98           C  
ATOM    208  C   ARG A  26     -25.476 -22.023  33.194  1.00  0.98           C  
ATOM    209  CB  ARG A  26     -26.879 -23.605  31.856  1.00  0.98           C  
ATOM    210  O   ARG A  26     -24.352 -21.755  32.763  1.00  0.98           O  
ATOM    211  CG  ARG A  26     -26.151 -23.271  30.563  1.00  0.98           C  
ATOM    212  CD  ARG A  26     -27.048 -23.458  29.347  1.00  0.98           C  
ATOM    213  NE  ARG A  26     -26.422 -22.941  28.132  1.00  0.98           N  
ATOM    214  NH1 ARG A  26     -28.281 -23.251  26.796  1.00  0.98           N  
ATOM    215  NH2 ARG A  26     -26.360 -22.369  25.909  1.00  0.98           N  
ATOM    216  CZ  ARG A  26     -27.023 -22.855  26.949  1.00  0.98           C  
ATOM    217  N   LEU A  27     -26.248 -21.162  33.792  1.00  0.98           N  
ATOM    218  CA  LEU A  27     -25.886 -19.751  33.872  1.00  0.98           C  
ATOM    219  C   LEU A  27     -25.074 -19.469  35.131  1.00  0.98           C  
ATOM    220  CB  LEU A  27     -27.141 -18.874  33.852  1.00  0.98           C  
ATOM    221  O   LEU A  27     -24.690 -18.324  35.384  1.00  0.98           O  
ATOM    222  CG  LEU A  27     -27.927 -18.844  32.541  1.00  0.98           C  
ATOM    223  CD1 LEU A  27     -29.294 -18.202  32.756  1.00  0.98           C  
ATOM    224  CD2 LEU A  27     -27.145 -18.100  31.464  1.00  0.98           C  
ATOM    225  N   ASN A  28     -24.876 -20.534  35.968  1.00  0.98           N  
ATOM    226  CA  ASN A  28     -24.161 -20.411  37.234  1.00  0.98           C  
ATOM    227  C   ASN A  28     -24.809 -19.372  38.145  1.00  0.98           C  
ATOM    228  CB  ASN A  28     -22.692 -20.059  36.989  1.00  0.98           C  
ATOM    229  O   ASN A  28     -24.125 -18.503  38.688  1.00  0.98           O  
ATOM    230  CG  ASN A  28     -21.919 -21.193  36.345  1.00  0.98           C  
ATOM    231  ND2 ASN A  28     -21.080 -20.861  35.371  1.00  0.98           N  
ATOM    232  OD1 ASN A  28     -22.076 -22.358  36.719  1.00  0.98           O  
ATOM    233  N   ILE A  29     -26.088 -19.381  38.225  1.00  0.98           N  
ATOM    234  CA  ILE A  29     -26.839 -18.546  39.157  1.00  0.98           C  
ATOM    235  C   ILE A  29     -27.901 -19.387  39.862  1.00  0.98           C  
ATOM    236  CB  ILE A  29     -27.495 -17.346  38.438  1.00  0.98           C  
ATOM    237  O   ILE A  29     -28.118 -20.548  39.509  1.00  0.98           O  
ATOM    238  CG1 ILE A  29     -28.544 -17.833  37.432  1.00  0.98           C  
ATOM    239  CG2 ILE A  29     -26.433 -16.484  37.749  1.00  0.98           C  
ATOM    240  CD1 ILE A  29     -29.371 -16.717  36.811  1.00  0.98           C  
ATOM    241  N   SER A  30     -28.435 -18.857  40.923  1.00  0.97           N  
ATOM    242  CA  SER A  30     -29.516 -19.552  41.614  1.00  0.97           C  
ATOM    243  C   SER A  30     -30.836 -19.403  40.866  1.00  0.97           C  
ATOM    244  CB  SER A  30     -29.667 -19.023  43.041  1.00  0.97           C  
ATOM    245  O   SER A  30     -31.024 -18.446  40.112  1.00  0.97           O  
ATOM    246  OG  SER A  30     -30.002 -17.647  43.035  1.00  0.97           O  
ATOM    247  N   GLN A  31     -31.713 -20.259  40.980  1.00  0.96           N  
ATOM    248  CA  GLN A  31     -32.958 -20.353  40.225  1.00  0.96           C  
ATOM    249  C   GLN A  31     -33.892 -19.194  40.559  1.00  0.96           C  
ATOM    250  CB  GLN A  31     -33.654 -21.686  40.503  1.00  0.96           C  
ATOM    251  O   GLN A  31     -34.475 -18.582  39.661  1.00  0.96           O  
ATOM    252  CG  GLN A  31     -34.934 -21.890  39.703  1.00  0.96           C  
ATOM    253  CD  GLN A  31     -35.650 -23.179  40.058  1.00  0.96           C  
ATOM    254  NE2 GLN A  31     -36.977 -23.155  40.006  1.00  0.96           N  
ATOM    255  OE1 GLN A  31     -35.015 -24.190  40.376  1.00  0.96           O  
ATOM    256  N   PRO A  32     -34.080 -18.778  41.872  1.00  0.97           N  
ATOM    257  CA  PRO A  32     -35.051 -17.727  42.184  1.00  0.97           C  
ATOM    258  C   PRO A  32     -34.752 -16.414  41.463  1.00  0.97           C  
ATOM    259  CB  PRO A  32     -34.915 -17.560  43.700  1.00  0.97           C  
ATOM    260  O   PRO A  32     -35.658 -15.798  40.895  1.00  0.97           O  
ATOM    261  CG  PRO A  32     -34.484 -18.903  44.195  1.00  0.97           C  
ATOM    262  CD  PRO A  32     -33.575 -19.519  43.171  1.00  0.97           C  
ATOM    263  N   PRO A  33     -33.524 -15.954  41.348  1.00  0.97           N  
ATOM    264  CA  PRO A  33     -33.243 -14.727  40.600  1.00  0.97           C  
ATOM    265  C   PRO A  33     -33.558 -14.858  39.111  1.00  0.97           C  
ATOM    266  CB  PRO A  33     -31.744 -14.512  40.824  1.00  0.97           C  
ATOM    267  O   PRO A  33     -34.011 -13.896  38.485  1.00  0.97           O  
ATOM    268  CG  PRO A  33     -31.441 -15.233  42.097  1.00  0.97           C  
ATOM    269  CD  PRO A  33     -32.365 -16.412  42.209  1.00  0.97           C  
ATOM    270  N   LEU A  34     -33.281 -16.021  38.559  1.00  0.97           N  
ATOM    271  CA  LEU A  34     -33.581 -16.262  37.152  1.00  0.97           C  
ATOM    272  C   LEU A  34     -35.079 -16.146  36.888  1.00  0.97           C  
ATOM    273  CB  LEU A  34     -33.081 -17.644  36.725  1.00  0.97           C  
ATOM    274  O   LEU A  34     -35.497 -15.460  35.953  1.00  0.97           O  
ATOM    275  CG  LEU A  34     -33.383 -18.060  35.285  1.00  0.97           C  
ATOM    276  CD1 LEU A  34     -32.811 -17.038  34.307  1.00  0.97           C  
ATOM    277  CD2 LEU A  34     -32.825 -19.450  35.001  1.00  0.97           C  
ATOM    278  N   SER A  35     -35.847 -16.819  37.707  1.00  0.97           N  
ATOM    279  CA  SER A  35     -37.300 -16.774  37.578  1.00  0.97           C  
ATOM    280  C   SER A  35     -37.817 -15.341  37.648  1.00  0.97           C  
ATOM    281  CB  SER A  35     -37.961 -17.617  38.669  1.00  0.97           C  
ATOM    282  O   SER A  35     -38.655 -14.938  36.839  1.00  0.97           O  
ATOM    283  OG  SER A  35     -39.369 -17.637  38.505  1.00  0.97           O  
ATOM    284  N   GLN A  36     -37.358 -14.573  38.667  1.00  0.97           N  
ATOM    285  CA  GLN A  36     -37.773 -13.187  38.859  1.00  0.97           C  
ATOM    286  C   GLN A  36     -37.452 -12.342  37.629  1.00  0.97           C  
ATOM    287  CB  GLN A  36     -37.100 -12.591  40.096  1.00  0.97           C  
ATOM    288  O   GLN A  36     -38.268 -11.522  37.203  1.00  0.97           O  
ATOM    289  CG  GLN A  36     -37.650 -13.123  41.412  1.00  0.97           C  
ATOM    290  CD  GLN A  36     -36.893 -12.601  42.619  1.00  0.97           C  
ATOM    291  NE2 GLN A  36     -37.301 -13.033  43.807  1.00  0.97           N  
ATOM    292  OE1 GLN A  36     -35.948 -11.817  42.484  1.00  0.97           O  
ATOM    293  N   GLN A  37     -36.318 -12.551  37.044  1.00  0.98           N  
ATOM    294  CA  GLN A  37     -35.881 -11.799  35.871  1.00  0.98           C  
ATOM    295  C   GLN A  37     -36.733 -12.139  34.652  1.00  0.98           C  
ATOM    296  CB  GLN A  37     -34.406 -12.076  35.575  1.00  0.98           C  
ATOM    297  O   GLN A  37     -37.066 -11.258  33.856  1.00  0.98           O  
ATOM    298  CG  GLN A  37     -33.449 -11.445  36.577  1.00  0.98           C  
ATOM    299  CD  GLN A  37     -33.482  -9.928  36.545  1.00  0.98           C  
ATOM    300  NE2 GLN A  37     -33.251  -9.306  37.697  1.00  0.98           N  
ATOM    301  OE1 GLN A  37     -33.712  -9.321  35.495  1.00  0.98           O  
ATOM    302  N   ILE A  38     -37.125 -13.393  34.501  1.00  0.98           N  
ATOM    303  CA  ILE A  38     -37.959 -13.802  33.376  1.00  0.98           C  
ATOM    304  C   ILE A  38     -39.355 -13.201  33.525  1.00  0.98           C  
ATOM    305  CB  ILE A  38     -38.046 -15.340  33.266  1.00  0.98           C  
ATOM    306  O   ILE A  38     -39.930 -12.704  32.554  1.00  0.98           O  
ATOM    307  CG1 ILE A  38     -36.684 -15.926  32.876  1.00  0.98           C  
ATOM    308  CG2 ILE A  38     -39.127 -15.750  32.261  1.00  0.98           C  
ATOM    309  CD1 ILE A  38     -36.141 -15.402  31.554  1.00  0.98           C  
ATOM    310  N   GLN A  39     -39.826 -13.215  34.783  1.00  0.97           N  
ATOM    311  CA  GLN A  39     -41.131 -12.614  35.039  1.00  0.97           C  
ATOM    312  C   GLN A  39     -41.118 -11.120  34.729  1.00  0.97           C  
ATOM    313  CB  GLN A  39     -41.555 -12.846  36.490  1.00  0.97           C  
ATOM    314  O   GLN A  39     -42.049 -10.601  34.108  1.00  0.97           O  
ATOM    315  CG  GLN A  39     -42.005 -14.271  36.779  1.00  0.97           C  
ATOM    316  CD  GLN A  39     -42.312 -14.503  38.247  1.00  0.97           C  
ATOM    317  NE2 GLN A  39     -42.765 -15.709  38.574  1.00  0.97           N  
ATOM    318  OE1 GLN A  39     -42.142 -13.607  39.080  1.00  0.97           O  
ATOM    319  N   ALA A  40     -40.103 -10.486  35.185  1.00  0.96           N  
ATOM    320  CA  ALA A  40     -39.954  -9.057  34.920  1.00  0.96           C  
ATOM    321  C   ALA A  40     -39.899  -8.780  33.421  1.00  0.96           C  
ATOM    322  CB  ALA A  40     -38.700  -8.517  35.604  1.00  0.96           C  
ATOM    323  O   ALA A  40     -40.508  -7.823  32.937  1.00  0.96           O  
ATOM    324  N   LEU A  41     -39.135  -9.641  32.752  1.00  0.98           N  
ATOM    325  CA  LEU A  41     -39.035  -9.521  31.301  1.00  0.98           C  
ATOM    326  C   LEU A  41     -40.408  -9.655  30.649  1.00  0.98           C  
ATOM    327  CB  LEU A  41     -38.085 -10.582  30.740  1.00  0.98           C  
ATOM    328  O   LEU A  41     -40.776  -8.845  29.796  1.00  0.98           O  
ATOM    329  CG  LEU A  41     -37.920 -10.608  29.219  1.00  0.98           C  
ATOM    330  CD1 LEU A  41     -37.348  -9.283  28.726  1.00  0.98           C  
ATOM    331  CD2 LEU A  41     -37.029 -11.771  28.798  1.00  0.98           C  
ATOM    332  N   GLU A  42     -41.224 -10.615  30.997  1.00  0.98           N  
ATOM    333  CA  GLU A  42     -42.559 -10.828  30.448  1.00  0.98           C  
ATOM    334  C   GLU A  42     -43.473  -9.642  30.741  1.00  0.98           C  
ATOM    335  CB  GLU A  42     -43.172 -12.115  31.007  1.00  0.98           C  
ATOM    336  O   GLU A  42     -44.245  -9.218  29.878  1.00  0.98           O  
ATOM    337  CG  GLU A  42     -42.525 -13.386  30.477  1.00  0.98           C  
ATOM    338  CD  GLU A  42     -43.143 -14.655  31.042  1.00  0.98           C  
ATOM    339  OE1 GLU A  42     -43.243 -15.662  30.304  1.00  0.98           O  
ATOM    340  OE2 GLU A  42     -43.531 -14.642  32.231  1.00  0.98           O  
ATOM    341  N   GLN A  43     -43.361  -9.095  31.983  1.00  0.97           N  
ATOM    342  CA  GLN A  43     -44.143  -7.922  32.362  1.00  0.97           C  
ATOM    343  C   GLN A  43     -43.788  -6.720  31.492  1.00  0.97           C  
ATOM    344  CB  GLN A  43     -43.923  -7.585  33.838  1.00  0.97           C  
ATOM    345  O   GLN A  43     -44.675  -6.009  31.015  1.00  0.97           O  
ATOM    346  CG  GLN A  43     -44.815  -6.462  34.351  1.00  0.97           C  
ATOM    347  CD  GLN A  43     -44.622  -6.189  35.831  1.00  0.97           C  
ATOM    348  NE2 GLN A  43     -45.421  -5.277  36.375  1.00  0.97           N  
ATOM    349  OE1 GLN A  43     -43.762  -6.793  36.480  1.00  0.97           O  
ATOM    350  N   GLN A  44     -42.567  -6.571  31.200  1.00  0.97           N  
ATOM    351  CA  GLN A  44     -42.107  -5.463  30.369  1.00  0.97           C  
ATOM    352  C   GLN A  44     -42.588  -5.617  28.930  1.00  0.97           C  
ATOM    353  CB  GLN A  44     -40.581  -5.362  30.405  1.00  0.97           C  
ATOM    354  O   GLN A  44     -43.004  -4.642  28.300  1.00  0.97           O  
ATOM    355  CG  GLN A  44     -40.031  -4.821  31.718  1.00  0.97           C  
ATOM    356  CD  GLN A  44     -38.524  -4.652  31.697  1.00  0.97           C  
ATOM    357  NE2 GLN A  44     -38.025  -3.683  32.457  1.00  0.97           N  
ATOM    358  OE1 GLN A  44     -37.812  -5.388  31.005  1.00  0.97           O  
ATOM    359  N   ILE A  45     -42.568  -6.807  28.456  1.00  0.97           N  
ATOM    360  CA  ILE A  45     -42.968  -7.104  27.085  1.00  0.97           C  
ATOM    361  C   ILE A  45     -44.492  -7.102  26.980  1.00  0.97           C  
ATOM    362  CB  ILE A  45     -42.400  -8.460  26.611  1.00  0.97           C  
ATOM    363  O   ILE A  45     -45.049  -6.732  25.944  1.00  0.97           O  
ATOM    364  CG1 ILE A  45     -40.880  -8.370  26.435  1.00  0.97           C  
ATOM    365  CG2 ILE A  45     -43.076  -8.904  25.311  1.00  0.97           C  
ATOM    366  CD1 ILE A  45     -40.207  -9.709  26.167  1.00  0.97           C  
ATOM    367  N   GLY A  46     -45.167  -7.358  28.094  1.00  0.97           N  
ATOM    368  CA  GLY A  46     -46.621  -7.367  28.121  1.00  0.97           C  
ATOM    369  C   GLY A  46     -47.220  -8.637  27.548  1.00  0.97           C  
ATOM    370  O   GLY A  46     -48.332  -8.620  27.015  1.00  0.97           O  
ATOM    371  N   ALA A  47     -46.342  -9.714  27.475  1.00  0.97           N  
ATOM    372  CA  ALA A  47     -46.759 -11.022  26.975  1.00  0.97           C  
ATOM    373  C   ALA A  47     -46.069 -12.147  27.741  1.00  0.97           C  
ATOM    374  CB  ALA A  47     -46.464 -11.140  25.482  1.00  0.97           C  
ATOM    375  O   ALA A  47     -44.940 -11.985  28.212  1.00  0.97           O  
ATOM    376  N   ARG A  48     -46.852 -13.204  27.894  1.00  0.98           N  
ATOM    377  CA  ARG A  48     -46.234 -14.394  28.470  1.00  0.98           C  
ATOM    378  C   ARG A  48     -45.357 -15.106  27.446  1.00  0.98           C  
ATOM    379  CB  ARG A  48     -47.303 -15.352  29.001  1.00  0.98           C  
ATOM    380  O   ARG A  48     -45.812 -15.427  26.347  1.00  0.98           O  
ATOM    381  CG  ARG A  48     -47.900 -14.931  30.335  1.00  0.98           C  
ATOM    382  CD  ARG A  48     -48.658 -16.072  30.998  1.00  0.98           C  
ATOM    383  NE  ARG A  48     -49.187 -15.681  32.302  1.00  0.98           N  
ATOM    384  NH1 ARG A  48     -50.185 -17.718  32.739  1.00  0.98           N  
ATOM    385  NH2 ARG A  48     -50.331 -16.014  34.266  1.00  0.98           N  
ATOM    386  CZ  ARG A  48     -49.900 -16.472  33.099  1.00  0.98           C  
ATOM    387  N   LEU A  49     -44.123 -15.337  27.753  1.00  0.98           N  
ATOM    388  CA  LEU A  49     -43.189 -15.976  26.832  1.00  0.98           C  
ATOM    389  C   LEU A  49     -43.080 -17.470  27.118  1.00  0.98           C  
ATOM    390  CB  LEU A  49     -41.808 -15.323  26.931  1.00  0.98           C  
ATOM    391  O   LEU A  49     -42.743 -18.253  26.228  1.00  0.98           O  
ATOM    392  CG  LEU A  49     -41.740 -13.828  26.615  1.00  0.98           C  
ATOM    393  CD1 LEU A  49     -40.317 -13.311  26.798  1.00  0.98           C  
ATOM    394  CD2 LEU A  49     -42.235 -13.558  25.198  1.00  0.98           C  
ATOM    395  N   LEU A  50     -43.333 -17.822  28.389  1.00  0.98           N  
ATOM    396  CA  LEU A  50     -43.296 -19.205  28.851  1.00  0.98           C  
ATOM    397  C   LEU A  50     -44.617 -19.596  29.504  1.00  0.98           C  
ATOM    398  CB  LEU A  50     -42.145 -19.410  29.839  1.00  0.98           C  
ATOM    399  O   LEU A  50     -45.221 -18.794  30.220  1.00  0.98           O  
ATOM    400  CG  LEU A  50     -40.736 -19.154  29.301  1.00  0.98           C  
ATOM    401  CD1 LEU A  50     -39.760 -18.935  30.453  1.00  0.98           C  
ATOM    402  CD2 LEU A  50     -40.280 -20.313  28.421  1.00  0.98           C  
ATOM    403  N   ALA A  51     -45.151 -20.710  29.183  1.00  0.97           N  
ATOM    404  CA  ALA A  51     -46.249 -21.333  29.918  1.00  0.97           C  
ATOM    405  C   ALA A  51     -45.723 -22.312  30.963  1.00  0.97           C  
ATOM    406  CB  ALA A  51     -47.196 -22.045  28.955  1.00  0.97           C  
ATOM    407  O   ALA A  51     -45.010 -23.262  30.630  1.00  0.97           O  
ATOM    408  N   ARG A  52     -46.088 -21.951  32.288  1.00  0.92           N  
ATOM    409  CA  ARG A  52     -45.506 -22.749  33.361  1.00  0.92           C  
ATOM    410  C   ARG A  52     -46.571 -23.586  34.062  1.00  0.92           C  
ATOM    411  CB  ARG A  52     -44.795 -21.851  34.375  1.00  0.92           C  
ATOM    412  O   ARG A  52     -47.661 -23.091  34.358  1.00  0.92           O  
ATOM    413  CG  ARG A  52     -43.766 -20.918  33.757  1.00  0.92           C  
ATOM    414  CD  ARG A  52     -43.338 -19.827  34.728  1.00  0.92           C  
ATOM    415  NE  ARG A  52     -42.520 -18.811  34.072  1.00  0.92           N  
ATOM    416  NH1 ARG A  52     -42.064 -17.632  36.005  1.00  0.92           N  
ATOM    417  NH2 ARG A  52     -41.211 -16.925  33.998  1.00  0.92           N  
ATOM    418  CZ  ARG A  52     -41.934 -17.791  34.693  1.00  0.92           C  
ATOM    419  N   THR A  53     -46.358 -24.957  34.140  1.00  0.87           N  
ATOM    420  CA  THR A  53     -47.099 -25.793  35.078  1.00  0.87           C  
ATOM    421  C   THR A  53     -46.182 -26.312  36.182  1.00  0.87           C  
ATOM    422  CB  THR A  53     -47.765 -26.982  34.360  1.00  0.87           C  
ATOM    423  O   THR A  53     -44.986 -26.012  36.195  1.00  0.87           O  
ATOM    424  CG2 THR A  53     -48.625 -26.507  33.193  1.00  0.87           C  
ATOM    425  OG1 THR A  53     -46.750 -27.863  33.864  1.00  0.87           O  
ATOM    426  N   ASN A  54     -46.769 -26.881  37.232  1.00  0.84           N  
ATOM    427  CA  ASN A  54     -45.958 -27.443  38.307  1.00  0.84           C  
ATOM    428  C   ASN A  54     -44.960 -28.469  37.777  1.00  0.84           C  
ATOM    429  CB  ASN A  54     -46.848 -28.073  39.379  1.00  0.84           C  
ATOM    430  O   ASN A  54     -43.879 -28.639  38.344  1.00  0.84           O  
ATOM    431  CG  ASN A  54     -47.526 -27.039  40.257  1.00  0.84           C  
ATOM    432  ND2 ASN A  54     -48.564 -27.457  40.972  1.00  0.84           N  
ATOM    433  OD1 ASN A  54     -47.120 -25.875  40.292  1.00  0.84           O  
ATOM    434  N   ARG A  55     -45.110 -28.902  36.542  1.00  0.86           N  
ATOM    435  CA  ARG A  55     -44.297 -30.029  36.097  1.00  0.86           C  
ATOM    436  C   ARG A  55     -43.549 -29.691  34.811  1.00  0.86           C  
ATOM    437  CB  ARG A  55     -45.168 -31.270  35.885  1.00  0.86           C  
ATOM    438  O   ARG A  55     -42.527 -30.307  34.502  1.00  0.86           O  
ATOM    439  CG  ARG A  55     -45.727 -31.857  37.172  1.00  0.86           C  
ATOM    440  CD  ARG A  55     -46.497 -33.145  36.916  1.00  0.86           C  
ATOM    441  NE  ARG A  55     -47.083 -33.675  38.144  1.00  0.86           N  
ATOM    442  NH1 ARG A  55     -47.940 -35.580  37.157  1.00  0.86           N  
ATOM    443  NH2 ARG A  55     -48.245 -35.208  39.399  1.00  0.86           N  
ATOM    444  CZ  ARG A  55     -47.755 -34.820  38.231  1.00  0.86           C  
ATOM    445  N   SER A  56     -44.066 -28.595  34.061  1.00  0.93           N  
ATOM    446  CA  SER A  56     -43.463 -28.432  32.742  1.00  0.93           C  
ATOM    447  C   SER A  56     -43.398 -26.961  32.343  1.00  0.93           C  
ATOM    448  CB  SER A  56     -44.248 -29.219  31.693  1.00  0.93           C  
ATOM    449  O   SER A  56     -44.154 -26.138  32.862  1.00  0.93           O  
ATOM    450  OG  SER A  56     -45.552 -28.685  31.534  1.00  0.93           O  
ATOM    451  N   VAL A  57     -42.324 -26.624  31.643  1.00  0.96           N  
ATOM    452  CA  VAL A  57     -42.133 -25.307  31.044  1.00  0.96           C  
ATOM    453  C   VAL A  57     -42.176 -25.420  29.522  1.00  0.96           C  
ATOM    454  CB  VAL A  57     -40.801 -24.667  31.494  1.00  0.96           C  
ATOM    455  O   VAL A  57     -41.453 -26.227  28.932  1.00  0.96           O  
ATOM    456  CG1 VAL A  57     -40.639 -23.274  30.887  1.00  0.96           C  
ATOM    457  CG2 VAL A  57     -40.729 -24.601  33.018  1.00  0.96           C  
ATOM    458  N   LEU A  58     -43.168 -24.648  28.977  1.00  0.98           N  
ATOM    459  CA  LEU A  58     -43.295 -24.641  27.524  1.00  0.98           C  
ATOM    460  C   LEU A  58     -43.219 -23.219  26.978  1.00  0.98           C  
ATOM    461  CB  LEU A  58     -44.612 -25.295  27.097  1.00  0.98           C  
ATOM    462  O   LEU A  58     -43.593 -22.266  27.665  1.00  0.98           O  
ATOM    463  CG  LEU A  58     -44.810 -26.754  27.511  1.00  0.98           C  
ATOM    464  CD1 LEU A  58     -46.264 -27.168  27.311  1.00  0.98           C  
ATOM    465  CD2 LEU A  58     -43.876 -27.665  26.722  1.00  0.98           C  
ATOM    466  N   LEU A  59     -42.694 -23.125  25.699  1.00  0.98           N  
ATOM    467  CA  LEU A  59     -42.703 -21.824  25.039  1.00  0.98           C  
ATOM    468  C   LEU A  59     -44.093 -21.497  24.501  1.00  0.98           C  
ATOM    469  CB  LEU A  59     -41.682 -21.794  23.899  1.00  0.98           C  
ATOM    470  O   LEU A  59     -44.756 -22.359  23.920  1.00  0.98           O  
ATOM    471  CG  LEU A  59     -40.215 -21.646  24.306  1.00  0.98           C  
ATOM    472  CD1 LEU A  59     -39.303 -21.951  23.123  1.00  0.98           C  
ATOM    473  CD2 LEU A  59     -39.949 -20.245  24.847  1.00  0.98           C  
ATOM    474  N   THR A  60     -44.596 -20.338  24.719  1.00  0.98           N  
ATOM    475  CA  THR A  60     -45.777 -19.839  24.023  1.00  0.98           C  
ATOM    476  C   THR A  60     -45.434 -19.447  22.589  1.00  0.98           C  
ATOM    477  CB  THR A  60     -46.389 -18.632  24.757  1.00  0.98           C  
ATOM    478  O   THR A  60     -44.270 -19.496  22.187  1.00  0.98           O  
ATOM    479  CG2 THR A  60     -46.606 -18.939  26.235  1.00  0.98           C  
ATOM    480  OG1 THR A  60     -45.505 -17.510  24.638  1.00  0.98           O  
ATOM    481  N   ALA A  61     -46.438 -19.082  21.818  1.00  0.98           N  
ATOM    482  CA  ALA A  61     -46.176 -18.590  20.469  1.00  0.98           C  
ATOM    483  C   ALA A  61     -45.300 -17.341  20.501  1.00  0.98           C  
ATOM    484  CB  ALA A  61     -47.488 -18.297  19.745  1.00  0.98           C  
ATOM    485  O   ALA A  61     -44.346 -17.223  19.728  1.00  0.98           O  
ATOM    486  N   ALA A  62     -45.670 -16.396  21.388  1.00  0.98           N  
ATOM    487  CA  ALA A  62     -44.860 -15.194  21.570  1.00  0.98           C  
ATOM    488  C   ALA A  62     -43.442 -15.549  22.007  1.00  0.98           C  
ATOM    489  CB  ALA A  62     -45.511 -14.264  22.592  1.00  0.98           C  
ATOM    490  O   ALA A  62     -42.472 -14.951  21.533  1.00  0.98           O  
ATOM    491  N   GLY A  63     -43.293 -16.545  22.875  1.00  0.99           N  
ATOM    492  CA  GLY A  63     -41.999 -17.010  23.349  1.00  0.99           C  
ATOM    493  C   GLY A  63     -41.124 -17.568  22.242  1.00  0.99           C  
ATOM    494  O   GLY A  63     -39.923 -17.293  22.195  1.00  0.99           O  
ATOM    495  N   LYS A  64     -41.764 -18.366  21.333  1.00  0.99           N  
ATOM    496  CA  LYS A  64     -41.020 -18.931  20.211  1.00  0.99           C  
ATOM    497  C   LYS A  64     -40.450 -17.831  19.320  1.00  0.99           C  
ATOM    498  CB  LYS A  64     -41.914 -19.861  19.388  1.00  0.99           C  
ATOM    499  O   LYS A  64     -39.285 -17.889  18.921  1.00  0.99           O  
ATOM    500  CG  LYS A  64     -42.228 -21.183  20.073  1.00  0.99           C  
ATOM    501  CD  LYS A  64     -43.110 -22.068  19.202  1.00  0.99           C  
ATOM    502  CE  LYS A  64     -43.500 -23.351  19.923  1.00  0.99           C  
ATOM    503  NZ  LYS A  64     -44.421 -24.191  19.099  1.00  0.99           N  
ATOM    504  N   GLN A  65     -41.353 -16.878  19.042  1.00  0.98           N  
ATOM    505  CA  GLN A  65     -40.893 -15.764  18.221  1.00  0.98           C  
ATOM    506  C   GLN A  65     -39.819 -14.955  18.943  1.00  0.98           C  
ATOM    507  CB  GLN A  65     -42.065 -14.858  17.839  1.00  0.98           C  
ATOM    508  O   GLN A  65     -38.800 -14.597  18.348  1.00  0.98           O  
ATOM    509  CG  GLN A  65     -41.689 -13.739  16.877  1.00  0.98           C  
ATOM    510  CD  GLN A  65     -41.119 -14.257  15.569  1.00  0.98           C  
ATOM    511  NE2 GLN A  65     -40.037 -13.639  15.109  1.00  0.98           N  
ATOM    512  OE1 GLN A  65     -41.647 -15.204  14.978  1.00  0.98           O  
ATOM    513  N   PHE A  66     -40.052 -14.702  20.193  1.00  0.98           N  
ATOM    514  CA  PHE A  66     -39.093 -13.930  20.974  1.00  0.98           C  
ATOM    515  C   PHE A  66     -37.763 -14.666  21.078  1.00  0.98           C  
ATOM    516  CB  PHE A  66     -39.645 -13.643  22.374  1.00  0.98           C  
ATOM    517  O   PHE A  66     -36.699 -14.044  21.044  1.00  0.98           O  
ATOM    518  CG  PHE A  66     -38.834 -12.643  23.153  1.00  0.98           C  
ATOM    519  CD1 PHE A  66     -38.071 -13.045  24.242  1.00  0.98           C  
ATOM    520  CD2 PHE A  66     -38.834 -11.301  22.795  1.00  0.98           C  
ATOM    521  CE1 PHE A  66     -37.319 -12.122  24.965  1.00  0.98           C  
ATOM    522  CE2 PHE A  66     -38.085 -10.373  23.513  1.00  0.98           C  
ATOM    523  CZ  PHE A  66     -37.329 -10.785  24.598  1.00  0.98           C  
ATOM    524  N   LEU A  67     -37.805 -15.961  21.250  1.00  0.99           N  
ATOM    525  CA  LEU A  67     -36.592 -16.770  21.286  1.00  0.99           C  
ATOM    526  C   LEU A  67     -35.782 -16.592  20.007  1.00  0.99           C  
ATOM    527  CB  LEU A  67     -36.940 -18.248  21.483  1.00  0.99           C  
ATOM    528  O   LEU A  67     -34.571 -16.362  20.061  1.00  0.99           O  
ATOM    529  CG  LEU A  67     -35.766 -19.229  21.463  1.00  0.99           C  
ATOM    530  CD1 LEU A  67     -34.759 -18.873  22.551  1.00  0.99           C  
ATOM    531  CD2 LEU A  67     -36.263 -20.661  21.634  1.00  0.99           C  
ATOM    532  N   ALA A  68     -36.436 -16.792  18.873  1.00  0.98           N  
ATOM    533  CA  ALA A  68     -35.769 -16.596  17.588  1.00  0.98           C  
ATOM    534  C   ALA A  68     -35.122 -15.217  17.511  1.00  0.98           C  
ATOM    535  CB  ALA A  68     -36.760 -16.781  16.441  1.00  0.98           C  
ATOM    536  O   ALA A  68     -33.948 -15.094  17.153  1.00  0.98           O  
ATOM    537  N   ASP A  69     -35.820 -14.176  17.894  1.00  0.98           N  
ATOM    538  CA  ASP A  69     -35.316 -12.807  17.842  1.00  0.98           C  
ATOM    539  C   ASP A  69     -34.172 -12.605  18.833  1.00  0.98           C  
ATOM    540  CB  ASP A  69     -36.441 -11.810  18.126  1.00  0.98           C  
ATOM    541  O   ASP A  69     -33.183 -11.940  18.519  1.00  0.98           O  
ATOM    542  CG  ASP A  69     -37.459 -11.728  17.002  1.00  0.98           C  
ATOM    543  OD1 ASP A  69     -37.163 -12.185  15.877  1.00  0.98           O  
ATOM    544  OD2 ASP A  69     -38.565 -11.198  17.243  1.00  0.98           O  
ATOM    545  N   SER A  70     -34.334 -13.113  20.038  1.00  0.98           N  
ATOM    546  CA  SER A  70     -33.290 -13.004  21.051  1.00  0.98           C  
ATOM    547  C   SER A  70     -31.988 -13.638  20.574  1.00  0.98           C  
ATOM    548  CB  SER A  70     -33.738 -13.663  22.356  1.00  0.98           C  
ATOM    549  O   SER A  70     -30.910 -13.069  20.759  1.00  0.98           O  
ATOM    550  OG  SER A  70     -34.842 -12.971  22.915  1.00  0.98           O  
ATOM    551  N   ARG A  71     -31.985 -14.772  19.925  1.00  0.98           N  
ATOM    552  CA  ARG A  71     -30.801 -15.426  19.378  1.00  0.98           C  
ATOM    553  C   ARG A  71     -30.122 -14.545  18.334  1.00  0.98           C  
ATOM    554  CB  ARG A  71     -31.169 -16.778  18.763  1.00  0.98           C  
ATOM    555  O   ARG A  71     -28.895 -14.424  18.319  1.00  0.98           O  
ATOM    556  CG  ARG A  71     -31.366 -17.886  19.785  1.00  0.98           C  
ATOM    557  CD  ARG A  71     -31.740 -19.205  19.122  1.00  0.98           C  
ATOM    558  NE  ARG A  71     -31.678 -20.318  20.065  1.00  0.98           N  
ATOM    559  NH1 ARG A  71     -33.097 -21.687  18.861  1.00  0.98           N  
ATOM    560  NH2 ARG A  71     -32.197 -22.418  20.838  1.00  0.98           N  
ATOM    561  CZ  ARG A  71     -32.324 -21.472  19.919  1.00  0.98           C  
ATOM    562  N   GLN A  72     -30.937 -14.037  17.544  1.00  0.98           N  
ATOM    563  CA  GLN A  72     -30.401 -13.171  16.500  1.00  0.98           C  
ATOM    564  C   GLN A  72     -29.708 -11.950  17.099  1.00  0.98           C  
ATOM    565  CB  GLN A  72     -31.512 -12.728  15.546  1.00  0.98           C  
ATOM    566  O   GLN A  72     -28.612 -11.581  16.673  1.00  0.98           O  
ATOM    567  CG  GLN A  72     -31.010 -11.956  14.333  1.00  0.98           C  
ATOM    568  CD  GLN A  72     -32.122 -11.590  13.369  1.00  0.98           C  
ATOM    569  NE2 GLN A  72     -31.900 -10.549  12.574  1.00  0.98           N  
ATOM    570  OE1 GLN A  72     -33.173 -12.239  13.337  1.00  0.98           O  
ATOM    571  N   ILE A  73     -30.316 -11.297  18.038  1.00  0.98           N  
ATOM    572  CA  ILE A  73     -29.753 -10.114  18.679  1.00  0.98           C  
ATOM    573  C   ILE A  73     -28.431 -10.471  19.354  1.00  0.98           C  
ATOM    574  CB  ILE A  73     -30.734  -9.507  19.707  1.00  0.98           C  
ATOM    575  O   ILE A  73     -27.429  -9.774  19.179  1.00  0.98           O  
ATOM    576  CG1 ILE A  73     -31.940  -8.887  18.993  1.00  0.98           C  
ATOM    577  CG2 ILE A  73     -30.025  -8.472  20.585  1.00  0.98           C  
ATOM    578  CD1 ILE A  73     -33.094  -8.533  19.921  1.00  0.98           C  
ATOM    579  N   LEU A  74     -28.421 -11.520  20.161  1.00  0.98           N  
ATOM    580  CA  LEU A  74     -27.204 -11.930  20.853  1.00  0.98           C  
ATOM    581  C   LEU A  74     -26.097 -12.263  19.857  1.00  0.98           C  
ATOM    582  CB  LEU A  74     -27.479 -13.140  21.750  1.00  0.98           C  
ATOM    583  O   LEU A  74     -24.932 -11.930  20.083  1.00  0.98           O  
ATOM    584  CG  LEU A  74     -28.337 -12.884  22.989  1.00  0.98           C  
ATOM    585  CD1 LEU A  74     -28.712 -14.203  23.656  1.00  0.98           C  
ATOM    586  CD2 LEU A  74     -27.605 -11.973  23.968  1.00  0.98           C  
ATOM    587  N   SER A  75     -26.497 -12.971  18.790  1.00  0.97           N  
ATOM    588  CA  SER A  75     -25.535 -13.261  17.733  1.00  0.97           C  
ATOM    589  C   SER A  75     -24.978 -11.978  17.125  1.00  0.97           C  
ATOM    590  CB  SER A  75     -26.179 -14.115  16.640  1.00  0.97           C  
ATOM    591  O   SER A  75     -23.777 -11.878  16.865  1.00  0.97           O  
ATOM    592  OG  SER A  75     -25.255 -14.384  15.600  1.00  0.97           O  
ATOM    593  N   MET A  76     -25.750 -10.994  16.852  1.00  0.96           N  
ATOM    594  CA  MET A  76     -25.338  -9.705  16.302  1.00  0.96           C  
ATOM    595  C   MET A  76     -24.340  -9.014  17.225  1.00  0.96           C  
ATOM    596  CB  MET A  76     -26.553  -8.804  16.077  1.00  0.96           C  
ATOM    597  O   MET A  76     -23.364  -8.424  16.759  1.00  0.96           O  
ATOM    598  CG  MET A  76     -27.428  -9.233  14.910  1.00  0.96           C  
ATOM    599  SD  MET A  76     -28.932  -8.196  14.739  1.00  0.96           S  
ATOM    600  CE  MET A  76     -28.184  -6.633  14.201  1.00  0.96           C  
ATOM    601  N   VAL A  77     -24.594  -9.057  18.482  1.00  0.97           N  
ATOM    602  CA  VAL A  77     -23.687  -8.453  19.453  1.00  0.97           C  
ATOM    603  C   VAL A  77     -22.335  -9.162  19.408  1.00  0.97           C  
ATOM    604  CB  VAL A  77     -24.269  -8.506  20.883  1.00  0.97           C  
ATOM    605  O   VAL A  77     -21.288  -8.512  19.368  1.00  0.97           O  
ATOM    606  CG1 VAL A  77     -23.220  -8.083  21.909  1.00  0.97           C  
ATOM    607  CG2 VAL A  77     -25.510  -7.621  20.987  1.00  0.97           C  
ATOM    608  N   ASP A  78     -22.345 -10.468  19.438  1.00  0.95           N  
ATOM    609  CA  ASP A  78     -21.112 -11.245  19.354  1.00  0.95           C  
ATOM    610  C   ASP A  78     -20.339 -10.913  18.079  1.00  0.95           C  
ATOM    611  CB  ASP A  78     -21.416 -12.744  19.408  1.00  0.95           C  
ATOM    612  O   ASP A  78     -19.119 -10.740  18.114  1.00  0.95           O  
ATOM    613  CG  ASP A  78     -21.843 -13.212  20.788  1.00  0.95           C  
ATOM    614  OD1 ASP A  78     -21.573 -12.505  21.783  1.00  0.95           O  
ATOM    615  OD2 ASP A  78     -22.453 -14.299  20.882  1.00  0.95           O  
ATOM    616  N   ASP A  79     -21.078 -10.846  17.034  1.00  0.93           N  
ATOM    617  CA  ASP A  79     -20.451 -10.508  15.760  1.00  0.93           C  
ATOM    618  C   ASP A  79     -19.840  -9.109  15.803  1.00  0.93           C  
ATOM    619  CB  ASP A  79     -21.467 -10.604  14.620  1.00  0.93           C  
ATOM    620  O   ASP A  79     -18.734  -8.894  15.303  1.00  0.93           O  
ATOM    621  CG  ASP A  79     -21.859 -12.034  14.294  1.00  0.93           C  
ATOM    622  OD1 ASP A  79     -21.167 -12.974  14.742  1.00  0.93           O  
ATOM    623  OD2 ASP A  79     -22.868 -12.224  13.581  1.00  0.93           O  
ATOM    624  N   ALA A  80     -20.568  -8.213  16.314  1.00  0.92           N  
ATOM    625  CA  ALA A  80     -20.071  -6.846  16.453  1.00  0.92           C  
ATOM    626  C   ALA A  80     -18.781  -6.811  17.267  1.00  0.92           C  
ATOM    627  CB  ALA A  80     -21.131  -5.959  17.102  1.00  0.92           C  
ATOM    628  O   ALA A  80     -17.822  -6.133  16.892  1.00  0.92           O  
ATOM    629  N   ALA A  81     -18.769  -7.453  18.399  1.00  0.94           N  
ATOM    630  CA  ALA A  81     -17.576  -7.521  19.240  1.00  0.94           C  
ATOM    631  C   ALA A  81     -16.406  -8.141  18.482  1.00  0.94           C  
ATOM    632  CB  ALA A  81     -17.865  -8.318  20.510  1.00  0.94           C  
ATOM    633  O   ALA A  81     -15.279  -7.644  18.552  1.00  0.94           O  
ATOM    634  N   ALA A  82     -16.658  -9.224  17.805  1.00  0.92           N  
ATOM    635  CA  ALA A  82     -15.627  -9.891  17.015  1.00  0.92           C  
ATOM    636  C   ALA A  82     -15.077  -8.964  15.935  1.00  0.92           C  
ATOM    637  CB  ALA A  82     -16.182 -11.166  16.384  1.00  0.92           C  
ATOM    638  O   ALA A  82     -13.865  -8.913  15.709  1.00  0.92           O  
ATOM    639  N   ARG A  83     -15.943  -8.249  15.244  1.00  0.89           N  
ATOM    640  CA  ARG A  83     -15.518  -7.302  14.218  1.00  0.89           C  
ATOM    641  C   ARG A  83     -14.639  -6.208  14.814  1.00  0.89           C  
ATOM    642  CB  ARG A  83     -16.731  -6.680  13.524  1.00  0.89           C  
ATOM    643  O   ARG A  83     -13.619  -5.836  14.230  1.00  0.89           O  
ATOM    644  CG  ARG A  83     -17.430  -7.615  12.549  1.00  0.89           C  
ATOM    645  CD  ARG A  83     -18.391  -6.864  11.638  1.00  0.89           C  
ATOM    646  NE  ARG A  83     -19.475  -6.243  12.393  1.00  0.89           N  
ATOM    647  NH1 ARG A  83     -20.850  -8.100  12.343  1.00  0.89           N  
ATOM    648  NH2 ARG A  83     -21.538  -6.186  13.401  1.00  0.89           N  
ATOM    649  CZ  ARG A  83     -20.619  -6.844  12.711  1.00  0.89           C  
ATOM    650  N   ALA A  84     -15.072  -5.730  15.942  1.00  0.91           N  
ATOM    651  CA  ALA A  84     -14.278  -4.708  16.620  1.00  0.91           C  
ATOM    652  C   ALA A  84     -12.894  -5.240  16.981  1.00  0.91           C  
ATOM    653  CB  ALA A  84     -15.000  -4.219  17.873  1.00  0.91           C  
ATOM    654  O   ALA A  84     -11.890  -4.547  16.801  1.00  0.91           O  
ATOM    655  N   GLU A  85     -12.915  -6.402  17.471  1.00  0.92           N  
ATOM    656  CA  GLU A  85     -11.648  -7.038  17.820  1.00  0.92           C  
ATOM    657  C   GLU A  85     -10.764  -7.218  16.589  1.00  0.92           C  
ATOM    658  CB  GLU A  85     -11.892  -8.389  18.496  1.00  0.92           C  
ATOM    659  O   GLU A  85      -9.571  -6.911  16.625  1.00  0.92           O  
ATOM    660  CG  GLU A  85     -10.626  -9.054  19.017  1.00  0.92           C  
ATOM    661  CD  GLU A  85     -10.892 -10.357  19.753  1.00  0.92           C  
ATOM    662  OE1 GLU A  85      -9.960 -10.891  20.397  1.00  0.92           O  
ATOM    663  OE2 GLU A  85     -12.040 -10.848  19.685  1.00  0.92           O  
ATOM    664  N   ARG A  86     -11.337  -7.773  15.573  1.00  0.93           N  
ATOM    665  CA  ARG A  86     -10.587  -7.984  14.339  1.00  0.93           C  
ATOM    666  C   ARG A  86     -10.055  -6.665  13.790  1.00  0.93           C  
ATOM    667  CB  ARG A  86     -11.459  -8.675  13.290  1.00  0.93           C  
ATOM    668  O   ARG A  86      -8.924  -6.599  13.304  1.00  0.93           O  
ATOM    669  CG  ARG A  86     -11.801 -10.118  13.626  1.00  0.93           C  
ATOM    670  CD  ARG A  86     -12.691 -10.749  12.564  1.00  0.93           C  
ATOM    671  NE  ARG A  86     -11.993 -10.887  11.289  1.00  0.93           N  
ATOM    672  NH1 ARG A  86     -13.808 -11.753  10.153  1.00  0.93           N  
ATOM    673  NH2 ARG A  86     -11.813 -11.444   9.068  1.00  0.93           N  
ATOM    674  CZ  ARG A  86     -12.540 -11.361  10.173  1.00  0.93           C  
ATOM    675  N   LEU A  87     -10.833  -5.576  13.838  1.00  0.88           N  
ATOM    676  CA  LEU A  87     -10.383  -4.249  13.436  1.00  0.88           C  
ATOM    677  C   LEU A  87      -9.224  -3.780  14.309  1.00  0.88           C  
ATOM    678  CB  LEU A  87     -11.536  -3.244  13.515  1.00  0.88           C  
ATOM    679  O   LEU A  87      -8.238  -3.239  13.803  1.00  0.88           O  
ATOM    680  CG  LEU A  87     -12.509  -3.235  12.335  1.00  0.88           C  
ATOM    681  CD1 LEU A  87     -13.781  -2.479  12.704  1.00  0.88           C  
ATOM    682  CD2 LEU A  87     -11.852  -2.619  11.105  1.00  0.88           C  
ATOM    683  N   HIS A  88      -9.413  -4.077  15.560  1.00  0.90           N  
ATOM    684  CA  HIS A  88      -8.374  -3.678  16.503  1.00  0.90           C  
ATOM    685  C   HIS A  88      -7.068  -4.416  16.229  1.00  0.90           C  
ATOM    686  CB  HIS A  88      -8.830  -3.934  17.941  1.00  0.90           C  
ATOM    687  O   HIS A  88      -5.985  -3.845  16.376  1.00  0.90           O  
ATOM    688  CG  HIS A  88      -7.808  -3.565  18.969  1.00  0.90           C  
ATOM    689  CD2 HIS A  88      -7.085  -4.331  19.819  1.00  0.90           C  
ATOM    690  ND1 HIS A  88      -7.435  -2.260  19.211  1.00  0.90           N  
ATOM    691  CE1 HIS A  88      -6.522  -2.241  20.168  1.00  0.90           C  
ATOM    692  NE2 HIS A  88      -6.292  -3.484  20.554  1.00  0.90           N  
ATOM    693  N   GLN A  89      -7.189  -5.618  15.745  1.00  0.92           N  
ATOM    694  CA  GLN A  89      -6.013  -6.443  15.491  1.00  0.92           C  
ATOM    695  C   GLN A  89      -5.472  -6.212  14.083  1.00  0.92           C  
ATOM    696  CB  GLN A  89      -6.342  -7.923  15.691  1.00  0.92           C  
ATOM    697  O   GLN A  89      -4.461  -6.803  13.696  1.00  0.92           O  
ATOM    698  CG  GLN A  89      -6.642  -8.297  17.137  1.00  0.92           C  
ATOM    699  CD  GLN A  89      -7.005  -9.761  17.301  1.00  0.92           C  
ATOM    700  NE2 GLN A  89      -6.839 -10.280  18.513  1.00  0.92           N  
ATOM    701  OE1 GLN A  89      -7.431 -10.420  16.347  1.00  0.92           O  
ATOM    702  N   GLY A  90      -6.147  -5.390  13.320  1.00  0.91           N  
ATOM    703  CA  GLY A  90      -5.729  -5.104  11.957  1.00  0.91           C  
ATOM    704  C   GLY A  90      -6.111  -6.194  10.975  1.00  0.91           C  
ATOM    705  O   GLY A  90      -5.470  -6.351   9.933  1.00  0.91           O  
ATOM    706  N   GLU A  91      -7.065  -7.134  11.367  1.00  0.93           N  
ATOM    707  CA  GLU A  91      -7.470  -8.245  10.510  1.00  0.93           C  
ATOM    708  C   GLU A  91      -8.611  -7.838   9.582  1.00  0.93           C  
ATOM    709  CB  GLU A  91      -7.884  -9.452  11.355  1.00  0.93           C  
ATOM    710  O   GLU A  91      -9.003  -8.603   8.699  1.00  0.93           O  
ATOM    711  CG  GLU A  91      -6.745 -10.057  12.163  1.00  0.93           C  
ATOM    712  CD  GLU A  91      -7.187 -11.205  13.057  1.00  0.93           C  
ATOM    713  OE1 GLU A  91      -6.319 -11.863  13.673  1.00  0.93           O  
ATOM    714  OE2 GLU A  91      -8.412 -11.448  13.141  1.00  0.93           O  
ATOM    715  N   ALA A  92      -9.212  -6.707   9.875  1.00  0.93           N  
ATOM    716  CA  ALA A  92     -10.245  -6.084   9.051  1.00  0.93           C  
ATOM    717  C   ALA A  92     -10.047  -4.572   8.976  1.00  0.93           C  
ATOM    718  CB  ALA A  92     -11.632  -6.409   9.600  1.00  0.93           C  
ATOM    719  O   ALA A  92      -9.154  -4.023   9.625  1.00  0.93           O  
ATOM    720  N   GLY A  93     -10.650  -3.915   7.999  1.00  0.93           N  
ATOM    721  CA  GLY A  93     -10.530  -2.479   7.802  1.00  0.93           C  
ATOM    722  C   GLY A  93      -9.988  -2.108   6.434  1.00  0.93           C  
ATOM    723  O   GLY A  93     -10.288  -2.773   5.440  1.00  0.93           O  
ATOM    724  N   GLU A  94      -9.400  -0.937   6.458  1.00  0.95           N  
ATOM    725  CA  GLU A  94      -8.914  -0.408   5.187  1.00  0.95           C  
ATOM    726  C   GLU A  94      -7.441  -0.020   5.278  1.00  0.95           C  
ATOM    727  CB  GLU A  94      -9.750   0.799   4.752  1.00  0.95           C  
ATOM    728  O   GLU A  94      -6.995   0.510   6.298  1.00  0.95           O  
ATOM    729  CG  GLU A  94      -9.351   1.367   3.398  1.00  0.95           C  
ATOM    730  CD  GLU A  94     -10.195   2.559   2.976  1.00  0.95           C  
ATOM    731  OE1 GLU A  94      -9.930   3.139   1.898  1.00  0.95           O  
ATOM    732  OE2 GLU A  94     -11.129   2.916   3.729  1.00  0.95           O  
ATOM    733  N   LEU A  95      -6.688  -0.410   4.332  1.00  0.97           N  
ATOM    734  CA  LEU A  95      -5.296  -0.004   4.176  1.00  0.97           C  
ATOM    735  C   LEU A  95      -5.102   0.790   2.888  1.00  0.97           C  
ATOM    736  CB  LEU A  95      -4.377  -1.229   4.176  1.00  0.97           C  
ATOM    737  O   LEU A  95      -5.315   0.266   1.793  1.00  0.97           O  
ATOM    738  CG  LEU A  95      -2.888  -0.960   3.956  1.00  0.97           C  
ATOM    739  CD1 LEU A  95      -2.336  -0.086   5.078  1.00  0.97           C  
ATOM    740  CD2 LEU A  95      -2.115  -2.271   3.863  1.00  0.97           C  
ATOM    741  N   ARG A  96      -4.698   2.123   2.996  1.00  0.98           N  
ATOM    742  CA  ARG A  96      -4.497   3.016   1.859  1.00  0.98           C  
ATOM    743  C   ARG A  96      -3.014   3.171   1.540  1.00  0.98           C  
ATOM    744  CB  ARG A  96      -5.120   4.386   2.134  1.00  0.98           C  
ATOM    745  O   ARG A  96      -2.249   3.692   2.355  1.00  0.98           O  
ATOM    746  CG  ARG A  96      -6.603   4.333   2.468  1.00  0.98           C  
ATOM    747  CD  ARG A  96      -7.089   5.638   3.082  1.00  0.98           C  
ATOM    748  NE  ARG A  96      -6.609   5.802   4.451  1.00  0.98           N  
ATOM    749  NH1 ARG A  96      -7.779   7.753   4.849  1.00  0.98           N  
ATOM    750  NH2 ARG A  96      -6.450   6.854   6.486  1.00  0.98           N  
ATOM    751  CZ  ARG A  96      -6.947   6.803   5.259  1.00  0.98           C  
ATOM    752  N   ILE A  97      -2.586   2.720   0.409  1.00  0.98           N  
ATOM    753  CA  ILE A  97      -1.178   2.732   0.026  1.00  0.98           C  
ATOM    754  C   ILE A  97      -0.997   3.554  -1.248  1.00  0.98           C  
ATOM    755  CB  ILE A  97      -0.636   1.300  -0.178  1.00  0.98           C  
ATOM    756  O   ILE A  97      -1.731   3.371  -2.222  1.00  0.98           O  
ATOM    757  CG1 ILE A  97      -0.927   0.438   1.056  1.00  0.98           C  
ATOM    758  CG2 ILE A  97       0.864   1.329  -0.485  1.00  0.98           C  
ATOM    759  CD1 ILE A  97      -0.561  -1.030   0.885  1.00  0.98           C  
ATOM    760  N   GLY A  98      -0.088   4.505  -1.221  1.00  0.98           N  
ATOM    761  CA  GLY A  98       0.340   5.193  -2.428  1.00  0.98           C  
ATOM    762  C   GLY A  98       1.545   4.549  -3.087  1.00  0.98           C  
ATOM    763  O   GLY A  98       2.502   4.170  -2.408  1.00  0.98           O  
ATOM    764  N   PHE A  99       1.483   4.443  -4.475  1.00  0.96           N  
ATOM    765  CA  PHE A  99       2.574   3.851  -5.241  1.00  0.96           C  
ATOM    766  C   PHE A  99       3.117   4.841  -6.265  1.00  0.96           C  
ATOM    767  CB  PHE A  99       2.107   2.573  -5.943  1.00  0.96           C  
ATOM    768  O   PHE A  99       2.352   5.587  -6.881  1.00  0.96           O  
ATOM    769  CG  PHE A  99       1.626   1.503  -5.000  1.00  0.96           C  
ATOM    770  CD1 PHE A  99       2.525   0.629  -4.401  1.00  0.96           C  
ATOM    771  CD2 PHE A  99       0.273   1.372  -4.713  1.00  0.96           C  
ATOM    772  CE1 PHE A  99       2.082  -0.361  -3.527  1.00  0.96           C  
ATOM    773  CE2 PHE A  99      -0.177   0.384  -3.841  1.00  0.96           C  
ATOM    774  CZ  PHE A  99       0.729  -0.482  -3.250  1.00  0.96           C  
ATOM    775  N   THR A 100       4.458   4.824  -6.328  1.00  0.95           N  
ATOM    776  CA  THR A 100       4.980   5.312  -7.600  1.00  0.95           C  
ATOM    777  C   THR A 100       4.856   4.242  -8.682  1.00  0.95           C  
ATOM    778  CB  THR A 100       6.452   5.746  -7.470  1.00  0.95           C  
ATOM    779  O   THR A 100       4.602   3.074  -8.381  1.00  0.95           O  
ATOM    780  CG2 THR A 100       6.604   6.875  -6.456  1.00  0.95           C  
ATOM    781  OG1 THR A 100       7.238   4.626  -7.043  1.00  0.95           O  
ATOM    782  N   SER A 101       4.947   4.614  -9.913  1.00  0.92           N  
ATOM    783  CA  SER A 101       4.659   3.705 -11.018  1.00  0.92           C  
ATOM    784  C   SER A 101       5.584   2.494 -10.994  1.00  0.92           C  
ATOM    785  CB  SER A 101       4.790   4.431 -12.358  1.00  0.92           C  
ATOM    786  O   SER A 101       5.211   1.411 -11.451  1.00  0.92           O  
ATOM    787  OG  SER A 101       6.068   5.033 -12.480  1.00  0.92           O  
ATOM    788  N   SER A 102       6.686   2.591 -10.373  1.00  0.93           N  
ATOM    789  CA  SER A 102       7.646   1.492 -10.402  1.00  0.93           C  
ATOM    790  C   SER A 102       7.430   0.539  -9.232  1.00  0.93           C  
ATOM    791  CB  SER A 102       9.078   2.029 -10.376  1.00  0.93           C  
ATOM    792  O   SER A 102       7.887  -0.606  -9.264  1.00  0.93           O  
ATOM    793  OG  SER A 102       9.315   2.770  -9.191  1.00  0.93           O  
ATOM    794  N   ALA A 103       6.751   0.927  -8.222  1.00  0.96           N  
ATOM    795  CA  ALA A 103       6.670   0.215  -6.950  1.00  0.96           C  
ATOM    796  C   ALA A 103       6.106  -1.190  -7.143  1.00  0.96           C  
ATOM    797  CB  ALA A 103       5.814   0.996  -5.956  1.00  0.96           C  
ATOM    798  O   ALA A 103       6.687  -2.169  -6.668  1.00  0.96           O  
ATOM    799  N   PRO A 104       5.051  -1.313  -7.925  1.00  0.95           N  
ATOM    800  CA  PRO A 104       4.465  -2.648  -8.057  1.00  0.95           C  
ATOM    801  C   PRO A 104       5.370  -3.617  -8.816  1.00  0.95           C  
ATOM    802  CB  PRO A 104       3.170  -2.390  -8.832  1.00  0.95           C  
ATOM    803  O   PRO A 104       5.164  -4.832  -8.762  1.00  0.95           O  
ATOM    804  CG  PRO A 104       2.836  -0.961  -8.551  1.00  0.95           C  
ATOM    805  CD  PRO A 104       4.117  -0.190  -8.409  1.00  0.95           C  
ATOM    806  N   PHE A 105       6.365  -3.090  -9.514  1.00  0.96           N  
ATOM    807  CA  PHE A 105       7.257  -3.939 -10.294  1.00  0.96           C  
ATOM    808  C   PHE A 105       8.403  -4.456  -9.433  1.00  0.96           C  
ATOM    809  CB  PHE A 105       7.810  -3.175 -11.501  1.00  0.96           C  
ATOM    810  O   PHE A 105       9.197  -5.286  -9.880  1.00  0.96           O  
ATOM    811  CG  PHE A 105       6.766  -2.823 -12.527  1.00  0.96           C  
ATOM    812  CD1 PHE A 105       6.195  -3.807 -13.325  1.00  0.96           C  
ATOM    813  CD2 PHE A 105       6.356  -1.507 -12.693  1.00  0.96           C  
ATOM    814  CE1 PHE A 105       5.229  -3.484 -14.275  1.00  0.96           C  
ATOM    815  CE2 PHE A 105       5.391  -1.176 -13.640  1.00  0.96           C  
ATOM    816  CZ  PHE A 105       4.830  -2.166 -14.431  1.00  0.96           C  
ATOM    817  N   ILE A 106       8.483  -3.986  -8.243  1.00  0.96           N  
ATOM    818  CA  ILE A 106       9.481  -4.477  -7.300  1.00  0.96           C  
ATOM    819  C   ILE A 106       8.974  -5.752  -6.629  1.00  0.96           C  
ATOM    820  CB  ILE A 106       9.825  -3.412  -6.234  1.00  0.96           C  
ATOM    821  O   ILE A 106       7.911  -5.752  -6.004  1.00  0.96           O  
ATOM    822  CG1 ILE A 106      10.446  -2.176  -6.896  1.00  0.96           C  
ATOM    823  CG2 ILE A 106      10.762  -3.993  -5.172  1.00  0.96           C  
ATOM    824  CD1 ILE A 106      10.604  -0.986  -5.959  1.00  0.96           C  
ATOM    825  N   ARG A 107       9.706  -6.839  -6.720  1.00  0.94           N  
ATOM    826  CA  ARG A 107       9.260  -8.164  -6.300  1.00  0.94           C  
ATOM    827  C   ARG A 107       8.884  -8.173  -4.822  1.00  0.94           C  
ATOM    828  CB  ARG A 107      10.345  -9.208  -6.571  1.00  0.94           C  
ATOM    829  O   ARG A 107       7.850  -8.725  -4.442  1.00  0.94           O  
ATOM    830  CG  ARG A 107       9.882 -10.643  -6.377  1.00  0.94           C  
ATOM    831  CD  ARG A 107      10.910 -11.642  -6.890  1.00  0.94           C  
ATOM    832  NE  ARG A 107      10.474 -13.020  -6.679  1.00  0.94           N  
ATOM    833  NH1 ARG A 107      12.508 -13.965  -7.233  1.00  0.94           N  
ATOM    834  NH2 ARG A 107      10.745 -15.300  -6.626  1.00  0.94           N  
ATOM    835  CZ  ARG A 107      11.244 -14.092  -6.846  1.00  0.94           C  
ATOM    836  N   ALA A 108       9.722  -7.549  -4.066  1.00  0.94           N  
ATOM    837  CA  ALA A 108       9.444  -7.517  -2.632  1.00  0.94           C  
ATOM    838  C   ALA A 108       8.082  -6.888  -2.352  1.00  0.94           C  
ATOM    839  CB  ALA A 108      10.540  -6.753  -1.894  1.00  0.94           C  
ATOM    840  O   ALA A 108       7.327  -7.378  -1.509  1.00  0.94           O  
ATOM    841  N   VAL A 109       7.766  -5.877  -3.091  1.00  0.97           N  
ATOM    842  CA  VAL A 109       6.506  -5.167  -2.897  1.00  0.97           C  
ATOM    843  C   VAL A 109       5.346  -6.027  -3.393  1.00  0.97           C  
ATOM    844  CB  VAL A 109       6.507  -3.802  -3.623  1.00  0.97           C  
ATOM    845  O   VAL A 109       4.379  -6.256  -2.663  1.00  0.97           O  
ATOM    846  CG1 VAL A 109       5.118  -3.168  -3.580  1.00  0.97           C  
ATOM    847  CG2 VAL A 109       7.544  -2.869  -3.002  1.00  0.97           C  
ATOM    848  N   SER A 110       5.414  -6.491  -4.616  1.00  0.96           N  
ATOM    849  CA  SER A 110       4.314  -7.268  -5.179  1.00  0.96           C  
ATOM    850  C   SER A 110       4.085  -8.553  -4.392  1.00  0.96           C  
ATOM    851  CB  SER A 110       4.588  -7.600  -6.646  1.00  0.96           C  
ATOM    852  O   SER A 110       2.941  -8.944  -4.150  1.00  0.96           O  
ATOM    853  OG  SER A 110       5.795  -8.332  -6.779  1.00  0.96           O  
ATOM    854  N   ASP A 111       5.073  -9.238  -3.949  1.00  0.96           N  
ATOM    855  CA  ASP A 111       4.940 -10.453  -3.150  1.00  0.96           C  
ATOM    856  C   ASP A 111       4.283 -10.156  -1.804  1.00  0.96           C  
ATOM    857  CB  ASP A 111       6.307 -11.106  -2.935  1.00  0.96           C  
ATOM    858  O   ASP A 111       3.436 -10.922  -1.339  1.00  0.96           O  
ATOM    859  CG  ASP A 111       6.865 -11.742  -4.196  1.00  0.96           C  
ATOM    860  OD1 ASP A 111       6.128 -11.858  -5.199  1.00  0.96           O  
ATOM    861  OD2 ASP A 111       8.052 -12.133  -4.186  1.00  0.96           O  
ATOM    862  N   THR A 112       4.707  -9.047  -1.258  1.00  0.97           N  
ATOM    863  CA  THR A 112       4.133  -8.659   0.026  1.00  0.97           C  
ATOM    864  C   THR A 112       2.649  -8.335  -0.122  1.00  0.97           C  
ATOM    865  CB  THR A 112       4.869  -7.446   0.623  1.00  0.97           C  
ATOM    866  O   THR A 112       1.839  -8.709   0.730  1.00  0.97           O  
ATOM    867  CG2 THR A 112       4.246  -7.023   1.950  1.00  0.97           C  
ATOM    868  OG1 THR A 112       6.243  -7.787   0.841  1.00  0.97           O  
ATOM    869  N   LEU A 113       2.277  -7.688  -1.152  1.00  0.97           N  
ATOM    870  CA  LEU A 113       0.870  -7.388  -1.393  1.00  0.97           C  
ATOM    871  C   LEU A 113       0.056  -8.671  -1.522  1.00  0.97           C  
ATOM    872  CB  LEU A 113       0.711  -6.540  -2.658  1.00  0.97           C  
ATOM    873  O   LEU A 113      -1.018  -8.792  -0.927  1.00  0.97           O  
ATOM    874  CG  LEU A 113       1.149  -5.078  -2.553  1.00  0.97           C  
ATOM    875  CD1 LEU A 113       1.208  -4.442  -3.938  1.00  0.97           C  
ATOM    876  CD2 LEU A 113       0.206  -4.301  -1.641  1.00  0.97           C  
ATOM    877  N   SER A 114       0.584  -9.594  -2.267  1.00  0.97           N  
ATOM    878  CA  SER A 114      -0.092 -10.872  -2.463  1.00  0.97           C  
ATOM    879  C   SER A 114      -0.234 -11.629  -1.146  1.00  0.97           C  
ATOM    880  CB  SER A 114       0.667 -11.731  -3.475  1.00  0.97           C  
ATOM    881  O   SER A 114      -1.319 -12.111  -0.815  1.00  0.97           O  
ATOM    882  OG  SER A 114       0.619 -11.148  -4.766  1.00  0.97           O  
ATOM    883  N   LEU A 115       0.865 -11.714  -0.445  1.00  0.97           N  
ATOM    884  CA  LEU A 115       0.872 -12.421   0.831  1.00  0.97           C  
ATOM    885  C   LEU A 115      -0.062 -11.747   1.831  1.00  0.97           C  
ATOM    886  CB  LEU A 115       2.291 -12.484   1.402  1.00  0.97           C  
ATOM    887  O   LEU A 115      -0.811 -12.422   2.540  1.00  0.97           O  
ATOM    888  CG  LEU A 115       2.458 -13.241   2.720  1.00  0.97           C  
ATOM    889  CD1 LEU A 115       2.052 -14.701   2.548  1.00  0.97           C  
ATOM    890  CD2 LEU A 115       3.895 -13.136   3.219  1.00  0.97           C  
ATOM    891  N   PHE A 116      -0.040 -10.447   1.865  1.00  0.97           N  
ATOM    892  CA  PHE A 116      -0.877  -9.694   2.792  1.00  0.97           C  
ATOM    893  C   PHE A 116      -2.354  -9.922   2.496  1.00  0.97           C  
ATOM    894  CB  PHE A 116      -0.552  -8.199   2.717  1.00  0.97           C  
ATOM    895  O   PHE A 116      -3.155 -10.108   3.414  1.00  0.97           O  
ATOM    896  CG  PHE A 116      -1.176  -7.386   3.819  1.00  0.97           C  
ATOM    897  CD1 PHE A 116      -2.384  -6.730   3.620  1.00  0.97           C  
ATOM    898  CD2 PHE A 116      -0.553  -7.278   5.056  1.00  0.97           C  
ATOM    899  CE1 PHE A 116      -2.964  -5.977   4.639  1.00  0.97           C  
ATOM    900  CE2 PHE A 116      -1.126  -6.528   6.079  1.00  0.97           C  
ATOM    901  CZ  PHE A 116      -2.331  -5.877   5.868  1.00  0.97           C  
ATOM    902  N   ARG A 117      -2.768  -9.961   1.301  1.00  0.97           N  
ATOM    903  CA  ARG A 117      -4.152 -10.209   0.911  1.00  0.97           C  
ATOM    904  C   ARG A 117      -4.602 -11.600   1.345  1.00  0.97           C  
ATOM    905  CB  ARG A 117      -4.322 -10.052  -0.602  1.00  0.97           C  
ATOM    906  O   ARG A 117      -5.747 -11.785   1.766  1.00  0.97           O  
ATOM    907  CG  ARG A 117      -5.771 -10.034  -1.061  1.00  0.97           C  
ATOM    908  CD  ARG A 117      -5.885  -9.804  -2.561  1.00  0.97           C  
ATOM    909  NE  ARG A 117      -7.221 -10.122  -3.056  1.00  0.97           N  
ATOM    910  NH1 ARG A 117      -6.765  -9.569  -5.252  1.00  0.97           N  
ATOM    911  NH2 ARG A 117      -8.849 -10.321  -4.664  1.00  0.97           N  
ATOM    912  CZ  ARG A 117      -7.609 -10.003  -4.323  1.00  0.97           C  
ATOM    913  N   ARG A 118      -3.689 -12.490   1.228  1.00  0.97           N  
ATOM    914  CA  ARG A 118      -3.990 -13.860   1.629  1.00  0.97           C  
ATOM    915  C   ARG A 118      -4.150 -13.965   3.142  1.00  0.97           C  
ATOM    916  CB  ARG A 118      -2.893 -14.814   1.151  1.00  0.97           C  
ATOM    917  O   ARG A 118      -5.093 -14.593   3.630  1.00  0.97           O  
ATOM    918  CG  ARG A 118      -3.167 -16.276   1.467  1.00  0.97           C  
ATOM    919  CD  ARG A 118      -1.992 -17.165   1.083  1.00  0.97           C  
ATOM    920  NE  ARG A 118      -0.803 -16.858   1.873  1.00  0.97           N  
ATOM    921  NH1 ARG A 118       0.692 -17.720   0.337  1.00  0.97           N  
ATOM    922  NH2 ARG A 118       1.454 -16.806   2.296  1.00  0.97           N  
ATOM    923  CZ  ARG A 118       0.445 -17.129   1.500  1.00  0.97           C  
ATOM    924  N   ASP A 119      -3.271 -13.299   3.882  1.00  0.96           N  
ATOM    925  CA  ASP A 119      -3.239 -13.409   5.338  1.00  0.96           C  
ATOM    926  C   ASP A 119      -4.319 -12.541   5.978  1.00  0.96           C  
ATOM    927  CB  ASP A 119      -1.861 -13.017   5.875  1.00  0.96           C  
ATOM    928  O   ASP A 119      -4.793 -12.839   7.076  1.00  0.96           O  
ATOM    929  CG  ASP A 119      -0.786 -14.041   5.555  1.00  0.96           C  
ATOM    930  OD1 ASP A 119      -1.123 -15.162   5.118  1.00  0.96           O  
ATOM    931  OD2 ASP A 119       0.408 -13.724   5.745  1.00  0.96           O  
ATOM    932  N   TYR A 120      -4.742 -11.492   5.299  1.00  0.97           N  
ATOM    933  CA  TYR A 120      -5.730 -10.551   5.814  1.00  0.97           C  
ATOM    934  C   TYR A 120      -6.809 -10.270   4.775  1.00  0.97           C  
ATOM    935  CB  TYR A 120      -5.057  -9.241   6.235  1.00  0.97           C  
ATOM    936  O   TYR A 120      -6.927  -9.146   4.281  1.00  0.97           O  
ATOM    937  CG  TYR A 120      -3.955  -9.424   7.249  1.00  0.97           C  
ATOM    938  CD1 TYR A 120      -4.231  -9.421   8.615  1.00  0.97           C  
ATOM    939  CD2 TYR A 120      -2.636  -9.599   6.845  1.00  0.97           C  
ATOM    940  CE1 TYR A 120      -3.218  -9.587   9.554  1.00  0.97           C  
ATOM    941  CE2 TYR A 120      -1.615  -9.766   7.775  1.00  0.97           C  
ATOM    942  OH  TYR A 120      -0.908  -9.924  10.050  1.00  0.97           O  
ATOM    943  CZ  TYR A 120      -1.915  -9.759   9.125  1.00  0.97           C  
ATOM    944  N   PRO A 121      -7.676 -11.203   4.484  1.00  0.96           N  
ATOM    945  CA  PRO A 121      -8.647 -11.090   3.394  1.00  0.96           C  
ATOM    946  C   PRO A 121      -9.734 -10.055   3.676  1.00  0.96           C  
ATOM    947  CB  PRO A 121      -9.244 -12.498   3.306  1.00  0.96           C  
ATOM    948  O   PRO A 121     -10.412  -9.599   2.751  1.00  0.96           O  
ATOM    949  CG  PRO A 121      -8.998 -13.101   4.651  1.00  0.96           C  
ATOM    950  CD  PRO A 121      -7.675 -12.606   5.161  1.00  0.96           C  
ATOM    951  N   ASP A 122      -9.839  -9.720   4.940  1.00  0.95           N  
ATOM    952  CA  ASP A 122     -10.911  -8.796   5.296  1.00  0.95           C  
ATOM    953  C   ASP A 122     -10.397  -7.359   5.366  1.00  0.95           C  
ATOM    954  CB  ASP A 122     -11.543  -9.195   6.631  1.00  0.95           C  
ATOM    955  O   ASP A 122     -11.136  -6.448   5.746  1.00  0.95           O  
ATOM    956  CG  ASP A 122     -12.274 -10.524   6.568  1.00  0.95           C  
ATOM    957  OD1 ASP A 122     -12.831 -10.864   5.502  1.00  0.95           O  
ATOM    958  OD2 ASP A 122     -12.294 -11.238   7.594  1.00  0.95           O  
ATOM    959  N   VAL A 123      -9.157  -7.142   5.088  1.00  0.97           N  
ATOM    960  CA  VAL A 123      -8.613  -5.795   4.950  1.00  0.97           C  
ATOM    961  C   VAL A 123      -8.776  -5.317   3.509  1.00  0.97           C  
ATOM    962  CB  VAL A 123      -7.125  -5.739   5.365  1.00  0.97           C  
ATOM    963  O   VAL A 123      -8.322  -5.980   2.573  1.00  0.97           O  
ATOM    964  CG1 VAL A 123      -6.540  -4.355   5.090  1.00  0.97           C  
ATOM    965  CG2 VAL A 123      -6.969  -6.105   6.840  1.00  0.97           C  
ATOM    966  N   HIS A 124      -9.481  -4.259   3.320  1.00  0.97           N  
ATOM    967  CA  HIS A 124      -9.645  -3.660   2.001  1.00  0.97           C  
ATOM    968  C   HIS A 124      -8.424  -2.831   1.616  1.00  0.97           C  
ATOM    969  CB  HIS A 124     -10.903  -2.791   1.960  1.00  0.97           C  
ATOM    970  O   HIS A 124      -8.157  -1.792   2.224  1.00  0.97           O  
ATOM    971  CG  HIS A 124     -11.183  -2.204   0.613  1.00  0.97           C  
ATOM    972  CD2 HIS A 124     -10.444  -2.187  -0.521  1.00  0.97           C  
ATOM    973  ND1 HIS A 124     -12.351  -1.531   0.323  1.00  0.97           N  
ATOM    974  CE1 HIS A 124     -12.317  -1.126  -0.936  1.00  0.97           C  
ATOM    975  NE2 HIS A 124     -11.170  -1.511  -1.470  1.00  0.97           N  
ATOM    976  N   LEU A 125      -7.644  -3.293   0.636  1.00  0.97           N  
ATOM    977  CA  LEU A 125      -6.464  -2.578   0.162  1.00  0.97           C  
ATOM    978  C   LEU A 125      -6.848  -1.512  -0.859  1.00  0.97           C  
ATOM    979  CB  LEU A 125      -5.458  -3.553  -0.454  1.00  0.97           C  
ATOM    980  O   LEU A 125      -7.336  -1.834  -1.945  1.00  0.97           O  
ATOM    981  CG  LEU A 125      -4.779  -4.526   0.511  1.00  0.97           C  
ATOM    982  CD1 LEU A 125      -3.865  -5.479  -0.253  1.00  0.97           C  
ATOM    983  CD2 LEU A 125      -3.996  -3.766   1.576  1.00  0.97           C  
ATOM    984  N   GLN A 126      -6.702  -0.265  -0.518  1.00  0.97           N  
ATOM    985  CA  GLN A 126      -6.907   0.848  -1.439  1.00  0.97           C  
ATOM    986  C   GLN A 126      -5.575   1.401  -1.938  1.00  0.97           C  
ATOM    987  CB  GLN A 126      -7.718   1.958  -0.767  1.00  0.97           C  
ATOM    988  O   GLN A 126      -4.815   1.993  -1.169  1.00  0.97           O  
ATOM    989  CG  GLN A 126      -9.159   1.571  -0.466  1.00  0.97           C  
ATOM    990  CD  GLN A 126     -10.012   2.756  -0.054  1.00  0.97           C  
ATOM    991  NE2 GLN A 126     -11.262   2.490   0.309  1.00  0.97           N  
ATOM    992  OE1 GLN A 126      -9.550   3.902  -0.060  1.00  0.97           O  
ATOM    993  N   THR A 127      -5.323   1.126  -3.176  1.00  0.96           N  
ATOM    994  CA  THR A 127      -4.057   1.575  -3.745  1.00  0.96           C  
ATOM    995  C   THR A 127      -4.280   2.729  -4.718  1.00  0.96           C  
ATOM    996  CB  THR A 127      -3.331   0.425  -4.468  1.00  0.96           C  
ATOM    997  O   THR A 127      -5.310   2.788  -5.394  1.00  0.96           O  
ATOM    998  CG2 THR A 127      -3.022  -0.719  -3.508  1.00  0.96           C  
ATOM    999  OG1 THR A 127      -4.161  -0.066  -5.527  1.00  0.96           O  
ATOM   1000  N   ARG A 128      -3.395   3.666  -4.644  1.00  0.96           N  
ATOM   1001  CA  ARG A 128      -3.450   4.813  -5.544  1.00  0.96           C  
ATOM   1002  C   ARG A 128      -2.085   5.086  -6.167  1.00  0.96           C  
ATOM   1003  CB  ARG A 128      -3.945   6.056  -4.802  1.00  0.96           C  
ATOM   1004  O   ARG A 128      -1.073   5.132  -5.464  1.00  0.96           O  
ATOM   1005  CG  ARG A 128      -5.352   5.919  -4.242  1.00  0.96           C  
ATOM   1006  CD  ARG A 128      -5.795   7.182  -3.516  1.00  0.96           C  
ATOM   1007  NE  ARG A 128      -7.141   7.044  -2.968  1.00  0.96           N  
ATOM   1008  NH1 ARG A 128      -7.234   9.186  -2.107  1.00  0.96           N  
ATOM   1009  NH2 ARG A 128      -9.016   7.766  -1.854  1.00  0.96           N  
ATOM   1010  CZ  ARG A 128      -7.794   7.999  -2.311  1.00  0.96           C  
ATOM   1011  N   GLU A 129      -2.073   5.150  -7.467  1.00  0.96           N  
ATOM   1012  CA  GLU A 129      -0.858   5.610  -8.133  1.00  0.96           C  
ATOM   1013  C   GLU A 129      -0.675   7.116  -7.968  1.00  0.96           C  
ATOM   1014  CB  GLU A 129      -0.888   5.243  -9.619  1.00  0.96           C  
ATOM   1015  O   GLU A 129      -1.573   7.895  -8.292  1.00  0.96           O  
ATOM   1016  CG  GLU A 129       0.387   5.605 -10.367  1.00  0.96           C  
ATOM   1017  CD  GLU A 129       0.364   5.187 -11.829  1.00  0.96           C  
ATOM   1018  OE1 GLU A 129       1.231   5.648 -12.606  1.00  0.96           O  
ATOM   1019  OE2 GLU A 129      -0.529   4.392 -12.200  1.00  0.96           O  
ATOM   1020  N   MET A 130       0.499   7.513  -7.410  1.00  0.95           N  
ATOM   1021  CA  MET A 130       0.859   8.904  -7.150  1.00  0.95           C  
ATOM   1022  C   MET A 130       2.356   9.123  -7.340  1.00  0.95           C  
ATOM   1023  CB  MET A 130       0.446   9.311  -5.735  1.00  0.95           C  
ATOM   1024  O   MET A 130       3.154   8.209  -7.121  1.00  0.95           O  
ATOM   1025  CG  MET A 130      -1.016   9.036  -5.419  1.00  0.95           C  
ATOM   1026  SD  MET A 130      -1.428   9.361  -3.661  1.00  0.95           S  
ATOM   1027  CE  MET A 130      -1.449  11.175  -3.667  1.00  0.95           C  
ATOM   1028  N   ASN A 131       2.707  10.281  -7.825  1.00  0.93           N  
ATOM   1029  CA  ASN A 131       4.139  10.558  -7.825  1.00  0.93           C  
ATOM   1030  C   ASN A 131       4.649  10.871  -6.421  1.00  0.93           C  
ATOM   1031  CB  ASN A 131       4.463  11.711  -8.777  1.00  0.93           C  
ATOM   1032  O   ASN A 131       3.859  11.014  -5.486  1.00  0.93           O  
ATOM   1033  CG  ASN A 131       3.763  13.000  -8.393  1.00  0.93           C  
ATOM   1034  ND2 ASN A 131       3.168  13.667  -9.374  1.00  0.93           N  
ATOM   1035  OD1 ASN A 131       3.757  13.393  -7.223  1.00  0.93           O  
ATOM   1036  N   THR A 132       5.983  10.927  -6.288  1.00  0.95           N  
ATOM   1037  CA  THR A 132       6.648  11.055  -4.996  1.00  0.95           C  
ATOM   1038  C   THR A 132       6.176  12.310  -4.267  1.00  0.95           C  
ATOM   1039  CB  THR A 132       8.179  11.097  -5.157  1.00  0.95           C  
ATOM   1040  O   THR A 132       5.749  12.240  -3.113  1.00  0.95           O  
ATOM   1041  CG2 THR A 132       8.862  11.430  -3.835  1.00  0.95           C  
ATOM   1042  OG1 THR A 132       8.641   9.820  -5.613  1.00  0.95           O  
ATOM   1043  N   ARG A 133       6.096  13.377  -4.933  1.00  0.94           N  
ATOM   1044  CA  ARG A 133       5.711  14.644  -4.320  1.00  0.94           C  
ATOM   1045  C   ARG A 133       4.241  14.631  -3.914  1.00  0.94           C  
ATOM   1046  CB  ARG A 133       5.980  15.808  -5.276  1.00  0.94           C  
ATOM   1047  O   ARG A 133       3.877  15.164  -2.863  1.00  0.94           O  
ATOM   1048  CG  ARG A 133       5.762  17.178  -4.654  1.00  0.94           C  
ATOM   1049  CD  ARG A 133       6.134  18.299  -5.616  1.00  0.94           C  
ATOM   1050  NE  ARG A 133       5.926  19.614  -5.017  1.00  0.94           N  
ATOM   1051  NH1 ARG A 133       7.060  20.772  -6.663  1.00  0.94           N  
ATOM   1052  NH2 ARG A 133       6.126  21.899  -4.899  1.00  0.94           N  
ATOM   1053  CZ  ARG A 133       6.371  20.758  -5.528  1.00  0.94           C  
ATOM   1054  N   GLU A 134       3.376  13.988  -4.653  1.00  0.95           N  
ATOM   1055  CA  GLU A 134       1.934  13.956  -4.431  1.00  0.95           C  
ATOM   1056  C   GLU A 134       1.583  13.118  -3.205  1.00  0.95           C  
ATOM   1057  CB  GLU A 134       1.211  13.410  -5.665  1.00  0.95           C  
ATOM   1058  O   GLU A 134       0.483  13.235  -2.661  1.00  0.95           O  
ATOM   1059  CG  GLU A 134       1.236  14.354  -6.859  1.00  0.95           C  
ATOM   1060  CD  GLU A 134       0.621  13.751  -8.112  1.00  0.95           C  
ATOM   1061  OE1 GLU A 134       0.020  14.501  -8.914  1.00  0.95           O  
ATOM   1062  OE2 GLU A 134       0.740  12.519  -8.293  1.00  0.95           O  
ATOM   1063  N   GLN A 135       2.513  12.337  -2.807  1.00  0.98           N  
ATOM   1064  CA  GLN A 135       2.214  11.422  -1.711  1.00  0.98           C  
ATOM   1065  C   GLN A 135       2.473  12.080  -0.359  1.00  0.98           C  
ATOM   1066  CB  GLN A 135       3.042  10.142  -1.838  1.00  0.98           C  
ATOM   1067  O   GLN A 135       1.896  11.679   0.654  1.00  0.98           O  
ATOM   1068  CG  GLN A 135       2.666   9.283  -3.039  1.00  0.98           C  
ATOM   1069  CD  GLN A 135       3.302   7.907  -2.998  1.00  0.98           C  
ATOM   1070  NE2 GLN A 135       3.837   7.467  -4.133  1.00  0.98           N  
ATOM   1071  OE1 GLN A 135       3.314   7.244  -1.956  1.00  0.98           O  
ATOM   1072  N   ILE A 136       3.193  13.169  -0.309  1.00  0.97           N  
ATOM   1073  CA  ILE A 136       3.677  13.742   0.943  1.00  0.97           C  
ATOM   1074  C   ILE A 136       2.503  14.310   1.738  1.00  0.97           C  
ATOM   1075  CB  ILE A 136       4.735  14.840   0.690  1.00  0.97           C  
ATOM   1076  O   ILE A 136       2.312  13.965   2.906  1.00  0.97           O  
ATOM   1077  CG1 ILE A 136       5.959  14.248  -0.018  1.00  0.97           C  
ATOM   1078  CG2 ILE A 136       5.136  15.516   2.005  1.00  0.97           C  
ATOM   1079  CD1 ILE A 136       6.630  13.116   0.747  1.00  0.97           C  
ATOM   1080  N   ALA A 137       1.681  15.123   1.141  1.00  0.97           N  
ATOM   1081  CA  ALA A 137       0.581  15.785   1.838  1.00  0.97           C  
ATOM   1082  C   ALA A 137      -0.423  14.767   2.371  1.00  0.97           C  
ATOM   1083  CB  ALA A 137      -0.114  16.779   0.912  1.00  0.97           C  
ATOM   1084  O   ALA A 137      -0.775  14.793   3.553  1.00  0.97           O  
ATOM   1085  N   PRO A 138      -0.910  13.830   1.592  1.00  0.97           N  
ATOM   1086  CA  PRO A 138      -1.849  12.826   2.100  1.00  0.97           C  
ATOM   1087  C   PRO A 138      -1.258  11.983   3.227  1.00  0.97           C  
ATOM   1088  CB  PRO A 138      -2.143  11.965   0.869  1.00  0.97           C  
ATOM   1089  O   PRO A 138      -1.984  11.551   4.126  1.00  0.97           O  
ATOM   1090  CG  PRO A 138      -1.945  12.881  -0.295  1.00  0.97           C  
ATOM   1091  CD  PRO A 138      -0.805  13.808   0.015  1.00  0.97           C  
ATOM   1092  N   LEU A 139       0.040  11.738   3.168  1.00  0.97           N  
ATOM   1093  CA  LEU A 139       0.682  11.034   4.272  1.00  0.97           C  
ATOM   1094  C   LEU A 139       0.612  11.854   5.556  1.00  0.97           C  
ATOM   1095  CB  LEU A 139       2.142  10.721   3.932  1.00  0.97           C  
ATOM   1096  O   LEU A 139       0.290  11.323   6.621  1.00  0.97           O  
ATOM   1097  CG  LEU A 139       2.378   9.579   2.943  1.00  0.97           C  
ATOM   1098  CD1 LEU A 139       3.810   9.619   2.418  1.00  0.97           C  
ATOM   1099  CD2 LEU A 139       2.080   8.234   3.598  1.00  0.97           C  
ATOM   1100  N   ILE A 140       0.813  13.093   5.445  1.00  0.96           N  
ATOM   1101  CA  ILE A 140       0.801  13.988   6.598  1.00  0.96           C  
ATOM   1102  C   ILE A 140      -0.625  14.137   7.121  1.00  0.96           C  
ATOM   1103  CB  ILE A 140       1.391  15.372   6.245  1.00  0.96           C  
ATOM   1104  O   ILE A 140      -0.857  14.098   8.331  1.00  0.96           O  
ATOM   1105  CG1 ILE A 140       2.895  15.258   5.974  1.00  0.96           C  
ATOM   1106  CG2 ILE A 140       1.109  16.379   7.363  1.00  0.96           C  
ATOM   1107  CD1 ILE A 140       3.515  16.517   5.383  1.00  0.96           C  
ATOM   1108  N   GLU A 141      -1.574  14.188   6.172  1.00  0.95           N  
ATOM   1109  CA  GLU A 141      -2.972  14.443   6.506  1.00  0.95           C  
ATOM   1110  C   GLU A 141      -3.667  13.170   6.978  1.00  0.95           C  
ATOM   1111  CB  GLU A 141      -3.714  15.033   5.304  1.00  0.95           C  
ATOM   1112  O   GLU A 141      -4.778  13.224   7.512  1.00  0.95           O  
ATOM   1113  CG  GLU A 141      -3.247  16.429   4.917  1.00  0.95           C  
ATOM   1114  CD  GLU A 141      -3.722  16.860   3.539  1.00  0.95           C  
ATOM   1115  OE1 GLU A 141      -3.387  17.986   3.106  1.00  0.95           O  
ATOM   1116  OE2 GLU A 141      -4.436  16.066   2.887  1.00  0.95           O  
ATOM   1117  N   GLY A 142      -3.039  12.071   6.730  1.00  0.93           N  
ATOM   1118  CA  GLY A 142      -3.585  10.807   7.199  1.00  0.93           C  
ATOM   1119  C   GLY A 142      -4.565  10.182   6.225  1.00  0.93           C  
ATOM   1120  O   GLY A 142      -5.290   9.249   6.578  1.00  0.93           O  
ATOM   1121  N   THR A 143      -4.720  10.758   5.050  1.00  0.95           N  
ATOM   1122  CA  THR A 143      -5.600  10.158   4.054  1.00  0.95           C  
ATOM   1123  C   THR A 143      -4.882   9.042   3.299  1.00  0.95           C  
ATOM   1124  CB  THR A 143      -6.112  11.210   3.053  1.00  0.95           C  
ATOM   1125  O   THR A 143      -5.511   8.281   2.560  1.00  0.95           O  
ATOM   1126  CG2 THR A 143      -6.994  12.244   3.745  1.00  0.95           C  
ATOM   1127  OG1 THR A 143      -4.993  11.877   2.456  1.00  0.95           O  
ATOM   1128  N   LEU A 144      -3.534   8.941   3.434  1.00  0.97           N  
ATOM   1129  CA  LEU A 144      -2.675   7.832   3.035  1.00  0.97           C  
ATOM   1130  C   LEU A 144      -1.971   7.227   4.245  1.00  0.97           C  
ATOM   1131  CB  LEU A 144      -1.640   8.297   2.008  1.00  0.97           C  
ATOM   1132  O   LEU A 144      -1.410   7.953   5.069  1.00  0.97           O  
ATOM   1133  CG  LEU A 144      -0.975   7.203   1.172  1.00  0.97           C  
ATOM   1134  CD1 LEU A 144      -2.002   6.525   0.272  1.00  0.97           C  
ATOM   1135  CD2 LEU A 144       0.169   7.782   0.346  1.00  0.97           C  
ATOM   1136  N   ASP A 145      -2.115   5.900   4.357  1.00  0.97           N  
ATOM   1137  CA  ASP A 145      -1.488   5.233   5.495  1.00  0.97           C  
ATOM   1138  C   ASP A 145       0.012   5.058   5.271  1.00  0.97           C  
ATOM   1139  CB  ASP A 145      -2.144   3.874   5.748  1.00  0.97           C  
ATOM   1140  O   ASP A 145       0.803   5.176   6.209  1.00  0.97           O  
ATOM   1141  CG  ASP A 145      -3.613   3.984   6.118  1.00  0.97           C  
ATOM   1142  OD1 ASP A 145      -3.954   4.759   7.037  1.00  0.97           O  
ATOM   1143  OD2 ASP A 145      -4.436   3.288   5.486  1.00  0.97           O  
ATOM   1144  N   MET A 146       0.405   4.776   4.078  1.00  0.98           N  
ATOM   1145  CA  MET A 146       1.806   4.574   3.718  1.00  0.98           C  
ATOM   1146  C   MET A 146       2.040   4.891   2.244  1.00  0.98           C  
ATOM   1147  CB  MET A 146       2.237   3.138   4.019  1.00  0.98           C  
ATOM   1148  O   MET A 146       1.096   4.916   1.453  1.00  0.98           O  
ATOM   1149  CG  MET A 146       1.414   2.085   3.294  1.00  0.98           C  
ATOM   1150  SD  MET A 146       1.769   0.385   3.886  1.00  0.98           S  
ATOM   1151  CE  MET A 146       0.969   0.439   5.513  1.00  0.98           C  
ATOM   1152  N   GLY A 147       3.298   5.177   1.961  1.00  0.98           N  
ATOM   1153  CA  GLY A 147       3.674   5.441   0.581  1.00  0.98           C  
ATOM   1154  C   GLY A 147       4.941   4.721   0.159  1.00  0.98           C  
ATOM   1155  O   GLY A 147       5.868   4.566   0.957  1.00  0.98           O  
ATOM   1156  N   LEU A 148       4.939   4.182  -0.997  1.00  0.98           N  
ATOM   1157  CA  LEU A 148       6.135   3.669  -1.657  1.00  0.98           C  
ATOM   1158  C   LEU A 148       6.671   4.676  -2.669  1.00  0.98           C  
ATOM   1159  CB  LEU A 148       5.835   2.339  -2.352  1.00  0.98           C  
ATOM   1160  O   LEU A 148       6.170   4.760  -3.793  1.00  0.98           O  
ATOM   1161  CG  LEU A 148       5.496   1.158  -1.441  1.00  0.98           C  
ATOM   1162  CD1 LEU A 148       4.700   0.108  -2.208  1.00  0.98           C  
ATOM   1163  CD2 LEU A 148       6.767   0.552  -0.856  1.00  0.98           C  
ATOM   1164  N   LEU A 149       7.553   5.436  -2.253  1.00  0.97           N  
ATOM   1165  CA  LEU A 149       7.998   6.532  -3.106  1.00  0.97           C  
ATOM   1166  C   LEU A 149       9.518   6.544  -3.228  1.00  0.97           C  
ATOM   1167  CB  LEU A 149       7.507   7.873  -2.556  1.00  0.97           C  
ATOM   1168  O   LEU A 149      10.204   5.766  -2.561  1.00  0.97           O  
ATOM   1169  CG  LEU A 149       7.813   8.155  -1.084  1.00  0.97           C  
ATOM   1170  CD1 LEU A 149       9.149   8.877  -0.948  1.00  0.97           C  
ATOM   1171  CD2 LEU A 149       6.692   8.972  -0.451  1.00  0.97           C  
ATOM   1172  N   ARG A 150      10.082   7.409  -4.112  1.00  0.95           N  
ATOM   1173  CA  ARG A 150      11.514   7.555  -4.355  1.00  0.95           C  
ATOM   1174  C   ARG A 150      12.129   8.576  -3.403  1.00  0.95           C  
ATOM   1175  CB  ARG A 150      11.774   7.968  -5.805  1.00  0.95           C  
ATOM   1176  O   ARG A 150      11.411   9.278  -2.689  1.00  0.95           O  
ATOM   1177  CG  ARG A 150      11.237   6.983  -6.832  1.00  0.95           C  
ATOM   1178  CD  ARG A 150      12.033   5.685  -6.838  1.00  0.95           C  
ATOM   1179  NE  ARG A 150      11.613   4.800  -7.920  1.00  0.95           N  
ATOM   1180  NH1 ARG A 150      13.113   3.120  -7.407  1.00  0.95           N  
ATOM   1181  NH2 ARG A 150      11.678   2.879  -9.178  1.00  0.95           N  
ATOM   1182  CZ  ARG A 150      12.136   3.602  -8.166  1.00  0.95           C  
ATOM   1183  N   ASN A 151      13.424   8.545  -3.395  1.00  0.90           N  
ATOM   1184  CA  ASN A 151      14.190   9.369  -2.466  1.00  0.90           C  
ATOM   1185  C   ASN A 151      13.845  10.848  -2.614  1.00  0.90           C  
ATOM   1186  CB  ASN A 151      15.691   9.151  -2.667  1.00  0.90           C  
ATOM   1187  O   ASN A 151      13.891  11.394  -3.718  1.00  0.90           O  
ATOM   1188  CG  ASN A 151      16.533   9.950  -1.692  1.00  0.90           C  
ATOM   1189  ND2 ASN A 151      17.850   9.867  -1.839  1.00  0.90           N  
ATOM   1190  OD1 ASN A 151      16.004  10.636  -0.813  1.00  0.90           O  
ATOM   1191  N   THR A 152      13.407  11.449  -1.508  1.00  0.93           N  
ATOM   1192  CA  THR A 152      13.083  12.869  -1.427  1.00  0.93           C  
ATOM   1193  C   THR A 152      13.267  13.386  -0.004  1.00  0.93           C  
ATOM   1194  CB  THR A 152      11.641  13.140  -1.893  1.00  0.93           C  
ATOM   1195  O   THR A 152      13.353  12.600   0.942  1.00  0.93           O  
ATOM   1196  CG2 THR A 152      10.628  12.552  -0.916  1.00  0.93           C  
ATOM   1197  OG1 THR A 152      11.433  14.555  -1.987  1.00  0.93           O  
ATOM   1198  N   ALA A 153      13.406  14.656   0.102  1.00  0.93           N  
ATOM   1199  CA  ALA A 153      13.427  15.238   1.441  1.00  0.93           C  
ATOM   1200  C   ALA A 153      12.084  15.051   2.142  1.00  0.93           C  
ATOM   1201  CB  ALA A 153      13.786  16.720   1.371  1.00  0.93           C  
ATOM   1202  O   ALA A 153      11.035  15.376   1.582  1.00  0.93           O  
ATOM   1203  N   LEU A 154      12.146  14.404   3.292  1.00  0.95           N  
ATOM   1204  CA  LEU A 154      10.904  14.140   4.011  1.00  0.95           C  
ATOM   1205  C   LEU A 154      10.756  15.079   5.203  1.00  0.95           C  
ATOM   1206  CB  LEU A 154      10.857  12.684   4.484  1.00  0.95           C  
ATOM   1207  O   LEU A 154      11.741  15.400   5.872  1.00  0.95           O  
ATOM   1208  CG  LEU A 154      10.785  11.618   3.390  1.00  0.95           C  
ATOM   1209  CD1 LEU A 154      10.869  10.224   4.002  1.00  0.95           C  
ATOM   1210  CD2 LEU A 154       9.505  11.774   2.575  1.00  0.95           C  
ATOM   1211  N   PRO A 155       9.561  15.566   5.435  1.00  0.96           N  
ATOM   1212  CA  PRO A 155       9.315  16.296   6.681  1.00  0.96           C  
ATOM   1213  C   PRO A 155       9.542  15.437   7.922  1.00  0.96           C  
ATOM   1214  CB  PRO A 155       7.846  16.708   6.564  1.00  0.96           C  
ATOM   1215  O   PRO A 155       9.517  14.206   7.839  1.00  0.96           O  
ATOM   1216  CG  PRO A 155       7.366  16.060   5.306  1.00  0.96           C  
ATOM   1217  CD  PRO A 155       8.495  15.261   4.720  1.00  0.96           C  
ATOM   1218  N   GLU A 156       9.797  16.050   9.052  1.00  0.96           N  
ATOM   1219  CA  GLU A 156      10.106  15.366  10.304  1.00  0.96           C  
ATOM   1220  C   GLU A 156       8.938  14.496  10.760  1.00  0.96           C  
ATOM   1221  CB  GLU A 156      10.466  16.378  11.395  1.00  0.96           C  
ATOM   1222  O   GLU A 156       9.127  13.543  11.519  1.00  0.96           O  
ATOM   1223  CG  GLU A 156      11.070  15.749  12.642  1.00  0.96           C  
ATOM   1224  CD  GLU A 156      11.483  16.771  13.689  1.00  0.96           C  
ATOM   1225  OE1 GLU A 156      11.930  16.368  14.787  1.00  0.96           O  
ATOM   1226  OE2 GLU A 156      11.359  17.984  13.409  1.00  0.96           O  
ATOM   1227  N   SER A 157       7.753  14.846  10.279  1.00  0.96           N  
ATOM   1228  CA  SER A 157       6.549  14.132  10.693  1.00  0.96           C  
ATOM   1229  C   SER A 157       6.448  12.774  10.007  1.00  0.96           C  
ATOM   1230  CB  SER A 157       5.302  14.962  10.388  1.00  0.96           C  
ATOM   1231  O   SER A 157       5.559  11.979  10.320  1.00  0.96           O  
ATOM   1232  OG  SER A 157       5.220  15.257   9.004  1.00  0.96           O  
ATOM   1233  N   LEU A 158       7.269  12.497   9.070  1.00  0.97           N  
ATOM   1234  CA  LEU A 158       7.248  11.237   8.335  1.00  0.97           C  
ATOM   1235  C   LEU A 158       8.501  10.417   8.626  1.00  0.97           C  
ATOM   1236  CB  LEU A 158       7.131  11.496   6.831  1.00  0.97           C  
ATOM   1237  O   LEU A 158       9.555  10.976   8.939  1.00  0.97           O  
ATOM   1238  CG  LEU A 158       5.899  12.278   6.371  1.00  0.97           C  
ATOM   1239  CD1 LEU A 158       5.905  12.431   4.854  1.00  0.97           C  
ATOM   1240  CD2 LEU A 158       4.623  11.588   6.840  1.00  0.97           C  
ATOM   1241  N   GLU A 159       8.320   9.130   8.592  1.00  0.97           N  
ATOM   1242  CA  GLU A 159       9.412   8.171   8.730  1.00  0.97           C  
ATOM   1243  C   GLU A 159       9.517   7.274   7.501  1.00  0.97           C  
ATOM   1244  CB  GLU A 159       9.223   7.319   9.988  1.00  0.97           C  
ATOM   1245  O   GLU A 159       8.549   7.119   6.754  1.00  0.97           O  
ATOM   1246  CG  GLU A 159      10.458   6.520  10.380  1.00  0.97           C  
ATOM   1247  CD  GLU A 159      10.306   5.794  11.708  1.00  0.97           C  
ATOM   1248  OE1 GLU A 159      11.319   5.287  12.241  1.00  0.97           O  
ATOM   1249  OE2 GLU A 159       9.166   5.732  12.218  1.00  0.97           O  
ATOM   1250  N   HIS A 160      10.749   6.736   7.324  1.00  0.97           N  
ATOM   1251  CA  HIS A 160      10.873   5.891   6.142  1.00  0.97           C  
ATOM   1252  C   HIS A 160      11.840   4.738   6.388  1.00  0.97           C  
ATOM   1253  CB  HIS A 160      11.336   6.717   4.940  1.00  0.97           C  
ATOM   1254  O   HIS A 160      12.621   4.769   7.342  1.00  0.97           O  
ATOM   1255  CG  HIS A 160      12.773   7.125   5.010  1.00  0.97           C  
ATOM   1256  CD2 HIS A 160      13.881   6.579   4.456  1.00  0.97           C  
ATOM   1257  ND1 HIS A 160      13.201   8.223   5.725  1.00  0.97           N  
ATOM   1258  CE1 HIS A 160      14.513   8.335   5.606  1.00  0.97           C  
ATOM   1259  NE2 HIS A 160      14.950   7.349   4.841  1.00  0.97           N  
ATOM   1260  N   ALA A 161      11.682   3.712   5.609  1.00  0.97           N  
ATOM   1261  CA  ALA A 161      12.610   2.591   5.483  1.00  0.97           C  
ATOM   1262  C   ALA A 161      12.930   2.307   4.018  1.00  0.97           C  
ATOM   1263  CB  ALA A 161      12.032   1.345   6.149  1.00  0.97           C  
ATOM   1264  O   ALA A 161      12.056   2.406   3.154  1.00  0.97           O  
ATOM   1265  N   VAL A 162      14.255   2.001   3.814  1.00  0.97           N  
ATOM   1266  CA  VAL A 162      14.644   1.658   2.450  1.00  0.97           C  
ATOM   1267  C   VAL A 162      14.161   0.249   2.113  1.00  0.97           C  
ATOM   1268  CB  VAL A 162      16.174   1.757   2.255  1.00  0.97           C  
ATOM   1269  O   VAL A 162      14.489  -0.711   2.814  1.00  0.97           O  
ATOM   1270  CG1 VAL A 162      16.567   1.329   0.842  1.00  0.97           C  
ATOM   1271  CG2 VAL A 162      16.656   3.179   2.539  1.00  0.97           C  
ATOM   1272  N   ILE A 163      13.423   0.147   0.995  1.00  0.97           N  
ATOM   1273  CA  ILE A 163      12.865  -1.142   0.600  1.00  0.97           C  
ATOM   1274  C   ILE A 163      13.823  -1.846  -0.358  1.00  0.97           C  
ATOM   1275  CB  ILE A 163      11.475  -0.980  -0.054  1.00  0.97           C  
ATOM   1276  O   ILE A 163      14.071  -3.047  -0.227  1.00  0.97           O  
ATOM   1277  CG1 ILE A 163      10.495  -0.328   0.928  1.00  0.97           C  
ATOM   1278  CG2 ILE A 163      10.945  -2.332  -0.539  1.00  0.97           C  
ATOM   1279  CD1 ILE A 163      10.316  -1.100   2.228  1.00  0.97           C  
ATOM   1280  N   VAL A 164      14.394  -1.050  -1.228  1.00  0.96           N  
ATOM   1281  CA  VAL A 164      15.295  -1.668  -2.195  1.00  0.96           C  
ATOM   1282  C   VAL A 164      16.257  -0.620  -2.749  1.00  0.96           C  
ATOM   1283  CB  VAL A 164      14.516  -2.339  -3.348  1.00  0.96           C  
ATOM   1284  O   VAL A 164      15.900   0.553  -2.877  1.00  0.96           O  
ATOM   1285  CG1 VAL A 164      13.727  -1.300  -4.143  1.00  0.96           C  
ATOM   1286  CG2 VAL A 164      15.471  -3.104  -4.263  1.00  0.96           C  
ATOM   1287  N   HIS A 165      17.491  -1.068  -3.000  1.00  0.97           N  
ATOM   1288  CA  HIS A 165      18.430  -0.379  -3.877  1.00  0.97           C  
ATOM   1289  C   HIS A 165      18.454  -1.011  -5.265  1.00  0.97           C  
ATOM   1290  CB  HIS A 165      19.835  -0.390  -3.271  1.00  0.97           C  
ATOM   1291  O   HIS A 165      18.784  -2.190  -5.409  1.00  0.97           O  
ATOM   1292  CG  HIS A 165      19.938   0.360  -1.981  1.00  0.97           C  
ATOM   1293  CD2 HIS A 165      20.395   1.606  -1.711  1.00  0.97           C  
ATOM   1294  ND1 HIS A 165      19.543  -0.176  -0.775  1.00  0.97           N  
ATOM   1295  CE1 HIS A 165      19.752   0.710   0.184  1.00  0.97           C  
ATOM   1296  NE2 HIS A 165      20.269   1.800  -0.358  1.00  0.97           N  
ATOM   1297  N   GLU A 166      17.987  -0.247  -6.215  1.00  0.95           N  
ATOM   1298  CA  GLU A 166      17.912  -0.858  -7.539  1.00  0.95           C  
ATOM   1299  C   GLU A 166      18.810  -0.130  -8.535  1.00  0.95           C  
ATOM   1300  CB  GLU A 166      16.467  -0.869  -8.045  1.00  0.95           C  
ATOM   1301  O   GLU A 166      18.933   1.096  -8.487  1.00  0.95           O  
ATOM   1302  CG  GLU A 166      15.876   0.519  -8.248  1.00  0.95           C  
ATOM   1303  CD  GLU A 166      14.443   0.492  -8.757  1.00  0.95           C  
ATOM   1304  OE1 GLU A 166      13.652   1.391  -8.391  1.00  0.95           O  
ATOM   1305  OE2 GLU A 166      14.109  -0.435  -9.528  1.00  0.95           O  
ATOM   1306  N   PRO A 167      19.494  -0.972  -9.354  1.00  0.98           N  
ATOM   1307  CA  PRO A 167      20.309  -0.348 -10.400  1.00  0.98           C  
ATOM   1308  C   PRO A 167      19.476   0.455 -11.396  1.00  0.98           C  
ATOM   1309  CB  PRO A 167      20.977  -1.543 -11.085  1.00  0.98           C  
ATOM   1310  O   PRO A 167      18.350   0.068 -11.719  1.00  0.98           O  
ATOM   1311  CG  PRO A 167      20.796  -2.680 -10.132  1.00  0.98           C  
ATOM   1312  CD  PRO A 167      19.586  -2.406  -9.286  1.00  0.98           C  
ATOM   1313  N   LEU A 168      20.016   1.544 -11.776  1.00  0.98           N  
ATOM   1314  CA  LEU A 168      19.472   2.247 -12.932  1.00  0.98           C  
ATOM   1315  C   LEU A 168      19.982   1.633 -14.232  1.00  0.98           C  
ATOM   1316  CB  LEU A 168      19.839   3.733 -12.879  1.00  0.98           C  
ATOM   1317  O   LEU A 168      21.149   1.245 -14.324  1.00  0.98           O  
ATOM   1318  CG  LEU A 168      19.214   4.545 -11.743  1.00  0.98           C  
ATOM   1319  CD1 LEU A 168      19.870   5.918 -11.651  1.00  0.98           C  
ATOM   1320  CD2 LEU A 168      17.709   4.677 -11.945  1.00  0.98           C  
ATOM   1321  N   MET A 169      19.090   1.523 -15.213  1.00  0.98           N  
ATOM   1322  CA  MET A 169      19.432   0.913 -16.495  1.00  0.98           C  
ATOM   1323  C   MET A 169      19.082   1.844 -17.651  1.00  0.98           C  
ATOM   1324  CB  MET A 169      18.712  -0.425 -16.664  1.00  0.98           C  
ATOM   1325  O   MET A 169      18.152   2.646 -17.548  1.00  0.98           O  
ATOM   1326  CG  MET A 169      19.022  -1.431 -15.566  1.00  0.98           C  
ATOM   1327  SD  MET A 169      18.481  -3.131 -15.998  1.00  0.98           S  
ATOM   1328  CE  MET A 169      19.759  -3.576 -17.207  1.00  0.98           C  
ATOM   1329  N   ALA A 170      19.837   1.671 -18.743  1.00  0.98           N  
ATOM   1330  CA  ALA A 170      19.507   2.401 -19.964  1.00  0.98           C  
ATOM   1331  C   ALA A 170      18.418   1.681 -20.755  1.00  0.98           C  
ATOM   1332  CB  ALA A 170      20.753   2.586 -20.827  1.00  0.98           C  
ATOM   1333  O   ALA A 170      18.451   0.457 -20.897  1.00  0.98           O  
ATOM   1334  N   MET A 171      17.436   2.471 -21.143  1.00  0.98           N  
ATOM   1335  CA  MET A 171      16.426   1.992 -22.082  1.00  0.98           C  
ATOM   1336  C   MET A 171      16.678   2.542 -23.481  1.00  0.98           C  
ATOM   1337  CB  MET A 171      15.024   2.383 -21.610  1.00  0.98           C  
ATOM   1338  O   MET A 171      16.539   3.745 -23.714  1.00  0.98           O  
ATOM   1339  CG  MET A 171      13.905   1.770 -22.436  1.00  0.98           C  
ATOM   1340  SD  MET A 171      12.246   2.098 -21.726  1.00  0.98           S  
ATOM   1341  CE  MET A 171      12.089   3.869 -22.084  1.00  0.98           C  
ATOM   1342  N   ILE A 172      16.949   1.603 -24.404  1.00  0.98           N  
ATOM   1343  CA  ILE A 172      17.446   1.974 -25.724  1.00  0.98           C  
ATOM   1344  C   ILE A 172      16.617   1.279 -26.802  1.00  0.98           C  
ATOM   1345  CB  ILE A 172      18.941   1.619 -25.886  1.00  0.98           C  
ATOM   1346  O   ILE A 172      16.278   0.100 -26.670  1.00  0.98           O  
ATOM   1347  CG1 ILE A 172      19.775   2.318 -24.807  1.00  0.98           C  
ATOM   1348  CG2 ILE A 172      19.436   1.989 -27.287  1.00  0.98           C  
ATOM   1349  CD1 ILE A 172      21.229   1.867 -24.758  1.00  0.98           C  
ATOM   1350  N   PRO A 173      16.254   2.022 -27.880  1.00  0.98           N  
ATOM   1351  CA  PRO A 173      15.605   1.317 -28.987  1.00  0.98           C  
ATOM   1352  C   PRO A 173      16.427   0.135 -29.497  1.00  0.98           C  
ATOM   1353  CB  PRO A 173      15.474   2.396 -30.065  1.00  0.98           C  
ATOM   1354  O   PRO A 173      17.660   0.189 -29.493  1.00  0.98           O  
ATOM   1355  CG  PRO A 173      15.490   3.689 -29.315  1.00  0.98           C  
ATOM   1356  CD  PRO A 173      16.405   3.542 -28.133  1.00  0.98           C  
ATOM   1357  N   HIS A 174      15.744  -0.906 -29.923  1.00  0.96           N  
ATOM   1358  CA  HIS A 174      16.409  -2.155 -30.274  1.00  0.96           C  
ATOM   1359  C   HIS A 174      17.362  -1.960 -31.449  1.00  0.96           C  
ATOM   1360  CB  HIS A 174      15.379  -3.236 -30.607  1.00  0.96           C  
ATOM   1361  O   HIS A 174      18.318  -2.722 -31.612  1.00  0.96           O  
ATOM   1362  CG  HIS A 174      14.821  -3.126 -31.991  1.00  0.96           C  
ATOM   1363  CD2 HIS A 174      15.147  -3.772 -33.135  1.00  0.96           C  
ATOM   1364  ND1 HIS A 174      13.798  -2.262 -32.314  1.00  0.96           N  
ATOM   1365  CE1 HIS A 174      13.517  -2.382 -33.601  1.00  0.96           C  
ATOM   1366  NE2 HIS A 174      14.322  -3.292 -34.122  1.00  0.96           N  
ATOM   1367  N   ASP A 175      17.119  -0.974 -32.359  1.00  0.95           N  
ATOM   1368  CA  ASP A 175      17.930  -0.800 -33.559  1.00  0.95           C  
ATOM   1369  C   ASP A 175      19.036   0.229 -33.331  1.00  0.95           C  
ATOM   1370  CB  ASP A 175      17.055  -0.377 -34.742  1.00  0.95           C  
ATOM   1371  O   ASP A 175      19.745   0.603 -34.267  1.00  0.95           O  
ATOM   1372  CG  ASP A 175      16.281   0.903 -34.479  1.00  0.95           C  
ATOM   1373  OD1 ASP A 175      16.233   1.359 -33.316  1.00  0.95           O  
ATOM   1374  OD2 ASP A 175      15.713   1.459 -35.443  1.00  0.95           O  
ATOM   1375  N   HIS A 176      19.139   0.718 -32.113  1.00  0.97           N  
ATOM   1376  CA  HIS A 176      20.186   1.669 -31.756  1.00  0.97           C  
ATOM   1377  C   HIS A 176      21.531   0.970 -31.590  1.00  0.97           C  
ATOM   1378  CB  HIS A 176      19.819   2.413 -30.471  1.00  0.97           C  
ATOM   1379  O   HIS A 176      21.596  -0.145 -31.069  1.00  0.97           O  
ATOM   1380  CG  HIS A 176      20.669   3.615 -30.209  1.00  0.97           C  
ATOM   1381  CD2 HIS A 176      20.412   4.936 -30.359  1.00  0.97           C  
ATOM   1382  ND1 HIS A 176      21.960   3.524 -29.736  1.00  0.97           N  
ATOM   1383  CE1 HIS A 176      22.461   4.741 -29.604  1.00  0.97           C  
ATOM   1384  NE2 HIS A 176      21.542   5.616 -29.976  1.00  0.97           N  
ATOM   1385  N   PRO A 177      22.699   1.582 -32.048  1.00  0.97           N  
ATOM   1386  CA  PRO A 177      24.035   0.987 -31.959  1.00  0.97           C  
ATOM   1387  C   PRO A 177      24.404   0.575 -30.535  1.00  0.97           C  
ATOM   1388  CB  PRO A 177      24.953   2.106 -32.459  1.00  0.97           C  
ATOM   1389  O   PRO A 177      25.073  -0.442 -30.337  1.00  0.97           O  
ATOM   1390  CG  PRO A 177      24.119   2.880 -33.428  1.00  0.97           C  
ATOM   1391  CD  PRO A 177      22.710   2.930 -32.912  1.00  0.97           C  
ATOM   1392  N   LEU A 178      23.924   1.292 -29.549  1.00  0.98           N  
ATOM   1393  CA  LEU A 178      24.293   1.001 -28.168  1.00  0.98           C  
ATOM   1394  C   LEU A 178      23.491  -0.177 -27.627  1.00  0.98           C  
ATOM   1395  CB  LEU A 178      24.074   2.232 -27.284  1.00  0.98           C  
ATOM   1396  O   LEU A 178      23.810  -0.715 -26.564  1.00  0.98           O  
ATOM   1397  CG  LEU A 178      24.996   3.425 -27.542  1.00  0.98           C  
ATOM   1398  CD1 LEU A 178      24.645   4.578 -26.608  1.00  0.98           C  
ATOM   1399  CD2 LEU A 178      26.456   3.019 -27.374  1.00  0.98           C  
ATOM   1400  N   ALA A 179      22.434  -0.582 -28.309  1.00  0.97           N  
ATOM   1401  CA  ALA A 179      21.504  -1.595 -27.816  1.00  0.97           C  
ATOM   1402  C   ALA A 179      22.193  -2.950 -27.677  1.00  0.97           C  
ATOM   1403  CB  ALA A 179      20.298  -1.708 -28.746  1.00  0.97           C  
ATOM   1404  O   ALA A 179      21.774  -3.786 -26.872  1.00  0.97           O  
ATOM   1405  N   ASN A 180      23.302  -3.148 -28.441  1.00  0.96           N  
ATOM   1406  CA  ASN A 180      23.936  -4.462 -28.450  1.00  0.96           C  
ATOM   1407  C   ASN A 180      25.169  -4.496 -27.551  1.00  0.96           C  
ATOM   1408  CB  ASN A 180      24.308  -4.870 -29.877  1.00  0.96           C  
ATOM   1409  O   ASN A 180      25.840  -5.524 -27.448  1.00  0.96           O  
ATOM   1410  CG  ASN A 180      23.093  -5.100 -30.754  1.00  0.96           C  
ATOM   1411  ND2 ASN A 180      23.150  -4.610 -31.987  1.00  0.96           N  
ATOM   1412  OD1 ASN A 180      22.111  -5.712 -30.327  1.00  0.96           O  
ATOM   1413  N   ASN A 181      25.348  -3.394 -26.853  1.00  0.98           N  
ATOM   1414  CA  ASN A 181      26.484  -3.362 -25.938  1.00  0.98           C  
ATOM   1415  C   ASN A 181      26.177  -4.099 -24.637  1.00  0.98           C  
ATOM   1416  CB  ASN A 181      26.898  -1.918 -25.646  1.00  0.98           C  
ATOM   1417  O   ASN A 181      25.030  -4.124 -24.189  1.00  0.98           O  
ATOM   1418  CG  ASN A 181      27.543  -1.243 -26.840  1.00  0.98           C  
ATOM   1419  ND2 ASN A 181      27.936   0.014 -26.669  1.00  0.98           N  
ATOM   1420  OD1 ASN A 181      27.685  -1.845 -27.907  1.00  0.98           O  
ATOM   1421  N   PRO A 182      27.199  -4.737 -24.092  1.00  0.98           N  
ATOM   1422  CA  PRO A 182      26.954  -5.368 -22.793  1.00  0.98           C  
ATOM   1423  C   PRO A 182      26.652  -4.354 -21.692  1.00  0.98           C  
ATOM   1424  CB  PRO A 182      28.262  -6.110 -22.509  1.00  0.98           C  
ATOM   1425  O   PRO A 182      25.958  -4.676 -20.724  1.00  0.98           O  
ATOM   1426  CG  PRO A 182      29.274  -5.451 -23.390  1.00  0.98           C  
ATOM   1427  CD  PRO A 182      28.583  -4.971 -24.634  1.00  0.98           C  
ATOM   1428  N   ASN A 183      27.231  -3.205 -21.796  1.00  0.98           N  
ATOM   1429  CA  ASN A 183      26.985  -2.055 -20.932  1.00  0.98           C  
ATOM   1430  C   ASN A 183      27.199  -0.739 -21.675  1.00  0.98           C  
ATOM   1431  CB  ASN A 183      27.878  -2.115 -19.691  1.00  0.98           C  
ATOM   1432  O   ASN A 183      27.797  -0.720 -22.752  1.00  0.98           O  
ATOM   1433  CG  ASN A 183      29.351  -2.202 -20.036  1.00  0.98           C  
ATOM   1434  ND2 ASN A 183      30.048  -3.154 -19.427  1.00  0.98           N  
ATOM   1435  OD1 ASN A 183      29.860  -1.418 -20.842  1.00  0.98           O  
ATOM   1436  N   VAL A 184      26.553   0.346 -21.113  1.00  0.98           N  
ATOM   1437  CA  VAL A 184      26.736   1.687 -21.658  1.00  0.98           C  
ATOM   1438  C   VAL A 184      27.177   2.640 -20.549  1.00  0.98           C  
ATOM   1439  CB  VAL A 184      25.444   2.208 -22.326  1.00  0.98           C  
ATOM   1440  O   VAL A 184      26.872   2.420 -19.375  1.00  0.98           O  
ATOM   1441  CG1 VAL A 184      25.094   1.368 -23.553  1.00  0.98           C  
ATOM   1442  CG2 VAL A 184      24.289   2.208 -21.326  1.00  0.98           C  
ATOM   1443  N   THR A 185      28.017   3.617 -20.984  1.00  0.99           N  
ATOM   1444  CA  THR A 185      28.442   4.630 -20.024  1.00  0.99           C  
ATOM   1445  C   THR A 185      27.483   5.817 -20.029  1.00  0.99           C  
ATOM   1446  CB  THR A 185      29.871   5.120 -20.324  1.00  0.99           C  
ATOM   1447  O   THR A 185      26.752   6.027 -20.999  1.00  0.99           O  
ATOM   1448  CG2 THR A 185      30.849   3.952 -20.397  1.00  0.99           C  
ATOM   1449  OG1 THR A 185      29.878   5.814 -21.578  1.00  0.99           O  
ATOM   1450  N   LEU A 186      27.430   6.543 -18.990  1.00  0.99           N  
ATOM   1451  CA  LEU A 186      26.631   7.761 -18.917  1.00  0.99           C  
ATOM   1452  C   LEU A 186      27.068   8.762 -19.981  1.00  0.99           C  
ATOM   1453  CB  LEU A 186      26.745   8.394 -17.527  1.00  0.99           C  
ATOM   1454  O   LEU A 186      26.237   9.477 -20.545  1.00  0.99           O  
ATOM   1455  CG  LEU A 186      26.043   7.655 -16.386  1.00  0.99           C  
ATOM   1456  CD1 LEU A 186      26.347   8.328 -15.052  1.00  0.99           C  
ATOM   1457  CD2 LEU A 186      24.539   7.597 -16.632  1.00  0.99           C  
ATOM   1458  N   ALA A 187      28.341   8.801 -20.259  1.00  0.98           N  
ATOM   1459  CA  ALA A 187      28.883   9.698 -21.276  1.00  0.98           C  
ATOM   1460  C   ALA A 187      28.313   9.374 -22.654  1.00  0.98           C  
ATOM   1461  CB  ALA A 187      30.407   9.614 -21.301  1.00  0.98           C  
ATOM   1462  O   ALA A 187      27.937  10.276 -23.405  1.00  0.98           O  
ATOM   1463  N   GLU A 188      28.257   8.075 -22.950  1.00  0.98           N  
ATOM   1464  CA  GLU A 188      27.673   7.652 -24.219  1.00  0.98           C  
ATOM   1465  C   GLU A 188      26.204   8.054 -24.312  1.00  0.98           C  
ATOM   1466  CB  GLU A 188      27.817   6.139 -24.400  1.00  0.98           C  
ATOM   1467  O   GLU A 188      25.757   8.556 -25.346  1.00  0.98           O  
ATOM   1468  CG  GLU A 188      29.242   5.686 -24.684  1.00  0.98           C  
ATOM   1469  CD  GLU A 188      29.416   4.177 -24.615  1.00  0.98           C  
ATOM   1470  OE1 GLU A 188      30.355   3.645 -25.251  1.00  0.98           O  
ATOM   1471  OE2 GLU A 188      28.608   3.521 -23.921  1.00  0.98           O  
ATOM   1472  N   LEU A 189      25.508   7.881 -23.216  1.00  0.98           N  
ATOM   1473  CA  LEU A 189      24.082   8.186 -23.192  1.00  0.98           C  
ATOM   1474  C   LEU A 189      23.845   9.688 -23.307  1.00  0.98           C  
ATOM   1475  CB  LEU A 189      23.441   7.654 -21.907  1.00  0.98           C  
ATOM   1476  O   LEU A 189      22.881  10.122 -23.941  1.00  0.98           O  
ATOM   1477  CG  LEU A 189      23.349   6.133 -21.775  1.00  0.98           C  
ATOM   1478  CD1 LEU A 189      22.846   5.751 -20.387  1.00  0.98           C  
ATOM   1479  CD2 LEU A 189      22.440   5.556 -22.856  1.00  0.98           C  
ATOM   1480  N   ALA A 190      24.710  10.495 -22.721  1.00  0.98           N  
ATOM   1481  CA  ALA A 190      24.556  11.947 -22.669  1.00  0.98           C  
ATOM   1482  C   ALA A 190      24.615  12.556 -24.066  1.00  0.98           C  
ATOM   1483  CB  ALA A 190      25.631  12.563 -21.777  1.00  0.98           C  
ATOM   1484  O   ALA A 190      24.165  13.684 -24.278  1.00  0.98           O  
ATOM   1485  N   LYS A 191      25.136  11.782 -25.021  1.00  0.98           N  
ATOM   1486  CA  LYS A 191      25.250  12.259 -26.396  1.00  0.98           C  
ATOM   1487  C   LYS A 191      23.980  11.962 -27.188  1.00  0.98           C  
ATOM   1488  CB  LYS A 191      26.458  11.624 -27.086  1.00  0.98           C  
ATOM   1489  O   LYS A 191      23.834  12.408 -28.328  1.00  0.98           O  
ATOM   1490  CG  LYS A 191      27.792  11.967 -26.439  1.00  0.98           C  
ATOM   1491  CD  LYS A 191      28.938  11.194 -27.078  1.00  0.98           C  
ATOM   1492  CE  LYS A 191      30.259  11.462 -26.368  1.00  0.98           C  
ATOM   1493  NZ  LYS A 191      31.369  10.640 -26.935  1.00  0.98           N  
ATOM   1494  N   GLU A 192      23.078  11.227 -26.573  1.00  0.98           N  
ATOM   1495  CA  GLU A 192      21.858  10.803 -27.254  1.00  0.98           C  
ATOM   1496  C   GLU A 192      20.674  11.683 -26.865  1.00  0.98           C  
ATOM   1497  CB  GLU A 192      21.549   9.337 -26.942  1.00  0.98           C  
ATOM   1498  O   GLU A 192      20.687  12.318 -25.808  1.00  0.98           O  
ATOM   1499  CG  GLU A 192      22.706   8.390 -27.227  1.00  0.98           C  
ATOM   1500  CD  GLU A 192      23.065   8.308 -28.702  1.00  0.98           C  
ATOM   1501  OE1 GLU A 192      24.216   7.939 -29.027  1.00  0.98           O  
ATOM   1502  OE2 GLU A 192      22.188   8.616 -29.539  1.00  0.98           O  
ATOM   1503  N   PRO A 193      19.629  11.743 -27.776  1.00  0.98           N  
ATOM   1504  CA  PRO A 193      18.389  12.405 -27.364  1.00  0.98           C  
ATOM   1505  C   PRO A 193      17.673  11.666 -26.236  1.00  0.98           C  
ATOM   1506  CB  PRO A 193      17.545  12.400 -28.642  1.00  0.98           C  
ATOM   1507  O   PRO A 193      17.466  10.453 -26.321  1.00  0.98           O  
ATOM   1508  CG  PRO A 193      18.076  11.257 -29.445  1.00  0.98           C  
ATOM   1509  CD  PRO A 193      19.529  11.072 -29.111  1.00  0.98           C  
ATOM   1510  N   PHE A 194      17.287  12.371 -25.205  1.00  0.98           N  
ATOM   1511  CA  PHE A 194      16.684  11.769 -24.022  1.00  0.98           C  
ATOM   1512  C   PHE A 194      15.188  12.054 -23.972  1.00  0.98           C  
ATOM   1513  CB  PHE A 194      17.360  12.290 -22.749  1.00  0.98           C  
ATOM   1514  O   PHE A 194      14.755  13.178 -24.234  1.00  0.98           O  
ATOM   1515  CG  PHE A 194      18.437  11.382 -22.219  1.00  0.98           C  
ATOM   1516  CD1 PHE A 194      18.229  10.632 -21.068  1.00  0.98           C  
ATOM   1517  CD2 PHE A 194      19.658  11.279 -22.873  1.00  0.98           C  
ATOM   1518  CE1 PHE A 194      19.224   9.791 -20.575  1.00  0.98           C  
ATOM   1519  CE2 PHE A 194      20.657  10.441 -22.386  1.00  0.98           C  
ATOM   1520  CZ  PHE A 194      20.439   9.699 -21.237  1.00  0.98           C  
ATOM   1521  N   VAL A 195      14.450  11.010 -23.763  1.00  0.98           N  
ATOM   1522  CA  VAL A 195      13.104  11.129 -23.214  1.00  0.98           C  
ATOM   1523  C   VAL A 195      13.165  11.125 -21.688  1.00  0.98           C  
ATOM   1524  CB  VAL A 195      12.184   9.993 -23.714  1.00  0.98           C  
ATOM   1525  O   VAL A 195      13.585  10.137 -21.081  1.00  0.98           O  
ATOM   1526  CG1 VAL A 195      10.758  10.186 -23.201  1.00  0.98           C  
ATOM   1527  CG2 VAL A 195      12.202   9.925 -25.240  1.00  0.98           C  
ATOM   1528  N   PHE A 196      12.700  12.152 -21.074  1.00  0.97           N  
ATOM   1529  CA  PHE A 196      13.021  12.374 -19.669  1.00  0.97           C  
ATOM   1530  C   PHE A 196      11.781  12.792 -18.889  1.00  0.97           C  
ATOM   1531  CB  PHE A 196      14.114  13.438 -19.528  1.00  0.97           C  
ATOM   1532  O   PHE A 196      10.748  13.113 -19.481  1.00  0.97           O  
ATOM   1533  CG  PHE A 196      14.970  13.271 -18.302  1.00  0.97           C  
ATOM   1534  CD1 PHE A 196      15.165  14.330 -17.424  1.00  0.97           C  
ATOM   1535  CD2 PHE A 196      15.579  12.054 -18.026  1.00  0.97           C  
ATOM   1536  CE1 PHE A 196      15.957  14.178 -16.288  1.00  0.97           C  
ATOM   1537  CE2 PHE A 196      16.371  11.894 -16.893  1.00  0.97           C  
ATOM   1538  CZ  PHE A 196      16.560  12.958 -16.026  1.00  0.97           C  
ATOM   1539  N   PHE A 197      11.913  12.683 -17.461  1.00  0.96           N  
ATOM   1540  CA  PHE A 197      10.816  13.094 -16.594  1.00  0.96           C  
ATOM   1541  C   PHE A 197      10.699  14.613 -16.551  1.00  0.96           C  
ATOM   1542  CB  PHE A 197      11.013  12.543 -15.178  1.00  0.96           C  
ATOM   1543  O   PHE A 197      11.710  15.320 -16.568  1.00  0.96           O  
ATOM   1544  CG  PHE A 197      10.839  11.052 -15.078  1.00  0.96           C  
ATOM   1545  CD1 PHE A 197       9.573  10.480 -15.134  1.00  0.96           C  
ATOM   1546  CD2 PHE A 197      11.941  10.221 -14.927  1.00  0.96           C  
ATOM   1547  CE1 PHE A 197       9.409   9.100 -15.041  1.00  0.96           C  
ATOM   1548  CE2 PHE A 197      11.785   8.841 -14.834  1.00  0.96           C  
ATOM   1549  CZ  PHE A 197      10.518   8.283 -14.890  1.00  0.96           C  
ATOM   1550  N   ASP A 198       9.475  15.092 -16.612  1.00  0.94           N  
ATOM   1551  CA  ASP A 198       9.188  16.505 -16.386  1.00  0.94           C  
ATOM   1552  C   ASP A 198       9.617  16.936 -14.985  1.00  0.94           C  
ATOM   1553  CB  ASP A 198       7.699  16.790 -16.591  1.00  0.94           C  
ATOM   1554  O   ASP A 198       9.222  16.321 -13.993  1.00  0.94           O  
ATOM   1555  CG  ASP A 198       7.357  18.266 -16.480  1.00  0.94           C  
ATOM   1556  OD1 ASP A 198       8.145  19.032 -15.884  1.00  0.94           O  
ATOM   1557  OD2 ASP A 198       6.289  18.666 -16.992  1.00  0.94           O  
ATOM   1558  N   PRO A 199      10.497  18.006 -14.860  1.00  0.91           N  
ATOM   1559  CA  PRO A 199      11.016  18.408 -13.550  1.00  0.91           C  
ATOM   1560  C   PRO A 199       9.920  18.895 -12.605  1.00  0.91           C  
ATOM   1561  CB  PRO A 199      11.988  19.542 -13.889  1.00  0.91           C  
ATOM   1562  O   PRO A 199      10.126  18.946 -11.390  1.00  0.91           O  
ATOM   1563  CG  PRO A 199      11.551  20.030 -15.233  1.00  0.91           C  
ATOM   1564  CD  PRO A 199      10.963  18.875 -15.992  1.00  0.91           C  
ATOM   1565  N   HIS A 200       8.657  19.149 -13.087  1.00  0.90           N  
ATOM   1566  CA  HIS A 200       7.606  19.736 -12.263  1.00  0.90           C  
ATOM   1567  C   HIS A 200       6.687  18.661 -11.694  1.00  0.90           C  
ATOM   1568  CB  HIS A 200       6.793  20.747 -13.073  1.00  0.90           C  
ATOM   1569  O   HIS A 200       5.829  18.952 -10.857  1.00  0.90           O  
ATOM   1570  CG  HIS A 200       7.612  21.866 -13.634  1.00  0.90           C  
ATOM   1571  CD2 HIS A 200       7.883  22.215 -14.914  1.00  0.90           C  
ATOM   1572  ND1 HIS A 200       8.269  22.779 -12.838  1.00  0.90           N  
ATOM   1573  CE1 HIS A 200       8.909  23.644 -13.606  1.00  0.90           C  
ATOM   1574  NE2 HIS A 200       8.691  23.324 -14.870  1.00  0.90           N  
ATOM   1575  N   VAL A 201       6.860  17.365 -12.022  1.00  0.86           N  
ATOM   1576  CA  VAL A 201       5.956  16.302 -11.594  1.00  0.86           C  
ATOM   1577  C   VAL A 201       6.422  15.736 -10.254  1.00  0.86           C  
ATOM   1578  CB  VAL A 201       5.865  15.175 -12.647  1.00  0.86           C  
ATOM   1579  O   VAL A 201       5.602  15.396  -9.398  1.00  0.86           O  
ATOM   1580  CG1 VAL A 201       5.047  14.001 -12.112  1.00  0.86           C  
ATOM   1581  CG2 VAL A 201       5.259  15.706 -13.945  1.00  0.86           C  
ATOM   1582  N   GLY A 202       7.774  15.901  -9.971  1.00  0.82           N  
ATOM   1583  CA  GLY A 202       8.307  15.446  -8.697  1.00  0.82           C  
ATOM   1584  C   GLY A 202       8.316  13.935  -8.559  1.00  0.82           C  
ATOM   1585  O   GLY A 202       7.864  13.396  -7.547  1.00  0.82           O  
ATOM   1586  N   THR A 203       8.937  13.179  -9.485  1.00  0.82           N  
ATOM   1587  CA  THR A 203       8.947  11.721  -9.482  1.00  0.82           C  
ATOM   1588  C   THR A 203      10.044  11.189  -8.565  1.00  0.82           C  
ATOM   1589  CB  THR A 203       9.146  11.161 -10.903  1.00  0.82           C  
ATOM   1590  O   THR A 203       9.995  10.035  -8.133  1.00  0.82           O  
ATOM   1591  CG2 THR A 203       8.012  11.593 -11.828  1.00  0.82           C  
ATOM   1592  OG1 THR A 203      10.388  11.642 -11.431  1.00  0.82           O  
ATOM   1593  N   GLY A 204      10.940  12.039  -8.149  1.00  0.88           N  
ATOM   1594  CA  GLY A 204      12.155  11.609  -7.475  1.00  0.88           C  
ATOM   1595  C   GLY A 204      13.210  11.079  -8.427  1.00  0.88           C  
ATOM   1596  O   GLY A 204      14.407  11.263  -8.200  1.00  0.88           O  
ATOM   1597  N   LEU A 205      12.779  10.466  -9.524  1.00  0.93           N  
ATOM   1598  CA  LEU A 205      13.699   9.870 -10.488  1.00  0.93           C  
ATOM   1599  C   LEU A 205      14.387  10.947 -11.320  1.00  0.93           C  
ATOM   1600  CB  LEU A 205      12.957   8.896 -11.405  1.00  0.93           C  
ATOM   1601  O   LEU A 205      15.544  10.789 -11.714  1.00  0.93           O  
ATOM   1602  CG  LEU A 205      12.560   7.553 -10.790  1.00  0.93           C  
ATOM   1603  CD1 LEU A 205      11.664   6.774 -11.748  1.00  0.93           C  
ATOM   1604  CD2 LEU A 205      13.800   6.742 -10.430  1.00  0.93           C  
ATOM   1605  N   TYR A 206      13.582  12.002 -11.573  1.00  0.94           N  
ATOM   1606  CA  TYR A 206      14.206  13.130 -12.256  1.00  0.94           C  
ATOM   1607  C   TYR A 206      15.464  13.583 -11.525  1.00  0.94           C  
ATOM   1608  CB  TYR A 206      13.222  14.298 -12.374  1.00  0.94           C  
ATOM   1609  O   TYR A 206      16.539  13.674 -12.123  1.00  0.94           O  
ATOM   1610  CG  TYR A 206      13.821  15.535 -12.998  1.00  0.94           C  
ATOM   1611  CD1 TYR A 206      14.473  16.487 -12.217  1.00  0.94           C  
ATOM   1612  CD2 TYR A 206      13.735  15.756 -14.368  1.00  0.94           C  
ATOM   1613  CE1 TYR A 206      15.024  17.630 -12.787  1.00  0.94           C  
ATOM   1614  CE2 TYR A 206      14.282  16.895 -14.949  1.00  0.94           C  
ATOM   1615  OH  TYR A 206      15.469  18.954 -14.721  1.00  0.94           O  
ATOM   1616  CZ  TYR A 206      14.925  17.824 -14.152  1.00  0.94           C  
ATOM   1617  N   ASP A 207      15.376  13.840 -10.258  1.00  0.93           N  
ATOM   1618  CA  ASP A 207      16.483  14.349  -9.455  1.00  0.93           C  
ATOM   1619  C   ASP A 207      17.589  13.305  -9.320  1.00  0.93           C  
ATOM   1620  CB  ASP A 207      15.990  14.776  -8.071  1.00  0.93           C  
ATOM   1621  O   ASP A 207      18.775  13.636  -9.393  1.00  0.93           O  
ATOM   1622  CG  ASP A 207      15.067  15.981  -8.116  1.00  0.93           C  
ATOM   1623  OD1 ASP A 207      15.251  16.859  -8.986  1.00  0.93           O  
ATOM   1624  OD2 ASP A 207      14.149  16.055  -7.270  1.00  0.93           O  
ATOM   1625  N   ASP A 208      17.188  12.033  -9.180  1.00  0.94           N  
ATOM   1626  CA  ASP A 208      18.162  10.954  -9.045  1.00  0.94           C  
ATOM   1627  C   ASP A 208      19.018  10.825 -10.303  1.00  0.94           C  
ATOM   1628  CB  ASP A 208      17.457   9.628  -8.750  1.00  0.94           C  
ATOM   1629  O   ASP A 208      20.247  10.781 -10.222  1.00  0.94           O  
ATOM   1630  CG  ASP A 208      16.954   9.529  -7.321  1.00  0.94           C  
ATOM   1631  OD1 ASP A 208      17.296  10.400  -6.492  1.00  0.94           O  
ATOM   1632  OD2 ASP A 208      16.212   8.569  -7.020  1.00  0.94           O  
ATOM   1633  N   ILE A 209      18.368  10.858 -11.410  1.00  0.97           N  
ATOM   1634  CA  ILE A 209      19.066  10.620 -12.669  1.00  0.97           C  
ATOM   1635  C   ILE A 209      19.898  11.845 -13.039  1.00  0.97           C  
ATOM   1636  CB  ILE A 209      18.077  10.280 -13.807  1.00  0.97           C  
ATOM   1637  O   ILE A 209      21.076  11.723 -13.383  1.00  0.97           O  
ATOM   1638  CG1 ILE A 209      17.378   8.945 -13.526  1.00  0.97           C  
ATOM   1639  CG2 ILE A 209      18.799  10.246 -15.157  1.00  0.97           C  
ATOM   1640  CD1 ILE A 209      16.148   8.696 -14.389  1.00  0.97           C  
ATOM   1641  N   LEU A 210      19.309  13.013 -12.964  1.00  0.96           N  
ATOM   1642  CA  LEU A 210      20.046  14.236 -13.264  1.00  0.96           C  
ATOM   1643  C   LEU A 210      21.219  14.412 -12.306  1.00  0.96           C  
ATOM   1644  CB  LEU A 210      19.120  15.452 -13.185  1.00  0.96           C  
ATOM   1645  O   LEU A 210      22.309  14.813 -12.720  1.00  0.96           O  
ATOM   1646  CG  LEU A 210      19.677  16.765 -13.738  1.00  0.96           C  
ATOM   1647  CD1 LEU A 210      20.056  16.604 -15.206  1.00  0.96           C  
ATOM   1648  CD2 LEU A 210      18.666  17.892 -13.561  1.00  0.96           C  
ATOM   1649  N   GLY A 211      20.964  14.199 -10.969  1.00  0.96           N  
ATOM   1650  CA  GLY A 211      22.043  14.230  -9.995  1.00  0.96           C  
ATOM   1651  C   GLY A 211      23.176  13.278 -10.329  1.00  0.96           C  
ATOM   1652  O   GLY A 211      24.350  13.636 -10.209  1.00  0.96           O  
ATOM   1653  N   LEU A 212      22.840  12.095 -10.760  1.00  0.97           N  
ATOM   1654  CA  LEU A 212      23.816  11.097 -11.183  1.00  0.97           C  
ATOM   1655  C   LEU A 212      24.636  11.605 -12.365  1.00  0.97           C  
ATOM   1656  CB  LEU A 212      23.116   9.788 -11.557  1.00  0.97           C  
ATOM   1657  O   LEU A 212      25.867  11.531 -12.350  1.00  0.97           O  
ATOM   1658  CG  LEU A 212      23.996   8.703 -12.181  1.00  0.97           C  
ATOM   1659  CD1 LEU A 212      25.058   8.245 -11.188  1.00  0.97           C  
ATOM   1660  CD2 LEU A 212      23.145   7.525 -12.644  1.00  0.97           C  
ATOM   1661  N   MET A 213      24.042  12.153 -13.386  1.00  0.98           N  
ATOM   1662  CA  MET A 213      24.723  12.658 -14.575  1.00  0.98           C  
ATOM   1663  C   MET A 213      25.605  13.853 -14.231  1.00  0.98           C  
ATOM   1664  CB  MET A 213      23.708  13.050 -15.651  1.00  0.98           C  
ATOM   1665  O   MET A 213      26.731  13.961 -14.721  1.00  0.98           O  
ATOM   1666  CG  MET A 213      23.011  11.863 -16.296  1.00  0.98           C  
ATOM   1667  SD  MET A 213      22.146  12.316 -17.850  1.00  0.98           S  
ATOM   1668  CE  MET A 213      22.660  10.941 -18.915  1.00  0.98           C  
ATOM   1669  N   ARG A 214      25.186  14.691 -13.366  1.00  0.98           N  
ATOM   1670  CA  ARG A 214      25.948  15.865 -12.952  1.00  0.98           C  
ATOM   1671  C   ARG A 214      27.218  15.461 -12.211  1.00  0.98           C  
ATOM   1672  CB  ARG A 214      25.094  16.777 -12.068  1.00  0.98           C  
ATOM   1673  O   ARG A 214      28.263  16.095 -12.368  1.00  0.98           O  
ATOM   1674  CG  ARG A 214      24.087  17.615 -12.839  1.00  0.98           C  
ATOM   1675  CD  ARG A 214      23.316  18.556 -11.923  1.00  0.98           C  
ATOM   1676  NE  ARG A 214      22.325  19.334 -12.660  1.00  0.98           N  
ATOM   1677  NH1 ARG A 214      21.496  20.425 -10.801  1.00  0.98           N  
ATOM   1678  NH2 ARG A 214      20.621  20.859 -12.875  1.00  0.98           N  
ATOM   1679  CZ  ARG A 214      21.483  20.204 -12.110  1.00  0.98           C  
ATOM   1680  N   ARG A 215      27.195  14.494 -11.406  1.00  0.98           N  
ATOM   1681  CA  ARG A 215      28.373  13.999 -10.701  1.00  0.98           C  
ATOM   1682  C   ARG A 215      29.472  13.602 -11.682  1.00  0.98           C  
ATOM   1683  CB  ARG A 215      28.008  12.807  -9.814  1.00  0.98           C  
ATOM   1684  O   ARG A 215      30.654  13.610 -11.335  1.00  0.98           O  
ATOM   1685  CG  ARG A 215      27.274  13.191  -8.539  1.00  0.98           C  
ATOM   1686  CD  ARG A 215      27.245  12.044  -7.538  1.00  0.98           C  
ATOM   1687  NE  ARG A 215      26.524  10.888  -8.065  1.00  0.98           N  
ATOM   1688  NH1 ARG A 215      24.517  11.416  -7.050  1.00  0.98           N  
ATOM   1689  NH2 ARG A 215      24.689   9.537  -8.351  1.00  0.98           N  
ATOM   1690  CZ  ARG A 215      25.245  10.616  -7.821  1.00  0.98           C  
ATOM   1691  N   TYR A 216      29.030  13.308 -12.858  1.00  0.98           N  
ATOM   1692  CA  TYR A 216      29.994  12.939 -13.888  1.00  0.98           C  
ATOM   1693  C   TYR A 216      30.181  14.071 -14.891  1.00  0.98           C  
ATOM   1694  CB  TYR A 216      29.545  11.667 -14.614  1.00  0.98           C  
ATOM   1695  O   TYR A 216      30.609  13.840 -16.024  1.00  0.98           O  
ATOM   1696  CG  TYR A 216      29.714  10.409 -13.796  1.00  0.98           C  
ATOM   1697  CD1 TYR A 216      30.851   9.616 -13.930  1.00  0.98           C  
ATOM   1698  CD2 TYR A 216      28.737  10.012 -12.890  1.00  0.98           C  
ATOM   1699  CE1 TYR A 216      31.010   8.455 -13.180  1.00  0.98           C  
ATOM   1700  CE2 TYR A 216      28.886   8.853 -12.135  1.00  0.98           C  
ATOM   1701  OH  TYR A 216      30.176   6.935 -11.541  1.00  0.98           O  
ATOM   1702  CZ  TYR A 216      30.024   8.083 -12.286  1.00  0.98           C  
ATOM   1703  N   HIS A 217      29.721  15.231 -14.555  1.00  0.98           N  
ATOM   1704  CA  HIS A 217      29.874  16.463 -15.320  1.00  0.98           C  
ATOM   1705  C   HIS A 217      29.220  16.344 -16.693  1.00  0.98           C  
ATOM   1706  CB  HIS A 217      31.353  16.820 -15.472  1.00  0.98           C  
ATOM   1707  O   HIS A 217      29.806  16.745 -17.701  1.00  0.98           O  
ATOM   1708  CG  HIS A 217      32.095  16.872 -14.174  1.00  0.98           C  
ATOM   1709  CD2 HIS A 217      33.084  16.090 -13.684  1.00  0.98           C  
ATOM   1710  ND1 HIS A 217      31.837  17.821 -13.208  1.00  0.98           N  
ATOM   1711  CE1 HIS A 217      32.640  17.618 -12.177  1.00  0.98           C  
ATOM   1712  NE2 HIS A 217      33.407  16.574 -12.440  1.00  0.98           N  
ATOM   1713  N   LEU A 218      28.119  15.607 -16.718  1.00  0.98           N  
ATOM   1714  CA  LEU A 218      27.373  15.414 -17.956  1.00  0.98           C  
ATOM   1715  C   LEU A 218      26.020  16.115 -17.890  1.00  0.98           C  
ATOM   1716  CB  LEU A 218      27.175  13.922 -18.236  1.00  0.98           C  
ATOM   1717  O   LEU A 218      25.451  16.274 -16.808  1.00  0.98           O  
ATOM   1718  CG  LEU A 218      28.446  13.082 -18.365  1.00  0.98           C  
ATOM   1719  CD1 LEU A 218      28.122  11.601 -18.196  1.00  0.98           C  
ATOM   1720  CD2 LEU A 218      29.123  13.338 -19.707  1.00  0.98           C  
ATOM   1721  N   THR A 219      25.540  16.558 -19.056  1.00  0.97           N  
ATOM   1722  CA  THR A 219      24.199  17.107 -19.223  1.00  0.97           C  
ATOM   1723  C   THR A 219      23.466  16.406 -20.363  1.00  0.97           C  
ATOM   1724  CB  THR A 219      24.245  18.622 -19.493  1.00  0.97           C  
ATOM   1725  O   THR A 219      23.910  16.447 -21.512  1.00  0.97           O  
ATOM   1726  CG2 THR A 219      22.841  19.217 -19.529  1.00  0.97           C  
ATOM   1727  OG1 THR A 219      24.997  19.264 -18.455  1.00  0.97           O  
ATOM   1728  N   PRO A 220      22.355  15.722 -19.988  1.00  0.97           N  
ATOM   1729  CA  PRO A 220      21.650  15.035 -21.073  1.00  0.97           C  
ATOM   1730  C   PRO A 220      20.996  16.002 -22.057  1.00  0.97           C  
ATOM   1731  CB  PRO A 220      20.593  14.207 -20.337  1.00  0.97           C  
ATOM   1732  O   PRO A 220      20.619  17.114 -21.678  1.00  0.97           O  
ATOM   1733  CG  PRO A 220      20.283  14.991 -19.104  1.00  0.97           C  
ATOM   1734  CD  PRO A 220      21.545  15.655 -18.631  1.00  0.97           C  
ATOM   1735  N   VAL A 221      20.927  15.637 -23.344  1.00  0.97           N  
ATOM   1736  CA  VAL A 221      20.166  16.384 -24.339  1.00  0.97           C  
ATOM   1737  C   VAL A 221      18.702  15.951 -24.304  1.00  0.97           C  
ATOM   1738  CB  VAL A 221      20.745  16.190 -25.759  1.00  0.97           C  
ATOM   1739  O   VAL A 221      18.330  14.949 -24.919  1.00  0.97           O  
ATOM   1740  CG1 VAL A 221      19.983  17.041 -26.774  1.00  0.97           C  
ATOM   1741  CG2 VAL A 221      22.233  16.534 -25.779  1.00  0.97           C  
ATOM   1742  N   ILE A 222      17.882  16.712 -23.561  1.00  0.98           N  
ATOM   1743  CA  ILE A 222      16.487  16.350 -23.338  1.00  0.98           C  
ATOM   1744  C   ILE A 222      15.635  16.831 -24.510  1.00  0.98           C  
ATOM   1745  CB  ILE A 222      15.955  16.938 -22.012  1.00  0.98           C  
ATOM   1746  O   ILE A 222      15.528  18.035 -24.755  1.00  0.98           O  
ATOM   1747  CG1 ILE A 222      16.785  16.426 -20.829  1.00  0.98           C  
ATOM   1748  CG2 ILE A 222      14.472  16.601 -21.827  1.00  0.98           C  
ATOM   1749  CD1 ILE A 222      16.482  17.125 -19.511  1.00  0.98           C  
ATOM   1750  N   THR A 223      14.978  15.924 -25.227  1.00  0.98           N  
ATOM   1751  CA  THR A 223      14.179  16.287 -26.392  1.00  0.98           C  
ATOM   1752  C   THR A 223      12.691  16.109 -26.104  1.00  0.98           C  
ATOM   1753  CB  THR A 223      14.571  15.447 -27.621  1.00  0.98           C  
ATOM   1754  O   THR A 223      11.847  16.680 -26.798  1.00  0.98           O  
ATOM   1755  CG2 THR A 223      15.986  15.777 -28.086  1.00  0.98           C  
ATOM   1756  OG1 THR A 223      14.504  14.056 -27.283  1.00  0.98           O  
ATOM   1757  N   GLN A 224      12.412  15.284 -25.049  1.00  0.97           N  
ATOM   1758  CA  GLN A 224      11.047  15.074 -24.580  1.00  0.97           C  
ATOM   1759  C   GLN A 224      10.981  15.079 -23.056  1.00  0.97           C  
ATOM   1760  CB  GLN A 224      10.487  13.759 -25.125  1.00  0.97           C  
ATOM   1761  O   GLN A 224      11.803  14.444 -22.392  1.00  0.97           O  
ATOM   1762  CG  GLN A 224      10.479  13.678 -26.646  1.00  0.97           C  
ATOM   1763  CD  GLN A 224       9.502  14.650 -27.280  1.00  0.97           C  
ATOM   1764  NE2 GLN A 224       9.816  15.102 -28.489  1.00  0.97           N  
ATOM   1765  OE1 GLN A 224       8.472  14.991 -26.688  1.00  0.97           O  
ATOM   1766  N   GLU A 225       9.952  15.787 -22.558  1.00  0.97           N  
ATOM   1767  CA  GLU A 225       9.667  15.768 -21.126  1.00  0.97           C  
ATOM   1768  C   GLU A 225       8.265  15.236 -20.849  1.00  0.97           C  
ATOM   1769  CB  GLU A 225       9.826  17.168 -20.528  1.00  0.97           C  
ATOM   1770  O   GLU A 225       7.281  15.760 -21.376  1.00  0.97           O  
ATOM   1771  CG  GLU A 225      11.255  17.691 -20.556  1.00  0.97           C  
ATOM   1772  CD  GLU A 225      11.393  19.094 -19.988  1.00  0.97           C  
ATOM   1773  OE1 GLU A 225      12.522  19.494 -19.624  1.00  0.97           O  
ATOM   1774  OE2 GLU A 225      10.362  19.800 -19.906  1.00  0.97           O  
ATOM   1775  N   VAL A 226       8.234  14.192 -20.005  1.00  0.96           N  
ATOM   1776  CA  VAL A 226       6.933  13.579 -19.761  1.00  0.96           C  
ATOM   1777  C   VAL A 226       6.746  13.342 -18.264  1.00  0.96           C  
ATOM   1778  CB  VAL A 226       6.778  12.250 -20.534  1.00  0.96           C  
ATOM   1779  O   VAL A 226       7.706  13.413 -17.493  1.00  0.96           O  
ATOM   1780  CG1 VAL A 226       6.860  12.490 -22.041  1.00  0.96           C  
ATOM   1781  CG2 VAL A 226       7.841  11.248 -20.090  1.00  0.96           C  
ATOM   1782  N   GLY A 227       5.507  13.036 -17.855  1.00  0.91           N  
ATOM   1783  CA  GLY A 227       5.177  12.976 -16.440  1.00  0.91           C  
ATOM   1784  C   GLY A 227       5.198  11.565 -15.882  1.00  0.91           C  
ATOM   1785  O   GLY A 227       5.286  11.374 -14.667  1.00  0.91           O  
ATOM   1786  N   GLU A 228       5.218  10.559 -16.763  1.00  0.92           N  
ATOM   1787  CA  GLU A 228       5.074   9.197 -16.257  1.00  0.92           C  
ATOM   1788  C   GLU A 228       6.053   8.248 -16.943  1.00  0.92           C  
ATOM   1789  CB  GLU A 228       3.639   8.701 -16.448  1.00  0.92           C  
ATOM   1790  O   GLU A 228       6.352   8.406 -18.129  1.00  0.92           O  
ATOM   1791  CG  GLU A 228       2.597   9.541 -15.725  1.00  0.92           C  
ATOM   1792  CD  GLU A 228       2.560   9.291 -14.225  1.00  0.92           C  
ATOM   1793  OE1 GLU A 228       1.990  10.124 -13.485  1.00  0.92           O  
ATOM   1794  OE2 GLU A 228       3.108   8.255 -13.787  1.00  0.92           O  
ATOM   1795  N   ALA A 229       6.497   7.258 -16.269  1.00  0.94           N  
ATOM   1796  CA  ALA A 229       7.474   6.289 -16.756  1.00  0.94           C  
ATOM   1797  C   ALA A 229       6.921   5.498 -17.938  1.00  0.94           C  
ATOM   1798  CB  ALA A 229       7.888   5.340 -15.634  1.00  0.94           C  
ATOM   1799  O   ALA A 229       7.636   5.237 -18.908  1.00  0.94           O  
ATOM   1800  N   MET A 230       5.659   5.161 -17.877  1.00  0.95           N  
ATOM   1801  CA  MET A 230       5.081   4.373 -18.962  1.00  0.95           C  
ATOM   1802  C   MET A 230       5.095   5.157 -20.271  1.00  0.95           C  
ATOM   1803  CB  MET A 230       3.650   3.954 -18.619  1.00  0.95           C  
ATOM   1804  O   MET A 230       5.289   4.580 -21.342  1.00  0.95           O  
ATOM   1805  CG  MET A 230       3.569   2.835 -17.594  1.00  0.95           C  
ATOM   1806  SD  MET A 230       4.566   1.370 -18.071  1.00  0.95           S  
ATOM   1807  CE  MET A 230       3.669   0.842 -19.557  1.00  0.95           C  
ATOM   1808  N   THR A 231       4.839   6.450 -20.183  1.00  0.96           N  
ATOM   1809  CA  THR A 231       4.926   7.290 -21.373  1.00  0.96           C  
ATOM   1810  C   THR A 231       6.354   7.321 -21.910  1.00  0.96           C  
ATOM   1811  CB  THR A 231       4.453   8.725 -21.078  1.00  0.96           C  
ATOM   1812  O   THR A 231       6.569   7.239 -23.121  1.00  0.96           O  
ATOM   1813  CG2 THR A 231       4.457   9.576 -22.344  1.00  0.96           C  
ATOM   1814  OG1 THR A 231       3.122   8.685 -20.548  1.00  0.96           O  
ATOM   1815  N   ILE A 232       7.318   7.356 -21.030  1.00  0.97           N  
ATOM   1816  CA  ILE A 232       8.721   7.312 -21.428  1.00  0.97           C  
ATOM   1817  C   ILE A 232       9.007   6.008 -22.168  1.00  0.97           C  
ATOM   1818  CB  ILE A 232       9.659   7.454 -20.208  1.00  0.97           C  
ATOM   1819  O   ILE A 232       9.602   6.018 -23.248  1.00  0.97           O  
ATOM   1820  CG1 ILE A 232       9.580   8.873 -19.635  1.00  0.97           C  
ATOM   1821  CG2 ILE A 232      11.098   7.096 -20.590  1.00  0.97           C  
ATOM   1822  CD1 ILE A 232      10.361   9.063 -18.342  1.00  0.97           C  
ATOM   1823  N   ILE A 233       8.501   4.948 -21.629  1.00  0.97           N  
ATOM   1824  CA  ILE A 233       8.713   3.638 -22.236  1.00  0.97           C  
ATOM   1825  C   ILE A 233       8.108   3.616 -23.638  1.00  0.97           C  
ATOM   1826  CB  ILE A 233       8.105   2.511 -21.372  1.00  0.97           C  
ATOM   1827  O   ILE A 233       8.740   3.144 -24.586  1.00  0.97           O  
ATOM   1828  CG1 ILE A 233       8.900   2.347 -20.071  1.00  0.97           C  
ATOM   1829  CG2 ILE A 233       8.060   1.195 -22.155  1.00  0.97           C  
ATOM   1830  CD1 ILE A 233       8.224   1.453 -19.041  1.00  0.97           C  
ATOM   1831  N   GLY A 234       6.940   4.141 -23.836  1.00  0.97           N  
ATOM   1832  CA  GLY A 234       6.283   4.213 -25.132  1.00  0.97           C  
ATOM   1833  C   GLY A 234       7.046   5.051 -26.141  1.00  0.97           C  
ATOM   1834  O   GLY A 234       7.232   4.636 -27.286  1.00  0.97           O  
ATOM   1835  N   LEU A 235       7.547   6.177 -25.719  1.00  0.98           N  
ATOM   1836  CA  LEU A 235       8.237   7.094 -26.620  1.00  0.98           C  
ATOM   1837  C   LEU A 235       9.610   6.551 -27.002  1.00  0.98           C  
ATOM   1838  CB  LEU A 235       8.383   8.473 -25.971  1.00  0.98           C  
ATOM   1839  O   LEU A 235      10.033   6.677 -28.153  1.00  0.98           O  
ATOM   1840  CG  LEU A 235       7.092   9.268 -25.771  1.00  0.98           C  
ATOM   1841  CD1 LEU A 235       7.383  10.579 -25.049  1.00  0.98           C  
ATOM   1842  CD2 LEU A 235       6.411   9.529 -27.110  1.00  0.98           C  
ATOM   1843  N   VAL A 236      10.293   5.926 -26.054  1.00  0.98           N  
ATOM   1844  CA  VAL A 236      11.578   5.312 -26.374  1.00  0.98           C  
ATOM   1845  C   VAL A 236      11.371   4.165 -27.361  1.00  0.98           C  
ATOM   1846  CB  VAL A 236      12.294   4.801 -25.104  1.00  0.98           C  
ATOM   1847  O   VAL A 236      12.124   4.026 -28.327  1.00  0.98           O  
ATOM   1848  CG1 VAL A 236      13.503   3.943 -25.475  1.00  0.98           C  
ATOM   1849  CG2 VAL A 236      12.718   5.974 -24.222  1.00  0.98           C  
ATOM   1850  N   SER A 237      10.334   3.396 -27.114  1.00  0.96           N  
ATOM   1851  CA  SER A 237      10.027   2.281 -28.004  1.00  0.96           C  
ATOM   1852  C   SER A 237       9.717   2.770 -29.415  1.00  0.96           C  
ATOM   1853  CB  SER A 237       8.846   1.473 -27.465  1.00  0.96           C  
ATOM   1854  O   SER A 237       9.887   2.029 -30.385  1.00  0.96           O  
ATOM   1855  OG  SER A 237       7.646   2.224 -27.541  1.00  0.96           O  
ATOM   1856  N   ALA A 238       9.292   4.017 -29.502  1.00  0.96           N  
ATOM   1857  CA  ALA A 238       8.958   4.617 -30.791  1.00  0.96           C  
ATOM   1858  C   ALA A 238      10.190   5.235 -31.445  1.00  0.96           C  
ATOM   1859  CB  ALA A 238       7.865   5.669 -30.620  1.00  0.96           C  
ATOM   1860  O   ALA A 238      10.087   5.882 -32.490  1.00  0.96           O  
ATOM   1861  N   GLY A 239      11.299   5.209 -30.757  1.00  0.96           N  
ATOM   1862  CA  GLY A 239      12.549   5.643 -31.359  1.00  0.96           C  
ATOM   1863  C   GLY A 239      12.856   7.107 -31.107  1.00  0.96           C  
ATOM   1864  O   GLY A 239      13.661   7.709 -31.821  1.00  0.96           O  
ATOM   1865  N   LEU A 240      12.223   7.702 -30.187  1.00  0.98           N  
ATOM   1866  CA  LEU A 240      12.382   9.137 -29.972  1.00  0.98           C  
ATOM   1867  C   LEU A 240      13.606   9.424 -29.109  1.00  0.98           C  
ATOM   1868  CB  LEU A 240      11.130   9.722 -29.313  1.00  0.98           C  
ATOM   1869  O   LEU A 240      13.895  10.583 -28.801  1.00  0.98           O  
ATOM   1870  CG  LEU A 240      10.003  10.145 -30.256  1.00  0.98           C  
ATOM   1871  CD1 LEU A 240       9.341   8.918 -30.875  1.00  0.98           C  
ATOM   1872  CD2 LEU A 240       8.976  10.996 -29.516  1.00  0.98           C  
ATOM   1873  N   GLY A 241      14.310   8.470 -28.707  1.00  0.98           N  
ATOM   1874  CA  GLY A 241      15.525   8.666 -27.931  1.00  0.98           C  
ATOM   1875  C   GLY A 241      15.782   7.551 -26.935  1.00  0.98           C  
ATOM   1876  O   GLY A 241      15.364   6.411 -27.149  1.00  0.98           O  
ATOM   1877  N   VAL A 242      16.636   7.850 -25.909  1.00  0.98           N  
ATOM   1878  CA  VAL A 242      16.968   6.901 -24.851  1.00  0.98           C  
ATOM   1879  C   VAL A 242      16.503   7.446 -23.503  1.00  0.98           C  
ATOM   1880  CB  VAL A 242      18.483   6.602 -24.812  1.00  0.98           C  
ATOM   1881  O   VAL A 242      16.082   8.601 -23.405  1.00  0.98           O  
ATOM   1882  CG1 VAL A 242      18.976   6.130 -26.179  1.00  0.98           C  
ATOM   1883  CG2 VAL A 242      19.259   7.838 -24.359  1.00  0.98           C  
ATOM   1884  N   SER A 243      16.456   6.536 -22.523  1.00  0.98           N  
ATOM   1885  CA  SER A 243      16.137   6.964 -21.165  1.00  0.98           C  
ATOM   1886  C   SER A 243      16.853   6.102 -20.131  1.00  0.98           C  
ATOM   1887  CB  SER A 243      14.627   6.912 -20.927  1.00  0.98           C  
ATOM   1888  O   SER A 243      17.527   5.132 -20.483  1.00  0.98           O  
ATOM   1889  OG  SER A 243      14.281   7.605 -19.740  1.00  0.98           O  
ATOM   1890  N   ILE A 244      16.826   6.550 -18.929  1.00  0.98           N  
ATOM   1891  CA  ILE A 244      17.334   5.829 -17.767  1.00  0.98           C  
ATOM   1892  C   ILE A 244      16.202   5.597 -16.768  1.00  0.98           C  
ATOM   1893  CB  ILE A 244      18.496   6.591 -17.092  1.00  0.98           C  
ATOM   1894  O   ILE A 244      15.536   6.545 -16.345  1.00  0.98           O  
ATOM   1895  CG1 ILE A 244      19.654   6.781 -18.079  1.00  0.98           C  
ATOM   1896  CG2 ILE A 244      18.966   5.856 -15.833  1.00  0.98           C  
ATOM   1897  CD1 ILE A 244      20.788   7.644 -17.544  1.00  0.98           C  
ATOM   1898  N   LEU A 245      15.971   4.313 -16.407  1.00  0.97           N  
ATOM   1899  CA  LEU A 245      14.940   3.932 -15.448  1.00  0.97           C  
ATOM   1900  C   LEU A 245      15.451   2.852 -14.500  1.00  0.97           C  
ATOM   1901  CB  LEU A 245      13.687   3.436 -16.176  1.00  0.97           C  
ATOM   1902  O   LEU A 245      16.431   2.168 -14.802  1.00  0.97           O  
ATOM   1903  CG  LEU A 245      12.975   4.453 -17.068  1.00  0.97           C  
ATOM   1904  CD1 LEU A 245      11.833   3.785 -17.827  1.00  0.97           C  
ATOM   1905  CD2 LEU A 245      12.458   5.624 -16.238  1.00  0.97           C  
ATOM   1906  N   PRO A 246      14.752   2.713 -13.361  1.00  0.97           N  
ATOM   1907  CA  PRO A 246      15.138   1.633 -12.450  1.00  0.97           C  
ATOM   1908  C   PRO A 246      14.957   0.248 -13.066  1.00  0.97           C  
ATOM   1909  CB  PRO A 246      14.200   1.827 -11.256  1.00  0.97           C  
ATOM   1910  O   PRO A 246      14.068   0.050 -13.898  1.00  0.97           O  
ATOM   1911  CG  PRO A 246      13.844   3.279 -11.281  1.00  0.97           C  
ATOM   1912  CD  PRO A 246      13.730   3.717 -12.713  1.00  0.97           C  
ATOM   1913  N   ALA A 247      15.723  -0.699 -12.670  1.00  0.97           N  
ATOM   1914  CA  ALA A 247      15.762  -2.060 -13.200  1.00  0.97           C  
ATOM   1915  C   ALA A 247      14.398  -2.734 -13.082  1.00  0.97           C  
ATOM   1916  CB  ALA A 247      16.824  -2.883 -12.475  1.00  0.97           C  
ATOM   1917  O   ALA A 247      14.090  -3.662 -13.833  1.00  0.97           O  
ATOM   1918  N   SER A 248      13.602  -2.326 -12.124  1.00  0.96           N  
ATOM   1919  CA  SER A 248      12.285  -2.923 -11.926  1.00  0.96           C  
ATOM   1920  C   SER A 248      11.421  -2.781 -13.175  1.00  0.96           C  
ATOM   1921  CB  SER A 248      11.579  -2.281 -10.732  1.00  0.96           C  
ATOM   1922  O   SER A 248      10.547  -3.613 -13.428  1.00  0.96           O  
ATOM   1923  OG  SER A 248      11.504  -0.874 -10.889  1.00  0.96           O  
ATOM   1924  N   PHE A 249      11.661  -1.827 -14.005  1.00  0.96           N  
ATOM   1925  CA  PHE A 249      10.864  -1.603 -15.205  1.00  0.96           C  
ATOM   1926  C   PHE A 249      11.240  -2.595 -16.299  1.00  0.96           C  
ATOM   1927  CB  PHE A 249      11.045  -0.169 -15.712  1.00  0.96           C  
ATOM   1928  O   PHE A 249      10.566  -2.678 -17.327  1.00  0.96           O  
ATOM   1929  CG  PHE A 249      10.189   0.841 -14.995  1.00  0.96           C  
ATOM   1930  CD1 PHE A 249       8.819   0.895 -15.217  1.00  0.96           C  
ATOM   1931  CD2 PHE A 249      10.757   1.737 -14.099  1.00  0.96           C  
ATOM   1932  CE1 PHE A 249       8.025   1.829 -14.555  1.00  0.96           C  
ATOM   1933  CE2 PHE A 249       9.970   2.673 -13.433  1.00  0.96           C  
ATOM   1934  CZ  PHE A 249       8.604   2.718 -13.664  1.00  0.96           C  
ATOM   1935  N   LYS A 250      12.338  -3.290 -16.154  1.00  0.95           N  
ATOM   1936  CA  LYS A 250      12.771  -4.278 -17.138  1.00  0.95           C  
ATOM   1937  C   LYS A 250      11.722  -5.371 -17.319  1.00  0.95           C  
ATOM   1938  CB  LYS A 250      14.107  -4.898 -16.724  1.00  0.95           C  
ATOM   1939  O   LYS A 250      11.733  -6.091 -18.319  1.00  0.95           O  
ATOM   1940  CG  LYS A 250      14.641  -5.930 -17.707  1.00  0.95           C  
ATOM   1941  CD  LYS A 250      15.933  -6.562 -17.206  1.00  0.95           C  
ATOM   1942  CE  LYS A 250      16.450  -7.620 -18.172  1.00  0.95           C  
ATOM   1943  NZ  LYS A 250      17.704  -8.260 -17.673  1.00  0.95           N  
ATOM   1944  N   ARG A 251      10.820  -5.436 -16.398  1.00  0.93           N  
ATOM   1945  CA  ARG A 251       9.747  -6.422 -16.480  1.00  0.93           C  
ATOM   1946  C   ARG A 251       8.744  -6.051 -17.567  1.00  0.93           C  
ATOM   1947  CB  ARG A 251       9.035  -6.555 -15.132  1.00  0.93           C  
ATOM   1948  O   ARG A 251       7.913  -6.873 -17.959  1.00  0.93           O  
ATOM   1949  CG  ARG A 251       9.888  -7.188 -14.044  1.00  0.93           C  
ATOM   1950  CD  ARG A 251       9.097  -7.404 -12.762  1.00  0.93           C  
ATOM   1951  NE  ARG A 251       9.855  -8.182 -11.785  1.00  0.93           N  
ATOM   1952  NH1 ARG A 251       8.015  -8.771 -10.518  1.00  0.93           N  
ATOM   1953  NH2 ARG A 251      10.106  -9.492  -9.916  1.00  0.93           N  
ATOM   1954  CZ  ARG A 251       9.323  -8.813 -10.742  1.00  0.93           C  
ATOM   1955  N   VAL A 252       8.818  -4.793 -17.921  1.00  0.91           N  
ATOM   1956  CA  VAL A 252       8.037  -4.368 -19.078  1.00  0.91           C  
ATOM   1957  C   VAL A 252       8.835  -4.608 -20.357  1.00  0.91           C  
ATOM   1958  CB  VAL A 252       7.631  -2.881 -18.973  1.00  0.91           C  
ATOM   1959  O   VAL A 252       9.817  -3.911 -20.623  1.00  0.91           O  
ATOM   1960  CG1 VAL A 252       6.787  -2.465 -20.177  1.00  0.91           C  
ATOM   1961  CG2 VAL A 252       6.874  -2.624 -17.672  1.00  0.91           C  
ATOM   1962  N   GLN A 253       8.446  -5.682 -21.092  1.00  0.89           N  
ATOM   1963  CA  GLN A 253       9.214  -6.065 -22.272  1.00  0.89           C  
ATOM   1964  C   GLN A 253       8.479  -5.684 -23.554  1.00  0.89           C  
ATOM   1965  CB  GLN A 253       9.504  -7.567 -22.259  1.00  0.89           C  
ATOM   1966  O   GLN A 253       7.345  -6.115 -23.777  1.00  0.89           O  
ATOM   1967  CG  GLN A 253      10.327  -8.024 -21.063  1.00  0.89           C  
ATOM   1968  CD  GLN A 253      11.803  -7.702 -21.208  1.00  0.89           C  
ATOM   1969  NE2 GLN A 253      12.465  -7.439 -20.087  1.00  0.89           N  
ATOM   1970  OE1 GLN A 253      12.343  -7.691 -22.319  1.00  0.89           O  
ATOM   1971  N   LEU A 254       9.065  -4.711 -24.222  1.00  0.91           N  
ATOM   1972  CA  LEU A 254       8.616  -4.396 -25.574  1.00  0.91           C  
ATOM   1973  C   LEU A 254       9.676  -4.777 -26.602  1.00  0.91           C  
ATOM   1974  CB  LEU A 254       8.283  -2.906 -25.695  1.00  0.91           C  
ATOM   1975  O   LEU A 254      10.873  -4.602 -26.360  1.00  0.91           O  
ATOM   1976  CG  LEU A 254       7.149  -2.391 -24.807  1.00  0.91           C  
ATOM   1977  CD1 LEU A 254       7.018  -0.877 -24.940  1.00  0.91           C  
ATOM   1978  CD2 LEU A 254       5.836  -3.079 -25.163  1.00  0.91           C  
ATOM   1979  N   ASN A 255       9.314  -5.421 -27.702  1.00  0.91           N  
ATOM   1980  CA  ASN A 255      10.237  -5.918 -28.717  1.00  0.91           C  
ATOM   1981  C   ASN A 255      11.084  -4.792 -29.303  1.00  0.91           C  
ATOM   1982  CB  ASN A 255       9.473  -6.642 -29.829  1.00  0.91           C  
ATOM   1983  O   ASN A 255      12.212  -5.023 -29.744  1.00  0.91           O  
ATOM   1984  CG  ASN A 255       8.901  -7.970 -29.375  1.00  0.91           C  
ATOM   1985  ND2 ASN A 255       7.874  -8.442 -30.070  1.00  0.91           N  
ATOM   1986  OD1 ASN A 255       9.379  -8.567 -28.406  1.00  0.91           O  
ATOM   1987  N   GLU A 256      10.675  -3.575 -29.146  1.00  0.94           N  
ATOM   1988  CA  GLU A 256      11.271  -2.439 -29.842  1.00  0.94           C  
ATOM   1989  C   GLU A 256      12.298  -1.730 -28.963  1.00  0.94           C  
ATOM   1990  CB  GLU A 256      10.189  -1.452 -30.287  1.00  0.94           C  
ATOM   1991  O   GLU A 256      12.877  -0.719 -29.368  1.00  0.94           O  
ATOM   1992  CG  GLU A 256       9.230  -2.018 -31.324  1.00  0.94           C  
ATOM   1993  CD  GLU A 256       8.107  -2.843 -30.716  1.00  0.94           C  
ATOM   1994  OE1 GLU A 256       7.284  -3.403 -31.476  1.00  0.94           O  
ATOM   1995  OE2 GLU A 256       8.048  -2.930 -29.469  1.00  0.94           O  
ATOM   1996  N   MET A 257      12.610  -2.323 -27.797  1.00  0.94           N  
ATOM   1997  CA  MET A 257      13.575  -1.672 -26.915  1.00  0.94           C  
ATOM   1998  C   MET A 257      14.450  -2.704 -26.212  1.00  0.94           C  
ATOM   1999  CB  MET A 257      12.857  -0.803 -25.881  1.00  0.94           C  
ATOM   2000  O   MET A 257      14.115  -3.889 -26.177  1.00  0.94           O  
ATOM   2001  CG  MET A 257      11.951  -1.585 -24.945  1.00  0.94           C  
ATOM   2002  SD  MET A 257      11.361  -0.576 -23.531  1.00  0.94           S  
ATOM   2003  CE  MET A 257      10.473  -1.842 -22.582  1.00  0.94           C  
ATOM   2004  N   ARG A 258      15.552  -2.268 -25.743  1.00  0.97           N  
ATOM   2005  CA  ARG A 258      16.490  -3.075 -24.969  1.00  0.97           C  
ATOM   2006  C   ARG A 258      16.858  -2.383 -23.661  1.00  0.97           C  
ATOM   2007  CB  ARG A 258      17.753  -3.362 -25.784  1.00  0.97           C  
ATOM   2008  O   ARG A 258      16.997  -1.159 -23.618  1.00  0.97           O  
ATOM   2009  CG  ARG A 258      17.521  -4.271 -26.981  1.00  0.97           C  
ATOM   2010  CD  ARG A 258      17.451  -5.736 -26.571  1.00  0.97           C  
ATOM   2011  NE  ARG A 258      17.458  -6.621 -27.733  1.00  0.97           N  
ATOM   2012  NH1 ARG A 258      17.720  -8.563 -26.509  1.00  0.97           N  
ATOM   2013  NH2 ARG A 258      17.578  -8.653 -28.796  1.00  0.97           N  
ATOM   2014  CZ  ARG A 258      17.585  -7.944 -27.677  1.00  0.97           C  
ATOM   2015  N   TRP A 259      16.924  -3.190 -22.648  1.00  0.97           N  
ATOM   2016  CA  TRP A 259      17.451  -2.729 -21.368  1.00  0.97           C  
ATOM   2017  C   TRP A 259      18.939  -3.039 -21.247  1.00  0.97           C  
ATOM   2018  CB  TRP A 259      16.686  -3.374 -20.208  1.00  0.97           C  
ATOM   2019  O   TRP A 259      19.352  -4.194 -21.381  1.00  0.97           O  
ATOM   2020  CG  TRP A 259      15.230  -3.019 -20.166  1.00  0.97           C  
ATOM   2021  CD1 TRP A 259      14.198  -3.707 -20.742  1.00  0.97           C  
ATOM   2022  CD2 TRP A 259      14.646  -1.886 -19.517  1.00  0.97           C  
ATOM   2023  CE2 TRP A 259      13.252  -1.950 -19.739  1.00  0.97           C  
ATOM   2024  CE3 TRP A 259      15.165  -0.823 -18.767  1.00  0.97           C  
ATOM   2025  NE1 TRP A 259      13.006  -3.069 -20.488  1.00  0.97           N  
ATOM   2026  CH2 TRP A 259      12.906   0.041 -18.507  1.00  0.97           C  
ATOM   2027  CZ2 TRP A 259      12.371  -0.989 -19.237  1.00  0.97           C  
ATOM   2028  CZ3 TRP A 259      14.287   0.132 -18.268  1.00  0.97           C  
ATOM   2029  N   VAL A 260      19.768  -2.022 -21.117  1.00  0.98           N  
ATOM   2030  CA  VAL A 260      21.217  -2.192 -21.085  1.00  0.98           C  
ATOM   2031  C   VAL A 260      21.773  -1.651 -19.770  1.00  0.98           C  
ATOM   2032  CB  VAL A 260      21.897  -1.488 -22.281  1.00  0.98           C  
ATOM   2033  O   VAL A 260      21.496  -0.509 -19.395  1.00  0.98           O  
ATOM   2034  CG1 VAL A 260      23.389  -1.816 -22.323  1.00  0.98           C  
ATOM   2035  CG2 VAL A 260      21.221  -1.890 -23.591  1.00  0.98           C  
ATOM   2036  N   PRO A 261      22.632  -2.420 -19.056  1.00  0.98           N  
ATOM   2037  CA  PRO A 261      23.234  -1.936 -17.812  1.00  0.98           C  
ATOM   2038  C   PRO A 261      24.119  -0.709 -18.023  1.00  0.98           C  
ATOM   2039  CB  PRO A 261      24.063  -3.131 -17.333  1.00  0.98           C  
ATOM   2040  O   PRO A 261      24.784  -0.593 -19.056  1.00  0.98           O  
ATOM   2041  CG  PRO A 261      23.460  -4.314 -18.020  1.00  0.98           C  
ATOM   2042  CD  PRO A 261      22.962  -3.879 -19.369  1.00  0.98           C  
ATOM   2043  N   ILE A 262      24.063   0.197 -17.029  1.00  0.99           N  
ATOM   2044  CA  ILE A 262      24.922   1.376 -17.015  1.00  0.99           C  
ATOM   2045  C   ILE A 262      26.222   1.058 -16.280  1.00  0.99           C  
ATOM   2046  CB  ILE A 262      24.215   2.582 -16.358  1.00  0.99           C  
ATOM   2047  O   ILE A 262      26.199   0.527 -15.167  1.00  0.99           O  
ATOM   2048  CG1 ILE A 262      22.999   3.007 -17.190  1.00  0.99           C  
ATOM   2049  CG2 ILE A 262      25.191   3.749 -16.180  1.00  0.99           C  
ATOM   2050  CD1 ILE A 262      22.124   4.055 -16.517  1.00  0.99           C  
ATOM   2051  N   ALA A 263      27.386   1.394 -16.841  1.00  0.98           N  
ATOM   2052  CA  ALA A 263      28.712   0.988 -16.382  1.00  0.98           C  
ATOM   2053  C   ALA A 263      29.036   1.607 -15.026  1.00  0.98           C  
ATOM   2054  CB  ALA A 263      29.772   1.378 -17.409  1.00  0.98           C  
ATOM   2055  O   ALA A 263      29.701   0.983 -14.195  1.00  0.98           O  
ATOM   2056  N   GLU A 264      28.545   2.829 -14.726  1.00  0.98           N  
ATOM   2057  CA  GLU A 264      28.829   3.506 -13.464  1.00  0.98           C  
ATOM   2058  C   GLU A 264      28.167   2.787 -12.292  1.00  0.98           C  
ATOM   2059  CB  GLU A 264      28.362   4.963 -13.519  1.00  0.98           C  
ATOM   2060  O   GLU A 264      26.944   2.635 -12.260  1.00  0.98           O  
ATOM   2061  CG  GLU A 264      29.189   5.838 -14.449  1.00  0.98           C  
ATOM   2062  CD  GLU A 264      28.817   5.675 -15.914  1.00  0.98           C  
ATOM   2063  OE1 GLU A 264      29.523   6.233 -16.785  1.00  0.98           O  
ATOM   2064  OE2 GLU A 264      27.812   4.984 -16.194  1.00  0.98           O  
ATOM   2065  N   GLU A 265      28.923   2.395 -11.315  1.00  0.97           N  
ATOM   2066  CA  GLU A 265      28.494   1.547 -10.207  1.00  0.97           C  
ATOM   2067  C   GLU A 265      27.506   2.279  -9.303  1.00  0.97           C  
ATOM   2068  CB  GLU A 265      29.701   1.074  -9.393  1.00  0.97           C  
ATOM   2069  O   GLU A 265      26.715   1.647  -8.599  1.00  0.97           O  
ATOM   2070  CG  GLU A 265      30.587   0.079 -10.128  1.00  0.97           C  
ATOM   2071  CD  GLU A 265      31.766  -0.403  -9.297  1.00  0.97           C  
ATOM   2072  OE1 GLU A 265      32.569  -1.221  -9.800  1.00  0.97           O  
ATOM   2073  OE2 GLU A 265      31.887   0.041  -8.133  1.00  0.97           O  
ATOM   2074  N   ASP A 266      27.617   3.592  -9.305  1.00  0.97           N  
ATOM   2075  CA  ASP A 266      26.741   4.337  -8.406  1.00  0.97           C  
ATOM   2076  C   ASP A 266      25.419   4.680  -9.088  1.00  0.97           C  
ATOM   2077  CB  ASP A 266      27.430   5.614  -7.921  1.00  0.97           C  
ATOM   2078  O   ASP A 266      24.673   5.538  -8.612  1.00  0.97           O  
ATOM   2079  CG  ASP A 266      27.821   6.545  -9.056  1.00  0.97           C  
ATOM   2080  OD1 ASP A 266      27.921   6.086 -10.214  1.00  0.97           O  
ATOM   2081  OD2 ASP A 266      28.033   7.748  -8.789  1.00  0.97           O  
ATOM   2082  N   ALA A 267      25.165   4.105 -10.316  1.00  0.98           N  
ATOM   2083  CA  ALA A 267      23.884   4.271 -10.998  1.00  0.98           C  
ATOM   2084  C   ALA A 267      22.796   3.435 -10.331  1.00  0.98           C  
ATOM   2085  CB  ALA A 267      24.012   3.895 -12.472  1.00  0.98           C  
ATOM   2086  O   ALA A 267      22.391   2.396 -10.859  1.00  0.98           O  
ATOM   2087  N   VAL A 268      22.468   3.874  -9.174  1.00  0.97           N  
ATOM   2088  CA  VAL A 268      21.514   3.165  -8.327  1.00  0.97           C  
ATOM   2089  C   VAL A 268      20.429   4.129  -7.851  1.00  0.97           C  
ATOM   2090  CB  VAL A 268      22.211   2.507  -7.115  1.00  0.97           C  
ATOM   2091  O   VAL A 268      20.680   5.325  -7.690  1.00  0.97           O  
ATOM   2092  CG1 VAL A 268      21.188   1.826  -6.207  1.00  0.97           C  
ATOM   2093  CG2 VAL A 268      23.264   1.506  -7.584  1.00  0.97           C  
ATOM   2094  N   SER A 269      19.226   3.677  -7.731  1.00  0.96           N  
ATOM   2095  CA  SER A 269      18.118   4.408  -7.127  1.00  0.96           C  
ATOM   2096  C   SER A 269      17.476   3.607  -5.998  1.00  0.96           C  
ATOM   2097  CB  SER A 269      17.064   4.753  -8.181  1.00  0.96           C  
ATOM   2098  O   SER A 269      17.634   2.387  -5.929  1.00  0.96           O  
ATOM   2099  OG  SER A 269      15.965   5.426  -7.592  1.00  0.96           O  
ATOM   2100  N   GLU A 270      16.849   4.381  -5.094  1.00  0.96           N  
ATOM   2101  CA  GLU A 270      16.233   3.685  -3.968  1.00  0.96           C  
ATOM   2102  C   GLU A 270      14.726   3.920  -3.932  1.00  0.96           C  
ATOM   2103  CB  GLU A 270      16.867   4.133  -2.648  1.00  0.96           C  
ATOM   2104  O   GLU A 270      14.249   4.989  -4.319  1.00  0.96           O  
ATOM   2105  CG  GLU A 270      18.370   3.906  -2.580  1.00  0.96           C  
ATOM   2106  CD  GLU A 270      19.000   4.442  -1.304  1.00  0.96           C  
ATOM   2107  OE1 GLU A 270      20.102   3.980  -0.930  1.00  0.96           O  
ATOM   2108  OE2 GLU A 270      18.386   5.331  -0.672  1.00  0.96           O  
ATOM   2109  N   MET A 271      14.077   2.949  -3.473  1.00  0.97           N  
ATOM   2110  CA  MET A 271      12.662   3.067  -3.132  1.00  0.97           C  
ATOM   2111  C   MET A 271      12.457   2.985  -1.623  1.00  0.97           C  
ATOM   2112  CB  MET A 271      11.848   1.976  -3.831  1.00  0.97           C  
ATOM   2113  O   MET A 271      13.079   2.160  -0.952  1.00  0.97           O  
ATOM   2114  CG  MET A 271      10.385   1.946  -3.421  1.00  0.97           C  
ATOM   2115  SD  MET A 271       9.406   3.281  -4.212  1.00  0.97           S  
ATOM   2116  CE  MET A 271       9.463   2.738  -5.942  1.00  0.97           C  
ATOM   2117  N   TRP A 272      11.596   3.909  -1.157  1.00  0.97           N  
ATOM   2118  CA  TRP A 272      11.336   3.992   0.276  1.00  0.97           C  
ATOM   2119  C   TRP A 272       9.905   3.575   0.595  1.00  0.97           C  
ATOM   2120  CB  TRP A 272      11.593   5.413   0.788  1.00  0.97           C  
ATOM   2121  O   TRP A 272       9.003   3.748  -0.228  1.00  0.97           O  
ATOM   2122  CG  TRP A 272      13.011   5.872   0.624  1.00  0.97           C  
ATOM   2123  CD1 TRP A 272      14.069   5.134   0.172  1.00  0.97           C  
ATOM   2124  CD2 TRP A 272      13.525   7.175   0.916  1.00  0.97           C  
ATOM   2125  CE2 TRP A 272      14.906   7.156   0.616  1.00  0.97           C  
ATOM   2126  CE3 TRP A 272      12.953   8.358   1.401  1.00  0.97           C  
ATOM   2127  NE1 TRP A 272      15.212   5.900   0.165  1.00  0.97           N  
ATOM   2128  CH2 TRP A 272      15.137   9.421   1.263  1.00  0.97           C  
ATOM   2129  CZ2 TRP A 272      15.722   8.276   0.787  1.00  0.97           C  
ATOM   2130  CZ3 TRP A 272      13.767   9.472   1.570  1.00  0.97           C  
ATOM   2131  N   LEU A 273       9.739   2.924   1.711  1.00  0.98           N  
ATOM   2132  CA  LEU A 273       8.465   2.881   2.420  1.00  0.98           C  
ATOM   2133  C   LEU A 273       8.354   4.036   3.410  1.00  0.98           C  
ATOM   2134  CB  LEU A 273       8.304   1.548   3.155  1.00  0.98           C  
ATOM   2135  O   LEU A 273       9.216   4.201   4.277  1.00  0.98           O  
ATOM   2136  CG  LEU A 273       7.037   1.384   3.995  1.00  0.98           C  
ATOM   2137  CD1 LEU A 273       5.807   1.328   3.095  1.00  0.98           C  
ATOM   2138  CD2 LEU A 273       7.128   0.134   4.863  1.00  0.98           C  
ATOM   2139  N   VAL A 274       7.300   4.859   3.231  1.00  0.98           N  
ATOM   2140  CA  VAL A 274       7.159   6.047   4.067  1.00  0.98           C  
ATOM   2141  C   VAL A 274       5.821   6.006   4.802  1.00  0.98           C  
ATOM   2142  CB  VAL A 274       7.271   7.344   3.234  1.00  0.98           C  
ATOM   2143  O   VAL A 274       4.801   5.621   4.227  1.00  0.98           O  
ATOM   2144  CG1 VAL A 274       7.220   8.573   4.140  1.00  0.98           C  
ATOM   2145  CG2 VAL A 274       8.555   7.338   2.408  1.00  0.98           C  
ATOM   2146  N   TRP A 275       5.837   6.423   6.069  1.00  0.98           N  
ATOM   2147  CA  TRP A 275       4.622   6.453   6.877  1.00  0.98           C  
ATOM   2148  C   TRP A 275       4.703   7.543   7.940  1.00  0.98           C  
ATOM   2149  CB  TRP A 275       4.382   5.093   7.539  1.00  0.98           C  
ATOM   2150  O   TRP A 275       5.782   8.074   8.214  1.00  0.98           O  
ATOM   2151  CG  TRP A 275       5.452   4.690   8.508  1.00  0.98           C  
ATOM   2152  CD1 TRP A 275       5.447   4.871   9.863  1.00  0.98           C  
ATOM   2153  CD2 TRP A 275       6.688   4.042   8.195  1.00  0.98           C  
ATOM   2154  CE2 TRP A 275       7.384   3.859   9.410  1.00  0.98           C  
ATOM   2155  CE3 TRP A 275       7.275   3.597   7.003  1.00  0.98           C  
ATOM   2156  NE1 TRP A 275       6.606   4.373  10.412  1.00  0.98           N  
ATOM   2157  CH2 TRP A 275       9.191   2.822   8.286  1.00  0.98           C  
ATOM   2158  CZ2 TRP A 275       8.639   3.249   9.467  1.00  0.98           C  
ATOM   2159  CZ3 TRP A 275       8.524   2.990   7.061  1.00  0.98           C  
ATOM   2160  N   PRO A 276       3.476   7.974   8.469  1.00  0.97           N  
ATOM   2161  CA  PRO A 276       3.480   9.004   9.510  1.00  0.97           C  
ATOM   2162  C   PRO A 276       4.150   8.536  10.800  1.00  0.97           C  
ATOM   2163  CB  PRO A 276       1.992   9.282   9.738  1.00  0.97           C  
ATOM   2164  O   PRO A 276       3.933   7.403  11.237  1.00  0.97           O  
ATOM   2165  CG  PRO A 276       1.328   8.869   8.464  1.00  0.97           C  
ATOM   2166  CD  PRO A 276       2.061   7.683   7.906  1.00  0.97           C  
ATOM   2167  N   LYS A 277       5.003   9.320  11.383  1.00  0.93           N  
ATOM   2168  CA  LYS A 277       5.778   9.015  12.583  1.00  0.93           C  
ATOM   2169  C   LYS A 277       4.889   9.005  13.823  1.00  0.93           C  
ATOM   2170  CB  LYS A 277       6.913  10.024  12.760  1.00  0.93           C  
ATOM   2171  O   LYS A 277       4.991   8.105  14.659  1.00  0.93           O  
ATOM   2172  CG  LYS A 277       7.896   9.663  13.864  1.00  0.93           C  
ATOM   2173  CD  LYS A 277       9.046  10.659  13.937  1.00  0.93           C  
ATOM   2174  CE  LYS A 277      10.013  10.317  15.062  1.00  0.93           C  
ATOM   2175  NZ  LYS A 277      11.155  11.277  15.122  1.00  0.93           N  
ATOM   2176  N   HIS A 278       3.995   9.980  14.029  1.00  0.81           N  
ATOM   2177  CA  HIS A 278       3.329  10.209  15.306  1.00  0.81           C  
ATOM   2178  C   HIS A 278       1.850   9.844  15.229  1.00  0.81           C  
ATOM   2179  CB  HIS A 278       3.488  11.667  15.740  1.00  0.81           C  
ATOM   2180  O   HIS A 278       1.168   9.781  16.254  1.00  0.81           O  
ATOM   2181  CG  HIS A 278       4.912  12.088  15.920  1.00  0.81           C  
ATOM   2182  CD2 HIS A 278       5.654  13.015  15.271  1.00  0.81           C  
ATOM   2183  ND1 HIS A 278       5.739  11.525  16.867  1.00  0.81           N  
ATOM   2184  CE1 HIS A 278       6.933  12.091  16.792  1.00  0.81           C  
ATOM   2185  NE2 HIS A 278       6.907  12.998  15.832  1.00  0.81           N  
ATOM   2186  N   HIS A 279       1.346   9.517  14.055  1.00  0.73           N  
ATOM   2187  CA  HIS A 279      -0.053   9.109  13.993  1.00  0.73           C  
ATOM   2188  C   HIS A 279      -0.207   7.621  14.290  1.00  0.73           C  
ATOM   2189  CB  HIS A 279      -0.646   9.434  12.620  1.00  0.73           C  
ATOM   2190  O   HIS A 279       0.698   6.831  14.011  1.00  0.73           O  
ATOM   2191  CG  HIS A 279      -1.025  10.871  12.455  1.00  0.73           C  
ATOM   2192  CD2 HIS A 279      -0.402  11.887  11.813  1.00  0.73           C  
ATOM   2193  ND1 HIS A 279      -2.177  11.403  12.994  1.00  0.73           N  
ATOM   2194  CE1 HIS A 279      -2.246  12.688  12.689  1.00  0.73           C  
ATOM   2195  NE2 HIS A 279      -1.181  13.006  11.973  1.00  0.73           N  
ATOM   2196  N   GLU A 280      -1.140   7.346  15.316  1.00  0.78           N  
ATOM   2197  CA  GLU A 280      -1.469   5.940  15.534  1.00  0.78           C  
ATOM   2198  C   GLU A 280      -1.755   5.229  14.214  1.00  0.78           C  
ATOM   2199  CB  GLU A 280      -2.670   5.808  16.473  1.00  0.78           C  
ATOM   2200  O   GLU A 280      -2.675   5.608  13.486  1.00  0.78           O  
ATOM   2201  CG  GLU A 280      -2.571   4.636  17.438  1.00  0.78           C  
ATOM   2202  CD  GLU A 280      -3.657   4.640  18.502  1.00  0.78           C  
ATOM   2203  OE1 GLU A 280      -3.684   3.715  19.346  1.00  0.78           O  
ATOM   2204  OE2 GLU A 280      -4.490   5.574  18.490  1.00  0.78           O  
ATOM   2205  N   GLN A 281      -0.732   4.600  13.657  1.00  0.86           N  
ATOM   2206  CA  GLN A 281      -0.954   3.779  12.472  1.00  0.86           C  
ATOM   2207  C   GLN A 281      -2.107   2.803  12.687  1.00  0.86           C  
ATOM   2208  CB  GLN A 281       0.318   3.014  12.103  1.00  0.86           C  
ATOM   2209  O   GLN A 281      -2.292   2.285  13.791  1.00  0.86           O  
ATOM   2210  CG  GLN A 281       1.393   3.881  11.462  1.00  0.86           C  
ATOM   2211  CD  GLN A 281       2.590   3.078  10.988  1.00  0.86           C  
ATOM   2212  NE2 GLN A 281       3.627   3.773  10.532  1.00  0.86           N  
ATOM   2213  OE1 GLN A 281       2.583   1.844  11.032  1.00  0.86           O  
ATOM   2214  N   SER A 282      -2.951   2.804  11.672  1.00  0.91           N  
ATOM   2215  CA  SER A 282      -3.953   1.747  11.766  1.00  0.91           C  
ATOM   2216  C   SER A 282      -3.299   0.379  11.929  1.00  0.91           C  
ATOM   2217  CB  SER A 282      -4.852   1.748  10.529  1.00  0.91           C  
ATOM   2218  O   SER A 282      -2.168   0.169  11.487  1.00  0.91           O  
ATOM   2219  OG  SER A 282      -4.159   1.236   9.404  1.00  0.91           O  
ATOM   2220  N   PRO A 283      -3.826  -0.469  12.714  1.00  0.94           N  
ATOM   2221  CA  PRO A 283      -3.280  -1.816  12.901  1.00  0.94           C  
ATOM   2222  C   PRO A 283      -2.994  -2.525  11.580  1.00  0.94           C  
ATOM   2223  CB  PRO A 283      -4.382  -2.537  13.681  1.00  0.94           C  
ATOM   2224  O   PRO A 283      -1.985  -3.226  11.457  1.00  0.94           O  
ATOM   2225  CG  PRO A 283      -5.057  -1.463  14.471  1.00  0.94           C  
ATOM   2226  CD  PRO A 283      -5.099  -0.214  13.639  1.00  0.94           C  
ATOM   2227  N   ALA A 284      -3.859  -2.330  10.598  1.00  0.96           N  
ATOM   2228  CA  ALA A 284      -3.621  -2.936   9.291  1.00  0.96           C  
ATOM   2229  C   ALA A 284      -2.333  -2.407   8.667  1.00  0.96           C  
ATOM   2230  CB  ALA A 284      -4.804  -2.679   8.362  1.00  0.96           C  
ATOM   2231  O   ALA A 284      -1.553  -3.171   8.095  1.00  0.96           O  
ATOM   2232  N   ALA A 285      -2.134  -1.095   8.758  1.00  0.97           N  
ATOM   2233  CA  ALA A 285      -0.919  -0.470   8.241  1.00  0.97           C  
ATOM   2234  C   ALA A 285       0.320  -1.017   8.943  1.00  0.97           C  
ATOM   2235  CB  ALA A 285      -0.991   1.047   8.401  1.00  0.97           C  
ATOM   2236  O   ALA A 285       1.329  -1.311   8.297  1.00  0.97           O  
ATOM   2237  N   ARG A 286       0.226  -1.153  10.213  1.00  0.96           N  
ATOM   2238  CA  ARG A 286       1.321  -1.721  10.992  1.00  0.96           C  
ATOM   2239  C   ARG A 286       1.639  -3.141  10.536  1.00  0.96           C  
ATOM   2240  CB  ARG A 286       0.979  -1.713  12.484  1.00  0.96           C  
ATOM   2241  O   ARG A 286       2.804  -3.485  10.328  1.00  0.96           O  
ATOM   2242  CG  ARG A 286       2.092  -2.245  13.373  1.00  0.96           C  
ATOM   2243  CD  ARG A 286       1.701  -2.215  14.844  1.00  0.96           C  
ATOM   2244  NE  ARG A 286       0.587  -3.117  15.124  1.00  0.96           N  
ATOM   2245  NH1 ARG A 286       0.317  -2.438  17.315  1.00  0.96           N  
ATOM   2246  NH2 ARG A 286      -1.046  -4.058  16.436  1.00  0.96           N  
ATOM   2247  CZ  ARG A 286      -0.045  -3.202  16.291  1.00  0.96           C  
ATOM   2248  N   ASN A 287       0.619  -3.998  10.423  1.00  0.97           N  
ATOM   2249  CA  ASN A 287       0.809  -5.373   9.974  1.00  0.97           C  
ATOM   2250  C   ASN A 287       1.474  -5.427   8.602  1.00  0.97           C  
ATOM   2251  CB  ASN A 287      -0.527  -6.118   9.946  1.00  0.97           C  
ATOM   2252  O   ASN A 287       2.371  -6.241   8.373  1.00  0.97           O  
ATOM   2253  CG  ASN A 287      -1.057  -6.418  11.334  1.00  0.97           C  
ATOM   2254  ND2 ASN A 287      -2.345  -6.727  11.423  1.00  0.97           N  
ATOM   2255  OD1 ASN A 287      -0.315  -6.372  12.319  1.00  0.97           O  
ATOM   2256  N   PHE A 288       0.966  -4.579   7.648  1.00  0.98           N  
ATOM   2257  CA  PHE A 288       1.557  -4.551   6.315  1.00  0.98           C  
ATOM   2258  C   PHE A 288       3.023  -4.141   6.381  1.00  0.98           C  
ATOM   2259  CB  PHE A 288       0.784  -3.592   5.404  1.00  0.98           C  
ATOM   2260  O   PHE A 288       3.875  -4.757   5.737  1.00  0.98           O  
ATOM   2261  CG  PHE A 288       1.280  -3.572   3.984  1.00  0.98           C  
ATOM   2262  CD1 PHE A 288       2.225  -2.638   3.576  1.00  0.98           C  
ATOM   2263  CD2 PHE A 288       0.803  -4.488   3.056  1.00  0.98           C  
ATOM   2264  CE1 PHE A 288       2.686  -2.617   2.261  1.00  0.98           C  
ATOM   2265  CE2 PHE A 288       1.259  -4.473   1.741  1.00  0.98           C  
ATOM   2266  CZ  PHE A 288       2.200  -3.536   1.345  1.00  0.98           C  
ATOM   2267  N   ARG A 289       3.349  -3.097   7.111  1.00  0.97           N  
ATOM   2268  CA  ARG A 289       4.721  -2.623   7.266  1.00  0.97           C  
ATOM   2269  C   ARG A 289       5.629  -3.734   7.780  1.00  0.97           C  
ATOM   2270  CB  ARG A 289       4.771  -1.423   8.215  1.00  0.97           C  
ATOM   2271  O   ARG A 289       6.710  -3.963   7.232  1.00  0.97           O  
ATOM   2272  CG  ARG A 289       6.165  -0.844   8.402  1.00  0.97           C  
ATOM   2273  CD  ARG A 289       6.157   0.349   9.347  1.00  0.97           C  
ATOM   2274  NE  ARG A 289       5.930  -0.060  10.730  1.00  0.97           N  
ATOM   2275  NH1 ARG A 289       5.802   2.090  11.564  1.00  0.97           N  
ATOM   2276  NH2 ARG A 289       5.566   0.295  12.969  1.00  0.97           N  
ATOM   2277  CZ  ARG A 289       5.766   0.776  11.751  1.00  0.97           C  
ATOM   2278  N   ILE A 290       5.210  -4.451   8.764  1.00  0.96           N  
ATOM   2279  CA  ILE A 290       5.978  -5.553   9.333  1.00  0.96           C  
ATOM   2280  C   ILE A 290       6.212  -6.623   8.269  1.00  0.96           C  
ATOM   2281  CB  ILE A 290       5.266  -6.164  10.561  1.00  0.96           C  
ATOM   2282  O   ILE A 290       7.331  -7.115   8.109  1.00  0.96           O  
ATOM   2283  CG1 ILE A 290       5.312  -5.191  11.744  1.00  0.96           C  
ATOM   2284  CG2 ILE A 290       5.893  -7.510  10.934  1.00  0.96           C  
ATOM   2285  CD1 ILE A 290       4.425  -5.596  12.914  1.00  0.96           C  
ATOM   2286  N   HIS A 291       5.186  -6.925   7.500  1.00  0.96           N  
ATOM   2287  CA  HIS A 291       5.303  -7.913   6.434  1.00  0.96           C  
ATOM   2288  C   HIS A 291       6.346  -7.493   5.404  1.00  0.96           C  
ATOM   2289  CB  HIS A 291       3.950  -8.129   5.753  1.00  0.96           C  
ATOM   2290  O   HIS A 291       7.177  -8.304   4.989  1.00  0.96           O  
ATOM   2291  CG  HIS A 291       3.087  -9.140   6.439  1.00  0.96           C  
ATOM   2292  CD2 HIS A 291       2.789 -10.420   6.115  1.00  0.96           C  
ATOM   2293  ND1 HIS A 291       2.412  -8.870   7.609  1.00  0.96           N  
ATOM   2294  CE1 HIS A 291       1.734  -9.944   7.977  1.00  0.96           C  
ATOM   2295  NE2 HIS A 291       1.945 -10.899   7.087  1.00  0.96           N  
ATOM   2296  N   LEU A 292       6.180  -6.228   5.073  1.00  0.97           N  
ATOM   2297  CA  LEU A 292       7.071  -5.738   4.026  1.00  0.97           C  
ATOM   2298  C   LEU A 292       8.510  -5.667   4.526  1.00  0.97           C  
ATOM   2299  CB  LEU A 292       6.619  -4.359   3.539  1.00  0.97           C  
ATOM   2300  O   LEU A 292       9.433  -6.107   3.836  1.00  0.97           O  
ATOM   2301  CG  LEU A 292       7.426  -3.746   2.394  1.00  0.97           C  
ATOM   2302  CD1 LEU A 292       7.468  -4.700   1.205  1.00  0.97           C  
ATOM   2303  CD2 LEU A 292       6.838  -2.399   1.986  1.00  0.97           C  
ATOM   2304  N   LEU A 293       8.753  -5.224   5.680  1.00  0.95           N  
ATOM   2305  CA  LEU A 293      10.104  -5.092   6.216  1.00  0.95           C  
ATOM   2306  C   LEU A 293      10.718  -6.462   6.486  1.00  0.95           C  
ATOM   2307  CB  LEU A 293      10.091  -4.263   7.504  1.00  0.95           C  
ATOM   2308  O   LEU A 293      11.926  -6.647   6.324  1.00  0.95           O  
ATOM   2309  CG  LEU A 293       9.776  -2.775   7.348  1.00  0.95           C  
ATOM   2310  CD1 LEU A 293       9.776  -2.088   8.710  1.00  0.95           C  
ATOM   2311  CD2 LEU A 293      10.778  -2.111   6.410  1.00  0.95           C  
ATOM   2312  N   ASN A 294       9.899  -7.415   6.884  1.00  0.94           N  
ATOM   2313  CA  ASN A 294      10.378  -8.780   7.077  1.00  0.94           C  
ATOM   2314  C   ASN A 294      10.784  -9.423   5.754  1.00  0.94           C  
ATOM   2315  CB  ASN A 294       9.313  -9.629   7.775  1.00  0.94           C  
ATOM   2316  O   ASN A 294      11.700 -10.247   5.716  1.00  0.94           O  
ATOM   2317  CG  ASN A 294       9.204  -9.325   9.257  1.00  0.94           C  
ATOM   2318  ND2 ASN A 294       8.086  -9.712   9.860  1.00  0.94           N  
ATOM   2319  OD1 ASN A 294      10.116  -8.747   9.854  1.00  0.94           O  
ATOM   2320  N   ALA A 295      10.145  -9.038   4.720  1.00  0.92           N  
ATOM   2321  CA  ALA A 295      10.448  -9.585   3.400  1.00  0.92           C  
ATOM   2322  C   ALA A 295      11.812  -9.109   2.909  1.00  0.92           C  
ATOM   2323  CB  ALA A 295       9.361  -9.197   2.401  1.00  0.92           C  
ATOM   2324  O   ALA A 295      12.414  -9.730   2.030  1.00  0.92           O  
ATOM   2325  N   LEU A 296      12.306  -8.043   3.587  1.00  0.90           N  
ATOM   2326  CA  LEU A 296      13.574  -7.465   3.154  1.00  0.90           C  
ATOM   2327  C   LEU A 296      14.749  -8.164   3.830  1.00  0.90           C  
ATOM   2328  CB  LEU A 296      13.611  -5.966   3.459  1.00  0.90           C  
ATOM   2329  O   LEU A 296      15.886  -8.068   3.363  1.00  0.90           O  
ATOM   2330  CG  LEU A 296      12.550  -5.107   2.770  1.00  0.90           C  
ATOM   2331  CD1 LEU A 296      12.658  -3.658   3.234  1.00  0.90           C  
ATOM   2332  CD2 LEU A 296      12.686  -5.200   1.255  1.00  0.90           C  
ATOM   2333  N   ARG A 297      14.496  -9.019   4.941  1.00  0.88           N  
ATOM   2334  CA  ARG A 297      15.532  -9.731   5.682  1.00  0.88           C  
ATOM   2335  C   ARG A 297      15.829 -11.084   5.043  1.00  0.88           C  
ATOM   2336  CB  ARG A 297      15.115  -9.921   7.142  1.00  0.88           C  
ATOM   2337  O   ARG A 297      16.986 -11.507   4.984  1.00  0.88           O  
ATOM   2338  CG  ARG A 297      15.078  -8.631   7.944  1.00  0.88           C  
ATOM   2339  CD  ARG A 297      14.677  -8.878   9.392  1.00  0.88           C  
ATOM   2340  NE  ARG A 297      14.580  -7.631  10.145  1.00  0.88           N  
ATOM   2341  NH1 ARG A 297      14.029  -8.643  12.148  1.00  0.88           N  
ATOM   2342  NH2 ARG A 297      14.212  -6.361  12.023  1.00  0.88           N  
ATOM   2343  CZ  ARG A 297      14.274  -7.548  11.437  1.00  0.88           C  
