# Supplementary material for: Escherichia coli transcription factors of unknown function: sequence features and possible evolutionary relationships
Source: PeerJ. 2022 Jul 20;10:e13772. doi: 10.7717/peerj.13772 (PMC9308461; doi:10.7717/peerj.13772)
Supplement: Supplemental Information 18 [file peerj-10-13772-s018.zip › Raw Data/PDB files/YpdC_b2382_unrelaxed_model_1.pdb]

ATOM      1  N   MET A   1     -27.485  23.297  -0.102  1.00  0.37           N  
ATOM      2  CA  MET A   1     -26.325  22.900  -0.896  1.00  0.37           C  
ATOM      3  C   MET A   1     -25.896  21.476  -0.557  1.00  0.37           C  
ATOM      4  CB  MET A   1     -25.161  23.866  -0.667  1.00  0.37           C  
ATOM      5  O   MET A   1     -25.707  21.142   0.613  1.00  0.37           O  
ATOM      6  CG  MET A   1     -25.145  25.045  -1.626  1.00  0.37           C  
ATOM      7  SD  MET A   1     -23.679  26.123  -1.390  1.00  0.37           S  
ATOM      8  CE  MET A   1     -24.005  27.386  -2.652  1.00  0.37           C  
ATOM      9  N   LYS A   2     -26.459  20.367  -1.154  1.00  0.40           N  
ATOM     10  CA  LYS A   2     -26.204  18.935  -1.023  1.00  0.40           C  
ATOM     11  C   LYS A   2     -24.707  18.648  -0.951  1.00  0.40           C  
ATOM     12  CB  LYS A   2     -26.830  18.169  -2.189  1.00  0.40           C  
ATOM     13  O   LYS A   2     -23.923  19.223  -1.708  1.00  0.40           O  
ATOM     14  CG  LYS A   2     -27.817  17.092  -1.764  1.00  0.40           C  
ATOM     15  CD  LYS A   2     -28.431  16.390  -2.968  1.00  0.40           C  
ATOM     16  CE  LYS A   2     -29.463  15.353  -2.546  1.00  0.40           C  
ATOM     17  NZ  LYS A   2     -30.044  14.638  -3.722  1.00  0.40           N  
ATOM     18  N   ALA A   3     -24.114  18.479   0.213  1.00  0.52           N  
ATOM     19  CA  ALA A   3     -22.747  18.003   0.413  1.00  0.52           C  
ATOM     20  C   ALA A   3     -22.267  17.193  -0.788  1.00  0.52           C  
ATOM     21  CB  ALA A   3     -22.656  17.166   1.687  1.00  0.52           C  
ATOM     22  O   ALA A   3     -23.028  16.410  -1.360  1.00  0.52           O  
ATOM     23  N   PRO A   4     -21.250  17.645  -1.575  1.00  0.60           N  
ATOM     24  CA  PRO A   4     -20.759  16.776  -2.647  1.00  0.60           C  
ATOM     25  C   PRO A   4     -20.496  15.348  -2.175  1.00  0.60           C  
ATOM     26  CB  PRO A   4     -19.458  17.455  -3.084  1.00  0.60           C  
ATOM     27  O   PRO A   4     -20.178  15.130  -1.003  1.00  0.60           O  
ATOM     28  CG  PRO A   4     -19.180  18.467  -2.019  1.00  0.60           C  
ATOM     29  CD  PRO A   4     -20.396  18.588  -1.146  1.00  0.60           C  
ATOM     30  N   GLY A   5     -21.248  14.397  -2.744  1.00  0.76           N  
ATOM     31  CA  GLY A   5     -21.032  12.973  -2.545  1.00  0.76           C  
ATOM     32  C   GLY A   5     -19.564  12.590  -2.522  1.00  0.76           C  
ATOM     33  O   GLY A   5     -18.696  13.420  -2.798  1.00  0.76           O  
ATOM     34  N   LEU A   6     -19.198  11.415  -1.796  1.00  0.82           N  
ATOM     35  CA  LEU A   6     -17.856  10.848  -1.727  1.00  0.82           C  
ATOM     36  C   LEU A   6     -17.352  10.475  -3.118  1.00  0.82           C  
ATOM     37  CB  LEU A   6     -17.840   9.616  -0.819  1.00  0.82           C  
ATOM     38  O   LEU A   6     -18.140  10.098  -3.988  1.00  0.82           O  
ATOM     39  CG  LEU A   6     -18.149   9.860   0.659  1.00  0.82           C  
ATOM     40  CD1 LEU A   6     -18.283   8.533   1.399  1.00  0.82           C  
ATOM     41  CD2 LEU A   6     -17.069  10.727   1.296  1.00  0.82           C  
ATOM     42  N   PRO A   7     -16.052  10.649  -3.373  1.00  0.83           N  
ATOM     43  CA  PRO A   7     -15.491  10.075  -4.598  1.00  0.83           C  
ATOM     44  C   PRO A   7     -15.813   8.590  -4.755  1.00  0.83           C  
ATOM     45  CB  PRO A   7     -13.985  10.292  -4.433  1.00  0.83           C  
ATOM     46  O   PRO A   7     -16.059   7.900  -3.762  1.00  0.83           O  
ATOM     47  CG  PRO A   7     -13.866  11.371  -3.405  1.00  0.83           C  
ATOM     48  CD  PRO A   7     -15.039  11.273  -2.472  1.00  0.83           C  
ATOM     49  N   ALA A   8     -15.878   8.106  -6.001  1.00  0.85           N  
ATOM     50  CA  ALA A   8     -16.334   6.762  -6.344  1.00  0.85           C  
ATOM     51  C   ALA A   8     -15.620   5.708  -5.502  1.00  0.85           C  
ATOM     52  CB  ALA A   8     -16.114   6.489  -7.830  1.00  0.85           C  
ATOM     53  O   ALA A   8     -16.261   4.830  -4.921  1.00  0.85           O  
ATOM     54  N   ASP A   9     -14.283   5.752  -5.428  1.00  0.87           N  
ATOM     55  CA  ASP A   9     -13.513   4.754  -4.693  1.00  0.87           C  
ATOM     56  C   ASP A   9     -13.788   4.843  -3.193  1.00  0.87           C  
ATOM     57  CB  ASP A   9     -12.017   4.923  -4.964  1.00  0.87           C  
ATOM     58  O   ASP A   9     -13.914   3.819  -2.518  1.00  0.87           O  
ATOM     59  CG  ASP A   9     -11.584   4.326  -6.291  1.00  0.87           C  
ATOM     60  OD1 ASP A   9     -12.270   3.416  -6.804  1.00  0.87           O  
ATOM     61  OD2 ASP A   9     -10.545   4.768  -6.828  1.00  0.87           O  
ATOM     62  N   GLN A  10     -13.924   6.062  -2.733  1.00  0.90           N  
ATOM     63  CA  GLN A  10     -14.232   6.253  -1.320  1.00  0.90           C  
ATOM     64  C   GLN A  10     -15.631   5.741  -0.988  1.00  0.90           C  
ATOM     65  CB  GLN A  10     -14.109   7.729  -0.938  1.00  0.90           C  
ATOM     66  O   GLN A  10     -15.839   5.124   0.059  1.00  0.90           O  
ATOM     67  CG  GLN A  10     -14.249   7.991   0.556  1.00  0.90           C  
ATOM     68  CD  GLN A  10     -13.909   9.421   0.935  1.00  0.90           C  
ATOM     69  NE2 GLN A  10     -14.248   9.805   2.161  1.00  0.90           N  
ATOM     70  OE1 GLN A  10     -13.347  10.173   0.133  1.00  0.90           O  
ATOM     71  N   GLN A  11     -16.533   6.045  -1.855  1.00  0.92           N  
ATOM     72  CA  GLN A  11     -17.892   5.546  -1.671  1.00  0.92           C  
ATOM     73  C   GLN A  11     -17.916   4.020  -1.631  1.00  0.92           C  
ATOM     74  CB  GLN A  11     -18.808   6.056  -2.785  1.00  0.92           C  
ATOM     75  O   GLN A  11     -18.656   3.427  -0.844  1.00  0.92           O  
ATOM     76  CG  GLN A  11     -20.281   5.740  -2.563  1.00  0.92           C  
ATOM     77  CD  GLN A  11     -20.825   6.343  -1.282  1.00  0.92           C  
ATOM     78  NE2 GLN A  11     -21.455   5.514  -0.457  1.00  0.92           N  
ATOM     79  OE1 GLN A  11     -20.678   7.545  -1.035  1.00  0.92           O  
ATOM     80  N   PHE A  12     -17.194   3.343  -2.488  1.00  0.94           N  
ATOM     81  CA  PHE A  12     -17.073   1.890  -2.495  1.00  0.94           C  
ATOM     82  C   PHE A  12     -16.673   1.374  -1.118  1.00  0.94           C  
ATOM     83  CB  PHE A  12     -16.049   1.440  -3.542  1.00  0.94           C  
ATOM     84  O   PHE A  12     -17.320   0.476  -0.574  1.00  0.94           O  
ATOM     85  CG  PHE A  12     -15.703  -0.023  -3.462  1.00  0.94           C  
ATOM     86  CD1 PHE A  12     -14.580  -0.448  -2.763  1.00  0.94           C  
ATOM     87  CD2 PHE A  12     -16.501  -0.972  -4.087  1.00  0.94           C  
ATOM     88  CE1 PHE A  12     -14.257  -1.801  -2.688  1.00  0.94           C  
ATOM     89  CE2 PHE A  12     -16.185  -2.326  -4.016  1.00  0.94           C  
ATOM     90  CZ  PHE A  12     -15.062  -2.738  -3.317  1.00  0.94           C  
ATOM     91  N   PHE A  13     -15.609   1.903  -0.550  1.00  0.95           N  
ATOM     92  CA  PHE A  13     -15.109   1.462   0.747  1.00  0.95           C  
ATOM     93  C   PHE A  13     -16.083   1.837   1.858  1.00  0.95           C  
ATOM     94  CB  PHE A  13     -13.731   2.069   1.029  1.00  0.95           C  
ATOM     95  O   PHE A  13     -16.247   1.090   2.825  1.00  0.95           O  
ATOM     96  CG  PHE A  13     -12.610   1.404   0.278  1.00  0.95           C  
ATOM     97  CD1 PHE A  13     -12.125   0.165   0.680  1.00  0.95           C  
ATOM     98  CD2 PHE A  13     -12.040   2.018  -0.829  1.00  0.95           C  
ATOM     99  CE1 PHE A  13     -11.086  -0.453  -0.014  1.00  0.95           C  
ATOM    100  CE2 PHE A  13     -11.002   1.406  -1.527  1.00  0.95           C  
ATOM    101  CZ  PHE A  13     -10.526   0.172  -1.117  1.00  0.95           C  
ATOM    102  N   ALA A  14     -16.729   2.992   1.704  1.00  0.94           N  
ATOM    103  CA  ALA A  14     -17.766   3.365   2.663  1.00  0.94           C  
ATOM    104  C   ALA A  14     -18.861   2.304   2.727  1.00  0.94           C  
ATOM    105  CB  ALA A  14     -18.365   4.722   2.298  1.00  0.94           C  
ATOM    106  O   ALA A  14     -19.294   1.915   3.815  1.00  0.94           O  
ATOM    107  N   ASP A  15     -19.313   1.825   1.625  1.00  0.94           N  
ATOM    108  CA  ASP A  15     -20.336   0.786   1.552  1.00  0.94           C  
ATOM    109  C   ASP A  15     -19.833  -0.523   2.155  1.00  0.94           C  
ATOM    110  CB  ASP A  15     -20.772   0.564   0.102  1.00  0.94           C  
ATOM    111  O   ASP A  15     -20.575  -1.215   2.855  1.00  0.94           O  
ATOM    112  CG  ASP A  15     -21.525   1.749  -0.479  1.00  0.94           C  
ATOM    113  OD1 ASP A  15     -22.024   2.594   0.296  1.00  0.94           O  
ATOM    114  OD2 ASP A  15     -21.622   1.836  -1.722  1.00  0.94           O  
ATOM    115  N   LEU A  16     -18.573  -0.839   1.796  1.00  0.94           N  
ATOM    116  CA  LEU A  16     -17.976  -2.060   2.324  1.00  0.94           C  
ATOM    117  C   LEU A  16     -17.939  -2.032   3.848  1.00  0.94           C  
ATOM    118  CB  LEU A  16     -16.561  -2.248   1.771  1.00  0.94           C  
ATOM    119  O   LEU A  16     -18.335  -3.000   4.501  1.00  0.94           O  
ATOM    120  CG  LEU A  16     -15.922  -3.619   1.994  1.00  0.94           C  
ATOM    121  CD1 LEU A  16     -15.075  -4.012   0.789  1.00  0.94           C  
ATOM    122  CD2 LEU A  16     -15.082  -3.618   3.267  1.00  0.94           C  
ATOM    123  N   PHE A  17     -17.527  -0.930   4.461  1.00  0.94           N  
ATOM    124  CA  PHE A  17     -17.441  -0.800   5.911  1.00  0.94           C  
ATOM    125  C   PHE A  17     -18.830  -0.816   6.539  1.00  0.94           C  
ATOM    126  CB  PHE A  17     -16.706   0.488   6.294  1.00  0.94           C  
ATOM    127  O   PHE A  17     -19.017  -1.359   7.630  1.00  0.94           O  
ATOM    128  CG  PHE A  17     -15.212   0.333   6.380  1.00  0.94           C  
ATOM    129  CD1 PHE A  17     -14.617  -0.177   7.528  1.00  0.94           C  
ATOM    130  CD2 PHE A  17     -14.402   0.696   5.312  1.00  0.94           C  
ATOM    131  CE1 PHE A  17     -13.234  -0.322   7.610  1.00  0.94           C  
ATOM    132  CE2 PHE A  17     -13.019   0.554   5.387  1.00  0.94           C  
ATOM    133  CZ  PHE A  17     -12.437   0.045   6.537  1.00  0.94           C  
ATOM    134  N   SER A  18     -19.796  -0.185   5.924  1.00  0.91           N  
ATOM    135  CA  SER A  18     -21.163  -0.225   6.431  1.00  0.91           C  
ATOM    136  C   SER A  18     -21.655  -1.661   6.584  1.00  0.91           C  
ATOM    137  CB  SER A  18     -22.102   0.548   5.505  1.00  0.91           C  
ATOM    138  O   SER A  18     -22.261  -2.010   7.599  1.00  0.91           O  
ATOM    139  OG  SER A  18     -21.832   1.938   5.560  1.00  0.91           O  
ATOM    140  N   GLY A  19     -21.365  -2.466   5.614  1.00  0.90           N  
ATOM    141  CA  GLY A  19     -21.717  -3.876   5.678  1.00  0.90           C  
ATOM    142  C   GLY A  19     -20.997  -4.621   6.786  1.00  0.90           C  
ATOM    143  O   GLY A  19     -21.606  -5.416   7.504  1.00  0.90           O  
ATOM    144  N   LEU A  20     -19.729  -4.345   6.958  1.00  0.90           N  
ATOM    145  CA  LEU A  20     -18.892  -5.045   7.927  1.00  0.90           C  
ATOM    146  C   LEU A  20     -19.293  -4.684   9.353  1.00  0.90           C  
ATOM    147  CB  LEU A  20     -17.415  -4.712   7.699  1.00  0.90           C  
ATOM    148  O   LEU A  20     -19.422  -5.563  10.208  1.00  0.90           O  
ATOM    149  CG  LEU A  20     -16.737  -5.410   6.520  1.00  0.90           C  
ATOM    150  CD1 LEU A  20     -15.360  -4.804   6.266  1.00  0.90           C  
ATOM    151  CD2 LEU A  20     -16.627  -6.909   6.776  1.00  0.90           C  
ATOM    152  N   VAL A  21     -19.474  -3.377   9.550  1.00  0.90           N  
ATOM    153  CA  VAL A  21     -19.688  -2.892  10.909  1.00  0.90           C  
ATOM    154  C   VAL A  21     -21.142  -3.123  11.317  1.00  0.90           C  
ATOM    155  CB  VAL A  21     -19.329  -1.395  11.041  1.00  0.90           C  
ATOM    156  O   VAL A  21     -21.443  -3.283  12.502  1.00  0.90           O  
ATOM    157  CG1 VAL A  21     -19.665  -0.880  12.439  1.00  0.90           C  
ATOM    158  CG2 VAL A  21     -17.851  -1.172  10.727  1.00  0.90           C  
ATOM    159  N   LEU A  22     -22.167  -3.163  10.394  1.00  0.87           N  
ATOM    160  CA  LEU A  22     -23.582  -3.373  10.685  1.00  0.87           C  
ATOM    161  C   LEU A  22     -23.881  -4.854  10.887  1.00  0.87           C  
ATOM    162  CB  LEU A  22     -24.450  -2.815   9.554  1.00  0.87           C  
ATOM    163  O   LEU A  22     -24.925  -5.211  11.439  1.00  0.87           O  
ATOM    164  CG  LEU A  22     -24.506  -1.291   9.431  1.00  0.87           C  
ATOM    165  CD1 LEU A  22     -25.293  -0.888   8.188  1.00  0.87           C  
ATOM    166  CD2 LEU A  22     -25.121  -0.676  10.683  1.00  0.87           C  
ATOM    167  N   ASN A  23     -22.950  -5.709  10.537  1.00  0.90           N  
ATOM    168  CA  ASN A  23     -23.123  -7.150  10.695  1.00  0.90           C  
ATOM    169  C   ASN A  23     -21.946  -7.777  11.438  1.00  0.90           C  
ATOM    170  CB  ASN A  23     -23.309  -7.821   9.333  1.00  0.90           C  
ATOM    171  O   ASN A  23     -21.186  -8.556  10.861  1.00  0.90           O  
ATOM    172  CG  ASN A  23     -24.501  -7.275   8.571  1.00  0.90           C  
ATOM    173  ND2 ASN A  23     -24.233  -6.481   7.541  1.00  0.90           N  
ATOM    174  OD1 ASN A  23     -25.652  -7.564   8.906  1.00  0.90           O  
ATOM    175  N   PRO A  24     -21.760  -7.417  12.716  1.00  0.88           N  
ATOM    176  CA  PRO A  24     -20.580  -7.881  13.450  1.00  0.88           C  
ATOM    177  C   PRO A  24     -20.527  -9.401  13.581  1.00  0.88           C  
ATOM    178  CB  PRO A  24     -20.736  -7.219  14.821  1.00  0.88           C  
ATOM    179  O   PRO A  24     -19.458  -9.966  13.826  1.00  0.88           O  
ATOM    180  CG  PRO A  24     -22.183  -6.857  14.909  1.00  0.88           C  
ATOM    181  CD  PRO A  24     -22.696  -6.600  13.521  1.00  0.88           C  
ATOM    182  N   GLN A  25     -21.692 -10.040  13.377  1.00  0.88           N  
ATOM    183  CA  GLN A  25     -21.767 -11.494  13.468  1.00  0.88           C  
ATOM    184  C   GLN A  25     -21.002 -12.157  12.326  1.00  0.88           C  
ATOM    185  CB  GLN A  25     -23.224 -11.959  13.464  1.00  0.88           C  
ATOM    186  O   GLN A  25     -20.650 -13.336  12.409  1.00  0.88           O  
ATOM    187  CG  GLN A  25     -23.978 -11.606  12.189  1.00  0.88           C  
ATOM    188  CD  GLN A  25     -24.573 -10.211  12.227  1.00  0.88           C  
ATOM    189  NE2 GLN A  25     -25.613  -9.988  11.430  1.00  0.88           N  
ATOM    190  OE1 GLN A  25     -24.103  -9.341  12.966  1.00  0.88           O  
ATOM    191  N   LEU A  26     -20.715 -11.358  11.310  1.00  0.88           N  
ATOM    192  CA  LEU A  26     -19.999 -11.885  10.153  1.00  0.88           C  
ATOM    193  C   LEU A  26     -18.495 -11.894  10.402  1.00  0.88           C  
ATOM    194  CB  LEU A  26     -20.316 -11.059   8.904  1.00  0.88           C  
ATOM    195  O   LEU A  26     -17.743 -12.531   9.661  1.00  0.88           O  
ATOM    196  CG  LEU A  26     -21.761 -11.111   8.405  1.00  0.88           C  
ATOM    197  CD1 LEU A  26     -21.931 -10.223   7.178  1.00  0.88           C  
ATOM    198  CD2 LEU A  26     -22.168 -12.547   8.093  1.00  0.88           C  
ATOM    199  N   LEU A  27     -18.122 -11.128  11.448  1.00  0.92           N  
ATOM    200  CA  LEU A  27     -16.702 -11.081  11.779  1.00  0.92           C  
ATOM    201  C   LEU A  27     -16.305 -12.278  12.637  1.00  0.92           C  
ATOM    202  CB  LEU A  27     -16.365  -9.779  12.511  1.00  0.92           C  
ATOM    203  O   LEU A  27     -16.924 -12.539  13.671  1.00  0.92           O  
ATOM    204  CG  LEU A  27     -16.611  -8.483  11.737  1.00  0.92           C  
ATOM    205  CD1 LEU A  27     -16.306  -7.275  12.616  1.00  0.92           C  
ATOM    206  CD2 LEU A  27     -15.769  -8.452  10.466  1.00  0.92           C  
ATOM    207  N   GLY A  28     -15.365 -12.976  12.112  1.00  0.93           N  
ATOM    208  CA  GLY A  28     -14.899 -14.175  12.790  1.00  0.93           C  
ATOM    209  C   GLY A  28     -13.656 -13.941  13.628  1.00  0.93           C  
ATOM    210  O   GLY A  28     -13.445 -12.840  14.142  1.00  0.93           O  
ATOM    211  N   ARG A  29     -12.879 -14.934  13.854  1.00  0.96           N  
ATOM    212  CA  ARG A  29     -11.676 -14.968  14.679  1.00  0.96           C  
ATOM    213  C   ARG A  29     -10.596 -14.053  14.112  1.00  0.96           C  
ATOM    214  CB  ARG A  29     -11.143 -16.398  14.795  1.00  0.96           C  
ATOM    215  O   ARG A  29     -10.448 -13.939  12.894  1.00  0.96           O  
ATOM    216  CG  ARG A  29      -9.931 -16.533  15.703  1.00  0.96           C  
ATOM    217  CD  ARG A  29      -9.439 -17.971  15.777  1.00  0.96           C  
ATOM    218  NE  ARG A  29     -10.123 -18.721  16.828  1.00  0.96           N  
ATOM    219  NH1 ARG A  29      -8.240 -19.006  18.135  1.00  0.96           N  
ATOM    220  NH2 ARG A  29     -10.254 -19.864  18.815  1.00  0.96           N  
ATOM    221  CZ  ARG A  29      -9.537 -19.195  17.924  1.00  0.96           C  
ATOM    222  N   VAL A  30      -9.844 -13.421  15.007  1.00  0.97           N  
ATOM    223  CA  VAL A  30      -8.702 -12.593  14.635  1.00  0.97           C  
ATOM    224  C   VAL A  30      -7.404 -13.350  14.909  1.00  0.97           C  
ATOM    225  CB  VAL A  30      -8.705 -11.247  15.395  1.00  0.97           C  
ATOM    226  O   VAL A  30      -7.136 -13.745  16.046  1.00  0.97           O  
ATOM    227  CG1 VAL A  30      -7.549 -10.363  14.930  1.00  0.97           C  
ATOM    228  CG2 VAL A  30     -10.040 -10.531  15.205  1.00  0.97           C  
ATOM    229  N   TRP A  31      -6.655 -13.511  13.880  1.00  0.96           N  
ATOM    230  CA  TRP A  31      -5.345 -14.145  13.982  1.00  0.96           C  
ATOM    231  C   TRP A  31      -4.235 -13.099  13.997  1.00  0.96           C  
ATOM    232  CB  TRP A  31      -5.128 -15.121  12.823  1.00  0.96           C  
ATOM    233  O   TRP A  31      -4.404 -11.997  13.471  1.00  0.96           O  
ATOM    234  CG  TRP A  31      -6.153 -16.213  12.746  1.00  0.96           C  
ATOM    235  CD1 TRP A  31      -7.344 -16.179  12.077  1.00  0.96           C  
ATOM    236  CD2 TRP A  31      -6.077 -17.500  13.367  1.00  0.96           C  
ATOM    237  CE2 TRP A  31      -7.259 -18.196  13.030  1.00  0.96           C  
ATOM    238  CE3 TRP A  31      -5.124 -18.133  14.175  1.00  0.96           C  
ATOM    239  NE1 TRP A  31      -8.015 -17.369  12.243  1.00  0.96           N  
ATOM    240  CH2 TRP A  31      -6.564 -20.092  14.264  1.00  0.96           C  
ATOM    241  CZ2 TRP A  31      -7.513 -19.496  13.475  1.00  0.96           C  
ATOM    242  CZ3 TRP A  31      -5.378 -19.427  14.617  1.00  0.96           C  
ATOM    243  N   PHE A  32      -3.090 -13.448  14.664  1.00  0.95           N  
ATOM    244  CA  PHE A  32      -1.955 -12.535  14.738  1.00  0.95           C  
ATOM    245  C   PHE A  32      -0.743 -13.120  14.023  1.00  0.95           C  
ATOM    246  CB  PHE A  32      -1.606 -12.227  16.198  1.00  0.95           C  
ATOM    247  O   PHE A  32      -0.362 -14.266  14.272  1.00  0.95           O  
ATOM    248  CG  PHE A  32      -2.678 -11.469  16.932  1.00  0.95           C  
ATOM    249  CD1 PHE A  32      -2.921 -10.131  16.648  1.00  0.95           C  
ATOM    250  CD2 PHE A  32      -3.445 -12.095  17.906  1.00  0.95           C  
ATOM    251  CE1 PHE A  32      -3.913  -9.426  17.326  1.00  0.95           C  
ATOM    252  CE2 PHE A  32      -4.438 -11.398  18.588  1.00  0.95           C  
ATOM    253  CZ  PHE A  32      -4.670 -10.063  18.297  1.00  0.95           C  
ATOM    254  N   ALA A  33      -0.181 -12.297  13.117  1.00  0.94           N  
ATOM    255  CA  ALA A  33       1.087 -12.691  12.508  1.00  0.94           C  
ATOM    256  C   ALA A  33       2.256 -12.416  13.449  1.00  0.94           C  
ATOM    257  CB  ALA A  33       1.291 -11.959  11.184  1.00  0.94           C  
ATOM    258  O   ALA A  33       2.187 -11.516  14.290  1.00  0.94           O  
ATOM    259  N   SER A  34       3.219 -13.266  13.361  1.00  0.86           N  
ATOM    260  CA  SER A  34       4.411 -13.084  14.182  1.00  0.86           C  
ATOM    261  C   SER A  34       5.615 -12.698  13.330  1.00  0.86           C  
ATOM    262  CB  SER A  34       4.720 -14.358  14.969  1.00  0.86           C  
ATOM    263  O   SER A  34       5.596 -12.862  12.108  1.00  0.86           O  
ATOM    264  OG  SER A  34       4.868 -15.465  14.096  1.00  0.86           O  
ATOM    265  N   GLN A  35       6.536 -12.109  14.009  1.00  0.79           N  
ATOM    266  CA  GLN A  35       7.791 -11.784  13.339  1.00  0.79           C  
ATOM    267  C   GLN A  35       8.686 -13.015  13.222  1.00  0.79           C  
ATOM    268  CB  GLN A  35       8.526 -10.670  14.086  1.00  0.79           C  
ATOM    269  O   GLN A  35       9.068 -13.610  14.232  1.00  0.79           O  
ATOM    270  CG  GLN A  35       9.647 -10.026  13.281  1.00  0.79           C  
ATOM    271  CD  GLN A  35      10.285  -8.851  13.998  1.00  0.79           C  
ATOM    272  NE2 GLN A  35      11.552  -8.589  13.697  1.00  0.79           N  
ATOM    273  OE1 GLN A  35       9.645  -8.185  14.817  1.00  0.79           O  
ATOM    274  N   PRO A  36       8.860 -13.458  11.930  1.00  0.74           N  
ATOM    275  CA  PRO A  36       9.740 -14.624  11.822  1.00  0.74           C  
ATOM    276  C   PRO A  36      11.196 -14.297  12.147  1.00  0.74           C  
ATOM    277  CB  PRO A  36       9.589 -15.045  10.358  1.00  0.74           C  
ATOM    278  O   PRO A  36      11.584 -13.126  12.149  1.00  0.74           O  
ATOM    279  CG  PRO A  36       9.187 -13.797   9.641  1.00  0.74           C  
ATOM    280  CD  PRO A  36       8.473 -12.899  10.610  1.00  0.74           C  
ATOM    281  N   ALA A  37      12.020 -15.342  12.649  1.00  0.75           N  
ATOM    282  CA  ALA A  37      13.450 -15.211  12.917  1.00  0.75           C  
ATOM    283  C   ALA A  37      14.194 -14.703  11.685  1.00  0.75           C  
ATOM    284  CB  ALA A  37      14.031 -16.548  13.372  1.00  0.75           C  
ATOM    285  O   ALA A  37      15.115 -13.890  11.800  1.00  0.75           O  
ATOM    286  N   SER A  38      13.696 -15.179  10.533  1.00  0.78           N  
ATOM    287  CA  SER A  38      14.213 -14.747   9.238  1.00  0.78           C  
ATOM    288  C   SER A  38      13.082 -14.505   8.244  1.00  0.78           C  
ATOM    289  CB  SER A  38      15.184 -15.786   8.675  1.00  0.78           C  
ATOM    290  O   SER A  38      12.026 -15.136   8.332  1.00  0.78           O  
ATOM    291  OG  SER A  38      14.510 -16.997   8.381  1.00  0.78           O  
ATOM    292  N   LEU A  39      13.188 -13.446   7.387  1.00  0.77           N  
ATOM    293  CA  LEU A  39      12.160 -13.112   6.407  1.00  0.77           C  
ATOM    294  C   LEU A  39      12.266 -14.012   5.181  1.00  0.77           C  
ATOM    295  CB  LEU A  39      12.275 -11.644   5.988  1.00  0.77           C  
ATOM    296  O   LEU A  39      13.171 -13.846   4.359  1.00  0.77           O  
ATOM    297  CG  LEU A  39      11.576 -10.625   6.889  1.00  0.77           C  
ATOM    298  CD1 LEU A  39      12.496  -9.439   7.161  1.00  0.77           C  
ATOM    299  CD2 LEU A  39      10.269 -10.160   6.256  1.00  0.77           C  
ATOM    300  N   PRO A  40      11.418 -15.070   5.164  1.00  0.79           N  
ATOM    301  CA  PRO A  40      11.472 -15.892   3.953  1.00  0.79           C  
ATOM    302  C   PRO A  40      11.279 -15.077   2.677  1.00  0.79           C  
ATOM    303  CB  PRO A  40      10.320 -16.882   4.148  1.00  0.79           C  
ATOM    304  O   PRO A  40      10.697 -13.989   2.716  1.00  0.79           O  
ATOM    305  CG  PRO A  40       9.974 -16.784   5.599  1.00  0.79           C  
ATOM    306  CD  PRO A  40      10.434 -15.449   6.110  1.00  0.79           C  
ATOM    307  N   VAL A  41      11.797 -15.590   1.589  1.00  0.73           N  
ATOM    308  CA  VAL A  41      11.645 -14.994   0.266  1.00  0.73           C  
ATOM    309  C   VAL A  41      10.163 -14.861  -0.074  1.00  0.73           C  
ATOM    310  CB  VAL A  41      12.368 -15.826  -0.818  1.00  0.73           C  
ATOM    311  O   VAL A  41       9.389 -15.804   0.112  1.00  0.73           O  
ATOM    312  CG1 VAL A  41      12.099 -15.251  -2.208  1.00  0.73           C  
ATOM    313  CG2 VAL A  41      13.868 -15.877  -0.538  1.00  0.73           C  
ATOM    314  N   GLY A  42       9.747 -13.615  -0.515  1.00  0.73           N  
ATOM    315  CA  GLY A  42       8.377 -13.414  -0.958  1.00  0.73           C  
ATOM    316  C   GLY A  42       7.462 -12.908   0.141  1.00  0.73           C  
ATOM    317  O   GLY A  42       6.280 -12.651  -0.097  1.00  0.73           O  
ATOM    318  N   SER A  43       8.041 -12.878   1.371  1.00  0.81           N  
ATOM    319  CA  SER A  43       7.231 -12.395   2.484  1.00  0.81           C  
ATOM    320  C   SER A  43       7.019 -10.887   2.401  1.00  0.81           C  
ATOM    321  CB  SER A  43       7.885 -12.754   3.819  1.00  0.81           C  
ATOM    322  O   SER A  43       7.845 -10.170   1.833  1.00  0.81           O  
ATOM    323  OG  SER A  43       9.166 -12.156   3.928  1.00  0.81           O  
ATOM    324  N   LEU A  44       5.851 -10.531   2.784  1.00  0.79           N  
ATOM    325  CA  LEU A  44       5.540  -9.111   2.895  1.00  0.79           C  
ATOM    326  C   LEU A  44       5.780  -8.611   4.316  1.00  0.79           C  
ATOM    327  CB  LEU A  44       4.088  -8.846   2.487  1.00  0.79           C  
ATOM    328  O   LEU A  44       5.220  -9.152   5.272  1.00  0.79           O  
ATOM    329  CG  LEU A  44       3.628  -7.388   2.525  1.00  0.79           C  
ATOM    330  CD1 LEU A  44       4.361  -6.573   1.465  1.00  0.79           C  
ATOM    331  CD2 LEU A  44       2.119  -7.298   2.327  1.00  0.79           C  
ATOM    332  N   CYS A  45       6.599  -7.613   4.437  1.00  0.86           N  
ATOM    333  CA  CYS A  45       6.904  -6.970   5.710  1.00  0.86           C  
ATOM    334  C   CYS A  45       6.985  -5.456   5.551  1.00  0.86           C  
ATOM    335  CB  CYS A  45       8.219  -7.503   6.278  1.00  0.86           C  
ATOM    336  O   CYS A  45       7.876  -4.946   4.869  1.00  0.86           O  
ATOM    337  SG  CYS A  45       8.658  -6.798   7.882  1.00  0.86           S  
ATOM    338  N   ILE A  46       6.048  -4.830   6.249  1.00  0.87           N  
ATOM    339  CA  ILE A  46       6.067  -3.377   6.120  1.00  0.87           C  
ATOM    340  C   ILE A  46       6.166  -2.738   7.503  1.00  0.87           C  
ATOM    341  CB  ILE A  46       4.815  -2.859   5.378  1.00  0.87           C  
ATOM    342  O   ILE A  46       6.031  -3.421   8.521  1.00  0.87           O  
ATOM    343  CG1 ILE A  46       3.551  -3.149   6.196  1.00  0.87           C  
ATOM    344  CG2 ILE A  46       4.719  -3.481   3.982  1.00  0.87           C  
ATOM    345  CD1 ILE A  46       2.289  -2.511   5.632  1.00  0.87           C  
ATOM    346  N   ASP A  47       6.368  -1.434   7.607  1.00  0.87           N  
ATOM    347  CA  ASP A  47       6.662  -0.714   8.842  1.00  0.87           C  
ATOM    348  C   ASP A  47       5.379  -0.346   9.583  1.00  0.87           C  
ATOM    349  CB  ASP A  47       7.479   0.546   8.547  1.00  0.87           C  
ATOM    350  O   ASP A  47       5.427   0.250  10.661  1.00  0.87           O  
ATOM    351  CG  ASP A  47       8.910   0.243   8.139  1.00  0.87           C  
ATOM    352  OD1 ASP A  47       9.492  -0.743   8.641  1.00  0.87           O  
ATOM    353  OD2 ASP A  47       9.461   0.998   7.309  1.00  0.87           O  
ATOM    354  N   PHE A  48       4.323  -0.740   8.966  1.00  0.92           N  
ATOM    355  CA  PHE A  48       3.060  -0.324   9.565  1.00  0.92           C  
ATOM    356  C   PHE A  48       2.167  -1.529   9.837  1.00  0.92           C  
ATOM    357  CB  PHE A  48       2.334   0.672   8.656  1.00  0.92           C  
ATOM    358  O   PHE A  48       2.236  -2.533   9.124  1.00  0.92           O  
ATOM    359  CG  PHE A  48       3.189   1.832   8.222  1.00  0.92           C  
ATOM    360  CD1 PHE A  48       3.603   2.790   9.139  1.00  0.92           C  
ATOM    361  CD2 PHE A  48       3.580   1.964   6.895  1.00  0.92           C  
ATOM    362  CE1 PHE A  48       4.395   3.865   8.740  1.00  0.92           C  
ATOM    363  CE2 PHE A  48       4.371   3.035   6.489  1.00  0.92           C  
ATOM    364  CZ  PHE A  48       4.776   3.985   7.413  1.00  0.92           C  
ATOM    365  N   PRO A  49       1.329  -1.413  10.924  1.00  0.95           N  
ATOM    366  CA  PRO A  49       0.364  -2.485  11.182  1.00  0.95           C  
ATOM    367  C   PRO A  49      -0.676  -2.622  10.072  1.00  0.95           C  
ATOM    368  CB  PRO A  49      -0.294  -2.058  12.497  1.00  0.95           C  
ATOM    369  O   PRO A  49      -1.059  -1.626   9.454  1.00  0.95           O  
ATOM    370  CG  PRO A  49       0.628  -1.029  13.069  1.00  0.95           C  
ATOM    371  CD  PRO A  49       1.387  -0.390  11.942  1.00  0.95           C  
ATOM    372  N   ARG A  50      -1.131  -3.888   9.958  1.00  0.95           N  
ATOM    373  CA  ARG A  50      -2.112  -4.203   8.924  1.00  0.95           C  
ATOM    374  C   ARG A  50      -3.223  -5.090   9.474  1.00  0.95           C  
ATOM    375  CB  ARG A  50      -1.437  -4.886   7.733  1.00  0.95           C  
ATOM    376  O   ARG A  50      -2.999  -5.872  10.401  1.00  0.95           O  
ATOM    377  CG  ARG A  50      -0.357  -4.044   7.071  1.00  0.95           C  
ATOM    378  CD  ARG A  50       0.168  -4.699   5.801  1.00  0.95           C  
ATOM    379  NE  ARG A  50       0.753  -6.009   6.072  1.00  0.95           N  
ATOM    380  NH1 ARG A  50       2.856  -5.462   5.288  1.00  0.95           N  
ATOM    381  NH2 ARG A  50       2.444  -7.563   6.108  1.00  0.95           N  
ATOM    382  CZ  ARG A  50       2.016  -6.342   5.822  1.00  0.95           C  
ATOM    383  N   LEU A  51      -4.328  -4.925   8.831  1.00  0.97           N  
ATOM    384  CA  LEU A  51      -5.444  -5.824   9.103  1.00  0.97           C  
ATOM    385  C   LEU A  51      -6.049  -6.347   7.805  1.00  0.97           C  
ATOM    386  CB  LEU A  51      -6.518  -5.112   9.930  1.00  0.97           C  
ATOM    387  O   LEU A  51      -6.541  -5.568   6.986  1.00  0.97           O  
ATOM    388  CG  LEU A  51      -7.751  -5.939  10.296  1.00  0.97           C  
ATOM    389  CD1 LEU A  51      -7.366  -7.074  11.240  1.00  0.97           C  
ATOM    390  CD2 LEU A  51      -8.822  -5.054  10.925  1.00  0.97           C  
ATOM    391  N   ASP A  52      -6.009  -7.665   7.685  1.00  0.96           N  
ATOM    392  CA  ASP A  52      -6.620  -8.322   6.534  1.00  0.96           C  
ATOM    393  C   ASP A  52      -7.933  -9.000   6.920  1.00  0.96           C  
ATOM    394  CB  ASP A  52      -5.658  -9.347   5.929  1.00  0.96           C  
ATOM    395  O   ASP A  52      -7.986  -9.750   7.897  1.00  0.96           O  
ATOM    396  CG  ASP A  52      -4.446  -8.708   5.274  1.00  0.96           C  
ATOM    397  OD1 ASP A  52      -4.445  -7.476   5.064  1.00  0.96           O  
ATOM    398  OD2 ASP A  52      -3.484  -9.443   4.963  1.00  0.96           O  
ATOM    399  N   ILE A  53      -8.925  -8.730   6.130  1.00  0.97           N  
ATOM    400  CA  ILE A  53     -10.236  -9.320   6.376  1.00  0.97           C  
ATOM    401  C   ILE A  53     -10.669 -10.141   5.163  1.00  0.97           C  
ATOM    402  CB  ILE A  53     -11.292  -8.238   6.696  1.00  0.97           C  
ATOM    403  O   ILE A  53     -10.796  -9.607   4.059  1.00  0.97           O  
ATOM    404  CG1 ILE A  53     -10.789  -7.314   7.810  1.00  0.97           C  
ATOM    405  CG2 ILE A  53     -12.627  -8.884   7.081  1.00  0.97           C  
ATOM    406  CD1 ILE A  53     -11.665  -6.091   8.043  1.00  0.97           C  
ATOM    407  N   VAL A  54     -10.968 -11.450   5.446  1.00  0.96           N  
ATOM    408  CA  VAL A  54     -11.479 -12.305   4.379  1.00  0.96           C  
ATOM    409  C   VAL A  54     -12.974 -12.059   4.191  1.00  0.96           C  
ATOM    410  CB  VAL A  54     -11.217 -13.799   4.674  1.00  0.96           C  
ATOM    411  O   VAL A  54     -13.780 -12.397   5.061  1.00  0.96           O  
ATOM    412  CG1 VAL A  54     -11.673 -14.668   3.504  1.00  0.96           C  
ATOM    413  CG2 VAL A  54      -9.737 -14.032   4.973  1.00  0.96           C  
ATOM    414  N   LEU A  55     -13.312 -11.465   3.048  1.00  0.95           N  
ATOM    415  CA  LEU A  55     -14.712 -11.156   2.776  1.00  0.95           C  
ATOM    416  C   LEU A  55     -15.425 -12.357   2.164  1.00  0.95           C  
ATOM    417  CB  LEU A  55     -14.822  -9.951   1.838  1.00  0.95           C  
ATOM    418  O   LEU A  55     -16.577 -12.639   2.503  1.00  0.95           O  
ATOM    419  CG  LEU A  55     -14.208  -8.643   2.340  1.00  0.95           C  
ATOM    420  CD1 LEU A  55     -14.294  -7.568   1.261  1.00  0.95           C  
ATOM    421  CD2 LEU A  55     -14.903  -8.182   3.617  1.00  0.95           C  
ATOM    422  N   ARG A  56     -14.708 -13.091   1.309  1.00  0.94           N  
ATOM    423  CA  ARG A  56     -15.169 -14.302   0.636  1.00  0.94           C  
ATOM    424  C   ARG A  56     -13.992 -15.166   0.197  1.00  0.94           C  
ATOM    425  CB  ARG A  56     -16.038 -13.947  -0.573  1.00  0.94           C  
ATOM    426  O   ARG A  56     -12.918 -14.648  -0.118  1.00  0.94           O  
ATOM    427  CG  ARG A  56     -17.429 -13.455  -0.208  1.00  0.94           C  
ATOM    428  CD  ARG A  56     -18.328 -13.345  -1.432  1.00  0.94           C  
ATOM    429  NE  ARG A  56     -19.623 -12.760  -1.100  1.00  0.94           N  
ATOM    430  NH1 ARG A  56     -20.813 -13.999  -2.644  1.00  0.94           N  
ATOM    431  NH2 ARG A  56     -21.895 -12.488  -1.302  1.00  0.94           N  
ATOM    432  CZ  ARG A  56     -20.774 -13.083  -1.683  1.00  0.94           C  
ATOM    433  N   GLY A  57     -14.175 -16.478   0.218  1.00  0.94           N  
ATOM    434  CA  GLY A  57     -13.127 -17.383  -0.226  1.00  0.94           C  
ATOM    435  C   GLY A  57     -12.133 -17.727   0.867  1.00  0.94           C  
ATOM    436  O   GLY A  57     -12.500 -17.820   2.040  1.00  0.94           O  
ATOM    437  N   GLU A  58     -10.814 -17.971   0.385  1.00  0.94           N  
ATOM    438  CA  GLU A  58      -9.810 -18.454   1.328  1.00  0.94           C  
ATOM    439  C   GLU A  58      -8.511 -17.663   1.205  1.00  0.94           C  
ATOM    440  CB  GLU A  58      -9.540 -19.945   1.111  1.00  0.94           C  
ATOM    441  O   GLU A  58      -8.029 -17.418   0.097  1.00  0.94           O  
ATOM    442  CG  GLU A  58     -10.749 -20.832   1.368  1.00  0.94           C  
ATOM    443  CD  GLU A  58     -10.438 -22.317   1.261  1.00  0.94           C  
ATOM    444  OE1 GLU A  58     -11.384 -23.129   1.152  1.00  0.94           O  
ATOM    445  OE2 GLU A  58      -9.238 -22.670   1.287  1.00  0.94           O  
ATOM    446  N   TYR A  59      -8.098 -17.252   2.340  1.00  0.95           N  
ATOM    447  CA  TYR A  59      -6.839 -16.532   2.499  1.00  0.95           C  
ATOM    448  C   TYR A  59      -5.961 -17.194   3.554  1.00  0.95           C  
ATOM    449  CB  TYR A  59      -7.099 -15.071   2.879  1.00  0.95           C  
ATOM    450  O   TYR A  59      -6.396 -18.125   4.236  1.00  0.95           O  
ATOM    451  CG  TYR A  59      -5.848 -14.229   2.946  1.00  0.95           C  
ATOM    452  CD1 TYR A  59      -5.400 -13.708   4.157  1.00  0.95           C  
ATOM    453  CD2 TYR A  59      -5.113 -13.952   1.798  1.00  0.95           C  
ATOM    454  CE1 TYR A  59      -4.249 -12.930   4.223  1.00  0.95           C  
ATOM    455  CE2 TYR A  59      -3.961 -13.175   1.852  1.00  0.95           C  
ATOM    456  OH  TYR A  59      -2.397 -11.900   3.127  1.00  0.95           O  
ATOM    457  CZ  TYR A  59      -3.537 -12.670   3.068  1.00  0.95           C  
ATOM    458  N   GLY A  60      -4.702 -16.868   3.548  1.00  0.93           N  
ATOM    459  CA  GLY A  60      -3.880 -17.447   4.599  1.00  0.93           C  
ATOM    460  C   GLY A  60      -2.468 -16.892   4.625  1.00  0.93           C  
ATOM    461  O   GLY A  60      -2.093 -16.092   3.766  1.00  0.93           O  
ATOM    462  N   ASN A  61      -1.795 -17.225   5.679  1.00  0.93           N  
ATOM    463  CA  ASN A  61      -0.393 -16.899   5.921  1.00  0.93           C  
ATOM    464  C   ASN A  61       0.462 -18.158   6.036  1.00  0.93           C  
ATOM    465  CB  ASN A  61      -0.250 -16.042   7.180  1.00  0.93           C  
ATOM    466  O   ASN A  61       0.347 -18.904   7.010  1.00  0.93           O  
ATOM    467  CG  ASN A  61       1.187 -15.649   7.459  1.00  0.93           C  
ATOM    468  ND2 ASN A  61       1.435 -15.114   8.649  1.00  0.93           N  
ATOM    469  OD1 ASN A  61       2.067 -15.825   6.613  1.00  0.93           O  
ATOM    470  N   LEU A  62       1.361 -18.362   5.070  1.00  0.90           N  
ATOM    471  CA  LEU A  62       2.154 -19.582   4.968  1.00  0.90           C  
ATOM    472  C   LEU A  62       3.189 -19.652   6.086  1.00  0.90           C  
ATOM    473  CB  LEU A  62       2.850 -19.657   3.607  1.00  0.90           C  
ATOM    474  O   LEU A  62       3.805 -20.698   6.302  1.00  0.90           O  
ATOM    475  CG  LEU A  62       1.962 -19.994   2.408  1.00  0.90           C  
ATOM    476  CD1 LEU A  62       2.745 -19.842   1.108  1.00  0.90           C  
ATOM    477  CD2 LEU A  62       1.402 -21.407   2.539  1.00  0.90           C  
ATOM    478  N   LEU A  63       3.359 -18.638   6.800  1.00  0.90           N  
ATOM    479  CA  LEU A  63       4.423 -18.575   7.796  1.00  0.90           C  
ATOM    480  C   LEU A  63       3.980 -19.216   9.107  1.00  0.90           C  
ATOM    481  CB  LEU A  63       4.842 -17.122   8.041  1.00  0.90           C  
ATOM    482  O   LEU A  63       4.815 -19.580   9.938  1.00  0.90           O  
ATOM    483  CG  LEU A  63       5.417 -16.371   6.840  1.00  0.90           C  
ATOM    484  CD1 LEU A  63       5.762 -14.936   7.228  1.00  0.90           C  
ATOM    485  CD2 LEU A  63       6.646 -17.092   6.296  1.00  0.90           C  
ATOM    486  N   GLU A  64       2.701 -19.358   9.289  1.00  0.89           N  
ATOM    487  CA  GLU A  64       2.149 -19.933  10.512  1.00  0.89           C  
ATOM    488  C   GLU A  64       1.151 -21.043  10.199  1.00  0.89           C  
ATOM    489  CB  GLU A  64       1.480 -18.849  11.362  1.00  0.89           C  
ATOM    490  O   GLU A  64       0.211 -20.841   9.427  1.00  0.89           O  
ATOM    491  CG  GLU A  64       2.440 -17.776  11.856  1.00  0.89           C  
ATOM    492  CD  GLU A  64       1.836 -16.877  12.924  1.00  0.89           C  
ATOM    493  OE1 GLU A  64       2.409 -15.800  13.206  1.00  0.89           O  
ATOM    494  OE2 GLU A  64       0.783 -17.254  13.485  1.00  0.89           O  
ATOM    495  N   ALA A  65       1.349 -22.228  10.841  1.00  0.87           N  
ATOM    496  CA  ALA A  65       0.566 -23.428  10.559  1.00  0.87           C  
ATOM    497  C   ALA A  65      -0.921 -23.180  10.794  1.00  0.87           C  
ATOM    498  CB  ALA A  65       1.050 -24.594  11.417  1.00  0.87           C  
ATOM    499  O   ALA A  65      -1.762 -23.603   9.997  1.00  0.87           O  
ATOM    500  N   LYS A  66      -1.261 -22.357  11.785  1.00  0.90           N  
ATOM    501  CA  LYS A  66      -2.661 -22.162  12.152  1.00  0.90           C  
ATOM    502  C   LYS A  66      -3.322 -21.114  11.261  1.00  0.90           C  
ATOM    503  CB  LYS A  66      -2.779 -21.752  13.620  1.00  0.90           C  
ATOM    504  O   LYS A  66      -4.541 -20.933  11.306  1.00  0.90           O  
ATOM    505  CG  LYS A  66      -2.345 -22.831  14.602  1.00  0.90           C  
ATOM    506  CD  LYS A  66      -2.509 -22.372  16.045  1.00  0.90           C  
ATOM    507  CE  LYS A  66      -2.043 -23.438  17.027  1.00  0.90           C  
ATOM    508  NZ  LYS A  66      -2.160 -22.976  18.443  1.00  0.90           N  
ATOM    509  N   GLN A  67      -2.497 -20.459  10.420  1.00  0.91           N  
ATOM    510  CA  GLN A  67      -3.007 -19.345   9.628  1.00  0.91           C  
ATOM    511  C   GLN A  67      -2.999 -19.679   8.139  1.00  0.91           C  
ATOM    512  CB  GLN A  67      -2.186 -18.081   9.887  1.00  0.91           C  
ATOM    513  O   GLN A  67      -3.151 -18.791   7.297  1.00  0.91           O  
ATOM    514  CG  GLN A  67      -2.186 -17.634  11.342  1.00  0.91           C  
ATOM    515  CD  GLN A  67      -1.156 -16.557  11.626  1.00  0.91           C  
ATOM    516  NE2 GLN A  67      -1.139 -16.064  12.860  1.00  0.91           N  
ATOM    517  OE1 GLN A  67      -0.382 -16.172  10.745  1.00  0.91           O  
ATOM    518  N   GLN A  68      -2.777 -20.927   7.861  1.00  0.91           N  
ATOM    519  CA  GLN A  68      -2.605 -21.300   6.461  1.00  0.91           C  
ATOM    520  C   GLN A  68      -3.940 -21.298   5.722  1.00  0.91           C  
ATOM    521  CB  GLN A  68      -1.945 -22.676   6.349  1.00  0.91           C  
ATOM    522  O   GLN A  68      -3.977 -21.164   4.497  1.00  0.91           O  
ATOM    523  CG  GLN A  68      -0.478 -22.689   6.755  1.00  0.91           C  
ATOM    524  CD  GLN A  68       0.177 -24.041   6.546  1.00  0.91           C  
ATOM    525  NE2 GLN A  68       1.499 -24.086   6.674  1.00  0.91           N  
ATOM    526  OE1 GLN A  68      -0.499 -25.038   6.272  1.00  0.91           O  
ATOM    527  N   ARG A  69      -4.971 -21.375   6.592  1.00  0.94           N  
ATOM    528  CA  ARG A  69      -6.294 -21.344   5.976  1.00  0.94           C  
ATOM    529  C   ARG A  69      -7.244 -20.450   6.766  1.00  0.94           C  
ATOM    530  CB  ARG A  69      -6.870 -22.757   5.869  1.00  0.94           C  
ATOM    531  O   ARG A  69      -7.775 -20.861   7.800  1.00  0.94           O  
ATOM    532  CG  ARG A  69      -8.202 -22.825   5.139  1.00  0.94           C  
ATOM    533  CD  ARG A  69      -8.771 -24.238   5.134  1.00  0.94           C  
ATOM    534  NE  ARG A  69     -10.059 -24.298   4.449  1.00  0.94           N  
ATOM    535  NH1 ARG A  69     -11.087 -25.601   6.056  1.00  0.94           N  
ATOM    536  NH2 ARG A  69     -12.251 -24.933   4.198  1.00  0.94           N  
ATOM    537  CZ  ARG A  69     -11.129 -24.944   4.902  1.00  0.94           C  
ATOM    538  N   LEU A  70      -7.460 -19.269   6.263  1.00  0.95           N  
ATOM    539  CA  LEU A  70      -8.443 -18.352   6.830  1.00  0.95           C  
ATOM    540  C   LEU A  70      -9.695 -18.293   5.962  1.00  0.95           C  
ATOM    541  CB  LEU A  70      -7.844 -16.950   6.978  1.00  0.95           C  
ATOM    542  O   LEU A  70      -9.606 -18.101   4.748  1.00  0.95           O  
ATOM    543  CG  LEU A  70      -6.515 -16.857   7.729  1.00  0.95           C  
ATOM    544  CD1 LEU A  70      -6.043 -15.408   7.792  1.00  0.95           C  
ATOM    545  CD2 LEU A  70      -6.651 -17.441   9.131  1.00  0.95           C  
ATOM    546  N   VAL A  71     -10.853 -18.423   6.572  1.00  0.95           N  
ATOM    547  CA  VAL A  71     -12.108 -18.492   5.831  1.00  0.95           C  
ATOM    548  C   VAL A  71     -12.881 -17.186   6.001  1.00  0.95           C  
ATOM    549  CB  VAL A  71     -12.973 -19.687   6.290  1.00  0.95           C  
ATOM    550  O   VAL A  71     -12.411 -16.261   6.668  1.00  0.95           O  
ATOM    551  CG1 VAL A  71     -12.267 -21.009   5.996  1.00  0.95           C  
ATOM    552  CG2 VAL A  71     -13.297 -19.570   7.778  1.00  0.95           C  
ATOM    553  N   GLU A  72     -14.012 -17.161   5.388  1.00  0.95           N  
ATOM    554  CA  GLU A  72     -14.847 -15.963   5.367  1.00  0.95           C  
ATOM    555  C   GLU A  72     -15.116 -15.454   6.780  1.00  0.95           C  
ATOM    556  CB  GLU A  72     -16.169 -16.242   4.648  1.00  0.95           C  
ATOM    557  O   GLU A  72     -15.488 -16.228   7.665  1.00  0.95           O  
ATOM    558  CG  GLU A  72     -17.058 -15.016   4.498  1.00  0.95           C  
ATOM    559  CD  GLU A  72     -18.329 -15.289   3.709  1.00  0.95           C  
ATOM    560  OE1 GLU A  72     -19.198 -14.391   3.629  1.00  0.95           O  
ATOM    561  OE2 GLU A  72     -18.456 -16.409   3.167  1.00  0.95           O  
ATOM    562  N   GLY A  73     -14.839 -14.149   7.010  1.00  0.95           N  
ATOM    563  CA  GLY A  73     -15.088 -13.509   8.291  1.00  0.95           C  
ATOM    564  C   GLY A  73     -13.861 -13.460   9.182  1.00  0.95           C  
ATOM    565  O   GLY A  73     -13.779 -12.628  10.089  1.00  0.95           O  
ATOM    566  N   GLU A  74     -12.926 -14.370   8.918  1.00  0.97           N  
ATOM    567  CA  GLU A  74     -11.712 -14.382   9.728  1.00  0.97           C  
ATOM    568  C   GLU A  74     -10.760 -13.264   9.312  1.00  0.97           C  
ATOM    569  CB  GLU A  74     -11.008 -15.738   9.622  1.00  0.97           C  
ATOM    570  O   GLU A  74     -10.828 -12.771   8.184  1.00  0.97           O  
ATOM    571  CG  GLU A  74     -11.784 -16.884  10.256  1.00  0.97           C  
ATOM    572  CD  GLU A  74     -10.979 -18.170  10.355  1.00  0.97           C  
ATOM    573  OE1 GLU A  74     -11.183 -18.941  11.320  1.00  0.97           O  
ATOM    574  OE2 GLU A  74     -10.137 -18.408   9.460  1.00  0.97           O  
ATOM    575  N   MET A  75      -9.956 -12.852  10.264  1.00  0.97           N  
ATOM    576  CA  MET A  75      -9.087 -11.693  10.083  1.00  0.97           C  
ATOM    577  C   MET A  75      -7.656 -12.014  10.501  1.00  0.97           C  
ATOM    578  CB  MET A  75      -9.610 -10.498  10.883  1.00  0.97           C  
ATOM    579  O   MET A  75      -7.431 -12.900  11.327  1.00  0.97           O  
ATOM    580  CG  MET A  75     -11.026 -10.086  10.515  1.00  0.97           C  
ATOM    581  SD  MET A  75     -11.768  -8.944  11.744  1.00  0.97           S  
ATOM    582  CE  MET A  75     -12.332 -10.138  12.989  1.00  0.97           C  
ATOM    583  N   LEU A  76      -6.791 -11.321   9.894  1.00  0.97           N  
ATOM    584  CA  LEU A  76      -5.378 -11.427  10.243  1.00  0.97           C  
ATOM    585  C   LEU A  76      -4.793 -10.056  10.563  1.00  0.97           C  
ATOM    586  CB  LEU A  76      -4.591 -12.078   9.102  1.00  0.97           C  
ATOM    587  O   LEU A  76      -4.709  -9.192   9.687  1.00  0.97           O  
ATOM    588  CG  LEU A  76      -3.087 -12.241   9.324  1.00  0.97           C  
ATOM    589  CD1 LEU A  76      -2.822 -13.209  10.472  1.00  0.97           C  
ATOM    590  CD2 LEU A  76      -2.407 -12.721   8.046  1.00  0.97           C  
ATOM    591  N   PHE A  77      -4.464  -9.910  11.848  1.00  0.97           N  
ATOM    592  CA  PHE A  77      -3.748  -8.703  12.245  1.00  0.97           C  
ATOM    593  C   PHE A  77      -2.241  -8.909  12.143  1.00  0.97           C  
ATOM    594  CB  PHE A  77      -4.127  -8.296  13.672  1.00  0.97           C  
ATOM    595  O   PHE A  77      -1.701  -9.868  12.699  1.00  0.97           O  
ATOM    596  CG  PHE A  77      -3.447  -7.040  14.146  1.00  0.97           C  
ATOM    597  CD1 PHE A  77      -2.384  -7.102  15.039  1.00  0.97           C  
ATOM    598  CD2 PHE A  77      -3.871  -5.796  13.698  1.00  0.97           C  
ATOM    599  CE1 PHE A  77      -1.753  -5.941  15.479  1.00  0.97           C  
ATOM    600  CE2 PHE A  77      -3.245  -4.631  14.133  1.00  0.97           C  
ATOM    601  CZ  PHE A  77      -2.187  -4.706  15.024  1.00  0.97           C  
ATOM    602  N   ILE A  78      -1.570  -8.014  11.394  1.00  0.96           N  
ATOM    603  CA  ILE A  78      -0.128  -8.071  11.177  1.00  0.96           C  
ATOM    604  C   ILE A  78       0.534  -6.836  11.783  1.00  0.96           C  
ATOM    605  CB  ILE A  78       0.214  -8.180   9.675  1.00  0.96           C  
ATOM    606  O   ILE A  78       0.494  -5.752  11.197  1.00  0.96           O  
ATOM    607  CG1 ILE A  78      -0.576  -9.325   9.029  1.00  0.96           C  
ATOM    608  CG2 ILE A  78       1.720  -8.374   9.476  1.00  0.96           C  
ATOM    609  CD1 ILE A  78      -0.878  -9.112   7.552  1.00  0.96           C  
ATOM    610  N   PRO A  79       1.192  -7.047  12.959  1.00  0.95           N  
ATOM    611  CA  PRO A  79       1.878  -5.899  13.556  1.00  0.95           C  
ATOM    612  C   PRO A  79       2.978  -5.337  12.659  1.00  0.95           C  
ATOM    613  CB  PRO A  79       2.465  -6.472  14.848  1.00  0.95           C  
ATOM    614  O   PRO A  79       3.416  -6.007  11.719  1.00  0.95           O  
ATOM    615  CG  PRO A  79       1.671  -7.710  15.112  1.00  0.95           C  
ATOM    616  CD  PRO A  79       1.247  -8.295  13.796  1.00  0.95           C  
ATOM    617  N   ALA A  80       3.369  -4.107  12.994  1.00  0.91           N  
ATOM    618  CA  ALA A  80       4.469  -3.514  12.239  1.00  0.91           C  
ATOM    619  C   ALA A  80       5.675  -4.449  12.201  1.00  0.91           C  
ATOM    620  CB  ALA A  80       4.863  -2.167  12.842  1.00  0.91           C  
ATOM    621  O   ALA A  80       6.039  -5.044  13.218  1.00  0.91           O  
ATOM    622  N   ARG A  81       6.191  -4.684  10.987  1.00  0.89           N  
ATOM    623  CA  ARG A  81       7.435  -5.413  10.758  1.00  0.89           C  
ATOM    624  C   ARG A  81       7.231  -6.914  10.937  1.00  0.89           C  
ATOM    625  CB  ARG A  81       8.530  -4.917  11.704  1.00  0.89           C  
ATOM    626  O   ARG A  81       8.198  -7.677  10.970  1.00  0.89           O  
ATOM    627  CG  ARG A  81       8.925  -3.466  11.483  1.00  0.89           C  
ATOM    628  CD  ARG A  81      10.116  -3.067  12.344  1.00  0.89           C  
ATOM    629  NE  ARG A  81      10.841  -1.937  11.771  1.00  0.89           N  
ATOM    630  NH1 ARG A  81      11.863  -1.323  13.750  1.00  0.89           N  
ATOM    631  NH2 ARG A  81      12.264  -0.135  11.831  1.00  0.89           N  
ATOM    632  CZ  ARG A  81      11.654  -1.134  12.452  1.00  0.89           C  
ATOM    633  N   ALA A  82       6.031  -7.250  11.193  1.00  0.91           N  
ATOM    634  CA  ALA A  82       5.717  -8.674  11.113  1.00  0.91           C  
ATOM    635  C   ALA A  82       5.540  -9.117   9.663  1.00  0.91           C  
ATOM    636  CB  ALA A  82       4.460  -8.989  11.920  1.00  0.91           C  
ATOM    637  O   ALA A  82       5.240  -8.298   8.790  1.00  0.91           O  
ATOM    638  N   ALA A  83       5.851 -10.392   9.433  1.00  0.88           N  
ATOM    639  CA  ALA A  83       5.860 -10.862   8.051  1.00  0.88           C  
ATOM    640  C   ALA A  83       4.596 -11.655   7.732  1.00  0.88           C  
ATOM    641  CB  ALA A  83       7.100 -11.713   7.786  1.00  0.88           C  
ATOM    642  O   ALA A  83       3.993 -12.258   8.624  1.00  0.88           O  
ATOM    643  N   ASN A  84       4.176 -11.470   6.522  1.00  0.90           N  
ATOM    644  CA  ASN A  84       3.088 -12.252   5.945  1.00  0.90           C  
ATOM    645  C   ASN A  84       3.462 -12.807   4.574  1.00  0.90           C  
ATOM    646  CB  ASN A  84       1.814 -11.409   5.848  1.00  0.90           C  
ATOM    647  O   ASN A  84       4.118 -12.127   3.782  1.00  0.90           O  
ATOM    648  CG  ASN A  84       0.670 -12.154   5.189  1.00  0.90           C  
ATOM    649  ND2 ASN A  84      -0.026 -11.486   4.277  1.00  0.90           N  
ATOM    650  OD1 ASN A  84       0.413 -13.321   5.498  1.00  0.90           O  
ATOM    651  N   LEU A  85       3.239 -14.087   4.451  1.00  0.90           N  
ATOM    652  CA  LEU A  85       3.328 -14.736   3.148  1.00  0.90           C  
ATOM    653  C   LEU A  85       1.970 -15.280   2.717  1.00  0.90           C  
ATOM    654  CB  LEU A  85       4.357 -15.869   3.181  1.00  0.90           C  
ATOM    655  O   LEU A  85       1.565 -16.362   3.148  1.00  0.90           O  
ATOM    656  CG  LEU A  85       4.704 -16.510   1.837  1.00  0.90           C  
ATOM    657  CD1 LEU A  85       5.266 -15.465   0.880  1.00  0.90           C  
ATOM    658  CD2 LEU A  85       5.693 -17.654   2.029  1.00  0.90           C  
ATOM    659  N   PRO A  86       1.260 -14.553   1.829  1.00  0.90           N  
ATOM    660  CA  PRO A  86      -0.109 -14.950   1.493  1.00  0.90           C  
ATOM    661  C   PRO A  86      -0.168 -16.252   0.699  1.00  0.90           C  
ATOM    662  CB  PRO A  86      -0.621 -13.775   0.655  1.00  0.90           C  
ATOM    663  O   PRO A  86       0.687 -16.498  -0.156  1.00  0.90           O  
ATOM    664  CG  PRO A  86       0.284 -12.637   1.000  1.00  0.90           C  
ATOM    665  CD  PRO A  86       1.630 -13.193   1.369  1.00  0.90           C  
ATOM    666  N   VAL A  87      -1.186 -17.098   1.083  1.00  0.86           N  
ATOM    667  CA  VAL A  87      -1.509 -18.259   0.260  1.00  0.86           C  
ATOM    668  C   VAL A  87      -2.257 -17.811  -0.994  1.00  0.86           C  
ATOM    669  CB  VAL A  87      -2.351 -19.293   1.042  1.00  0.86           C  
ATOM    670  O   VAL A  87      -3.308 -17.172  -0.903  1.00  0.86           O  
ATOM    671  CG1 VAL A  87      -2.663 -20.506   0.168  1.00  0.86           C  
ATOM    672  CG2 VAL A  87      -1.622 -19.719   2.315  1.00  0.86           C  
ATOM    673  N   ASN A  88      -1.789 -18.114  -2.233  1.00  0.81           N  
ATOM    674  CA  ASN A  88      -2.391 -17.583  -3.451  1.00  0.81           C  
ATOM    675  C   ASN A  88      -2.973 -18.694  -4.320  1.00  0.81           C  
ATOM    676  CB  ASN A  88      -1.367 -16.769  -4.246  1.00  0.81           C  
ATOM    677  O   ASN A  88      -3.202 -18.499  -5.515  1.00  0.81           O  
ATOM    678  CG  ASN A  88      -0.849 -15.571  -3.476  1.00  0.81           C  
ATOM    679  ND2 ASN A  88       0.229 -14.971  -3.968  1.00  0.81           N  
ATOM    680  OD1 ASN A  88      -1.411 -15.188  -2.447  1.00  0.81           O  
ATOM    681  N   ASN A  89      -3.422 -19.777  -3.753  1.00  0.85           N  
ATOM    682  CA  ASN A  89      -3.835 -20.900  -4.588  1.00  0.85           C  
ATOM    683  C   ASN A  89      -5.354 -21.038  -4.629  1.00  0.85           C  
ATOM    684  CB  ASN A  89      -3.197 -22.200  -4.094  1.00  0.85           C  
ATOM    685  O   ASN A  89      -5.886 -21.873  -5.363  1.00  0.85           O  
ATOM    686  CG  ASN A  89      -3.545 -22.510  -2.652  1.00  0.85           C  
ATOM    687  ND2 ASN A  89      -3.129 -23.679  -2.180  1.00  0.85           N  
ATOM    688  OD1 ASN A  89      -4.183 -21.706  -1.967  1.00  0.85           O  
ATOM    689  N   LYS A  90      -6.082 -20.216  -3.899  1.00  0.90           N  
ATOM    690  CA  LYS A  90      -7.542 -20.233  -3.888  1.00  0.90           C  
ATOM    691  C   LYS A  90      -8.110 -18.835  -4.116  1.00  0.90           C  
ATOM    692  CB  LYS A  90      -8.063 -20.802  -2.567  1.00  0.90           C  
ATOM    693  O   LYS A  90      -7.500 -17.840  -3.721  1.00  0.90           O  
ATOM    694  CG  LYS A  90      -7.692 -22.258  -2.331  1.00  0.90           C  
ATOM    695  CD  LYS A  90      -8.410 -22.828  -1.114  1.00  0.90           C  
ATOM    696  CE  LYS A  90      -8.078 -24.299  -0.906  1.00  0.90           C  
ATOM    697  NZ  LYS A  90      -8.784 -24.864   0.283  1.00  0.90           N  
ATOM    698  N   PRO A  91      -9.338 -18.805  -4.759  1.00  0.92           N  
ATOM    699  CA  PRO A  91      -9.947 -17.491  -4.977  1.00  0.92           C  
ATOM    700  C   PRO A  91     -10.351 -16.805  -3.674  1.00  0.92           C  
ATOM    701  CB  PRO A  91     -11.178 -17.810  -5.830  1.00  0.92           C  
ATOM    702  O   PRO A  91     -10.865 -17.457  -2.761  1.00  0.92           O  
ATOM    703  CG  PRO A  91     -11.487 -19.242  -5.533  1.00  0.92           C  
ATOM    704  CD  PRO A  91     -10.205 -19.947  -5.197  1.00  0.92           C  
ATOM    705  N   VAL A  92     -10.116 -15.439  -3.623  1.00  0.94           N  
ATOM    706  CA  VAL A  92     -10.419 -14.725  -2.387  1.00  0.94           C  
ATOM    707  C   VAL A  92     -10.798 -13.281  -2.704  1.00  0.94           C  
ATOM    708  CB  VAL A  92      -9.226 -14.760  -1.405  1.00  0.94           C  
ATOM    709  O   VAL A  92     -10.251 -12.677  -3.629  1.00  0.94           O  
ATOM    710  CG1 VAL A  92      -8.006 -14.070  -2.012  1.00  0.94           C  
ATOM    711  CG2 VAL A  92      -9.609 -14.105  -0.078  1.00  0.94           C  
ATOM    712  N   MET A  93     -11.800 -12.784  -1.986  1.00  0.95           N  
ATOM    713  CA  MET A  93     -12.029 -11.351  -1.824  1.00  0.95           C  
ATOM    714  C   MET A  93     -11.512 -10.867  -0.473  1.00  0.95           C  
ATOM    715  CB  MET A  93     -13.517 -11.025  -1.961  1.00  0.95           C  
ATOM    716  O   MET A  93     -12.013 -11.282   0.573  1.00  0.95           O  
ATOM    717  CG  MET A  93     -14.087 -11.332  -3.336  1.00  0.95           C  
ATOM    718  SD  MET A  93     -15.831 -10.788  -3.512  1.00  0.95           S  
ATOM    719  CE  MET A  93     -16.324 -10.726  -1.767  1.00  0.95           C  
ATOM    720  N   LEU A  94     -10.543  -9.900  -0.557  1.00  0.95           N  
ATOM    721  CA  LEU A  94      -9.824  -9.526   0.656  1.00  0.95           C  
ATOM    722  C   LEU A  94      -9.834  -8.014   0.849  1.00  0.95           C  
ATOM    723  CB  LEU A  94      -8.381 -10.036   0.602  1.00  0.95           C  
ATOM    724  O   LEU A  94      -9.588  -7.261  -0.096  1.00  0.95           O  
ATOM    725  CG  LEU A  94      -7.516  -9.752   1.831  1.00  0.95           C  
ATOM    726  CD1 LEU A  94      -7.908 -10.674   2.980  1.00  0.95           C  
ATOM    727  CD2 LEU A  94      -6.038  -9.910   1.492  1.00  0.95           C  
ATOM    728  N   LEU A  95     -10.192  -7.603   2.048  1.00  0.96           N  
ATOM    729  CA  LEU A  95     -10.009  -6.214   2.454  1.00  0.96           C  
ATOM    730  C   LEU A  95      -8.770  -6.062   3.329  1.00  0.96           C  
ATOM    731  CB  LEU A  95     -11.244  -5.708   3.205  1.00  0.96           C  
ATOM    732  O   LEU A  95      -8.675  -6.680   4.392  1.00  0.96           O  
ATOM    733  CG  LEU A  95     -11.164  -4.285   3.759  1.00  0.96           C  
ATOM    734  CD1 LEU A  95     -10.996  -3.282   2.622  1.00  0.96           C  
ATOM    735  CD2 LEU A  95     -12.405  -3.962   4.585  1.00  0.96           C  
ATOM    736  N   SER A  96      -7.882  -5.230   2.845  1.00  0.96           N  
ATOM    737  CA  SER A  96      -6.649  -4.999   3.589  1.00  0.96           C  
ATOM    738  C   SER A  96      -6.534  -3.543   4.030  1.00  0.96           C  
ATOM    739  CB  SER A  96      -5.433  -5.382   2.745  1.00  0.96           C  
ATOM    740  O   SER A  96      -6.711  -2.629   3.222  1.00  0.96           O  
ATOM    741  OG  SER A  96      -4.237  -5.247   3.495  1.00  0.96           O  
ATOM    742  N   LEU A  97      -6.226  -3.363   5.322  1.00  0.96           N  
ATOM    743  CA  LEU A  97      -6.038  -2.044   5.915  1.00  0.96           C  
ATOM    744  C   LEU A  97      -4.597  -1.854   6.375  1.00  0.96           C  
ATOM    745  CB  LEU A  97      -6.994  -1.845   7.094  1.00  0.96           C  
ATOM    746  O   LEU A  97      -4.036  -2.724   7.046  1.00  0.96           O  
ATOM    747  CG  LEU A  97      -8.484  -1.787   6.757  1.00  0.96           C  
ATOM    748  CD1 LEU A  97      -8.991  -3.169   6.356  1.00  0.96           C  
ATOM    749  CD2 LEU A  97      -9.280  -1.243   7.939  1.00  0.96           C  
ATOM    750  N   VAL A  98      -4.046  -0.716   5.964  1.00  0.94           N  
ATOM    751  CA  VAL A  98      -2.727  -0.319   6.445  1.00  0.94           C  
ATOM    752  C   VAL A  98      -2.846   0.941   7.300  1.00  0.94           C  
ATOM    753  CB  VAL A  98      -1.746  -0.078   5.275  1.00  0.94           C  
ATOM    754  O   VAL A  98      -3.414   1.944   6.862  1.00  0.94           O  
ATOM    755  CG1 VAL A  98      -0.406   0.441   5.793  1.00  0.94           C  
ATOM    756  CG2 VAL A  98      -1.550  -1.362   4.471  1.00  0.94           C  
ATOM    757  N   PHE A  99      -2.349   0.801   8.497  1.00  0.93           N  
ATOM    758  CA  PHE A  99      -2.460   1.905   9.443  1.00  0.93           C  
ATOM    759  C   PHE A  99      -1.127   2.631   9.586  1.00  0.93           C  
ATOM    760  CB  PHE A  99      -2.931   1.399  10.810  1.00  0.93           C  
ATOM    761  O   PHE A  99      -0.312   2.280  10.441  1.00  0.93           O  
ATOM    762  CG  PHE A  99      -4.236   0.651  10.764  1.00  0.93           C  
ATOM    763  CD1 PHE A  99      -5.445   1.329  10.865  1.00  0.93           C  
ATOM    764  CD2 PHE A  99      -4.254  -0.730  10.619  1.00  0.93           C  
ATOM    765  CE1 PHE A  99      -6.655   0.640  10.822  1.00  0.93           C  
ATOM    766  CE2 PHE A  99      -5.459  -1.425  10.575  1.00  0.93           C  
ATOM    767  CZ  PHE A  99      -6.658  -0.739  10.678  1.00  0.93           C  
ATOM    768  N   ALA A 100      -0.987   3.696   8.824  1.00  0.88           N  
ATOM    769  CA  ALA A 100       0.188   4.558   8.921  1.00  0.88           C  
ATOM    770  C   ALA A 100      -0.078   5.748   9.838  1.00  0.88           C  
ATOM    771  CB  ALA A 100       0.608   5.043   7.535  1.00  0.88           C  
ATOM    772  O   ALA A 100      -1.233   6.107  10.081  1.00  0.88           O  
ATOM    773  N   PRO A 101       0.905   6.358  10.379  1.00  0.83           N  
ATOM    774  CA  PRO A 101       0.731   7.457  11.332  1.00  0.83           C  
ATOM    775  C   PRO A 101      -0.091   8.609  10.760  1.00  0.83           C  
ATOM    776  CB  PRO A 101       2.167   7.902  11.622  1.00  0.83           C  
ATOM    777  O   PRO A 101      -0.858   9.246  11.487  1.00  0.83           O  
ATOM    778  CG  PRO A 101       2.993   6.669  11.441  1.00  0.83           C  
ATOM    779  CD  PRO A 101       2.410   5.865  10.315  1.00  0.83           C  
ATOM    780  N   THR A 102      -0.004   8.790   9.442  1.00  0.79           N  
ATOM    781  CA  THR A 102      -0.667   9.970   8.899  1.00  0.79           C  
ATOM    782  C   THR A 102      -1.717   9.574   7.865  1.00  0.79           C  
ATOM    783  CB  THR A 102       0.348  10.937   8.260  1.00  0.79           C  
ATOM    784  O   THR A 102      -2.388  10.435   7.292  1.00  0.79           O  
ATOM    785  CG2 THR A 102       1.322  11.478   9.301  1.00  0.79           C  
ATOM    786  OG1 THR A 102       1.086  10.243   7.246  1.00  0.79           O  
ATOM    787  N   TRP A 103      -1.776   8.343   7.610  1.00  0.86           N  
ATOM    788  CA  TRP A 103      -2.788   7.962   6.630  1.00  0.86           C  
ATOM    789  C   TRP A 103      -3.304   6.552   6.899  1.00  0.86           C  
ATOM    790  CB  TRP A 103      -2.221   8.049   5.210  1.00  0.86           C  
ATOM    791  O   TRP A 103      -2.664   5.776   7.612  1.00  0.86           O  
ATOM    792  CG  TRP A 103      -0.935   7.302   5.021  1.00  0.86           C  
ATOM    793  CD1 TRP A 103       0.333   7.801   5.133  1.00  0.86           C  
ATOM    794  CD2 TRP A 103      -0.793   5.919   4.680  1.00  0.86           C  
ATOM    795  CE2 TRP A 103       0.591   5.647   4.603  1.00  0.86           C  
ATOM    796  CE3 TRP A 103      -1.703   4.882   4.433  1.00  0.86           C  
ATOM    797  NE1 TRP A 103       1.255   6.811   4.883  1.00  0.86           N  
ATOM    798  CH2 TRP A 103       0.174   3.383   4.052  1.00  0.86           C  
ATOM    799  CZ2 TRP A 103       1.086   4.379   4.289  1.00  0.86           C  
ATOM    800  CZ3 TRP A 103      -1.208   3.622   4.120  1.00  0.86           C  
ATOM    801  N   LEU A 104      -4.488   6.350   6.430  1.00  0.91           N  
ATOM    802  CA  LEU A 104      -5.136   5.044   6.387  1.00  0.91           C  
ATOM    803  C   LEU A 104      -5.217   4.524   4.956  1.00  0.91           C  
ATOM    804  CB  LEU A 104      -6.539   5.121   6.995  1.00  0.91           C  
ATOM    805  O   LEU A 104      -5.791   5.181   4.084  1.00  0.91           O  
ATOM    806  CG  LEU A 104      -7.406   3.868   6.861  1.00  0.91           C  
ATOM    807  CD1 LEU A 104      -6.806   2.720   7.667  1.00  0.91           C  
ATOM    808  CD2 LEU A 104      -8.834   4.154   7.311  1.00  0.91           C  
ATOM    809  N   GLY A 105      -4.572   3.373   4.765  1.00  0.92           N  
ATOM    810  CA  GLY A 105      -4.639   2.749   3.453  1.00  0.92           C  
ATOM    811  C   GLY A 105      -5.650   1.621   3.379  1.00  0.92           C  
ATOM    812  O   GLY A 105      -5.698   0.764   4.265  1.00  0.92           O  
ATOM    813  N   LEU A 106      -6.413   1.657   2.302  1.00  0.95           N  
ATOM    814  CA  LEU A 106      -7.395   0.603   2.069  1.00  0.95           C  
ATOM    815  C   LEU A 106      -7.198  -0.029   0.695  1.00  0.95           C  
ATOM    816  CB  LEU A 106      -8.817   1.160   2.188  1.00  0.95           C  
ATOM    817  O   LEU A 106      -7.086   0.678  -0.309  1.00  0.95           O  
ATOM    818  CG  LEU A 106      -9.141   1.920   3.474  1.00  0.95           C  
ATOM    819  CD1 LEU A 106     -10.549   2.503   3.404  1.00  0.95           C  
ATOM    820  CD2 LEU A 106      -8.994   1.008   4.687  1.00  0.95           C  
ATOM    821  N   SER A 107      -7.112  -1.322   0.741  1.00  0.95           N  
ATOM    822  CA  SER A 107      -6.988  -2.057  -0.513  1.00  0.95           C  
ATOM    823  C   SER A 107      -7.991  -3.204  -0.584  1.00  0.95           C  
ATOM    824  CB  SER A 107      -5.568  -2.601  -0.678  1.00  0.95           C  
ATOM    825  O   SER A 107      -8.185  -3.927   0.396  1.00  0.95           O  
ATOM    826  OG  SER A 107      -4.621  -1.546  -0.659  1.00  0.95           O  
ATOM    827  N   PHE A 108      -8.623  -3.273  -1.715  1.00  0.95           N  
ATOM    828  CA  PHE A 108      -9.526  -4.379  -2.012  1.00  0.95           C  
ATOM    829  C   PHE A 108      -8.940  -5.280  -3.093  1.00  0.95           C  
ATOM    830  CB  PHE A 108     -10.896  -3.853  -2.452  1.00  0.95           C  
ATOM    831  O   PHE A 108      -8.612  -4.814  -4.186  1.00  0.95           O  
ATOM    832  CG  PHE A 108     -11.849  -4.933  -2.887  1.00  0.95           C  
ATOM    833  CD1 PHE A 108     -12.096  -5.159  -4.235  1.00  0.95           C  
ATOM    834  CD2 PHE A 108     -12.499  -5.722  -1.947  1.00  0.95           C  
ATOM    835  CE1 PHE A 108     -12.978  -6.158  -4.641  1.00  0.95           C  
ATOM    836  CE2 PHE A 108     -13.382  -6.722  -2.344  1.00  0.95           C  
ATOM    837  CZ  PHE A 108     -13.621  -6.938  -3.692  1.00  0.95           C  
ATOM    838  N   TYR A 109      -8.811  -6.616  -2.672  1.00  0.94           N  
ATOM    839  CA  TYR A 109      -8.300  -7.619  -3.600  1.00  0.94           C  
ATOM    840  C   TYR A 109      -9.409  -8.564  -4.046  1.00  0.94           C  
ATOM    841  CB  TYR A 109      -7.161  -8.416  -2.957  1.00  0.94           C  
ATOM    842  O   TYR A 109     -10.222  -9.007  -3.230  1.00  0.94           O  
ATOM    843  CG  TYR A 109      -5.980  -7.569  -2.552  1.00  0.94           C  
ATOM    844  CD1 TYR A 109      -4.861  -7.461  -3.374  1.00  0.94           C  
ATOM    845  CD2 TYR A 109      -5.981  -6.875  -1.346  1.00  0.94           C  
ATOM    846  CE1 TYR A 109      -3.769  -6.682  -3.003  1.00  0.94           C  
ATOM    847  CE2 TYR A 109      -4.895  -6.094  -0.966  1.00  0.94           C  
ATOM    848  OH  TYR A 109      -2.718  -5.231  -1.428  1.00  0.94           O  
ATOM    849  CZ  TYR A 109      -3.795  -6.003  -1.800  1.00  0.94           C  
ATOM    850  N   ASP A 110      -9.428  -8.872  -5.328  1.00  0.93           N  
ATOM    851  CA  ASP A 110     -10.307  -9.877  -5.918  1.00  0.93           C  
ATOM    852  C   ASP A 110      -9.527 -10.819  -6.834  1.00  0.93           C  
ATOM    853  CB  ASP A 110     -11.442  -9.208  -6.696  1.00  0.93           C  
ATOM    854  O   ASP A 110      -9.243 -10.480  -7.984  1.00  0.93           O  
ATOM    855  CG  ASP A 110     -12.513 -10.187  -7.142  1.00  0.93           C  
ATOM    856  OD1 ASP A 110     -12.289 -11.414  -7.064  1.00  0.93           O  
ATOM    857  OD2 ASP A 110     -13.591  -9.728  -7.578  1.00  0.93           O  
ATOM    858  N   SER A 111      -9.160 -12.026  -6.241  1.00  0.90           N  
ATOM    859  CA  SER A 111      -8.312 -12.941  -6.999  1.00  0.90           C  
ATOM    860  C   SER A 111      -9.137 -13.797  -7.953  1.00  0.90           C  
ATOM    861  CB  SER A 111      -7.515 -13.840  -6.053  1.00  0.90           C  
ATOM    862  O   SER A 111      -8.589 -14.621  -8.688  1.00  0.90           O  
ATOM    863  OG  SER A 111      -8.377 -14.715  -5.346  1.00  0.90           O  
ATOM    864  N   ARG A 112     -10.440 -13.607  -8.010  1.00  0.85           N  
ATOM    865  CA  ARG A 112     -11.279 -14.330  -8.960  1.00  0.85           C  
ATOM    866  C   ARG A 112     -11.057 -13.824 -10.381  1.00  0.85           C  
ATOM    867  CB  ARG A 112     -12.756 -14.199  -8.581  1.00  0.85           C  
ATOM    868  O   ARG A 112     -11.230 -14.572 -11.346  1.00  0.85           O  
ATOM    869  CG  ARG A 112     -13.100 -14.797  -7.227  1.00  0.85           C  
ATOM    870  CD  ARG A 112     -14.518 -14.447  -6.799  1.00  0.85           C  
ATOM    871  NE  ARG A 112     -14.677 -13.011  -6.583  1.00  0.85           N  
ATOM    872  NH1 ARG A 112     -16.918 -13.131  -6.036  1.00  0.85           N  
ATOM    873  NH2 ARG A 112     -15.845 -11.106  -6.055  1.00  0.85           N  
ATOM    874  CZ  ARG A 112     -15.813 -12.419  -6.225  1.00  0.85           C  
ATOM    875  N   THR A 113     -10.731 -12.609 -10.406  1.00  0.78           N  
ATOM    876  CA  THR A 113     -10.602 -11.977 -11.714  1.00  0.78           C  
ATOM    877  C   THR A 113      -9.144 -11.639 -12.011  1.00  0.78           C  
ATOM    878  CB  THR A 113     -11.456 -10.698 -11.803  1.00  0.78           C  
ATOM    879  O   THR A 113      -8.739 -11.581 -13.174  1.00  0.78           O  
ATOM    880  CG2 THR A 113     -12.939 -11.014 -11.633  1.00  0.78           C  
ATOM    881  OG1 THR A 113     -11.052  -9.788 -10.773  1.00  0.78           O  
ATOM    882  N   THR A 114      -8.348 -11.428 -10.938  1.00  0.74           N  
ATOM    883  CA  THR A 114      -6.968 -10.966 -11.041  1.00  0.74           C  
ATOM    884  C   THR A 114      -6.103 -11.603  -9.957  1.00  0.74           C  
ATOM    885  CB  THR A 114      -6.883  -9.433 -10.935  1.00  0.74           C  
ATOM    886  O   THR A 114      -6.619 -12.258  -9.048  1.00  0.74           O  
ATOM    887  CG2 THR A 114      -7.304  -8.953  -9.549  1.00  0.74           C  
ATOM    888  OG1 THR A 114      -5.534  -9.017 -11.183  1.00  0.74           O  
ATOM    889  N   SER A 115      -4.671 -11.582 -10.056  1.00  0.71           N  
ATOM    890  CA  SER A 115      -3.745 -12.063  -9.035  1.00  0.71           C  
ATOM    891  C   SER A 115      -3.805 -11.196  -7.782  1.00  0.71           C  
ATOM    892  CB  SER A 115      -2.316 -12.090  -9.578  1.00  0.71           C  
ATOM    893  O   SER A 115      -4.197 -10.029  -7.846  1.00  0.71           O  
ATOM    894  OG  SER A 115      -1.390 -12.371  -8.542  1.00  0.71           O  
ATOM    895  N   LEU A 116      -3.620 -11.735  -6.574  1.00  0.72           N  
ATOM    896  CA  LEU A 116      -3.680 -11.064  -5.280  1.00  0.72           C  
ATOM    897  C   LEU A 116      -2.548 -10.052  -5.139  1.00  0.72           C  
ATOM    898  CB  LEU A 116      -3.612 -12.086  -4.142  1.00  0.72           C  
ATOM    899  O   LEU A 116      -2.501  -9.298  -4.164  1.00  0.72           O  
ATOM    900  CG  LEU A 116      -4.921 -12.792  -3.785  1.00  0.72           C  
ATOM    901  CD1 LEU A 116      -4.672 -13.873  -2.739  1.00  0.72           C  
ATOM    902  CD2 LEU A 116      -5.952 -11.785  -3.286  1.00  0.72           C  
ATOM    903  N   LEU A 117      -1.793  -9.923  -6.114  1.00  0.70           N  
ATOM    904  CA  LEU A 117      -0.649  -9.028  -5.979  1.00  0.70           C  
ATOM    905  C   LEU A 117      -1.037  -7.594  -6.322  1.00  0.70           C  
ATOM    906  CB  LEU A 117       0.501  -9.487  -6.879  1.00  0.70           C  
ATOM    907  O   LEU A 117      -0.386  -6.646  -5.876  1.00  0.70           O  
ATOM    908  CG  LEU A 117       1.236 -10.757  -6.446  1.00  0.70           C  
ATOM    909  CD1 LEU A 117       2.144 -11.252  -7.567  1.00  0.70           C  
ATOM    910  CD2 LEU A 117       2.038 -10.503  -5.174  1.00  0.70           C  
ATOM    911  N   HIS A 118      -2.176  -7.488  -7.000  1.00  0.78           N  
ATOM    912  CA  HIS A 118      -2.624  -6.146  -7.351  1.00  0.78           C  
ATOM    913  C   HIS A 118      -4.042  -5.890  -6.852  1.00  0.78           C  
ATOM    914  CB  HIS A 118      -2.555  -5.936  -8.865  1.00  0.78           C  
ATOM    915  O   HIS A 118      -4.956  -6.664  -7.142  1.00  0.78           O  
ATOM    916  CG  HIS A 118      -1.166  -5.999  -9.417  1.00  0.78           C  
ATOM    917  CD2 HIS A 118      -0.564  -6.920 -10.205  1.00  0.78           C  
ATOM    918  ND1 HIS A 118      -0.220  -5.029  -9.165  1.00  0.78           N  
ATOM    919  CE1 HIS A 118       0.906  -5.351  -9.778  1.00  0.78           C  
ATOM    920  NE2 HIS A 118       0.725  -6.494 -10.416  1.00  0.78           N  
ATOM    921  N   PRO A 119      -4.176  -4.768  -6.151  1.00  0.87           N  
ATOM    922  CA  PRO A 119      -5.528  -4.483  -5.664  1.00  0.87           C  
ATOM    923  C   PRO A 119      -6.482  -4.065  -6.781  1.00  0.87           C  
ATOM    924  CB  PRO A 119      -5.311  -3.336  -4.673  1.00  0.87           C  
ATOM    925  O   PRO A 119      -6.089  -3.332  -7.692  1.00  0.87           O  
ATOM    926  CG  PRO A 119      -4.032  -2.695  -5.105  1.00  0.87           C  
ATOM    927  CD  PRO A 119      -3.183  -3.733  -5.781  1.00  0.87           C  
ATOM    928  N   ALA A 120      -7.778  -4.598  -6.680  1.00  0.89           N  
ATOM    929  CA  ALA A 120      -8.837  -4.153  -7.581  1.00  0.89           C  
ATOM    930  C   ALA A 120      -9.209  -2.696  -7.315  1.00  0.89           C  
ATOM    931  CB  ALA A 120     -10.067  -5.046  -7.439  1.00  0.89           C  
ATOM    932  O   ALA A 120      -9.530  -1.951  -8.244  1.00  0.89           O  
ATOM    933  N   ARG A 121      -9.195  -2.318  -6.080  1.00  0.91           N  
ATOM    934  CA  ARG A 121      -9.431  -0.946  -5.642  1.00  0.91           C  
ATOM    935  C   ARG A 121      -8.514  -0.575  -4.481  1.00  0.91           C  
ATOM    936  CB  ARG A 121     -10.894  -0.756  -5.234  1.00  0.91           C  
ATOM    937  O   ARG A 121      -8.223  -1.410  -3.622  1.00  0.91           O  
ATOM    938  CG  ARG A 121     -11.882  -0.957  -6.373  1.00  0.91           C  
ATOM    939  CD  ARG A 121     -13.302  -0.600  -5.957  1.00  0.91           C  
ATOM    940  NE  ARG A 121     -14.257  -0.849  -7.033  1.00  0.91           N  
ATOM    941  NH1 ARG A 121     -14.514   1.375  -7.600  1.00  0.91           N  
ATOM    942  NH2 ARG A 121     -15.669  -0.244  -8.740  1.00  0.91           N  
ATOM    943  CZ  ARG A 121     -14.811   0.094  -7.789  1.00  0.91           C  
ATOM    944  N   GLN A 122      -8.092   0.679  -4.502  1.00  0.91           N  
ATOM    945  CA  GLN A 122      -7.216   1.140  -3.430  1.00  0.91           C  
ATOM    946  C   GLN A 122      -7.377   2.639  -3.195  1.00  0.91           C  
ATOM    947  CB  GLN A 122      -5.756   0.813  -3.751  1.00  0.91           C  
ATOM    948  O   GLN A 122      -7.546   3.407  -4.144  1.00  0.91           O  
ATOM    949  CG  GLN A 122      -4.778   1.233  -2.662  1.00  0.91           C  
ATOM    950  CD  GLN A 122      -3.343   0.867  -2.990  1.00  0.91           C  
ATOM    951  NE2 GLN A 122      -2.445   1.071  -2.031  1.00  0.91           N  
ATOM    952  OE1 GLN A 122      -3.043   0.405  -4.095  1.00  0.91           O  
ATOM    953  N   ILE A 123      -7.401   3.033  -1.870  1.00  0.89           N  
ATOM    954  CA  ILE A 123      -7.464   4.452  -1.534  1.00  0.89           C  
ATOM    955  C   ILE A 123      -6.627   4.724  -0.286  1.00  0.89           C  
ATOM    956  CB  ILE A 123      -8.921   4.916  -1.314  1.00  0.89           C  
ATOM    957  O   ILE A 123      -6.443   3.838   0.551  1.00  0.89           O  
ATOM    958  CG1 ILE A 123      -8.978   6.440  -1.159  1.00  0.89           C  
ATOM    959  CG2 ILE A 123      -9.532   4.218  -0.095  1.00  0.89           C  
ATOM    960  CD1 ILE A 123     -10.391   7.000  -1.060  1.00  0.89           C  
ATOM    961  N   GLN A 124      -6.111   5.911  -0.210  1.00  0.89           N  
ATOM    962  CA  GLN A 124      -5.456   6.418   0.992  1.00  0.89           C  
ATOM    963  C   GLN A 124      -6.190   7.636   1.546  1.00  0.89           C  
ATOM    964  CB  GLN A 124      -3.997   6.772   0.700  1.00  0.89           C  
ATOM    965  O   GLN A 124      -6.519   8.561   0.801  1.00  0.89           O  
ATOM    966  CG  GLN A 124      -3.131   5.570   0.349  1.00  0.89           C  
ATOM    967  CD  GLN A 124      -1.687   5.947   0.075  1.00  0.89           C  
ATOM    968  NE2 GLN A 124      -0.828   4.943  -0.062  1.00  0.89           N  
ATOM    969  OE1 GLN A 124      -1.347   7.131  -0.013  1.00  0.89           O  
ATOM    970  N   LEU A 125      -6.508   7.512   2.796  1.00  0.87           N  
ATOM    971  CA  LEU A 125      -7.211   8.603   3.462  1.00  0.87           C  
ATOM    972  C   LEU A 125      -6.378   9.165   4.610  1.00  0.87           C  
ATOM    973  CB  LEU A 125      -8.568   8.126   3.987  1.00  0.87           C  
ATOM    974  O   LEU A 125      -5.610   8.436   5.241  1.00  0.87           O  
ATOM    975  CG  LEU A 125      -9.535   7.559   2.947  1.00  0.87           C  
ATOM    976  CD1 LEU A 125     -10.595   6.696   3.624  1.00  0.87           C  
ATOM    977  CD2 LEU A 125     -10.184   8.685   2.149  1.00  0.87           C  
ATOM    978  N   PRO A 126      -6.398  10.457   4.690  1.00  0.82           N  
ATOM    979  CA  PRO A 126      -5.710  10.968   5.879  1.00  0.82           C  
ATOM    980  C   PRO A 126      -6.179  10.295   7.167  1.00  0.82           C  
ATOM    981  CB  PRO A 126      -6.066  12.457   5.879  1.00  0.82           C  
ATOM    982  O   PRO A 126      -7.381  10.091   7.359  1.00  0.82           O  
ATOM    983  CG  PRO A 126      -6.597  12.723   4.508  1.00  0.82           C  
ATOM    984  CD  PRO A 126      -7.090  11.429   3.927  1.00  0.82           C  
ATOM    985  N   SER A 127      -5.251   9.780   7.809  1.00  0.73           N  
ATOM    986  CA  SER A 127      -5.591   9.165   9.087  1.00  0.73           C  
ATOM    987  C   SER A 127      -5.974  10.216  10.123  1.00  0.73           C  
ATOM    988  CB  SER A 127      -4.423   8.327   9.607  1.00  0.73           C  
ATOM    989  O   SER A 127      -5.372  11.291  10.176  1.00  0.73           O  
ATOM    990  OG  SER A 127      -4.690   7.847  10.914  1.00  0.73           O  
ATOM    991  N   LEU A 128      -7.254  10.156  10.708  1.00  0.62           N  
ATOM    992  CA  LEU A 128      -7.528  11.051  11.826  1.00  0.62           C  
ATOM    993  C   LEU A 128      -7.057  10.439  13.141  1.00  0.62           C  
ATOM    994  CB  LEU A 128      -9.024  11.369  11.905  1.00  0.62           C  
ATOM    995  O   LEU A 128      -7.417  10.918  14.218  1.00  0.62           O  
ATOM    996  CG  LEU A 128      -9.569  12.330  10.848  1.00  0.62           C  
ATOM    997  CD1 LEU A 128     -11.073  12.136  10.680  1.00  0.62           C  
ATOM    998  CD2 LEU A 128      -9.250  13.773  11.222  1.00  0.62           C  
ATOM    999  N   GLN A 129      -6.071   9.358  13.066  1.00  0.60           N  
ATOM   1000  CA  GLN A 129      -5.781   8.675  14.322  1.00  0.60           C  
ATOM   1001  C   GLN A 129      -5.586   9.674  15.460  1.00  0.60           C  
ATOM   1002  CB  GLN A 129      -4.540   7.793  14.180  1.00  0.60           C  
ATOM   1003  O   GLN A 129      -4.625  10.445  15.458  1.00  0.60           O  
ATOM   1004  CG  GLN A 129      -4.729   6.613  13.236  1.00  0.60           C  
ATOM   1005  CD  GLN A 129      -3.553   5.654  13.252  1.00  0.60           C  
ATOM   1006  NE2 GLN A 129      -3.635   4.602  12.445  1.00  0.60           N  
ATOM   1007  OE1 GLN A 129      -2.579   5.858  13.984  1.00  0.60           O  
ATOM   1008  N   ARG A 130      -6.589  10.321  15.971  1.00  0.63           N  
ATOM   1009  CA  ARG A 130      -6.637  10.912  17.305  1.00  0.63           C  
ATOM   1010  C   ARG A 130      -6.443   9.849  18.382  1.00  0.63           C  
ATOM   1011  CB  ARG A 130      -7.963  11.643  17.522  1.00  0.63           C  
ATOM   1012  O   ARG A 130      -6.855   8.700  18.209  1.00  0.63           O  
ATOM   1013  CG  ARG A 130      -8.023  13.017  16.874  1.00  0.63           C  
ATOM   1014  CD  ARG A 130      -9.208  13.827  17.379  1.00  0.63           C  
ATOM   1015  NE  ARG A 130      -9.491  14.966  16.511  1.00  0.63           N  
ATOM   1016  NH1 ARG A 130     -11.013  15.947  17.946  1.00  0.63           N  
ATOM   1017  NH2 ARG A 130     -10.525  16.936  15.937  1.00  0.63           N  
ATOM   1018  CZ  ARG A 130     -10.342  15.947  16.800  1.00  0.63           C  
ATOM   1019  N   GLY A 131      -5.214   9.816  19.082  1.00  0.77           N  
ATOM   1020  CA  GLY A 131      -4.787   9.048  20.241  1.00  0.77           C  
ATOM   1021  C   GLY A 131      -5.545   7.744  20.404  1.00  0.77           C  
ATOM   1022  O   GLY A 131      -4.961   6.722  20.768  1.00  0.77           O  
ATOM   1023  N   GLU A 132      -6.892   7.614  19.907  1.00  0.86           N  
ATOM   1024  CA  GLU A 132      -7.685   6.412  20.145  1.00  0.86           C  
ATOM   1025  C   GLU A 132      -7.265   5.280  19.212  1.00  0.86           C  
ATOM   1026  CB  GLU A 132      -9.177   6.708  19.972  1.00  0.86           C  
ATOM   1027  O   GLU A 132      -7.121   4.134  19.644  1.00  0.86           O  
ATOM   1028  CG  GLU A 132      -9.709   7.764  20.930  1.00  0.86           C  
ATOM   1029  CD  GLU A 132     -11.115   8.231  20.589  1.00  0.86           C  
ATOM   1030  OE1 GLU A 132     -11.599   9.205  21.209  1.00  0.86           O  
ATOM   1031  OE2 GLU A 132     -11.739   7.616  19.695  1.00  0.86           O  
ATOM   1032  N   GLY A 133      -7.178   5.601  17.815  1.00  0.90           N  
ATOM   1033  CA  GLY A 133      -6.722   4.589  16.876  1.00  0.90           C  
ATOM   1034  C   GLY A 133      -5.361   4.020  17.226  1.00  0.90           C  
ATOM   1035  O   GLY A 133      -5.166   2.802  17.202  1.00  0.90           O  
ATOM   1036  N   GLU A 134      -4.467   4.869  17.616  1.00  0.90           N  
ATOM   1037  CA  GLU A 134      -3.119   4.459  17.998  1.00  0.90           C  
ATOM   1038  C   GLU A 134      -3.144   3.562  19.232  1.00  0.90           C  
ATOM   1039  CB  GLU A 134      -2.237   5.684  18.257  1.00  0.90           C  
ATOM   1040  O   GLU A 134      -2.419   2.567  19.297  1.00  0.90           O  
ATOM   1041  CG  GLU A 134      -0.767   5.351  18.464  1.00  0.90           C  
ATOM   1042  CD  GLU A 134       0.099   6.578  18.696  1.00  0.90           C  
ATOM   1043  OE1 GLU A 134       1.313   6.423  18.962  1.00  0.90           O  
ATOM   1044  OE2 GLU A 134      -0.440   7.704  18.612  1.00  0.90           O  
ATOM   1045  N   ALA A 135      -3.939   3.942  20.203  1.00  0.92           N  
ATOM   1046  CA  ALA A 135      -4.061   3.148  21.423  1.00  0.92           C  
ATOM   1047  C   ALA A 135      -4.605   1.755  21.119  1.00  0.92           C  
ATOM   1048  CB  ALA A 135      -4.960   3.858  22.432  1.00  0.92           C  
ATOM   1049  O   ALA A 135      -4.123   0.760  21.665  1.00  0.92           O  
ATOM   1050  N   MET A 136      -5.601   1.676  20.259  1.00  0.94           N  
ATOM   1051  CA  MET A 136      -6.180   0.390  19.883  1.00  0.94           C  
ATOM   1052  C   MET A 136      -5.157  -0.475  19.154  1.00  0.94           C  
ATOM   1053  CB  MET A 136      -7.415   0.591  19.004  1.00  0.94           C  
ATOM   1054  O   MET A 136      -5.049  -1.673  19.418  1.00  0.94           O  
ATOM   1055  CG  MET A 136      -8.581   1.246  19.727  1.00  0.94           C  
ATOM   1056  SD  MET A 136     -10.004   1.572  18.614  1.00  0.94           S  
ATOM   1057  CE  MET A 136     -11.085   2.497  19.740  1.00  0.94           C  
ATOM   1058  N   LEU A 137      -4.444   0.146  18.250  1.00  0.94           N  
ATOM   1059  CA  LEU A 137      -3.416  -0.583  17.515  1.00  0.94           C  
ATOM   1060  C   LEU A 137      -2.322  -1.076  18.456  1.00  0.94           C  
ATOM   1061  CB  LEU A 137      -2.807   0.303  16.425  1.00  0.94           C  
ATOM   1062  O   LEU A 137      -1.830  -2.197  18.309  1.00  0.94           O  
ATOM   1063  CG  LEU A 137      -3.704   0.617  15.227  1.00  0.94           C  
ATOM   1064  CD1 LEU A 137      -3.089   1.726  14.380  1.00  0.94           C  
ATOM   1065  CD2 LEU A 137      -3.936  -0.636  14.389  1.00  0.94           C  
ATOM   1066  N   THR A 138      -1.970  -0.223  19.371  1.00  0.93           N  
ATOM   1067  CA  THR A 138      -0.990  -0.613  20.378  1.00  0.93           C  
ATOM   1068  C   THR A 138      -1.497  -1.796  21.197  1.00  0.93           C  
ATOM   1069  CB  THR A 138      -0.659   0.561  21.319  1.00  0.93           C  
ATOM   1070  O   THR A 138      -0.749  -2.740  21.462  1.00  0.93           O  
ATOM   1071  CG2 THR A 138       0.365   0.151  22.371  1.00  0.93           C  
ATOM   1072  OG1 THR A 138      -0.128   1.647  20.550  1.00  0.93           O  
ATOM   1073  N   ALA A 139      -2.687  -1.721  21.636  1.00  0.95           N  
ATOM   1074  CA  ALA A 139      -3.302  -2.820  22.375  1.00  0.95           C  
ATOM   1075  C   ALA A 139      -3.268  -4.113  21.565  1.00  0.95           C  
ATOM   1076  CB  ALA A 139      -4.740  -2.470  22.752  1.00  0.95           C  
ATOM   1077  O   ALA A 139      -2.894  -5.168  22.083  1.00  0.95           O  
ATOM   1078  N   LEU A 140      -3.635  -4.063  20.285  1.00  0.95           N  
ATOM   1079  CA  LEU A 140      -3.631  -5.235  19.415  1.00  0.95           C  
ATOM   1080  C   LEU A 140      -2.221  -5.795  19.264  1.00  0.95           C  
ATOM   1081  CB  LEU A 140      -4.204  -4.883  18.039  1.00  0.95           C  
ATOM   1082  O   LEU A 140      -2.032  -7.014  19.246  1.00  0.95           O  
ATOM   1083  CG  LEU A 140      -5.724  -4.735  17.955  1.00  0.95           C  
ATOM   1084  CD1 LEU A 140      -6.122  -4.101  16.626  1.00  0.95           C  
ATOM   1085  CD2 LEU A 140      -6.404  -6.088  18.132  1.00  0.95           C  
ATOM   1086  N   THR A 141      -1.307  -4.892  19.170  1.00  0.94           N  
ATOM   1087  CA  THR A 141       0.085  -5.309  19.042  1.00  0.94           C  
ATOM   1088  C   THR A 141       0.536  -6.080  20.279  1.00  0.94           C  
ATOM   1089  CB  THR A 141       1.013  -4.099  18.822  1.00  0.94           C  
ATOM   1090  O   THR A 141       1.182  -7.123  20.166  1.00  0.94           O  
ATOM   1091  CG2 THR A 141       2.472  -4.533  18.738  1.00  0.94           C  
ATOM   1092  OG1 THR A 141       0.650  -3.442  17.601  1.00  0.94           O  
ATOM   1093  N   HIS A 142       0.187  -5.638  21.445  1.00  0.94           N  
ATOM   1094  CA  HIS A 142       0.522  -6.336  22.681  1.00  0.94           C  
ATOM   1095  C   HIS A 142      -0.202  -7.676  22.770  1.00  0.94           C  
ATOM   1096  CB  HIS A 142       0.177  -5.472  23.895  1.00  0.94           C  
ATOM   1097  O   HIS A 142       0.371  -8.667  23.228  1.00  0.94           O  
ATOM   1098  CG  HIS A 142       1.150  -4.362  24.137  1.00  0.94           C  
ATOM   1099  CD2 HIS A 142       0.998  -3.018  24.078  1.00  0.94           C  
ATOM   1100  ND1 HIS A 142       2.464  -4.587  24.484  1.00  0.94           N  
ATOM   1101  CE1 HIS A 142       3.080  -3.426  24.630  1.00  0.94           C  
ATOM   1102  NE2 HIS A 142       2.212  -2.458  24.389  1.00  0.94           N  
ATOM   1103  N   LEU A 143      -1.453  -7.685  22.305  1.00  0.93           N  
ATOM   1104  CA  LEU A 143      -2.239  -8.914  22.325  1.00  0.93           C  
ATOM   1105  C   LEU A 143      -1.657  -9.947  21.365  1.00  0.93           C  
ATOM   1106  CB  LEU A 143      -3.697  -8.624  21.958  1.00  0.93           C  
ATOM   1107  O   LEU A 143      -1.846 -11.151  21.553  1.00  0.93           O  
ATOM   1108  CG  LEU A 143      -4.532  -7.906  23.019  1.00  0.93           C  
ATOM   1109  CD1 LEU A 143      -5.876  -7.480  22.437  1.00  0.93           C  
ATOM   1110  CD2 LEU A 143      -4.731  -8.800  24.239  1.00  0.93           C  
ATOM   1111  N   SER A 144      -0.962  -9.451  20.326  1.00  0.90           N  
ATOM   1112  CA  SER A 144      -0.341 -10.362  19.371  1.00  0.90           C  
ATOM   1113  C   SER A 144       0.780 -11.166  20.022  1.00  0.90           C  
ATOM   1114  CB  SER A 144       0.206  -9.590  18.170  1.00  0.90           C  
ATOM   1115  O   SER A 144       1.099 -12.270  19.576  1.00  0.90           O  
ATOM   1116  OG  SER A 144       1.386  -8.887  18.518  1.00  0.90           O  
ATOM   1117  N   ARG A 145       1.362 -10.679  21.029  1.00  0.88           N  
ATOM   1118  CA  ARG A 145       2.458 -11.336  21.735  1.00  0.88           C  
ATOM   1119  C   ARG A 145       1.929 -12.311  22.781  1.00  0.88           C  
ATOM   1120  CB  ARG A 145       3.367 -10.299  22.398  1.00  0.88           C  
ATOM   1121  O   ARG A 145       2.591 -13.298  23.108  1.00  0.88           O  
ATOM   1122  CG  ARG A 145       4.086  -9.391  21.413  1.00  0.88           C  
ATOM   1123  CD  ARG A 145       4.970  -8.375  22.124  1.00  0.88           C  
ATOM   1124  NE  ARG A 145       5.686  -7.527  21.176  1.00  0.88           N  
ATOM   1125  NH1 ARG A 145       5.080  -5.537  22.180  1.00  0.88           N  
ATOM   1126  NH2 ARG A 145       6.405  -5.525  20.310  1.00  0.88           N  
ATOM   1127  CZ  ARG A 145       5.722  -6.198  21.224  1.00  0.88           C  
ATOM   1128  N   SER A 146       0.799 -12.017  23.326  1.00  0.84           N  
ATOM   1129  CA  SER A 146       0.101 -12.884  24.270  1.00  0.84           C  
ATOM   1130  C   SER A 146      -1.396 -12.925  23.981  1.00  0.84           C  
ATOM   1131  CB  SER A 146       0.338 -12.414  25.706  1.00  0.84           C  
ATOM   1132  O   SER A 146      -2.176 -12.211  24.614  1.00  0.84           O  
ATOM   1133  OG  SER A 146      -0.245 -13.314  26.633  1.00  0.84           O  
ATOM   1134  N   PRO A 147      -1.774 -13.691  23.006  1.00  0.78           N  
ATOM   1135  CA  PRO A 147      -3.173 -13.629  22.578  1.00  0.78           C  
ATOM   1136  C   PRO A 147      -4.147 -14.032  23.683  1.00  0.78           C  
ATOM   1137  CB  PRO A 147      -3.229 -14.619  21.412  1.00  0.78           C  
ATOM   1138  O   PRO A 147      -3.895 -14.994  24.412  1.00  0.78           O  
ATOM   1139  CG  PRO A 147      -1.816 -14.731  20.938  1.00  0.78           C  
ATOM   1140  CD  PRO A 147      -0.901 -14.489  22.103  1.00  0.78           C  
ATOM   1141  N   LEU A 148      -5.095 -13.142  23.970  1.00  0.82           N  
ATOM   1142  CA  LEU A 148      -6.198 -13.402  24.889  1.00  0.82           C  
ATOM   1143  C   LEU A 148      -7.352 -14.093  24.171  1.00  0.82           C  
ATOM   1144  CB  LEU A 148      -6.686 -12.098  25.525  1.00  0.82           C  
ATOM   1145  O   LEU A 148      -7.216 -14.497  23.013  1.00  0.82           O  
ATOM   1146  CG  LEU A 148      -5.685 -11.365  26.421  1.00  0.82           C  
ATOM   1147  CD1 LEU A 148      -6.268 -10.037  26.891  1.00  0.82           C  
ATOM   1148  CD2 LEU A 148      -5.297 -12.235  27.612  1.00  0.82           C  
ATOM   1149  N   GLU A 149      -8.481 -14.250  24.935  1.00  0.88           N  
ATOM   1150  CA  GLU A 149      -9.675 -14.871  24.369  1.00  0.88           C  
ATOM   1151  C   GLU A 149     -10.291 -13.993  23.283  1.00  0.88           C  
ATOM   1152  CB  GLU A 149     -10.705 -15.154  25.465  1.00  0.88           C  
ATOM   1153  O   GLU A 149     -10.202 -12.765  23.346  1.00  0.88           O  
ATOM   1154  CG  GLU A 149     -10.251 -16.188  26.484  1.00  0.88           C  
ATOM   1155  CD  GLU A 149     -11.299 -16.487  27.544  1.00  0.88           C  
ATOM   1156  OE1 GLU A 149     -11.067 -17.377  28.393  1.00  0.88           O  
ATOM   1157  OE2 GLU A 149     -12.362 -15.826  27.524  1.00  0.88           O  
ATOM   1158  N   GLN A 150     -10.762 -14.510  22.270  1.00  0.92           N  
ATOM   1159  CA  GLN A 150     -11.396 -13.844  21.137  1.00  0.92           C  
ATOM   1160  C   GLN A 150     -12.474 -12.870  21.605  1.00  0.92           C  
ATOM   1161  CB  GLN A 150     -11.999 -14.872  20.179  1.00  0.92           C  
ATOM   1162  O   GLN A 150     -12.751 -11.874  20.934  1.00  0.92           O  
ATOM   1163  CG  GLN A 150     -10.961 -15.686  19.418  1.00  0.92           C  
ATOM   1164  CD  GLN A 150     -10.023 -14.821  18.598  1.00  0.92           C  
ATOM   1165  NE2 GLN A 150      -8.731 -15.127  18.656  1.00  0.92           N  
ATOM   1166  OE1 GLN A 150     -10.455 -13.885  17.917  1.00  0.92           O  
ATOM   1167  N   ASN A 151     -13.079 -13.055  22.814  1.00  0.90           N  
ATOM   1168  CA  ASN A 151     -14.145 -12.202  23.326  1.00  0.90           C  
ATOM   1169  C   ASN A 151     -13.632 -10.806  23.666  1.00  0.90           C  
ATOM   1170  CB  ASN A 151     -14.802 -12.839  24.552  1.00  0.90           C  
ATOM   1171  O   ASN A 151     -14.420  -9.876  23.847  1.00  0.90           O  
ATOM   1172  CG  ASN A 151     -13.801 -13.184  25.638  1.00  0.90           C  
ATOM   1173  ND2 ASN A 151     -14.266 -13.228  26.881  1.00  0.90           N  
ATOM   1174  OD1 ASN A 151     -12.620 -13.408  25.361  1.00  0.90           O  
ATOM   1175  N   ILE A 152     -12.294 -10.694  23.741  1.00  0.91           N  
ATOM   1176  CA  ILE A 152     -11.672  -9.397  23.987  1.00  0.91           C  
ATOM   1177  C   ILE A 152     -11.168  -8.809  22.671  1.00  0.91           C  
ATOM   1178  CB  ILE A 152     -10.512  -9.510  25.002  1.00  0.91           C  
ATOM   1179  O   ILE A 152     -11.384  -7.628  22.388  1.00  0.91           O  
ATOM   1180  CG1 ILE A 152     -11.038  -9.981  26.363  1.00  0.91           C  
ATOM   1181  CG2 ILE A 152      -9.776  -8.174  25.132  1.00  0.91           C  
ATOM   1182  CD1 ILE A 152      -9.944 -10.333  27.361  1.00  0.91           C  
ATOM   1183  N   ILE A 153     -10.622  -9.659  21.863  1.00  0.94           N  
ATOM   1184  CA  ILE A 153      -9.932  -9.240  20.648  1.00  0.94           C  
ATOM   1185  C   ILE A 153     -10.948  -8.748  19.620  1.00  0.94           C  
ATOM   1186  CB  ILE A 153      -9.083 -10.387  20.056  1.00  0.94           C  
ATOM   1187  O   ILE A 153     -10.784  -7.671  19.041  1.00  0.94           O  
ATOM   1188  CG1 ILE A 153      -7.960 -10.776  21.025  1.00  0.94           C  
ATOM   1189  CG2 ILE A 153      -8.515  -9.990  18.691  1.00  0.94           C  
ATOM   1190  CD1 ILE A 153      -7.234 -12.060  20.649  1.00  0.94           C  
ATOM   1191  N   GLN A 154     -12.021  -9.397  19.449  1.00  0.95           N  
ATOM   1192  CA  GLN A 154     -12.984  -9.118  18.389  1.00  0.95           C  
ATOM   1193  C   GLN A 154     -13.645  -7.757  18.590  1.00  0.95           C  
ATOM   1194  CB  GLN A 154     -14.048 -10.215  18.327  1.00  0.95           C  
ATOM   1195  O   GLN A 154     -13.742  -6.963  17.652  1.00  0.95           O  
ATOM   1196  CG  GLN A 154     -13.580 -11.487  17.633  1.00  0.95           C  
ATOM   1197  CD  GLN A 154     -14.656 -12.556  17.579  1.00  0.95           C  
ATOM   1198  NE2 GLN A 154     -14.539 -13.466  16.618  1.00  0.95           N  
ATOM   1199  OE1 GLN A 154     -15.583 -12.564  18.395  1.00  0.95           O  
ATOM   1200  N   PRO A 155     -14.088  -7.483  19.801  1.00  0.94           N  
ATOM   1201  CA  PRO A 155     -14.683  -6.159  19.997  1.00  0.94           C  
ATOM   1202  C   PRO A 155     -13.688  -5.024  19.767  1.00  0.94           C  
ATOM   1203  CB  PRO A 155     -15.147  -6.193  21.455  1.00  0.94           C  
ATOM   1204  O   PRO A 155     -14.070  -3.949  19.299  1.00  0.94           O  
ATOM   1205  CG  PRO A 155     -15.364  -7.641  21.754  1.00  0.94           C  
ATOM   1206  CD  PRO A 155     -14.346  -8.443  20.996  1.00  0.94           C  
ATOM   1207  N   LEU A 156     -12.443  -5.239  20.180  1.00  0.95           N  
ATOM   1208  CA  LEU A 156     -11.409  -4.239  19.936  1.00  0.95           C  
ATOM   1209  C   LEU A 156     -11.243  -3.983  18.441  1.00  0.95           C  
ATOM   1210  CB  LEU A 156     -10.076  -4.687  20.540  1.00  0.95           C  
ATOM   1211  O   LEU A 156     -11.178  -2.831  18.008  1.00  0.95           O  
ATOM   1212  CG  LEU A 156      -8.913  -3.699  20.425  1.00  0.95           C  
ATOM   1213  CD1 LEU A 156      -9.285  -2.365  21.063  1.00  0.95           C  
ATOM   1214  CD2 LEU A 156      -7.657  -4.275  21.069  1.00  0.95           C  
ATOM   1215  N   VAL A 157     -11.161  -5.053  17.660  1.00  0.96           N  
ATOM   1216  CA  VAL A 157     -11.037  -4.926  16.212  1.00  0.96           C  
ATOM   1217  C   VAL A 157     -12.288  -4.262  15.642  1.00  0.96           C  
ATOM   1218  CB  VAL A 157     -10.808  -6.298  15.539  1.00  0.96           C  
ATOM   1219  O   VAL A 157     -12.198  -3.423  14.742  1.00  0.96           O  
ATOM   1220  CG1 VAL A 157     -10.953  -6.187  14.023  1.00  0.96           C  
ATOM   1221  CG2 VAL A 157      -9.433  -6.851  15.909  1.00  0.96           C  
ATOM   1222  N   LEU A 158     -13.431  -4.641  16.142  1.00  0.95           N  
ATOM   1223  CA  LEU A 158     -14.680  -4.019  15.716  1.00  0.95           C  
ATOM   1224  C   LEU A 158     -14.654  -2.515  15.972  1.00  0.95           C  
ATOM   1225  CB  LEU A 158     -15.870  -4.651  16.443  1.00  0.95           C  
ATOM   1226  O   LEU A 158     -15.068  -1.729  15.117  1.00  0.95           O  
ATOM   1227  CG  LEU A 158     -17.253  -4.108  16.081  1.00  0.95           C  
ATOM   1228  CD1 LEU A 158     -17.503  -4.252  14.584  1.00  0.95           C  
ATOM   1229  CD2 LEU A 158     -18.335  -4.824  16.881  1.00  0.95           C  
ATOM   1230  N   SER A 159     -14.207  -2.115  17.150  1.00  0.94           N  
ATOM   1231  CA  SER A 159     -14.066  -0.695  17.459  1.00  0.94           C  
ATOM   1232  C   SER A 159     -13.152   0.001  16.457  1.00  0.94           C  
ATOM   1233  CB  SER A 159     -13.522  -0.506  18.876  1.00  0.94           C  
ATOM   1234  O   SER A 159     -13.448   1.108  16.003  1.00  0.94           O  
ATOM   1235  OG  SER A 159     -14.440  -0.996  19.837  1.00  0.94           O  
ATOM   1236  N   LEU A 160     -12.065  -0.680  16.154  1.00  0.95           N  
ATOM   1237  CA  LEU A 160     -11.129  -0.153  15.168  1.00  0.95           C  
ATOM   1238  C   LEU A 160     -11.808   0.025  13.814  1.00  0.95           C  
ATOM   1239  CB  LEU A 160      -9.920  -1.081  15.027  1.00  0.95           C  
ATOM   1240  O   LEU A 160     -11.628   1.052  13.154  1.00  0.95           O  
ATOM   1241  CG  LEU A 160      -8.832  -0.634  14.049  1.00  0.95           C  
ATOM   1242  CD1 LEU A 160      -8.253   0.710  14.478  1.00  0.95           C  
ATOM   1243  CD2 LEU A 160      -7.734  -1.688  13.951  1.00  0.95           C  
ATOM   1244  N   LEU A 161     -12.621  -0.890  13.384  1.00  0.95           N  
ATOM   1245  CA  LEU A 161     -13.325  -0.831  12.108  1.00  0.95           C  
ATOM   1246  C   LEU A 161     -14.341   0.307  12.100  1.00  0.95           C  
ATOM   1247  CB  LEU A 161     -14.029  -2.160  11.822  1.00  0.95           C  
ATOM   1248  O   LEU A 161     -14.546   0.955  11.071  1.00  0.95           O  
ATOM   1249  CG  LEU A 161     -13.123  -3.358  11.535  1.00  0.95           C  
ATOM   1250  CD1 LEU A 161     -13.960  -4.615  11.316  1.00  0.95           C  
ATOM   1251  CD2 LEU A 161     -12.237  -3.082  10.325  1.00  0.95           C  
ATOM   1252  N   HIS A 162     -15.017   0.550  13.249  1.00  0.94           N  
ATOM   1253  CA  HIS A 162     -15.908   1.700  13.355  1.00  0.94           C  
ATOM   1254  C   HIS A 162     -15.148   3.006  13.153  1.00  0.94           C  
ATOM   1255  CB  HIS A 162     -16.612   1.707  14.713  1.00  0.94           C  
ATOM   1256  O   HIS A 162     -15.654   3.931  12.512  1.00  0.94           O  
ATOM   1257  CG  HIS A 162     -17.820   0.827  14.767  1.00  0.94           C  
ATOM   1258  CD2 HIS A 162     -18.083  -0.277  15.506  1.00  0.94           C  
ATOM   1259  ND1 HIS A 162     -18.936   1.045  13.989  1.00  0.94           N  
ATOM   1260  CE1 HIS A 162     -19.836   0.112  14.249  1.00  0.94           C  
ATOM   1261  NE2 HIS A 162     -19.343  -0.703  15.166  1.00  0.94           N  
ATOM   1262  N   LEU A 163     -13.958   3.021  13.668  1.00  0.92           N  
ATOM   1263  CA  LEU A 163     -13.128   4.204  13.465  1.00  0.92           C  
ATOM   1264  C   LEU A 163     -12.784   4.380  11.990  1.00  0.92           C  
ATOM   1265  CB  LEU A 163     -11.843   4.106  14.292  1.00  0.92           C  
ATOM   1266  O   LEU A 163     -12.839   5.494  11.464  1.00  0.92           O  
ATOM   1267  CG  LEU A 163     -11.989   4.326  15.799  1.00  0.92           C  
ATOM   1268  CD1 LEU A 163     -10.653   4.099  16.499  1.00  0.92           C  
ATOM   1269  CD2 LEU A 163     -12.519   5.726  16.087  1.00  0.92           C  
ATOM   1270  N   CYS A 164     -12.425   3.326  11.381  1.00  0.93           N  
ATOM   1271  CA  CYS A 164     -12.115   3.369   9.957  1.00  0.93           C  
ATOM   1272  C   CYS A 164     -13.322   3.832   9.150  1.00  0.93           C  
ATOM   1273  CB  CYS A 164     -11.659   1.995   9.466  1.00  0.93           C  
ATOM   1274  O   CYS A 164     -13.182   4.616   8.210  1.00  0.93           O  
ATOM   1275  SG  CYS A 164     -10.064   1.475  10.137  1.00  0.93           S  
ATOM   1276  N   ARG A 165     -14.451   3.288   9.517  1.00  0.93           N  
ATOM   1277  CA  ARG A 165     -15.685   3.699   8.855  1.00  0.93           C  
ATOM   1278  C   ARG A 165     -15.887   5.207   8.960  1.00  0.93           C  
ATOM   1279  CB  ARG A 165     -16.887   2.966   9.454  1.00  0.93           C  
ATOM   1280  O   ARG A 165     -16.287   5.855   7.991  1.00  0.93           O  
ATOM   1281  CG  ARG A 165     -18.213   3.317   8.796  1.00  0.93           C  
ATOM   1282  CD  ARG A 165     -19.371   2.548   9.417  1.00  0.93           C  
ATOM   1283  NE  ARG A 165     -20.661   3.064   8.969  1.00  0.93           N  
ATOM   1284  NH1 ARG A 165     -21.629   3.048  11.067  1.00  0.93           N  
ATOM   1285  NH2 ARG A 165     -22.832   3.760   9.250  1.00  0.93           N  
ATOM   1286  CZ  ARG A 165     -21.705   3.289   9.763  1.00  0.93           C  
ATOM   1287  N   SER A 166     -15.684   5.743  10.123  1.00  0.91           N  
ATOM   1288  CA  SER A 166     -15.820   7.180  10.338  1.00  0.91           C  
ATOM   1289  C   SER A 166     -14.879   7.967   9.432  1.00  0.91           C  
ATOM   1290  CB  SER A 166     -15.545   7.532  11.801  1.00  0.91           C  
ATOM   1291  O   SER A 166     -15.267   8.989   8.863  1.00  0.91           O  
ATOM   1292  OG  SER A 166     -15.551   8.936  11.990  1.00  0.91           O  
ATOM   1293  N   VAL A 167     -13.674   7.494   9.286  1.00  0.90           N  
ATOM   1294  CA  VAL A 167     -12.669   8.150   8.456  1.00  0.90           C  
ATOM   1295  C   VAL A 167     -13.089   8.086   6.989  1.00  0.90           C  
ATOM   1296  CB  VAL A 167     -11.275   7.510   8.639  1.00  0.90           C  
ATOM   1297  O   VAL A 167     -13.004   9.083   6.268  1.00  0.90           O  
ATOM   1298  CG1 VAL A 167     -10.272   8.109   7.655  1.00  0.90           C  
ATOM   1299  CG2 VAL A 167     -10.790   7.691  10.077  1.00  0.90           C  
ATOM   1300  N   VAL A 168     -13.550   6.962   6.570  1.00  0.92           N  
ATOM   1301  CA  VAL A 168     -13.921   6.740   5.176  1.00  0.92           C  
ATOM   1302  C   VAL A 168     -15.131   7.600   4.820  1.00  0.92           C  
ATOM   1303  CB  VAL A 168     -14.226   5.251   4.900  1.00  0.92           C  
ATOM   1304  O   VAL A 168     -15.250   8.078   3.689  1.00  0.92           O  
ATOM   1305  CG1 VAL A 168     -14.819   5.071   3.504  1.00  0.92           C  
ATOM   1306  CG2 VAL A 168     -12.961   4.409   5.059  1.00  0.92           C  
ATOM   1307  N   ASN A 169     -16.022   7.803   5.782  1.00  0.91           N  
ATOM   1308  CA  ASN A 169     -17.262   8.528   5.527  1.00  0.91           C  
ATOM   1309  C   ASN A 169     -17.058  10.038   5.623  1.00  0.91           C  
ATOM   1310  CB  ASN A 169     -18.357   8.077   6.496  1.00  0.91           C  
ATOM   1311  O   ASN A 169     -17.980  10.811   5.357  1.00  0.91           O  
ATOM   1312  CG  ASN A 169     -18.979   6.753   6.098  1.00  0.91           C  
ATOM   1313  ND2 ASN A 169     -19.274   5.916   7.086  1.00  0.91           N  
ATOM   1314  OD1 ASN A 169     -19.193   6.485   4.913  1.00  0.91           O  
ATOM   1315  N   MET A 170     -15.856  10.405   5.979  1.00  0.85           N  
ATOM   1316  CA  MET A 170     -15.612  11.840   6.084  1.00  0.85           C  
ATOM   1317  C   MET A 170     -15.489  12.474   4.702  1.00  0.85           C  
ATOM   1318  CB  MET A 170     -14.347  12.113   6.899  1.00  0.85           C  
ATOM   1319  O   MET A 170     -14.761  11.969   3.846  1.00  0.85           O  
ATOM   1320  CG  MET A 170     -14.569  12.088   8.403  1.00  0.85           C  
ATOM   1321  SD  MET A 170     -13.061  12.542   9.344  1.00  0.85           S  
ATOM   1322  CE  MET A 170     -13.589  12.105  11.024  1.00  0.85           C  
ATOM   1323  N   PRO A 171     -16.241  13.462   4.455  1.00  0.79           N  
ATOM   1324  CA  PRO A 171     -16.050  14.165   3.184  1.00  0.79           C  
ATOM   1325  C   PRO A 171     -14.653  14.766   3.047  1.00  0.79           C  
ATOM   1326  CB  PRO A 171     -17.115  15.263   3.224  1.00  0.79           C  
ATOM   1327  O   PRO A 171     -14.012  15.084   4.052  1.00  0.79           O  
ATOM   1328  CG  PRO A 171     -17.515  15.355   4.662  1.00  0.79           C  
ATOM   1329  CD  PRO A 171     -17.107  14.085   5.352  1.00  0.79           C  
ATOM   1330  N   PRO A 172     -14.164  14.668   1.924  1.00  0.69           N  
ATOM   1331  CA  PRO A 172     -12.864  15.333   1.808  1.00  0.69           C  
ATOM   1332  C   PRO A 172     -12.877  16.756   2.363  1.00  0.69           C  
ATOM   1333  CB  PRO A 172     -12.604  15.338   0.299  1.00  0.69           C  
ATOM   1334  O   PRO A 172     -13.825  17.508   2.121  1.00  0.69           O  
ATOM   1335  CG  PRO A 172     -13.914  14.965  -0.316  1.00  0.69           C  
ATOM   1336  CD  PRO A 172     -14.826  14.471   0.769  1.00  0.69           C  
ATOM   1337  N   GLY A 173     -12.663  17.043   3.658  1.00  0.63           N  
ATOM   1338  CA  GLY A 173     -12.597  18.366   4.259  1.00  0.63           C  
ATOM   1339  C   GLY A 173     -11.602  19.283   3.574  1.00  0.63           C  
ATOM   1340  O   GLY A 173     -10.787  18.832   2.767  1.00  0.63           O  
ATOM   1341  N   ASN A 174     -11.783  20.641   3.403  1.00  0.51           N  
ATOM   1342  CA  ASN A 174     -10.973  21.768   2.952  1.00  0.51           C  
ATOM   1343  C   ASN A 174      -9.819  22.048   3.910  1.00  0.51           C  
ATOM   1344  CB  ASN A 174     -11.839  23.018   2.784  1.00  0.51           C  
ATOM   1345  O   ASN A 174      -8.858  22.729   3.549  1.00  0.51           O  
ATOM   1346  CG  ASN A 174     -12.530  23.073   1.436  1.00  0.51           C  
ATOM   1347  ND2 ASN A 174     -13.374  24.080   1.242  1.00  0.51           N  
ATOM   1348  OD1 ASN A 174     -12.308  22.218   0.575  1.00  0.51           O  
ATOM   1349  N   SER A 175      -9.489  21.261   5.097  1.00  0.50           N  
ATOM   1350  CA  SER A 175      -8.587  21.877   6.065  1.00  0.50           C  
ATOM   1351  C   SER A 175      -7.417  20.957   6.393  1.00  0.50           C  
ATOM   1352  CB  SER A 175      -9.340  22.235   7.347  1.00  0.50           C  
ATOM   1353  O   SER A 175      -6.599  21.269   7.261  1.00  0.50           O  
ATOM   1354  OG  SER A 175     -10.507  22.983   7.053  1.00  0.50           O  
ATOM   1355  N   GLN A 176      -6.972  19.859   5.605  1.00  0.53           N  
ATOM   1356  CA  GLN A 176      -5.700  19.192   5.862  1.00  0.53           C  
ATOM   1357  C   GLN A 176      -4.596  19.747   4.967  1.00  0.53           C  
ATOM   1358  CB  GLN A 176      -5.834  17.682   5.655  1.00  0.53           C  
ATOM   1359  O   GLN A 176      -4.871  20.268   3.884  1.00  0.53           O  
ATOM   1360  CG  GLN A 176      -5.587  16.864   6.916  1.00  0.53           C  
ATOM   1361  CD  GLN A 176      -6.159  15.462   6.827  1.00  0.53           C  
ATOM   1362  NE2 GLN A 176      -6.147  14.744   7.945  1.00  0.53           N  
ATOM   1363  OE1 GLN A 176      -6.608  15.027   5.762  1.00  0.53           O  
ATOM   1364  N   PRO A 177      -3.314  19.975   5.438  1.00  0.53           N  
ATOM   1365  CA  PRO A 177      -2.332  20.371   4.426  1.00  0.53           C  
ATOM   1366  C   PRO A 177      -2.258  19.388   3.260  1.00  0.53           C  
ATOM   1367  CB  PRO A 177      -1.014  20.395   5.205  1.00  0.53           C  
ATOM   1368  O   PRO A 177      -1.700  18.297   3.401  1.00  0.53           O  
ATOM   1369  CG  PRO A 177      -1.379  19.965   6.588  1.00  0.53           C  
ATOM   1370  CD  PRO A 177      -2.843  19.631   6.613  1.00  0.53           C  
ATOM   1371  N   ARG A 178      -3.320  19.313   2.462  1.00  0.69           N  
ATOM   1372  CA  ARG A 178      -3.602  18.479   1.298  1.00  0.69           C  
ATOM   1373  C   ARG A 178      -2.318  18.120   0.558  1.00  0.69           C  
ATOM   1374  CB  ARG A 178      -4.573  19.187   0.351  1.00  0.69           C  
ATOM   1375  O   ARG A 178      -2.160  16.992   0.088  1.00  0.69           O  
ATOM   1376  CG  ARG A 178      -6.027  19.112   0.790  1.00  0.69           C  
ATOM   1377  CD  ARG A 178      -6.978  19.434  -0.353  1.00  0.69           C  
ATOM   1378  NE  ARG A 178      -8.362  19.523   0.106  1.00  0.69           N  
ATOM   1379  NH1 ARG A 178      -9.279  19.570  -2.014  1.00  0.69           N  
ATOM   1380  NH2 ARG A 178     -10.637  19.664  -0.170  1.00  0.69           N  
ATOM   1381  CZ  ARG A 178      -9.423  19.586  -0.694  1.00  0.69           C  
ATOM   1382  N   GLY A 179      -1.273  19.035   0.735  1.00  0.80           N  
ATOM   1383  CA  GLY A 179      -0.122  18.798  -0.122  1.00  0.80           C  
ATOM   1384  C   GLY A 179       0.811  17.730   0.416  1.00  0.80           C  
ATOM   1385  O   GLY A 179       1.278  16.870  -0.334  1.00  0.80           O  
ATOM   1386  N   ASP A 180       0.958  17.756   1.820  1.00  0.82           N  
ATOM   1387  CA  ASP A 180       1.857  16.797   2.455  1.00  0.82           C  
ATOM   1388  C   ASP A 180       1.303  15.378   2.361  1.00  0.82           C  
ATOM   1389  CB  ASP A 180       2.094  17.173   3.919  1.00  0.82           C  
ATOM   1390  O   ASP A 180       2.035  14.440   2.038  1.00  0.82           O  
ATOM   1391  CG  ASP A 180       3.240  16.403   4.551  1.00  0.82           C  
ATOM   1392  OD1 ASP A 180       4.097  15.870   3.813  1.00  0.82           O  
ATOM   1393  OD2 ASP A 180       3.286  16.326   5.798  1.00  0.82           O  
ATOM   1394  N   PHE A 181       0.022  15.234   2.682  1.00  0.80           N  
ATOM   1395  CA  PHE A 181      -0.620  13.927   2.601  1.00  0.80           C  
ATOM   1396  C   PHE A 181      -0.567  13.385   1.177  1.00  0.80           C  
ATOM   1397  CB  PHE A 181      -2.074  14.010   3.077  1.00  0.80           C  
ATOM   1398  O   PHE A 181      -0.239  12.216   0.964  1.00  0.80           O  
ATOM   1399  CG  PHE A 181      -2.833  12.719   2.937  1.00  0.80           C  
ATOM   1400  CD1 PHE A 181      -3.726  12.532   1.889  1.00  0.80           C  
ATOM   1401  CD2 PHE A 181      -2.655  11.691   3.854  1.00  0.80           C  
ATOM   1402  CE1 PHE A 181      -4.431  11.338   1.757  1.00  0.80           C  
ATOM   1403  CE2 PHE A 181      -3.355  10.495   3.728  1.00  0.80           C  
ATOM   1404  CZ  PHE A 181      -4.243  10.321   2.680  1.00  0.80           C  
ATOM   1405  N   LEU A 182      -1.019  14.272   0.258  1.00  0.86           N  
ATOM   1406  CA  LEU A 182      -0.990  13.849  -1.138  1.00  0.86           C  
ATOM   1407  C   LEU A 182       0.420  13.445  -1.555  1.00  0.86           C  
ATOM   1408  CB  LEU A 182      -1.502  14.968  -2.048  1.00  0.86           C  
ATOM   1409  O   LEU A 182       0.605  12.435  -2.237  1.00  0.86           O  
ATOM   1410  CG  LEU A 182      -1.629  14.629  -3.534  1.00  0.86           C  
ATOM   1411  CD1 LEU A 182      -2.506  13.396  -3.724  1.00  0.86           C  
ATOM   1412  CD2 LEU A 182      -2.193  15.816  -4.308  1.00  0.86           C  
ATOM   1413  N   TYR A 183       1.428  14.168  -1.178  1.00  0.90           N  
ATOM   1414  CA  TYR A 183       2.827  13.861  -1.456  1.00  0.90           C  
ATOM   1415  C   TYR A 183       3.198  12.480  -0.928  1.00  0.90           C  
ATOM   1416  CB  TYR A 183       3.743  14.920  -0.835  1.00  0.90           C  
ATOM   1417  O   TYR A 183       3.734  11.650  -1.667  1.00  0.90           O  
ATOM   1418  CG  TYR A 183       5.200  14.526  -0.817  1.00  0.90           C  
ATOM   1419  CD1 TYR A 183       5.809  14.090   0.358  1.00  0.90           C  
ATOM   1420  CD2 TYR A 183       5.971  14.590  -1.973  1.00  0.90           C  
ATOM   1421  CE1 TYR A 183       7.152  13.729   0.380  1.00  0.90           C  
ATOM   1422  CE2 TYR A 183       7.315  14.230  -1.962  1.00  0.90           C  
ATOM   1423  OH  TYR A 183       9.225  13.444  -0.766  1.00  0.90           O  
ATOM   1424  CZ  TYR A 183       7.895  13.801  -0.783  1.00  0.90           C  
ATOM   1425  N   HIS A 184       2.878  12.210   0.317  1.00  0.87           N  
ATOM   1426  CA  HIS A 184       3.219  10.932   0.933  1.00  0.87           C  
ATOM   1427  C   HIS A 184       2.449   9.786   0.286  1.00  0.87           C  
ATOM   1428  CB  HIS A 184       2.940  10.971   2.436  1.00  0.87           C  
ATOM   1429  O   HIS A 184       2.988   8.690   0.113  1.00  0.87           O  
ATOM   1430  CG  HIS A 184       3.926  11.787   3.210  1.00  0.87           C  
ATOM   1431  CD2 HIS A 184       5.107  11.450   3.778  1.00  0.87           C  
ATOM   1432  ND1 HIS A 184       3.738  13.127   3.474  1.00  0.87           N  
ATOM   1433  CE1 HIS A 184       4.765  13.580   4.172  1.00  0.87           C  
ATOM   1434  NE2 HIS A 184       5.610  12.582   4.371  1.00  0.87           N  
ATOM   1435  N   SER A 185       1.211  10.083  -0.081  1.00  0.85           N  
ATOM   1436  CA  SER A 185       0.408   9.081  -0.774  1.00  0.85           C  
ATOM   1437  C   SER A 185       1.044   8.687  -2.103  1.00  0.85           C  
ATOM   1438  CB  SER A 185      -1.010   9.601  -1.012  1.00  0.85           C  
ATOM   1439  O   SER A 185       1.101   7.503  -2.443  1.00  0.85           O  
ATOM   1440  OG  SER A 185      -1.669   9.847   0.218  1.00  0.85           O  
ATOM   1441  N   ILE A 186       1.518   9.649  -2.773  1.00  0.91           N  
ATOM   1442  CA  ILE A 186       2.163   9.398  -4.058  1.00  0.91           C  
ATOM   1443  C   ILE A 186       3.453   8.609  -3.842  1.00  0.91           C  
ATOM   1444  CB  ILE A 186       2.460  10.716  -4.808  1.00  0.91           C  
ATOM   1445  O   ILE A 186       3.719   7.637  -4.553  1.00  0.91           O  
ATOM   1446  CG1 ILE A 186       1.153  11.395  -5.233  1.00  0.91           C  
ATOM   1447  CG2 ILE A 186       3.361  10.457  -6.019  1.00  0.91           C  
ATOM   1448  CD1 ILE A 186       1.330  12.821  -5.735  1.00  0.91           C  
ATOM   1449  N   CYS A 187       4.267   8.973  -2.861  1.00  0.92           N  
ATOM   1450  CA  CYS A 187       5.503   8.263  -2.555  1.00  0.92           C  
ATOM   1451  C   CYS A 187       5.227   6.797  -2.241  1.00  0.92           C  
ATOM   1452  CB  CYS A 187       6.222   8.920  -1.377  1.00  0.92           C  
ATOM   1453  O   CYS A 187       5.914   5.909  -2.748  1.00  0.92           O  
ATOM   1454  SG  CYS A 187       6.989  10.503  -1.783  1.00  0.92           S  
ATOM   1455  N   ASN A 188       4.258   6.583  -1.496  1.00  0.86           N  
ATOM   1456  CA  ASN A 188       3.900   5.220  -1.117  1.00  0.86           C  
ATOM   1457  C   ASN A 188       3.447   4.403  -2.324  1.00  0.86           C  
ATOM   1458  CB  ASN A 188       2.809   5.230  -0.044  1.00  0.86           C  
ATOM   1459  O   ASN A 188       3.834   3.243  -2.474  1.00  0.86           O  
ATOM   1460  CG  ASN A 188       3.329   5.662   1.313  1.00  0.86           C  
ATOM   1461  ND2 ASN A 188       2.433   6.147   2.164  1.00  0.86           N  
ATOM   1462  OD1 ASN A 188       4.526   5.560   1.594  1.00  0.86           O  
ATOM   1463  N   TRP A 189       2.628   5.058  -3.025  1.00  0.88           N  
ATOM   1464  CA  TRP A 189       2.154   4.390  -4.233  1.00  0.88           C  
ATOM   1465  C   TRP A 189       3.320   4.014  -5.141  1.00  0.88           C  
ATOM   1466  CB  TRP A 189       1.168   5.284  -4.990  1.00  0.88           C  
ATOM   1467  O   TRP A 189       3.364   2.905  -5.678  1.00  0.88           O  
ATOM   1468  CG  TRP A 189       0.535   4.622  -6.177  1.00  0.88           C  
ATOM   1469  CD1 TRP A 189      -0.592   3.849  -6.185  1.00  0.88           C  
ATOM   1470  CD2 TRP A 189       0.997   4.673  -7.531  1.00  0.88           C  
ATOM   1471  CE2 TRP A 189       0.099   3.907  -8.307  1.00  0.88           C  
ATOM   1472  CE3 TRP A 189       2.083   5.293  -8.163  1.00  0.88           C  
ATOM   1473  NE1 TRP A 189      -0.860   3.415  -7.464  1.00  0.88           N  
ATOM   1474  CH2 TRP A 189       1.327   4.362 -10.279  1.00  0.88           C  
ATOM   1475  CZ2 TRP A 189       0.256   3.745  -9.686  1.00  0.88           C  
ATOM   1476  CZ3 TRP A 189       2.237   5.131  -9.535  1.00  0.88           C  
ATOM   1477  N   VAL A 190       4.265   4.889  -5.284  1.00  0.93           N  
ATOM   1478  CA  VAL A 190       5.435   4.633  -6.116  1.00  0.93           C  
ATOM   1479  C   VAL A 190       6.228   3.459  -5.546  1.00  0.93           C  
ATOM   1480  CB  VAL A 190       6.338   5.882  -6.226  1.00  0.93           C  
ATOM   1481  O   VAL A 190       6.678   2.585  -6.291  1.00  0.93           O  
ATOM   1482  CG1 VAL A 190       7.681   5.524  -6.860  1.00  0.93           C  
ATOM   1483  CG2 VAL A 190       5.639   6.976  -7.032  1.00  0.93           C  
ATOM   1484  N   GLN A 191       6.371   3.370  -4.305  1.00  0.91           N  
ATOM   1485  CA  GLN A 191       7.092   2.279  -3.658  1.00  0.91           C  
ATOM   1486  C   GLN A 191       6.448   0.931  -3.971  1.00  0.91           C  
ATOM   1487  CB  GLN A 191       7.148   2.495  -2.144  1.00  0.91           C  
ATOM   1488  O   GLN A 191       7.145  -0.072  -4.136  1.00  0.91           O  
ATOM   1489  CG  GLN A 191       8.083   3.619  -1.718  1.00  0.91           C  
ATOM   1490  CD  GLN A 191       8.084   3.844  -0.218  1.00  0.91           C  
ATOM   1491  NE2 GLN A 191       8.466   5.046   0.202  1.00  0.91           N  
ATOM   1492  OE1 GLN A 191       7.743   2.945   0.559  1.00  0.91           O  
ATOM   1493  N   ASP A 192       5.110   0.942  -4.122  1.00  0.86           N  
ATOM   1494  CA  ASP A 192       4.370  -0.293  -4.362  1.00  0.86           C  
ATOM   1495  C   ASP A 192       4.330  -0.628  -5.852  1.00  0.86           C  
ATOM   1496  CB  ASP A 192       2.948  -0.183  -3.809  1.00  0.86           C  
ATOM   1497  O   ASP A 192       4.088  -1.776  -6.229  1.00  0.86           O  
ATOM   1498  CG  ASP A 192       2.900  -0.186  -2.291  1.00  0.86           C  
ATOM   1499  OD1 ASP A 192       3.871  -0.644  -1.651  1.00  0.86           O  
ATOM   1500  OD2 ASP A 192       1.881   0.271  -1.730  1.00  0.86           O  
ATOM   1501  N   ASN A 193       4.544   0.408  -6.679  1.00  0.91           N  
ATOM   1502  CA  ASN A 193       4.333   0.217  -8.110  1.00  0.91           C  
ATOM   1503  C   ASN A 193       5.580   0.576  -8.913  1.00  0.91           C  
ATOM   1504  CB  ASN A 193       3.137   1.041  -8.591  1.00  0.91           C  
ATOM   1505  O   ASN A 193       5.491   0.873 -10.106  1.00  0.91           O  
ATOM   1506  CG  ASN A 193       1.827   0.577  -7.986  1.00  0.91           C  
ATOM   1507  ND2 ASN A 193       1.400   1.238  -6.916  1.00  0.91           N  
ATOM   1508  OD1 ASN A 193       1.204  -0.369  -8.475  1.00  0.91           O  
ATOM   1509  N   TYR A 194       6.744   0.562  -8.247  1.00  0.94           N  
ATOM   1510  CA  TYR A 194       7.975   1.079  -8.835  1.00  0.94           C  
ATOM   1511  C   TYR A 194       8.386   0.258 -10.051  1.00  0.94           C  
ATOM   1512  CB  TYR A 194       9.105   1.080  -7.801  1.00  0.94           C  
ATOM   1513  O   TYR A 194       9.112   0.746 -10.920  1.00  0.94           O  
ATOM   1514  CG  TYR A 194       9.516  -0.300  -7.348  1.00  0.94           C  
ATOM   1515  CD1 TYR A 194       8.948  -0.881  -6.216  1.00  0.94           C  
ATOM   1516  CD2 TYR A 194      10.472  -1.025  -8.050  1.00  0.94           C  
ATOM   1517  CE1 TYR A 194       9.325  -2.151  -5.795  1.00  0.94           C  
ATOM   1518  CE2 TYR A 194      10.857  -2.296  -7.638  1.00  0.94           C  
ATOM   1519  OH  TYR A 194      10.655  -4.109  -6.098  1.00  0.94           O  
ATOM   1520  CZ  TYR A 194      10.278  -2.851  -6.511  1.00  0.94           C  
ATOM   1521  N   ALA A 195       8.030  -1.030 -10.128  1.00  0.92           N  
ATOM   1522  CA  ALA A 195       8.506  -1.932 -11.173  1.00  0.92           C  
ATOM   1523  C   ALA A 195       7.749  -1.706 -12.479  1.00  0.92           C  
ATOM   1524  CB  ALA A 195       8.368  -3.385 -10.726  1.00  0.92           C  
ATOM   1525  O   ALA A 195       8.191  -2.143 -13.544  1.00  0.92           O  
ATOM   1526  N   GLN A 196       6.667  -0.934 -12.465  1.00  0.92           N  
ATOM   1527  CA  GLN A 196       5.871  -0.624 -13.648  1.00  0.92           C  
ATOM   1528  C   GLN A 196       6.365   0.651 -14.325  1.00  0.92           C  
ATOM   1529  CB  GLN A 196       4.393  -0.484 -13.280  1.00  0.92           C  
ATOM   1530  O   GLN A 196       7.068   1.455 -13.709  1.00  0.92           O  
ATOM   1531  CG  GLN A 196       3.794  -1.737 -12.655  1.00  0.92           C  
ATOM   1532  CD  GLN A 196       2.312  -1.595 -12.361  1.00  0.92           C  
ATOM   1533  NE2 GLN A 196       1.665  -2.706 -12.026  1.00  0.92           N  
ATOM   1534  OE1 GLN A 196       1.754  -0.495 -12.433  1.00  0.92           O  
ATOM   1535  N   PRO A 197       6.058   0.755 -15.697  1.00  0.91           N  
ATOM   1536  CA  PRO A 197       6.401   2.035 -16.321  1.00  0.91           C  
ATOM   1537  C   PRO A 197       5.684   3.218 -15.674  1.00  0.91           C  
ATOM   1538  CB  PRO A 197       5.951   1.851 -17.772  1.00  0.91           C  
ATOM   1539  O   PRO A 197       4.452   3.247 -15.627  1.00  0.91           O  
ATOM   1540  CG  PRO A 197       5.844   0.371 -17.955  1.00  0.91           C  
ATOM   1541  CD  PRO A 197       5.521  -0.251 -16.627  1.00  0.91           C  
ATOM   1542  N   LEU A 198       6.526   4.138 -15.066  1.00  0.94           N  
ATOM   1543  CA  LEU A 198       5.959   5.292 -14.376  1.00  0.94           C  
ATOM   1544  C   LEU A 198       6.384   6.592 -15.051  1.00  0.94           C  
ATOM   1545  CB  LEU A 198       6.389   5.302 -12.907  1.00  0.94           C  
ATOM   1546  O   LEU A 198       7.576   6.830 -15.253  1.00  0.94           O  
ATOM   1547  CG  LEU A 198       6.041   4.056 -12.090  1.00  0.94           C  
ATOM   1548  CD1 LEU A 198       6.547   4.202 -10.659  1.00  0.94           C  
ATOM   1549  CD2 LEU A 198       4.537   3.807 -12.109  1.00  0.94           C  
ATOM   1550  N   THR A 199       5.355   7.329 -15.508  1.00  0.95           N  
ATOM   1551  CA  THR A 199       5.617   8.689 -15.964  1.00  0.95           C  
ATOM   1552  C   THR A 199       4.894   9.704 -15.084  1.00  0.95           C  
ATOM   1553  CB  THR A 199       5.187   8.879 -17.431  1.00  0.95           C  
ATOM   1554  O   THR A 199       3.956   9.353 -14.365  1.00  0.95           O  
ATOM   1555  CG2 THR A 199       5.823   7.825 -18.331  1.00  0.95           C  
ATOM   1556  OG1 THR A 199       3.761   8.773 -17.522  1.00  0.95           O  
ATOM   1557  N   ARG A 200       5.470  10.900 -15.076  1.00  0.96           N  
ATOM   1558  CA  ARG A 200       4.813  11.982 -14.349  1.00  0.96           C  
ATOM   1559  C   ARG A 200       3.342  12.087 -14.735  1.00  0.96           C  
ATOM   1560  CB  ARG A 200       5.521  13.313 -14.611  1.00  0.96           C  
ATOM   1561  O   ARG A 200       2.478  12.252 -13.871  1.00  0.96           O  
ATOM   1562  CG  ARG A 200       4.976  14.472 -13.790  1.00  0.96           C  
ATOM   1563  CD  ARG A 200       5.790  15.741 -13.997  1.00  0.96           C  
ATOM   1564  NE  ARG A 200       5.779  16.167 -15.394  1.00  0.96           N  
ATOM   1565  NH1 ARG A 200       4.507  18.059 -15.022  1.00  0.96           N  
ATOM   1566  NH2 ARG A 200       5.224  17.552 -17.140  1.00  0.96           N  
ATOM   1567  CZ  ARG A 200       5.170  17.258 -15.849  1.00  0.96           C  
ATOM   1568  N   GLU A 201       3.037  11.906 -15.996  1.00  0.96           N  
ATOM   1569  CA  GLU A 201       1.680  12.017 -16.523  1.00  0.96           C  
ATOM   1570  C   GLU A 201       0.797  10.880 -16.017  1.00  0.96           C  
ATOM   1571  CB  GLU A 201       1.697  12.029 -18.053  1.00  0.96           C  
ATOM   1572  O   GLU A 201      -0.333  11.111 -15.581  1.00  0.96           O  
ATOM   1573  CG  GLU A 201       2.295  13.294 -18.652  1.00  0.96           C  
ATOM   1574  CD  GLU A 201       3.815  13.309 -18.627  1.00  0.96           C  
ATOM   1575  OE1 GLU A 201       4.414  14.391 -18.820  1.00  0.96           O  
ATOM   1576  OE2 GLU A 201       4.411  12.230 -18.413  1.00  0.96           O  
ATOM   1577  N   SER A 202       1.337   9.695 -16.067  1.00  0.93           N  
ATOM   1578  CA  SER A 202       0.554   8.528 -15.675  1.00  0.93           C  
ATOM   1579  C   SER A 202       0.213   8.564 -14.189  1.00  0.93           C  
ATOM   1580  CB  SER A 202       1.310   7.240 -16.002  1.00  0.93           C  
ATOM   1581  O   SER A 202      -0.910   8.243 -13.796  1.00  0.93           O  
ATOM   1582  OG  SER A 202       2.426   7.081 -15.144  1.00  0.93           O  
ATOM   1583  N   VAL A 203       1.170   9.035 -13.392  1.00  0.93           N  
ATOM   1584  CA  VAL A 203       0.970   9.073 -11.947  1.00  0.93           C  
ATOM   1585  C   VAL A 203      -0.001  10.195 -11.589  1.00  0.93           C  
ATOM   1586  CB  VAL A 203       2.306   9.264 -11.195  1.00  0.93           C  
ATOM   1587  O   VAL A 203      -0.892  10.011 -10.756  1.00  0.93           O  
ATOM   1588  CG1 VAL A 203       2.064   9.419  -9.694  1.00  0.93           C  
ATOM   1589  CG2 VAL A 203       3.245   8.091 -11.469  1.00  0.93           C  
ATOM   1590  N   ALA A 204       0.182  11.345 -12.205  1.00  0.90           N  
ATOM   1591  CA  ALA A 204      -0.723  12.472 -11.997  1.00  0.90           C  
ATOM   1592  C   ALA A 204      -2.162  12.089 -12.334  1.00  0.90           C  
ATOM   1593  CB  ALA A 204      -0.284  13.669 -12.837  1.00  0.90           C  
ATOM   1594  O   ALA A 204      -3.090  12.426 -11.594  1.00  0.90           O  
ATOM   1595  N   GLN A 205      -2.268  11.427 -13.447  1.00  0.87           N  
ATOM   1596  CA  GLN A 205      -3.586  10.962 -13.868  1.00  0.87           C  
ATOM   1597  C   GLN A 205      -4.195  10.022 -12.832  1.00  0.87           C  
ATOM   1598  CB  GLN A 205      -3.500  10.263 -15.226  1.00  0.87           C  
ATOM   1599  O   GLN A 205      -5.380  10.129 -12.511  1.00  0.87           O  
ATOM   1600  CG  GLN A 205      -4.852   9.855 -15.794  1.00  0.87           C  
ATOM   1601  CD  GLN A 205      -4.741   9.187 -17.152  1.00  0.87           C  
ATOM   1602  NE2 GLN A 205      -5.854   8.650 -17.641  1.00  0.87           N  
ATOM   1603  OE1 GLN A 205      -3.665   9.155 -17.756  1.00  0.87           O  
ATOM   1604  N   PHE A 206      -3.446   9.129 -12.330  1.00  0.84           N  
ATOM   1605  CA  PHE A 206      -3.897   8.154 -11.343  1.00  0.84           C  
ATOM   1606  C   PHE A 206      -4.430   8.851 -10.098  1.00  0.84           C  
ATOM   1607  CB  PHE A 206      -2.756   7.204 -10.965  1.00  0.84           C  
ATOM   1608  O   PHE A 206      -5.439   8.429  -9.528  1.00  0.84           O  
ATOM   1609  CG  PHE A 206      -3.145   6.162  -9.952  1.00  0.84           C  
ATOM   1610  CD1 PHE A 206      -2.836   6.330  -8.607  1.00  0.84           C  
ATOM   1611  CD2 PHE A 206      -3.820   5.013 -10.343  1.00  0.84           C  
ATOM   1612  CE1 PHE A 206      -3.195   5.367  -7.667  1.00  0.84           C  
ATOM   1613  CE2 PHE A 206      -4.182   4.046  -9.409  1.00  0.84           C  
ATOM   1614  CZ  PHE A 206      -3.868   4.225  -8.072  1.00  0.84           C  
ATOM   1615  N   PHE A 207      -3.772   9.947  -9.676  1.00  0.85           N  
ATOM   1616  CA  PHE A 207      -4.132  10.613  -8.430  1.00  0.85           C  
ATOM   1617  C   PHE A 207      -5.063  11.791  -8.695  1.00  0.85           C  
ATOM   1618  CB  PHE A 207      -2.877  11.091  -7.692  1.00  0.85           C  
ATOM   1619  O   PHE A 207      -5.298  12.614  -7.808  1.00  0.85           O  
ATOM   1620  CG  PHE A 207      -2.175  10.006  -6.922  1.00  0.85           C  
ATOM   1621  CD1 PHE A 207      -2.509   9.748  -5.598  1.00  0.85           C  
ATOM   1622  CD2 PHE A 207      -1.182   9.244  -7.522  1.00  0.85           C  
ATOM   1623  CE1 PHE A 207      -1.861   8.743  -4.882  1.00  0.85           C  
ATOM   1624  CE2 PHE A 207      -0.530   8.239  -6.813  1.00  0.85           C  
ATOM   1625  CZ  PHE A 207      -0.870   7.991  -5.493  1.00  0.85           C  
ATOM   1626  N   ASN A 208      -5.522  11.946  -9.991  1.00  0.84           N  
ATOM   1627  CA  ASN A 208      -6.459  12.987 -10.399  1.00  0.84           C  
ATOM   1628  C   ASN A 208      -5.920  14.380 -10.086  1.00  0.84           C  
ATOM   1629  CB  ASN A 208      -7.818  12.780  -9.726  1.00  0.84           C  
ATOM   1630  O   ASN A 208      -6.632  15.214  -9.524  1.00  0.84           O  
ATOM   1631  CG  ASN A 208      -8.565  11.581 -10.277  1.00  0.84           C  
ATOM   1632  ND2 ASN A 208      -9.360  10.938  -9.431  1.00  0.84           N  
ATOM   1633  OD1 ASN A 208      -8.429  11.236 -11.454  1.00  0.84           O  
ATOM   1634  N   ILE A 209      -4.609  14.667 -10.386  1.00  0.89           N  
ATOM   1635  CA  ILE A 209      -3.972  15.976 -10.302  1.00  0.89           C  
ATOM   1636  C   ILE A 209      -3.223  16.270 -11.600  1.00  0.89           C  
ATOM   1637  CB  ILE A 209      -3.008  16.060  -9.096  1.00  0.89           C  
ATOM   1638  O   ILE A 209      -3.064  15.387 -12.446  1.00  0.89           O  
ATOM   1639  CG1 ILE A 209      -1.879  15.033  -9.243  1.00  0.89           C  
ATOM   1640  CG2 ILE A 209      -3.768  15.854  -7.783  1.00  0.89           C  
ATOM   1641  CD1 ILE A 209      -0.796  15.147  -8.179  1.00  0.89           C  
ATOM   1642  N   THR A 210      -2.851  17.473 -11.782  1.00  0.92           N  
ATOM   1643  CA  THR A 210      -2.088  17.831 -12.973  1.00  0.92           C  
ATOM   1644  C   THR A 210      -0.616  17.469 -12.801  1.00  0.92           C  
ATOM   1645  CB  THR A 210      -2.216  19.333 -13.287  1.00  0.92           C  
ATOM   1646  O   THR A 210      -0.104  17.442 -11.679  1.00  0.92           O  
ATOM   1647  CG2 THR A 210      -3.680  19.753 -13.378  1.00  0.92           C  
ATOM   1648  OG1 THR A 210      -1.577  20.089 -12.252  1.00  0.92           O  
ATOM   1649  N   PRO A 211       0.063  17.070 -13.871  1.00  0.96           N  
ATOM   1650  CA  PRO A 211       1.501  16.805 -13.791  1.00  0.96           C  
ATOM   1651  C   PRO A 211       2.275  17.943 -13.130  1.00  0.96           C  
ATOM   1652  CB  PRO A 211       1.912  16.645 -15.257  1.00  0.96           C  
ATOM   1653  O   PRO A 211       3.226  17.697 -12.384  1.00  0.96           O  
ATOM   1654  CG  PRO A 211       0.675  16.173 -15.951  1.00  0.96           C  
ATOM   1655  CD  PRO A 211      -0.513  16.825 -15.303  1.00  0.96           C  
ATOM   1656  N   ASN A 212       1.862  19.148 -13.336  1.00  0.96           N  
ATOM   1657  CA  ASN A 212       2.496  20.310 -12.723  1.00  0.96           C  
ATOM   1658  C   ASN A 212       2.317  20.311 -11.207  1.00  0.96           C  
ATOM   1659  CB  ASN A 212       1.942  21.604 -13.324  1.00  0.96           C  
ATOM   1660  O   ASN A 212       3.251  20.626 -10.468  1.00  0.96           O  
ATOM   1661  CG  ASN A 212       2.465  21.869 -14.722  1.00  0.96           C  
ATOM   1662  ND2 ASN A 212       1.860  22.831 -15.409  1.00  0.96           N  
ATOM   1663  OD1 ASN A 212       3.405  21.214 -15.181  1.00  0.96           O  
ATOM   1664  N   HIS A 213       1.058  20.060 -10.814  1.00  0.94           N  
ATOM   1665  CA  HIS A 213       0.795  19.969  -9.382  1.00  0.94           C  
ATOM   1666  C   HIS A 213       1.655  18.890  -8.732  1.00  0.94           C  
ATOM   1667  CB  HIS A 213      -0.686  19.685  -9.125  1.00  0.94           C  
ATOM   1668  O   HIS A 213       2.172  19.082  -7.629  1.00  0.94           O  
ATOM   1669  CG  HIS A 213      -1.072  19.770  -7.683  1.00  0.94           C  
ATOM   1670  CD2 HIS A 213      -0.477  20.393  -6.639  1.00  0.94           C  
ATOM   1671  ND1 HIS A 213      -2.198  19.158  -7.177  1.00  0.94           N  
ATOM   1672  CE1 HIS A 213      -2.280  19.403  -5.880  1.00  0.94           C  
ATOM   1673  NE2 HIS A 213      -1.248  20.151  -5.528  1.00  0.94           N  
ATOM   1674  N   LEU A 214       1.830  17.763  -9.405  1.00  0.94           N  
ATOM   1675  CA  LEU A 214       2.683  16.684  -8.921  1.00  0.94           C  
ATOM   1676  C   LEU A 214       4.119  17.165  -8.741  1.00  0.94           C  
ATOM   1677  CB  LEU A 214       2.647  15.497  -9.887  1.00  0.94           C  
ATOM   1678  O   LEU A 214       4.735  16.921  -7.701  1.00  0.94           O  
ATOM   1679  CG  LEU A 214       3.416  14.247  -9.456  1.00  0.94           C  
ATOM   1680  CD1 LEU A 214       2.757  12.996 -10.026  1.00  0.94           C  
ATOM   1681  CD2 LEU A 214       4.874  14.338  -9.896  1.00  0.94           C  
ATOM   1682  N   SER A 215       4.614  17.815  -9.693  1.00  0.95           N  
ATOM   1683  CA  SER A 215       5.972  18.346  -9.628  1.00  0.95           C  
ATOM   1684  C   SER A 215       6.131  19.316  -8.462  1.00  0.95           C  
ATOM   1685  CB  SER A 215       6.338  19.046 -10.938  1.00  0.95           C  
ATOM   1686  O   SER A 215       7.137  19.280  -7.751  1.00  0.95           O  
ATOM   1687  OG  SER A 215       6.435  18.110 -11.998  1.00  0.95           O  
ATOM   1688  N   LYS A 216       5.153  20.186  -8.324  1.00  0.94           N  
ATOM   1689  CA  LYS A 216       5.173  21.157  -7.235  1.00  0.94           C  
ATOM   1690  C   LYS A 216       5.194  20.461  -5.877  1.00  0.94           C  
ATOM   1691  CB  LYS A 216       3.964  22.091  -7.326  1.00  0.94           C  
ATOM   1692  O   LYS A 216       5.896  20.895  -4.962  1.00  0.94           O  
ATOM   1693  CG  LYS A 216       4.036  23.289  -6.391  1.00  0.94           C  
ATOM   1694  CD  LYS A 216       2.859  24.233  -6.601  1.00  0.94           C  
ATOM   1695  CE  LYS A 216       2.892  25.396  -5.618  1.00  0.94           C  
ATOM   1696  NZ  LYS A 216       1.771  26.354  -5.857  1.00  0.94           N  
ATOM   1697  N   LEU A 217       4.433  19.401  -5.808  1.00  0.93           N  
ATOM   1698  CA  LEU A 217       4.381  18.642  -4.563  1.00  0.93           C  
ATOM   1699  C   LEU A 217       5.762  18.116  -4.189  1.00  0.93           C  
ATOM   1700  CB  LEU A 217       3.395  17.477  -4.687  1.00  0.93           C  
ATOM   1701  O   LEU A 217       6.175  18.213  -3.031  1.00  0.93           O  
ATOM   1702  CG  LEU A 217       1.912  17.826  -4.547  1.00  0.93           C  
ATOM   1703  CD1 LEU A 217       1.049  16.611  -4.869  1.00  0.93           C  
ATOM   1704  CD2 LEU A 217       1.614  18.343  -3.143  1.00  0.93           C  
ATOM   1705  N   PHE A 218       6.511  17.579  -5.146  1.00  0.95           N  
ATOM   1706  CA  PHE A 218       7.823  16.995  -4.892  1.00  0.95           C  
ATOM   1707  C   PHE A 218       8.860  18.084  -4.642  1.00  0.95           C  
ATOM   1708  CB  PHE A 218       8.258  16.116  -6.068  1.00  0.95           C  
ATOM   1709  O   PHE A 218       9.818  17.875  -3.895  1.00  0.95           O  
ATOM   1710  CG  PHE A 218       7.802  14.686  -5.958  1.00  0.95           C  
ATOM   1711  CD1 PHE A 218       8.669  13.698  -5.506  1.00  0.95           C  
ATOM   1712  CD2 PHE A 218       6.506  14.329  -6.307  1.00  0.95           C  
ATOM   1713  CE1 PHE A 218       8.249  12.374  -5.403  1.00  0.95           C  
ATOM   1714  CE2 PHE A 218       6.080  13.008  -6.207  1.00  0.95           C  
ATOM   1715  CZ  PHE A 218       6.953  12.032  -5.756  1.00  0.95           C  
ATOM   1716  N   ALA A 219       8.585  19.261  -5.215  1.00  0.93           N  
ATOM   1717  CA  ALA A 219       9.471  20.393  -4.957  1.00  0.93           C  
ATOM   1718  C   ALA A 219       9.263  20.943  -3.549  1.00  0.93           C  
ATOM   1719  CB  ALA A 219       9.245  21.492  -5.993  1.00  0.93           C  
ATOM   1720  O   ALA A 219      10.226  21.305  -2.869  1.00  0.93           O  
ATOM   1721  N   GLN A 220       8.049  20.920  -3.055  1.00  0.91           N  
ATOM   1722  CA  GLN A 220       7.672  21.552  -1.795  1.00  0.91           C  
ATOM   1723  C   GLN A 220       7.903  20.610  -0.617  1.00  0.91           C  
ATOM   1724  CB  GLN A 220       6.210  21.997  -1.833  1.00  0.91           C  
ATOM   1725  O   GLN A 220       8.340  21.041   0.453  1.00  0.91           O  
ATOM   1726  CG  GLN A 220       5.957  23.206  -2.724  1.00  0.91           C  
ATOM   1727  CD  GLN A 220       4.487  23.570  -2.817  1.00  0.91           C  
ATOM   1728  NE2 GLN A 220       4.196  24.708  -3.438  1.00  0.91           N  
ATOM   1729  OE1 GLN A 220       3.620  22.834  -2.334  1.00  0.91           O  
ATOM   1730  N   HIS A 221       7.638  19.378  -0.810  1.00  0.88           N  
ATOM   1731  CA  HIS A 221       7.595  18.463   0.325  1.00  0.88           C  
ATOM   1732  C   HIS A 221       8.717  17.433   0.245  1.00  0.88           C  
ATOM   1733  CB  HIS A 221       6.239  17.759   0.394  1.00  0.88           C  
ATOM   1734  O   HIS A 221       9.012  16.753   1.230  1.00  0.88           O  
ATOM   1735  CG  HIS A 221       5.092  18.687   0.634  1.00  0.88           C  
ATOM   1736  CD2 HIS A 221       4.152  19.176  -0.208  1.00  0.88           C  
ATOM   1737  ND1 HIS A 221       4.816  19.224   1.874  1.00  0.88           N  
ATOM   1738  CE1 HIS A 221       3.752  20.004   1.782  1.00  0.88           C  
ATOM   1739  NE2 HIS A 221       3.330  19.993   0.529  1.00  0.88           N  
ATOM   1740  N   GLY A 222       9.329  17.343  -0.876  1.00  0.85           N  
ATOM   1741  CA  GLY A 222      10.375  16.353  -1.079  1.00  0.85           C  
ATOM   1742  C   GLY A 222      11.762  16.960  -1.165  1.00  0.85           C  
ATOM   1743  O   GLY A 222      11.929  18.169  -0.988  1.00  0.85           O  
ATOM   1744  N   THR A 223      12.804  16.093  -1.312  1.00  0.89           N  
ATOM   1745  CA  THR A 223      14.175  16.559  -1.485  1.00  0.89           C  
ATOM   1746  C   THR A 223      14.645  16.335  -2.919  1.00  0.89           C  
ATOM   1747  CB  THR A 223      15.134  15.850  -0.511  1.00  0.89           C  
ATOM   1748  O   THR A 223      15.771  16.693  -3.272  1.00  0.89           O  
ATOM   1749  CG2 THR A 223      14.778  16.165   0.938  1.00  0.89           C  
ATOM   1750  OG1 THR A 223      15.051  14.434  -0.715  1.00  0.89           O  
ATOM   1751  N   MET A 224      13.742  15.687  -3.696  1.00  0.93           N  
ATOM   1752  CA  MET A 224      14.104  15.362  -5.073  1.00  0.93           C  
ATOM   1753  C   MET A 224      12.889  15.450  -5.990  1.00  0.93           C  
ATOM   1754  CB  MET A 224      14.718  13.963  -5.152  1.00  0.93           C  
ATOM   1755  O   MET A 224      11.752  15.498  -5.519  1.00  0.93           O  
ATOM   1756  CG  MET A 224      13.770  12.852  -4.731  1.00  0.93           C  
ATOM   1757  SD  MET A 224      14.609  11.226  -4.592  1.00  0.93           S  
ATOM   1758  CE  MET A 224      15.393  11.408  -2.966  1.00  0.93           C  
ATOM   1759  N   ARG A 225      13.192  15.561  -7.248  1.00  0.96           N  
ATOM   1760  CA  ARG A 225      12.136  15.557  -8.255  1.00  0.96           C  
ATOM   1761  C   ARG A 225      11.486  14.181  -8.361  1.00  0.96           C  
ATOM   1762  CB  ARG A 225      12.689  15.981  -9.617  1.00  0.96           C  
ATOM   1763  O   ARG A 225      12.053  13.184  -7.910  1.00  0.96           O  
ATOM   1764  CG  ARG A 225      13.251  17.393  -9.640  1.00  0.96           C  
ATOM   1765  CD  ARG A 225      13.829  17.748 -11.003  1.00  0.96           C  
ATOM   1766  NE  ARG A 225      14.965  16.896 -11.345  1.00  0.96           N  
ATOM   1767  NH1 ARG A 225      15.141  17.651 -13.521  1.00  0.96           N  
ATOM   1768  NH2 ARG A 225      16.588  16.056 -12.736  1.00  0.96           N  
ATOM   1769  CZ  ARG A 225      15.562  16.870 -12.533  1.00  0.96           C  
ATOM   1770  N   PHE A 226      10.278  14.130  -8.904  1.00  0.96           N  
ATOM   1771  CA  PHE A 226       9.489  12.906  -8.972  1.00  0.96           C  
ATOM   1772  C   PHE A 226      10.274  11.793  -9.654  1.00  0.96           C  
ATOM   1773  CB  PHE A 226       8.173  13.154  -9.717  1.00  0.96           C  
ATOM   1774  O   PHE A 226      10.397  10.691  -9.114  1.00  0.96           O  
ATOM   1775  CG  PHE A 226       7.418  11.895 -10.049  1.00  0.96           C  
ATOM   1776  CD1 PHE A 226       7.300  11.465 -11.365  1.00  0.96           C  
ATOM   1777  CD2 PHE A 226       6.825  11.142  -9.044  1.00  0.96           C  
ATOM   1778  CE1 PHE A 226       6.601  10.301 -11.675  1.00  0.96           C  
ATOM   1779  CE2 PHE A 226       6.125   9.978  -9.346  1.00  0.96           C  
ATOM   1780  CZ  PHE A 226       6.013   9.559 -10.662  1.00  0.96           C  
ATOM   1781  N   ILE A 227      10.827  12.102 -10.794  1.00  0.95           N  
ATOM   1782  CA  ILE A 227      11.521  11.077 -11.566  1.00  0.95           C  
ATOM   1783  C   ILE A 227      12.741  10.586 -10.791  1.00  0.95           C  
ATOM   1784  CB  ILE A 227      11.944  11.605 -12.955  1.00  0.95           C  
ATOM   1785  O   ILE A 227      13.091   9.405 -10.855  1.00  0.95           O  
ATOM   1786  CG1 ILE A 227      12.329  10.440 -13.874  1.00  0.95           C  
ATOM   1787  CG2 ILE A 227      13.097  12.604 -12.825  1.00  0.95           C  
ATOM   1788  CD1 ILE A 227      11.178   9.494 -14.190  1.00  0.95           C  
ATOM   1789  N   GLU A 228      13.377  11.489 -10.078  1.00  0.94           N  
ATOM   1790  CA  GLU A 228      14.512  11.114  -9.240  1.00  0.94           C  
ATOM   1791  C   GLU A 228      14.079  10.194  -8.102  1.00  0.94           C  
ATOM   1792  CB  GLU A 228      15.199  12.361  -8.676  1.00  0.94           C  
ATOM   1793  O   GLU A 228      14.800   9.260  -7.744  1.00  0.94           O  
ATOM   1794  CG  GLU A 228      15.869  13.226  -9.734  1.00  0.94           C  
ATOM   1795  CD  GLU A 228      16.331  14.573  -9.203  1.00  0.94           C  
ATOM   1796  OE1 GLU A 228      17.236  15.188  -9.812  1.00  0.94           O  
ATOM   1797  OE2 GLU A 228      15.784  15.018  -8.169  1.00  0.94           O  
ATOM   1798  N   TYR A 229      12.919  10.524  -7.584  1.00  0.97           N  
ATOM   1799  CA  TYR A 229      12.371   9.690  -6.520  1.00  0.97           C  
ATOM   1800  C   TYR A 229      12.093   8.279  -7.023  1.00  0.97           C  
ATOM   1801  CB  TYR A 229      11.087  10.308  -5.960  1.00  0.97           C  
ATOM   1802  O   TYR A 229      12.425   7.298  -6.353  1.00  0.97           O  
ATOM   1803  CG  TYR A 229      10.471   9.512  -4.835  1.00  0.97           C  
ATOM   1804  CD1 TYR A 229       9.283   8.808  -5.022  1.00  0.97           C  
ATOM   1805  CD2 TYR A 229      11.074   9.464  -3.583  1.00  0.97           C  
ATOM   1806  CE1 TYR A 229       8.711   8.075  -3.988  1.00  0.97           C  
ATOM   1807  CE2 TYR A 229      10.511   8.734  -2.541  1.00  0.97           C  
ATOM   1808  OH  TYR A 229       8.769   7.320  -1.726  1.00  0.97           O  
ATOM   1809  CZ  TYR A 229       9.331   8.044  -2.753  1.00  0.97           C  
ATOM   1810  N   VAL A 230      11.478   8.136  -8.144  1.00  0.96           N  
ATOM   1811  CA  VAL A 230      11.209   6.828  -8.732  1.00  0.96           C  
ATOM   1812  C   VAL A 230      12.517   6.058  -8.901  1.00  0.96           C  
ATOM   1813  CB  VAL A 230      10.486   6.955 -10.092  1.00  0.96           C  
ATOM   1814  O   VAL A 230      12.606   4.885  -8.532  1.00  0.96           O  
ATOM   1815  CG1 VAL A 230      10.370   5.592 -10.771  1.00  0.96           C  
ATOM   1816  CG2 VAL A 230       9.106   7.582  -9.905  1.00  0.96           C  
ATOM   1817  N   ARG A 231      13.477   6.751  -9.451  1.00  0.95           N  
ATOM   1818  CA  ARG A 231      14.783   6.130  -9.647  1.00  0.95           C  
ATOM   1819  C   ARG A 231      15.384   5.687  -8.317  1.00  0.95           C  
ATOM   1820  CB  ARG A 231      15.737   7.094 -10.357  1.00  0.95           C  
ATOM   1821  O   ARG A 231      15.942   4.593  -8.215  1.00  0.95           O  
ATOM   1822  CG  ARG A 231      17.059   6.465 -10.763  1.00  0.95           C  
ATOM   1823  CD  ARG A 231      18.000   7.484 -11.391  1.00  0.95           C  
ATOM   1824  NE  ARG A 231      17.383   8.158 -12.529  1.00  0.95           N  
ATOM   1825  NH1 ARG A 231      18.097  10.272 -11.930  1.00  0.95           N  
ATOM   1826  NH2 ARG A 231      16.845   9.974 -13.827  1.00  0.95           N  
ATOM   1827  CZ  ARG A 231      17.443   9.466 -12.760  1.00  0.95           C  
ATOM   1828  N   TRP A 232      15.261   6.552  -7.356  1.00  0.96           N  
ATOM   1829  CA  TRP A 232      15.776   6.258  -6.023  1.00  0.96           C  
ATOM   1830  C   TRP A 232      15.138   4.993  -5.460  1.00  0.96           C  
ATOM   1831  CB  TRP A 232      15.526   7.436  -5.077  1.00  0.96           C  
ATOM   1832  O   TRP A 232      15.831   4.126  -4.923  1.00  0.96           O  
ATOM   1833  CG  TRP A 232      16.023   7.211  -3.680  1.00  0.96           C  
ATOM   1834  CD1 TRP A 232      17.295   7.403  -3.217  1.00  0.96           C  
ATOM   1835  CD2 TRP A 232      15.256   6.746  -2.565  1.00  0.96           C  
ATOM   1836  CE2 TRP A 232      16.128   6.680  -1.456  1.00  0.96           C  
ATOM   1837  CE3 TRP A 232      13.914   6.379  -2.396  1.00  0.96           C  
ATOM   1838  NE1 TRP A 232      17.365   7.086  -1.880  1.00  0.96           N  
ATOM   1839  CH2 TRP A 232      14.383   5.909  -0.056  1.00  0.96           C  
ATOM   1840  CZ2 TRP A 232      15.700   6.262  -0.194  1.00  0.96           C  
ATOM   1841  CZ3 TRP A 232      13.490   5.963  -1.139  1.00  0.96           C  
ATOM   1842  N   VAL A 233      13.811   4.859  -5.536  1.00  0.95           N  
ATOM   1843  CA  VAL A 233      13.075   3.697  -5.050  1.00  0.95           C  
ATOM   1844  C   VAL A 233      13.521   2.448  -5.808  1.00  0.95           C  
ATOM   1845  CB  VAL A 233      11.548   3.891  -5.193  1.00  0.95           C  
ATOM   1846  O   VAL A 233      13.769   1.403  -5.203  1.00  0.95           O  
ATOM   1847  CG1 VAL A 233      10.808   2.589  -4.890  1.00  0.95           C  
ATOM   1848  CG2 VAL A 233      11.065   5.011  -4.274  1.00  0.95           C  
ATOM   1849  N   ARG A 234      13.675   2.489  -7.136  1.00  0.96           N  
ATOM   1850  CA  ARG A 234      14.082   1.357  -7.962  1.00  0.96           C  
ATOM   1851  C   ARG A 234      15.487   0.889  -7.596  1.00  0.96           C  
ATOM   1852  CB  ARG A 234      14.023   1.725  -9.447  1.00  0.96           C  
ATOM   1853  O   ARG A 234      15.739  -0.313  -7.490  1.00  0.96           O  
ATOM   1854  CG  ARG A 234      12.610   1.838  -9.997  1.00  0.96           C  
ATOM   1855  CD  ARG A 234      12.609   2.209 -11.474  1.00  0.96           C  
ATOM   1856  NE  ARG A 234      11.263   2.165 -12.039  1.00  0.96           N  
ATOM   1857  NH1 ARG A 234      11.898   2.888 -14.139  1.00  0.96           N  
ATOM   1858  NH2 ARG A 234       9.699   2.412 -13.702  1.00  0.96           N  
ATOM   1859  CZ  ARG A 234      10.956   2.489 -13.292  1.00  0.96           C  
ATOM   1860  N   MET A 235      16.383   1.835  -7.282  1.00  0.96           N  
ATOM   1861  CA  MET A 235      17.757   1.488  -6.929  1.00  0.96           C  
ATOM   1862  C   MET A 235      17.819   0.856  -5.543  1.00  0.96           C  
ATOM   1863  CB  MET A 235      18.654   2.726  -6.980  1.00  0.96           C  
ATOM   1864  O   MET A 235      18.594  -0.075  -5.315  1.00  0.96           O  
ATOM   1865  CG  MET A 235      18.943   3.217  -8.389  1.00  0.96           C  
ATOM   1866  SD  MET A 235      19.763   1.942  -9.423  1.00  0.96           S  
ATOM   1867  CE  MET A 235      18.844   2.147 -10.974  1.00  0.96           C  
ATOM   1868  N   ALA A 236      17.047   1.426  -4.675  1.00  0.94           N  
ATOM   1869  CA  ALA A 236      16.972   0.841  -3.338  1.00  0.94           C  
ATOM   1870  C   ALA A 236      16.518  -0.614  -3.401  1.00  0.94           C  
ATOM   1871  CB  ALA A 236      16.028   1.653  -2.455  1.00  0.94           C  
ATOM   1872  O   ALA A 236      17.084  -1.477  -2.726  1.00  0.94           O  
ATOM   1873  N   LYS A 237      15.479  -0.877  -4.249  1.00  0.94           N  
ATOM   1874  CA  LYS A 237      14.991  -2.241  -4.430  1.00  0.94           C  
ATOM   1875  C   LYS A 237      16.044  -3.117  -5.102  1.00  0.94           C  
ATOM   1876  CB  LYS A 237      13.702  -2.246  -5.253  1.00  0.94           C  
ATOM   1877  O   LYS A 237      16.243  -4.269  -4.711  1.00  0.94           O  
ATOM   1878  CG  LYS A 237      12.992  -3.591  -5.285  1.00  0.94           C  
ATOM   1879  CD  LYS A 237      12.517  -4.005  -3.899  1.00  0.94           C  
ATOM   1880  CE  LYS A 237      11.782  -5.339  -3.933  1.00  0.94           C  
ATOM   1881  NZ  LYS A 237      11.377  -5.784  -2.567  1.00  0.94           N  
ATOM   1882  N   ALA A 238      16.728  -2.610  -6.025  1.00  0.95           N  
ATOM   1883  CA  ALA A 238      17.794  -3.336  -6.712  1.00  0.95           C  
ATOM   1884  C   ALA A 238      18.880  -3.771  -5.732  1.00  0.95           C  
ATOM   1885  CB  ALA A 238      18.395  -2.475  -7.821  1.00  0.95           C  
ATOM   1886  O   ALA A 238      19.333  -4.917  -5.767  1.00  0.95           O  
ATOM   1887  N   ARG A 239      19.318  -2.883  -4.863  1.00  0.94           N  
ATOM   1888  CA  ARG A 239      20.318  -3.213  -3.853  1.00  0.94           C  
ATOM   1889  C   ARG A 239      19.857  -4.380  -2.987  1.00  0.94           C  
ATOM   1890  CB  ARG A 239      20.618  -1.996  -2.975  1.00  0.94           C  
ATOM   1891  O   ARG A 239      20.622  -5.313  -2.734  1.00  0.94           O  
ATOM   1892  CG  ARG A 239      21.518  -0.965  -3.638  1.00  0.94           C  
ATOM   1893  CD  ARG A 239      21.821   0.201  -2.708  1.00  0.94           C  
ATOM   1894  NE  ARG A 239      22.474  -0.245  -1.480  1.00  0.94           N  
ATOM   1895  NH1 ARG A 239      22.492   1.841  -0.487  1.00  0.94           N  
ATOM   1896  NH2 ARG A 239      23.371   0.034   0.616  1.00  0.94           N  
ATOM   1897  CZ  ARG A 239      22.777   0.544  -0.453  1.00  0.94           C  
ATOM   1898  N   MET A 240      18.629  -4.211  -2.606  1.00  0.92           N  
ATOM   1899  CA  MET A 240      18.057  -5.246  -1.750  1.00  0.92           C  
ATOM   1900  C   MET A 240      18.063  -6.599  -2.454  1.00  0.92           C  
ATOM   1901  CB  MET A 240      16.631  -4.877  -1.337  1.00  0.92           C  
ATOM   1902  O   MET A 240      18.486  -7.602  -1.877  1.00  0.92           O  
ATOM   1903  CG  MET A 240      15.995  -5.868  -0.376  1.00  0.92           C  
ATOM   1904  SD  MET A 240      15.111  -7.221  -1.245  1.00  0.92           S  
ATOM   1905  CE  MET A 240      13.627  -6.332  -1.794  1.00  0.92           C  
ATOM   1906  N   ILE A 241      17.640  -6.668  -3.680  1.00  0.92           N  
ATOM   1907  CA  ILE A 241      17.550  -7.900  -4.457  1.00  0.92           C  
ATOM   1908  C   ILE A 241      18.949  -8.468  -4.686  1.00  0.92           C  
ATOM   1909  CB  ILE A 241      16.839  -7.664  -5.809  1.00  0.92           C  
ATOM   1910  O   ILE A 241      19.167  -9.673  -4.542  1.00  0.92           O  
ATOM   1911  CG1 ILE A 241      15.367  -7.303  -5.582  1.00  0.92           C  
ATOM   1912  CG2 ILE A 241      16.969  -8.896  -6.709  1.00  0.92           C  
ATOM   1913  CD1 ILE A 241      14.631  -6.880  -6.846  1.00  0.92           C  
ATOM   1914  N   LEU A 242      19.920  -7.598  -4.999  1.00  0.94           N  
ATOM   1915  CA  LEU A 242      21.287  -8.027  -5.274  1.00  0.94           C  
ATOM   1916  C   LEU A 242      21.932  -8.621  -4.027  1.00  0.94           C  
ATOM   1917  CB  LEU A 242      22.125  -6.852  -5.785  1.00  0.94           C  
ATOM   1918  O   LEU A 242      22.763  -9.527  -4.124  1.00  0.94           O  
ATOM   1919  CG  LEU A 242      21.861  -6.406  -7.224  1.00  0.94           C  
ATOM   1920  CD1 LEU A 242      22.512  -5.052  -7.488  1.00  0.94           C  
ATOM   1921  CD2 LEU A 242      22.370  -7.451  -8.210  1.00  0.94           C  
ATOM   1922  N   GLN A 243      21.570  -8.194  -2.873  1.00  0.91           N  
ATOM   1923  CA  GLN A 243      22.124  -8.667  -1.609  1.00  0.91           C  
ATOM   1924  C   GLN A 243      21.496  -9.995  -1.196  1.00  0.91           C  
ATOM   1925  CB  GLN A 243      21.918  -7.624  -0.509  1.00  0.91           C  
ATOM   1926  O   GLN A 243      22.165 -10.848  -0.608  1.00  0.91           O  
ATOM   1927  CG  GLN A 243      22.748  -6.361  -0.695  1.00  0.91           C  
ATOM   1928  CD  GLN A 243      22.445  -5.300   0.346  1.00  0.91           C  
ATOM   1929  NE2 GLN A 243      23.416  -4.433   0.609  1.00  0.91           N  
ATOM   1930  OE1 GLN A 243      21.346  -5.260   0.908  1.00  0.91           O  
ATOM   1931  N   LYS A 244      20.280 -10.184  -1.627  1.00  0.87           N  
ATOM   1932  CA  LYS A 244      19.512 -11.273  -1.028  1.00  0.87           C  
ATOM   1933  C   LYS A 244      19.316 -12.417  -2.019  1.00  0.87           C  
ATOM   1934  CB  LYS A 244      18.155 -10.766  -0.538  1.00  0.87           C  
ATOM   1935  O   LYS A 244      19.132 -13.568  -1.618  1.00  0.87           O  
ATOM   1936  CG  LYS A 244      18.236  -9.854   0.677  1.00  0.87           C  
ATOM   1937  CD  LYS A 244      16.854  -9.535   1.231  1.00  0.87           C  
ATOM   1938  CE  LYS A 244      16.939  -8.729   2.520  1.00  0.87           C  
ATOM   1939  NZ  LYS A 244      15.588  -8.474   3.104  1.00  0.87           N  
ATOM   1940  N   TYR A 245      19.421 -12.058  -3.305  1.00  0.87           N  
ATOM   1941  CA  TYR A 245      19.068 -13.067  -4.298  1.00  0.87           C  
ATOM   1942  C   TYR A 245      20.193 -13.258  -5.307  1.00  0.87           C  
ATOM   1943  CB  TYR A 245      17.776 -12.678  -5.023  1.00  0.87           C  
ATOM   1944  O   TYR A 245      21.016 -12.361  -5.505  1.00  0.87           O  
ATOM   1945  CG  TYR A 245      16.611 -12.429  -4.097  1.00  0.87           C  
ATOM   1946  CD1 TYR A 245      15.887 -13.489  -3.556  1.00  0.87           C  
ATOM   1947  CD2 TYR A 245      16.230 -11.134  -3.762  1.00  0.87           C  
ATOM   1948  CE1 TYR A 245      14.811 -13.264  -2.703  1.00  0.87           C  
ATOM   1949  CE2 TYR A 245      15.156 -10.897  -2.911  1.00  0.87           C  
ATOM   1950  OH  TYR A 245      13.390 -11.739  -1.543  1.00  0.87           O  
ATOM   1951  CZ  TYR A 245      14.454 -11.967  -2.387  1.00  0.87           C  
ATOM   1952  N   HIS A 246      20.276 -14.548  -5.912  1.00  0.88           N  
ATOM   1953  CA  HIS A 246      21.222 -14.860  -6.977  1.00  0.88           C  
ATOM   1954  C   HIS A 246      20.558 -14.777  -8.347  1.00  0.88           C  
ATOM   1955  CB  HIS A 246      21.823 -16.251  -6.769  1.00  0.88           C  
ATOM   1956  O   HIS A 246      20.135 -15.795  -8.900  1.00  0.88           O  
ATOM   1957  CG  HIS A 246      22.608 -16.383  -5.502  1.00  0.88           C  
ATOM   1958  CD2 HIS A 246      22.375 -17.108  -4.384  1.00  0.88           C  
ATOM   1959  ND1 HIS A 246      23.791 -15.709  -5.287  1.00  0.88           N  
ATOM   1960  CE1 HIS A 246      24.254 -16.017  -4.087  1.00  0.88           C  
ATOM   1961  NE2 HIS A 246      23.413 -16.865  -3.518  1.00  0.88           N  
ATOM   1962  N   LEU A 247      20.319 -13.470  -8.739  1.00  0.91           N  
ATOM   1963  CA  LEU A 247      19.688 -13.224 -10.031  1.00  0.91           C  
ATOM   1964  C   LEU A 247      20.671 -12.579 -11.002  1.00  0.91           C  
ATOM   1965  CB  LEU A 247      18.456 -12.331  -9.865  1.00  0.91           C  
ATOM   1966  O   LEU A 247      21.652 -11.962 -10.581  1.00  0.91           O  
ATOM   1967  CG  LEU A 247      17.357 -12.856  -8.939  1.00  0.91           C  
ATOM   1968  CD1 LEU A 247      16.260 -11.811  -8.772  1.00  0.91           C  
ATOM   1969  CD2 LEU A 247      16.782 -14.162  -9.478  1.00  0.91           C  
ATOM   1970  N   SER A 248      20.394 -12.895 -12.316  1.00  0.94           N  
ATOM   1971  CA  SER A 248      21.204 -12.205 -13.315  1.00  0.94           C  
ATOM   1972  C   SER A 248      20.954 -10.700 -13.286  1.00  0.94           C  
ATOM   1973  CB  SER A 248      20.912 -12.751 -14.713  1.00  0.94           C  
ATOM   1974  O   SER A 248      19.896 -10.250 -12.841  1.00  0.94           O  
ATOM   1975  OG  SER A 248      19.635 -12.331 -15.161  1.00  0.94           O  
ATOM   1976  N   ILE A 249      21.917  -9.922 -13.675  1.00  0.95           N  
ATOM   1977  CA  ILE A 249      21.805  -8.467 -13.703  1.00  0.95           C  
ATOM   1978  C   ILE A 249      20.617  -8.058 -14.571  1.00  0.95           C  
ATOM   1979  CB  ILE A 249      23.102  -7.811 -14.227  1.00  0.95           C  
ATOM   1980  O   ILE A 249      19.880  -7.131 -14.228  1.00  0.95           O  
ATOM   1981  CG1 ILE A 249      24.284  -8.162 -13.316  1.00  0.95           C  
ATOM   1982  CG2 ILE A 249      22.931  -6.293 -14.341  1.00  0.95           C  
ATOM   1983  CD1 ILE A 249      24.069  -7.797 -11.854  1.00  0.95           C  
ATOM   1984  N   HIS A 250      20.424  -8.763 -15.653  1.00  0.95           N  
ATOM   1985  CA  HIS A 250      19.297  -8.502 -16.542  1.00  0.95           C  
ATOM   1986  C   HIS A 250      17.969  -8.683 -15.815  1.00  0.95           C  
ATOM   1987  CB  HIS A 250      19.355  -9.420 -17.764  1.00  0.95           C  
ATOM   1988  O   HIS A 250      17.071  -7.845 -15.935  1.00  0.95           O  
ATOM   1989  CG  HIS A 250      18.252  -9.182 -18.746  1.00  0.95           C  
ATOM   1990  CD2 HIS A 250      18.188  -8.380 -19.834  1.00  0.95           C  
ATOM   1991  ND1 HIS A 250      17.030  -9.813 -18.659  1.00  0.95           N  
ATOM   1992  CE1 HIS A 250      16.260  -9.408 -19.655  1.00  0.95           C  
ATOM   1993  NE2 HIS A 250      16.939  -8.538 -20.383  1.00  0.95           N  
ATOM   1994  N   GLU A 251      17.874  -9.737 -15.039  1.00  0.94           N  
ATOM   1995  CA  GLU A 251      16.654 -10.034 -14.295  1.00  0.94           C  
ATOM   1996  C   GLU A 251      16.395  -8.985 -13.218  1.00  0.94           C  
ATOM   1997  CB  GLU A 251      16.732 -11.427 -13.666  1.00  0.94           C  
ATOM   1998  O   GLU A 251      15.259  -8.544 -13.033  1.00  0.94           O  
ATOM   1999  CG  GLU A 251      16.559 -12.563 -14.663  1.00  0.94           C  
ATOM   2000  CD  GLU A 251      16.839 -13.933 -14.066  1.00  0.94           C  
ATOM   2001  OE1 GLU A 251      16.226 -14.928 -14.515  1.00  0.94           O  
ATOM   2002  OE2 GLU A 251      17.677 -14.012 -13.140  1.00  0.94           O  
ATOM   2003  N   VAL A 252      17.412  -8.611 -12.524  1.00  0.95           N  
ATOM   2004  CA  VAL A 252      17.289  -7.594 -11.485  1.00  0.95           C  
ATOM   2005  C   VAL A 252      16.787  -6.288 -12.096  1.00  0.95           C  
ATOM   2006  CB  VAL A 252      18.632  -7.361 -10.758  1.00  0.95           C  
ATOM   2007  O   VAL A 252      15.867  -5.660 -11.565  1.00  0.95           O  
ATOM   2008  CG1 VAL A 252      18.510  -6.219  -9.750  1.00  0.95           C  
ATOM   2009  CG2 VAL A 252      19.093  -8.642 -10.065  1.00  0.95           C  
ATOM   2010  N   ALA A 253      17.334  -5.914 -13.202  1.00  0.96           N  
ATOM   2011  CA  ALA A 253      16.929  -4.690 -13.890  1.00  0.96           C  
ATOM   2012  C   ALA A 253      15.444  -4.724 -14.241  1.00  0.96           C  
ATOM   2013  CB  ALA A 253      17.766  -4.487 -15.151  1.00  0.96           C  
ATOM   2014  O   ALA A 253      14.715  -3.765 -13.974  1.00  0.96           O  
ATOM   2015  N   GLN A 254      15.024  -5.801 -14.818  1.00  0.95           N  
ATOM   2016  CA  GLN A 254      13.629  -5.944 -15.220  1.00  0.95           C  
ATOM   2017  C   GLN A 254      12.699  -5.883 -14.012  1.00  0.95           C  
ATOM   2018  CB  GLN A 254      13.421  -7.257 -15.977  1.00  0.95           C  
ATOM   2019  O   GLN A 254      11.659  -5.222 -14.056  1.00  0.95           O  
ATOM   2020  CG  GLN A 254      14.025  -7.264 -17.375  1.00  0.95           C  
ATOM   2021  CD  GLN A 254      13.382  -6.245 -18.297  1.00  0.95           C  
ATOM   2022  NE2 GLN A 254      14.207  -5.500 -19.024  1.00  0.95           N  
ATOM   2023  OE1 GLN A 254      12.153  -6.129 -18.355  1.00  0.95           O  
ATOM   2024  N   ARG A 255      13.098  -6.489 -12.943  1.00  0.93           N  
ATOM   2025  CA  ARG A 255      12.270  -6.554 -11.744  1.00  0.93           C  
ATOM   2026  C   ARG A 255      12.170  -5.188 -11.073  1.00  0.93           C  
ATOM   2027  CB  ARG A 255      12.829  -7.582 -10.758  1.00  0.93           C  
ATOM   2028  O   ARG A 255      11.223  -4.923 -10.330  1.00  0.93           O  
ATOM   2029  CG  ARG A 255      12.580  -9.025 -11.166  1.00  0.93           C  
ATOM   2030  CD  ARG A 255      13.003 -10.001 -10.077  1.00  0.93           C  
ATOM   2031  NE  ARG A 255      12.817 -11.388 -10.493  1.00  0.93           N  
ATOM   2032  NH1 ARG A 255      12.510 -12.205  -8.354  1.00  0.93           N  
ATOM   2033  NH2 ARG A 255      12.433 -13.626 -10.151  1.00  0.93           N  
ATOM   2034  CZ  ARG A 255      12.587 -12.403  -9.665  1.00  0.93           C  
ATOM   2035  N   CYS A 256      13.122  -4.397 -11.397  1.00  0.94           N  
ATOM   2036  CA  CYS A 256      13.153  -3.098 -10.734  1.00  0.94           C  
ATOM   2037  C   CYS A 256      12.588  -2.010 -11.639  1.00  0.94           C  
ATOM   2038  CB  CYS A 256      14.580  -2.741 -10.321  1.00  0.94           C  
ATOM   2039  O   CYS A 256      12.637  -0.826 -11.299  1.00  0.94           O  
ATOM   2040  SG  CYS A 256      15.229  -3.765  -8.983  1.00  0.94           S  
ATOM   2041  N   GLY A 257      12.103  -2.419 -12.864  1.00  0.93           N  
ATOM   2042  CA  GLY A 257      11.382  -1.502 -13.733  1.00  0.93           C  
ATOM   2043  C   GLY A 257      12.275  -0.820 -14.752  1.00  0.93           C  
ATOM   2044  O   GLY A 257      11.919   0.229 -15.294  1.00  0.93           O  
ATOM   2045  N   PHE A 258      13.528  -1.398 -14.917  1.00  0.95           N  
ATOM   2046  CA  PHE A 258      14.436  -0.904 -15.945  1.00  0.95           C  
ATOM   2047  C   PHE A 258      14.361  -1.770 -17.197  1.00  0.95           C  
ATOM   2048  CB  PHE A 258      15.874  -0.864 -15.420  1.00  0.95           C  
ATOM   2049  O   PHE A 258      14.807  -2.920 -17.190  1.00  0.95           O  
ATOM   2050  CG  PHE A 258      16.093   0.145 -14.325  1.00  0.95           C  
ATOM   2051  CD1 PHE A 258      16.364   1.473 -14.629  1.00  0.95           C  
ATOM   2052  CD2 PHE A 258      16.027  -0.235 -12.991  1.00  0.95           C  
ATOM   2053  CE1 PHE A 258      16.567   2.410 -13.618  1.00  0.95           C  
ATOM   2054  CE2 PHE A 258      16.228   0.695 -11.975  1.00  0.95           C  
ATOM   2055  CZ  PHE A 258      16.499   2.016 -12.290  1.00  0.95           C  
ATOM   2056  N   PRO A 259      13.790  -1.185 -18.223  1.00  0.91           N  
ATOM   2057  CA  PRO A 259      13.684  -1.989 -19.442  1.00  0.91           C  
ATOM   2058  C   PRO A 259      15.044  -2.309 -20.058  1.00  0.91           C  
ATOM   2059  CB  PRO A 259      12.856  -1.104 -20.377  1.00  0.91           C  
ATOM   2060  O   PRO A 259      15.217  -3.368 -20.668  1.00  0.91           O  
ATOM   2061  CG  PRO A 259      12.221  -0.090 -19.481  1.00  0.91           C  
ATOM   2062  CD  PRO A 259      13.037   0.012 -18.224  1.00  0.91           C  
ATOM   2063  N   ASP A 260      15.986  -1.463 -19.856  1.00  0.94           N  
ATOM   2064  CA  ASP A 260      17.318  -1.590 -20.439  1.00  0.94           C  
ATOM   2065  C   ASP A 260      18.367  -1.852 -19.361  1.00  0.94           C  
ATOM   2066  CB  ASP A 260      17.680  -0.332 -21.231  1.00  0.94           C  
ATOM   2067  O   ASP A 260      18.685  -0.963 -18.569  1.00  0.94           O  
ATOM   2068  CG  ASP A 260      19.021  -0.439 -21.935  1.00  0.94           C  
ATOM   2069  OD1 ASP A 260      19.773  -1.402 -21.670  1.00  0.94           O  
ATOM   2070  OD2 ASP A 260      19.329   0.448 -22.760  1.00  0.94           O  
ATOM   2071  N   SER A 261      19.012  -3.067 -19.406  1.00  0.95           N  
ATOM   2072  CA  SER A 261      19.992  -3.483 -18.408  1.00  0.95           C  
ATOM   2073  C   SER A 261      21.234  -2.598 -18.450  1.00  0.95           C  
ATOM   2074  CB  SER A 261      20.389  -4.944 -18.623  1.00  0.95           C  
ATOM   2075  O   SER A 261      21.837  -2.317 -17.412  1.00  0.95           O  
ATOM   2076  OG  SER A 261      19.281  -5.802 -18.414  1.00  0.95           O  
ATOM   2077  N   ASP A 262      21.592  -2.122 -19.670  1.00  0.96           N  
ATOM   2078  CA  ASP A 262      22.760  -1.257 -19.805  1.00  0.96           C  
ATOM   2079  C   ASP A 262      22.546   0.071 -19.082  1.00  0.96           C  
ATOM   2080  CB  ASP A 262      23.076  -1.007 -21.281  1.00  0.96           C  
ATOM   2081  O   ASP A 262      23.443   0.561 -18.392  1.00  0.96           O  
ATOM   2082  CG  ASP A 262      23.571  -2.249 -22.000  1.00  0.96           C  
ATOM   2083  OD1 ASP A 262      24.204  -3.115 -21.357  1.00  0.96           O  
ATOM   2084  OD2 ASP A 262      23.329  -2.363 -23.221  1.00  0.96           O  
ATOM   2085  N   TYR A 263      21.367   0.620 -19.298  1.00  0.96           N  
ATOM   2086  CA  TYR A 263      21.001   1.849 -18.604  1.00  0.96           C  
ATOM   2087  C   TYR A 263      20.990   1.641 -17.094  1.00  0.96           C  
ATOM   2088  CB  TYR A 263      19.629   2.344 -19.073  1.00  0.96           C  
ATOM   2089  O   TYR A 263      21.523   2.462 -16.344  1.00  0.96           O  
ATOM   2090  CG  TYR A 263      19.145   3.573 -18.343  1.00  0.96           C  
ATOM   2091  CD1 TYR A 263      18.038   3.514 -17.499  1.00  0.96           C  
ATOM   2092  CD2 TYR A 263      19.791   4.794 -18.496  1.00  0.96           C  
ATOM   2093  CE1 TYR A 263      17.587   4.644 -16.825  1.00  0.96           C  
ATOM   2094  CE2 TYR A 263      19.349   5.931 -17.827  1.00  0.96           C  
ATOM   2095  OH  TYR A 263      17.805   6.968 -16.331  1.00  0.96           O  
ATOM   2096  CZ  TYR A 263      18.248   5.846 -16.995  1.00  0.96           C  
ATOM   2097  N   PHE A 264      20.484   0.558 -16.641  1.00  0.97           N  
ATOM   2098  CA  PHE A 264      20.453   0.193 -15.230  1.00  0.97           C  
ATOM   2099  C   PHE A 264      21.862   0.150 -14.651  1.00  0.97           C  
ATOM   2100  CB  PHE A 264      19.764  -1.162 -15.038  1.00  0.97           C  
ATOM   2101  O   PHE A 264      22.119   0.717 -13.587  1.00  0.97           O  
ATOM   2102  CG  PHE A 264      20.002  -1.777 -13.685  1.00  0.97           C  
ATOM   2103  CD1 PHE A 264      20.812  -2.898 -13.549  1.00  0.97           C  
ATOM   2104  CD2 PHE A 264      19.415  -1.235 -12.550  1.00  0.97           C  
ATOM   2105  CE1 PHE A 264      21.033  -3.470 -12.298  1.00  0.97           C  
ATOM   2106  CE2 PHE A 264      19.632  -1.800 -11.296  1.00  0.97           C  
ATOM   2107  CZ  PHE A 264      20.440  -2.919 -11.173  1.00  0.97           C  
ATOM   2108  N   CYS A 265      22.749  -0.489 -15.313  1.00  0.97           N  
ATOM   2109  CA  CYS A 265      24.119  -0.636 -14.834  1.00  0.97           C  
ATOM   2110  C   CYS A 265      24.801   0.721 -14.705  1.00  0.97           C  
ATOM   2111  CB  CYS A 265      24.923  -1.534 -15.774  1.00  0.97           C  
ATOM   2112  O   CYS A 265      25.503   0.977 -13.726  1.00  0.97           O  
ATOM   2113  SG  CYS A 265      24.476  -3.281 -15.672  1.00  0.97           S  
ATOM   2114  N   ARG A 266      24.580   1.620 -15.688  1.00  0.97           N  
ATOM   2115  CA  ARG A 266      25.164   2.957 -15.664  1.00  0.97           C  
ATOM   2116  C   ARG A 266      24.650   3.759 -14.474  1.00  0.97           C  
ATOM   2117  CB  ARG A 266      24.860   3.700 -16.967  1.00  0.97           C  
ATOM   2118  O   ARG A 266      25.431   4.391 -13.760  1.00  0.97           O  
ATOM   2119  CG  ARG A 266      25.669   3.212 -18.158  1.00  0.97           C  
ATOM   2120  CD  ARG A 266      25.602   4.189 -19.324  1.00  0.97           C  
ATOM   2121  NE  ARG A 266      24.228   4.397 -19.774  1.00  0.97           N  
ATOM   2122  NH1 ARG A 266      24.300   2.772 -21.414  1.00  0.97           N  
ATOM   2123  NH2 ARG A 266      22.386   3.991 -21.084  1.00  0.97           N  
ATOM   2124  CZ  ARG A 266      23.641   3.720 -20.757  1.00  0.97           C  
ATOM   2125  N   VAL A 267      23.350   3.650 -14.297  1.00  0.96           N  
ATOM   2126  CA  VAL A 267      22.725   4.394 -13.209  1.00  0.96           C  
ATOM   2127  C   VAL A 267      23.179   3.825 -11.866  1.00  0.96           C  
ATOM   2128  CB  VAL A 267      21.183   4.358 -13.309  1.00  0.96           C  
ATOM   2129  O   VAL A 267      23.455   4.577 -10.928  1.00  0.96           O  
ATOM   2130  CG1 VAL A 267      20.548   5.053 -12.106  1.00  0.96           C  
ATOM   2131  CG2 VAL A 267      20.718   5.005 -14.611  1.00  0.96           C  
ATOM   2132  N   PHE A 268      23.268   2.509 -11.758  1.00  0.98           N  
ATOM   2133  CA  PHE A 268      23.694   1.845 -10.531  1.00  0.98           C  
ATOM   2134  C   PHE A 268      25.118   2.245 -10.166  1.00  0.98           C  
ATOM   2135  CB  PHE A 268      23.598   0.323 -10.681  1.00  0.98           C  
ATOM   2136  O   PHE A 268      25.398   2.581  -9.013  1.00  0.98           O  
ATOM   2137  CG  PHE A 268      23.715  -0.423  -9.380  1.00  0.98           C  
ATOM   2138  CD1 PHE A 268      24.961  -0.712  -8.838  1.00  0.98           C  
ATOM   2139  CD2 PHE A 268      22.578  -0.837  -8.699  1.00  0.98           C  
ATOM   2140  CE1 PHE A 268      25.073  -1.402  -7.633  1.00  0.98           C  
ATOM   2141  CE2 PHE A 268      22.681  -1.528  -7.494  1.00  0.98           C  
ATOM   2142  CZ  PHE A 268      23.929  -1.810  -6.964  1.00  0.98           C  
ATOM   2143  N   ARG A 269      25.959   2.214 -11.098  1.00  0.97           N  
ATOM   2144  CA  ARG A 269      27.352   2.587 -10.873  1.00  0.97           C  
ATOM   2145  C   ARG A 269      27.467   4.048 -10.451  1.00  0.97           C  
ATOM   2146  CB  ARG A 269      28.185   2.339 -12.133  1.00  0.97           C  
ATOM   2147  O   ARG A 269      28.235   4.379  -9.545  1.00  0.97           O  
ATOM   2148  CG  ARG A 269      29.670   2.613 -11.954  1.00  0.97           C  
ATOM   2149  CD  ARG A 269      30.471   2.207 -13.183  1.00  0.97           C  
ATOM   2150  NE  ARG A 269      31.892   2.499 -13.020  1.00  0.97           N  
ATOM   2151  NH1 ARG A 269      32.563   1.296 -14.875  1.00  0.97           N  
ATOM   2152  NH2 ARG A 269      34.115   2.386 -13.588  1.00  0.97           N  
ATOM   2153  CZ  ARG A 269      32.853   2.060 -13.828  1.00  0.97           C  
ATOM   2154  N   ARG A 270      26.740   4.870 -11.086  1.00  0.96           N  
ATOM   2155  CA  ARG A 270      26.751   6.290 -10.752  1.00  0.96           C  
ATOM   2156  C   ARG A 270      26.320   6.515  -9.306  1.00  0.96           C  
ATOM   2157  CB  ARG A 270      25.838   7.073 -11.698  1.00  0.96           C  
ATOM   2158  O   ARG A 270      26.906   7.338  -8.599  1.00  0.96           O  
ATOM   2159  CG  ARG A 270      25.914   8.581 -11.520  1.00  0.96           C  
ATOM   2160  CD  ARG A 270      24.973   9.309 -12.469  1.00  0.96           C  
ATOM   2161  NE  ARG A 270      25.427   9.217 -13.854  1.00  0.96           N  
ATOM   2162  NH1 ARG A 270      23.561  10.242 -14.751  1.00  0.96           N  
ATOM   2163  NH2 ARG A 270      25.252   9.528 -16.123  1.00  0.96           N  
ATOM   2164  CZ  ARG A 270      24.746   9.663 -14.906  1.00  0.96           C  
ATOM   2165  N   GLN A 271      25.342   5.786  -8.884  1.00  0.95           N  
ATOM   2166  CA  GLN A 271      24.749   5.979  -7.565  1.00  0.95           C  
ATOM   2167  C   GLN A 271      25.583   5.301  -6.482  1.00  0.95           C  
ATOM   2168  CB  GLN A 271      23.316   5.444  -7.536  1.00  0.95           C  
ATOM   2169  O   GLN A 271      25.772   5.856  -5.398  1.00  0.95           O  
ATOM   2170  CG  GLN A 271      22.581   5.725  -6.233  1.00  0.95           C  
ATOM   2171  CD  GLN A 271      21.079   5.548  -6.356  1.00  0.95           C  
ATOM   2172  NE2 GLN A 271      20.381   5.599  -5.227  1.00  0.95           N  
ATOM   2173  OE1 GLN A 271      20.551   5.367  -7.458  1.00  0.95           O  
ATOM   2174  N   PHE A 272      26.212   4.143  -6.709  1.00  0.94           N  
ATOM   2175  CA  PHE A 272      26.794   3.351  -5.633  1.00  0.94           C  
ATOM   2176  C   PHE A 272      28.294   3.174  -5.841  1.00  0.94           C  
ATOM   2177  CB  PHE A 272      26.112   1.982  -5.541  1.00  0.94           C  
ATOM   2178  O   PHE A 272      28.983   2.618  -4.983  1.00  0.94           O  
ATOM   2179  CG  PHE A 272      24.651   2.054  -5.189  1.00  0.94           C  
ATOM   2180  CD1 PHE A 272      24.245   2.483  -3.931  1.00  0.94           C  
ATOM   2181  CD2 PHE A 272      23.683   1.692  -6.116  1.00  0.94           C  
ATOM   2182  CE1 PHE A 272      22.893   2.551  -3.602  1.00  0.94           C  
ATOM   2183  CE2 PHE A 272      22.330   1.758  -5.795  1.00  0.94           C  
ATOM   2184  CZ  PHE A 272      21.937   2.186  -4.537  1.00  0.94           C  
ATOM   2185  N   GLY A 273      28.792   3.587  -6.992  1.00  0.95           N  
ATOM   2186  CA  GLY A 273      30.226   3.548  -7.233  1.00  0.95           C  
ATOM   2187  C   GLY A 273      30.713   2.193  -7.712  1.00  0.95           C  
ATOM   2188  O   GLY A 273      31.907   2.007  -7.953  1.00  0.95           O  
ATOM   2189  N   LEU A 274      29.853   1.144  -7.755  1.00  0.95           N  
ATOM   2190  CA  LEU A 274      30.158  -0.207  -8.214  1.00  0.95           C  
ATOM   2191  C   LEU A 274      29.141  -0.671  -9.251  1.00  0.95           C  
ATOM   2192  CB  LEU A 274      30.182  -1.181  -7.034  1.00  0.95           C  
ATOM   2193  O   LEU A 274      28.007  -0.186  -9.275  1.00  0.95           O  
ATOM   2194  CG  LEU A 274      31.118  -0.824  -5.879  1.00  0.95           C  
ATOM   2195  CD1 LEU A 274      30.826  -1.704  -4.668  1.00  0.95           C  
ATOM   2196  CD2 LEU A 274      32.575  -0.964  -6.308  1.00  0.95           C  
ATOM   2197  N   THR A 275      29.694  -1.638 -10.088  1.00  0.96           N  
ATOM   2198  CA  THR A 275      28.733  -2.282 -10.975  1.00  0.96           C  
ATOM   2199  C   THR A 275      27.827  -3.230 -10.194  1.00  0.96           C  
ATOM   2200  CB  THR A 275      29.443  -3.058 -12.100  1.00  0.96           C  
ATOM   2201  O   THR A 275      28.185  -3.684  -9.105  1.00  0.96           O  
ATOM   2202  CG2 THR A 275      30.458  -2.177 -12.819  1.00  0.96           C  
ATOM   2203  OG1 THR A 275      30.122  -4.188 -11.538  1.00  0.96           O  
ATOM   2204  N   PRO A 276      26.581  -3.426 -10.639  1.00  0.96           N  
ATOM   2205  CA  PRO A 276      25.690  -4.367  -9.957  1.00  0.96           C  
ATOM   2206  C   PRO A 276      26.351  -5.718  -9.689  1.00  0.96           C  
ATOM   2207  CB  PRO A 276      24.520  -4.516 -10.932  1.00  0.96           C  
ATOM   2208  O   PRO A 276      26.156  -6.304  -8.621  1.00  0.96           O  
ATOM   2209  CG  PRO A 276      24.502  -3.236 -11.704  1.00  0.96           C  
ATOM   2210  CD  PRO A 276      25.916  -2.762 -11.875  1.00  0.96           C  
ATOM   2211  N   GLY A 277      27.155  -6.204 -10.659  1.00  0.94           N  
ATOM   2212  CA  GLY A 277      27.873  -7.458 -10.500  1.00  0.94           C  
ATOM   2213  C   GLY A 277      28.862  -7.438  -9.350  1.00  0.94           C  
ATOM   2214  O   GLY A 277      28.934  -8.389  -8.569  1.00  0.94           O  
ATOM   2215  N   GLU A 278      29.660  -6.330  -9.308  1.00  0.95           N  
ATOM   2216  CA  GLU A 278      30.625  -6.150  -8.228  1.00  0.95           C  
ATOM   2217  C   GLU A 278      29.929  -6.071  -6.872  1.00  0.95           C  
ATOM   2218  CB  GLU A 278      31.465  -4.892  -8.461  1.00  0.95           C  
ATOM   2219  O   GLU A 278      30.400  -6.652  -5.892  1.00  0.95           O  
ATOM   2220  CG  GLU A 278      32.446  -5.013  -9.619  1.00  0.95           C  
ATOM   2221  CD  GLU A 278      33.075  -3.686 -10.013  1.00  0.95           C  
ATOM   2222  OE1 GLU A 278      34.118  -3.691 -10.706  1.00  0.95           O  
ATOM   2223  OE2 GLU A 278      32.521  -2.633  -9.626  1.00  0.95           O  
ATOM   2224  N   TYR A 279      28.867  -5.318  -6.876  1.00  0.95           N  
ATOM   2225  CA  TYR A 279      28.088  -5.135  -5.656  1.00  0.95           C  
ATOM   2226  C   TYR A 279      27.544  -6.467  -5.152  1.00  0.95           C  
ATOM   2227  CB  TYR A 279      26.935  -4.157  -5.895  1.00  0.95           C  
ATOM   2228  O   TYR A 279      27.629  -6.767  -3.959  1.00  0.95           O  
ATOM   2229  CG  TYR A 279      26.239  -3.718  -4.629  1.00  0.95           C  
ATOM   2230  CD1 TYR A 279      25.136  -4.413  -4.140  1.00  0.95           C  
ATOM   2231  CD2 TYR A 279      26.683  -2.606  -3.921  1.00  0.95           C  
ATOM   2232  CE1 TYR A 279      24.490  -4.011  -2.975  1.00  0.95           C  
ATOM   2233  CE2 TYR A 279      26.045  -2.195  -2.755  1.00  0.95           C  
ATOM   2234  OH  TYR A 279      24.317  -2.500  -1.137  1.00  0.95           O  
ATOM   2235  CZ  TYR A 279      24.952  -2.903  -2.291  1.00  0.95           C  
ATOM   2236  N   SER A 280      26.986  -7.303  -6.004  1.00  0.93           N  
ATOM   2237  CA  SER A 280      26.418  -8.606  -5.672  1.00  0.93           C  
ATOM   2238  C   SER A 280      27.483  -9.551  -5.126  1.00  0.93           C  
ATOM   2239  CB  SER A 280      25.753  -9.230  -6.900  1.00  0.93           C  
ATOM   2240  O   SER A 280      27.226 -10.311  -4.191  1.00  0.93           O  
ATOM   2241  OG  SER A 280      25.192 -10.492  -6.582  1.00  0.93           O  
ATOM   2242  N   ALA A 281      28.685  -9.541  -5.631  1.00  0.91           N  
ATOM   2243  CA  ALA A 281      29.799 -10.400  -5.239  1.00  0.91           C  
ATOM   2244  C   ALA A 281      30.214 -10.136  -3.795  1.00  0.91           C  
ATOM   2245  CB  ALA A 281      30.986 -10.194  -6.177  1.00  0.91           C  
ATOM   2246  O   ALA A 281      30.693 -11.039  -3.104  1.00  0.91           O  
ATOM   2247  N   ARG A 282      29.982  -8.945  -3.276  1.00  0.90           N  
ATOM   2248  CA  ARG A 282      30.377  -8.575  -1.921  1.00  0.90           C  
ATOM   2249  C   ARG A 282      29.483  -9.250  -0.887  1.00  0.90           C  
ATOM   2250  CB  ARG A 282      30.331  -7.056  -1.743  1.00  0.90           C  
ATOM   2251  O   ARG A 282      29.903  -9.480   0.249  1.00  0.90           O  
ATOM   2252  CG  ARG A 282      31.529  -6.330  -2.335  1.00  0.90           C  
ATOM   2253  CD  ARG A 282      31.559  -4.864  -1.923  1.00  0.90           C  
ATOM   2254  NE  ARG A 282      32.838  -4.239  -2.250  1.00  0.90           N  
ATOM   2255  NH1 ARG A 282      32.236  -2.137  -1.504  1.00  0.90           N  
ATOM   2256  NH2 ARG A 282      34.325  -2.494  -2.378  1.00  0.90           N  
ATOM   2257  CZ  ARG A 282      33.130  -2.958  -2.043  1.00  0.90           C  
ATOM   2258  N   PHE A 283      28.396  -9.650  -1.188  1.00  0.84           N  
ATOM   2259  CA  PHE A 283      27.449 -10.169  -0.207  1.00  0.84           C  
ATOM   2260  C   PHE A 283      27.208 -11.658  -0.423  1.00  0.84           C  
ATOM   2261  CB  PHE A 283      26.123  -9.406  -0.283  1.00  0.84           C  
ATOM   2262  O   PHE A 283      26.651 -12.334   0.445  1.00  0.84           O  
ATOM   2263  CG  PHE A 283      26.224  -7.968   0.148  1.00  0.84           C  
ATOM   2264  CD1 PHE A 283      26.126  -7.621   1.490  1.00  0.84           C  
ATOM   2265  CD2 PHE A 283      26.418  -6.962  -0.790  1.00  0.84           C  
ATOM   2266  CE1 PHE A 283      26.220  -6.290   1.891  1.00  0.84           C  
ATOM   2267  CE2 PHE A 283      26.513  -5.630  -0.396  1.00  0.84           C  
ATOM   2268  CZ  PHE A 283      26.412  -5.296   0.945  1.00  0.84           C  
ATOM   2269  N   GLN A 284      27.686 -12.165  -1.546  1.00  0.73           N  
ATOM   2270  CA  GLN A 284      27.505 -13.582  -1.841  1.00  0.73           C  
ATOM   2271  C   GLN A 284      28.717 -14.395  -1.396  1.00  0.73           C  
ATOM   2272  CB  GLN A 284      27.252 -13.792  -3.334  1.00  0.73           C  
ATOM   2273  O   GLN A 284      28.720 -15.624  -1.501  1.00  0.73           O  
ATOM   2274  CG  GLN A 284      25.922 -13.229  -3.817  1.00  0.73           C  
ATOM   2275  CD  GLN A 284      25.681 -13.478  -5.295  1.00  0.73           C  
ATOM   2276  NE2 GLN A 284      24.444 -13.274  -5.736  1.00  0.73           N  
ATOM   2277  OE1 GLN A 284      26.599 -13.849  -6.033  1.00  0.73           O  
ATOM   2278  N   GLY A 285      29.526 -13.888  -0.387  1.00  0.58           N  
ATOM   2279  CA  GLY A 285      30.575 -14.680   0.236  1.00  0.58           C  
ATOM   2280  C   GLY A 285      30.194 -15.201   1.609  1.00  0.58           C  
ATOM   2281  O   GLY A 285      30.644 -16.273   2.018  1.00  0.58           O  
