# Supplementary material for: Escherichia coli transcription factors of unknown function: sequence features and possible evolutionary relationships
Source: PeerJ. 2022 Jul 20;10:e13772. doi: 10.7717/peerj.13772 (PMC9308461; doi:10.7717/peerj.13772)
Supplement: Supplemental Information 18 [file peerj-10-13772-s018.zip › Raw Data/PDB files/YphH_b2550_unrelaxed_model_1.pdb]

ATOM      1  N   MET A   1     -38.438 -16.661  -6.733  1.00  0.38           N  
ATOM      2  CA  MET A   1     -38.068 -16.986  -5.358  1.00  0.38           C  
ATOM      3  C   MET A   1     -37.321 -15.827  -4.707  1.00  0.38           C  
ATOM      4  CB  MET A   1     -37.210 -18.251  -5.316  1.00  0.38           C  
ATOM      5  O   MET A   1     -36.231 -15.458  -5.150  1.00  0.38           O  
ATOM      6  CG  MET A   1     -37.739 -19.319  -4.373  1.00  0.38           C  
ATOM      7  SD  MET A   1     -36.602 -20.752  -4.226  1.00  0.38           S  
ATOM      8  CE  MET A   1     -37.705 -22.092  -4.756  1.00  0.38           C  
ATOM      9  N   ARG A   2     -37.914 -14.671  -4.521  1.00  0.42           N  
ATOM     10  CA  ARG A   2     -37.479 -13.476  -3.805  1.00  0.42           C  
ATOM     11  C   ARG A   2     -36.786 -13.843  -2.497  1.00  0.42           C  
ATOM     12  CB  ARG A   2     -38.666 -12.552  -3.529  1.00  0.42           C  
ATOM     13  O   ARG A   2     -37.371 -14.517  -1.647  1.00  0.42           O  
ATOM     14  CG  ARG A   2     -38.917 -11.527  -4.623  1.00  0.42           C  
ATOM     15  CD  ARG A   2     -40.050 -10.578  -4.258  1.00  0.42           C  
ATOM     16  NE  ARG A   2     -40.374  -9.675  -5.359  1.00  0.42           N  
ATOM     17  NH1 ARG A   2     -41.665  -8.247  -4.083  1.00  0.42           N  
ATOM     18  NH2 ARG A   2     -41.363  -7.838  -6.318  1.00  0.42           N  
ATOM     19  CZ  ARG A   2     -41.133  -8.589  -5.251  1.00  0.42           C  
ATOM     20  N   ALA A   3     -35.650 -14.525  -2.537  1.00  0.50           N  
ATOM     21  CA  ALA A   3     -34.817 -14.801  -1.369  1.00  0.50           C  
ATOM     22  C   ALA A   3     -34.984 -13.718  -0.307  1.00  0.50           C  
ATOM     23  CB  ALA A   3     -33.350 -14.918  -1.778  1.00  0.50           C  
ATOM     24  O   ALA A   3     -34.816 -12.530  -0.591  1.00  0.50           O  
ATOM     25  N   CYS A   4     -36.110 -13.553   0.328  1.00  0.52           N  
ATOM     26  CA  CYS A   4     -36.263 -12.786   1.560  1.00  0.52           C  
ATOM     27  C   CYS A   4     -34.952 -12.734   2.335  1.00  0.52           C  
ATOM     28  CB  CYS A   4     -37.360 -13.391   2.436  1.00  0.52           C  
ATOM     29  O   CYS A   4     -34.319 -13.766   2.564  1.00  0.52           O  
ATOM     30  SG  CYS A   4     -38.887 -12.427   2.458  1.00  0.52           S  
ATOM     31  N   ILE A   5     -33.909 -12.062   1.891  1.00  0.59           N  
ATOM     32  CA  ILE A   5     -32.781 -11.787   2.774  1.00  0.59           C  
ATOM     33  C   ILE A   5     -33.198 -12.004   4.227  1.00  0.59           C  
ATOM     34  CB  ILE A   5     -32.247 -10.350   2.579  1.00  0.59           C  
ATOM     35  O   ILE A   5     -34.227 -11.487   4.668  1.00  0.59           O  
ATOM     36  CG1 ILE A   5     -31.664 -10.184   1.171  1.00  0.59           C  
ATOM     37  CG2 ILE A   5     -31.204 -10.012   3.647  1.00  0.59           C  
ATOM     38  CD1 ILE A   5     -31.287  -8.751   0.822  1.00  0.59           C  
ATOM     39  N   ASN A   6     -32.956 -13.108   4.877  1.00  0.81           N  
ATOM     40  CA  ASN A   6     -33.119 -13.538   6.261  1.00  0.81           C  
ATOM     41  C   ASN A   6     -32.818 -12.406   7.239  1.00  0.81           C  
ATOM     42  CB  ASN A   6     -32.227 -14.746   6.557  1.00  0.81           C  
ATOM     43  O   ASN A   6     -31.870 -11.645   7.041  1.00  0.81           O  
ATOM     44  CG  ASN A   6     -32.455 -15.315   7.944  1.00  0.81           C  
ATOM     45  ND2 ASN A   6     -31.731 -16.377   8.276  1.00  0.81           N  
ATOM     46  OD1 ASN A   6     -33.276 -14.804   8.710  1.00  0.81           O  
ATOM     47  N   ASN A   7     -33.698 -11.809   7.989  1.00  0.83           N  
ATOM     48  CA  ASN A   7     -33.574 -10.803   9.038  1.00  0.83           C  
ATOM     49  C   ASN A   7     -32.225 -10.895   9.746  1.00  0.83           C  
ATOM     50  CB  ASN A   7     -34.714 -10.939  10.050  1.00  0.83           C  
ATOM     51  O   ASN A   7     -31.631  -9.873  10.094  1.00  0.83           O  
ATOM     52  CG  ASN A   7     -36.019 -10.359   9.540  1.00  0.83           C  
ATOM     53  ND2 ASN A   7     -37.132 -10.821  10.097  1.00  0.83           N  
ATOM     54  OD1 ASN A   7     -36.027  -9.503   8.651  1.00  0.83           O  
ATOM     55  N   GLN A   8     -31.686 -12.097   9.823  1.00  0.83           N  
ATOM     56  CA  GLN A   8     -30.404 -12.302  10.490  1.00  0.83           C  
ATOM     57  C   GLN A   8     -29.253 -11.766   9.645  1.00  0.83           C  
ATOM     58  CB  GLN A   8     -30.187 -13.785  10.793  1.00  0.83           C  
ATOM     59  O   GLN A   8     -28.318 -11.159  10.172  1.00  0.83           O  
ATOM     60  CG  GLN A   8     -29.059 -14.053  11.780  1.00  0.83           C  
ATOM     61  CD  GLN A   8     -28.896 -15.527  12.100  1.00  0.83           C  
ATOM     62  NE2 GLN A   8     -27.772 -15.879  12.715  1.00  0.83           N  
ATOM     63  OE1 GLN A   8     -29.774 -16.342  11.798  1.00  0.83           O  
ATOM     64  N   GLN A   9     -29.293 -11.957   8.349  1.00  0.86           N  
ATOM     65  CA  GLN A   9     -28.272 -11.475   7.425  1.00  0.86           C  
ATOM     66  C   GLN A   9     -28.252  -9.950   7.372  1.00  0.86           C  
ATOM     67  CB  GLN A   9     -28.502 -12.046   6.024  1.00  0.86           C  
ATOM     68  O   GLN A   9     -27.183  -9.339   7.329  1.00  0.86           O  
ATOM     69  CG  GLN A   9     -28.159 -13.524   5.899  1.00  0.86           C  
ATOM     70  CD  GLN A   9     -28.497 -14.092   4.533  1.00  0.86           C  
ATOM     71  NE2 GLN A   9     -27.828 -15.177   4.160  1.00  0.86           N  
ATOM     72  OE1 GLN A   9     -29.354 -13.560   3.820  1.00  0.86           O  
ATOM     73  N   ILE A  10     -29.442  -9.364   7.386  1.00  0.88           N  
ATOM     74  CA  ILE A  10     -29.560  -7.911   7.370  1.00  0.88           C  
ATOM     75  C   ILE A  10     -28.971  -7.331   8.654  1.00  0.88           C  
ATOM     76  CB  ILE A  10     -31.031  -7.465   7.206  1.00  0.88           C  
ATOM     77  O   ILE A  10     -28.246  -6.333   8.617  1.00  0.88           O  
ATOM     78  CG1 ILE A  10     -31.542  -7.815   5.804  1.00  0.88           C  
ATOM     79  CG2 ILE A  10     -31.174  -5.965   7.483  1.00  0.88           C  
ATOM     80  CD1 ILE A  10     -33.033  -7.576   5.611  1.00  0.88           C  
ATOM     81  N   ARG A  11     -29.344  -7.997   9.725  1.00  0.87           N  
ATOM     82  CA  ARG A  11     -28.846  -7.543  11.019  1.00  0.87           C  
ATOM     83  C   ARG A  11     -27.325  -7.637  11.084  1.00  0.87           C  
ATOM     84  CB  ARG A  11     -29.470  -8.360  12.152  1.00  0.87           C  
ATOM     85  O   ARG A  11     -26.663  -6.724  11.582  1.00  0.87           O  
ATOM     86  CG  ARG A  11     -29.245  -7.767  13.534  1.00  0.87           C  
ATOM     87  CD  ARG A  11     -30.100  -8.457  14.589  1.00  0.87           C  
ATOM     88  NE  ARG A  11     -29.856  -7.911  15.921  1.00  0.87           N  
ATOM     89  NH1 ARG A  11     -31.907  -8.538  16.779  1.00  0.87           N  
ATOM     90  NH2 ARG A  11     -30.396  -7.433  18.102  1.00  0.87           N  
ATOM     91  CZ  ARG A  11     -30.720  -7.962  16.931  1.00  0.87           C  
ATOM     92  N   HIS A  12     -26.805  -8.743  10.566  1.00  0.89           N  
ATOM     93  CA  HIS A  12     -25.360  -8.924  10.497  1.00  0.89           C  
ATOM     94  C   HIS A  12     -24.711  -7.854   9.626  1.00  0.89           C  
ATOM     95  CB  HIS A  12     -25.020 -10.316   9.960  1.00  0.89           C  
ATOM     96  O   HIS A  12     -23.700  -7.262  10.011  1.00  0.89           O  
ATOM     97  CG  HIS A  12     -23.551 -10.567   9.833  1.00  0.89           C  
ATOM     98  CD2 HIS A  12     -22.750 -10.623   8.743  1.00  0.89           C  
ATOM     99  ND1 HIS A  12     -22.739 -10.801  10.921  1.00  0.89           N  
ATOM    100  CE1 HIS A  12     -21.498 -10.990  10.504  1.00  0.89           C  
ATOM    101  NE2 HIS A  12     -21.478 -10.887   9.187  1.00  0.89           N  
ATOM    102  N   HIS A  13     -25.230  -7.638   8.534  1.00  0.91           N  
ATOM    103  CA  HIS A  13     -24.750  -6.611   7.616  1.00  0.91           C  
ATOM    104  C   HIS A  13     -24.742  -5.239   8.280  1.00  0.91           C  
ATOM    105  CB  HIS A  13     -25.611  -6.578   6.351  1.00  0.91           C  
ATOM    106  O   HIS A  13     -23.756  -4.504   8.184  1.00  0.91           O  
ATOM    107  CG  HIS A  13     -25.257  -5.468   5.414  1.00  0.91           C  
ATOM    108  CD2 HIS A  13     -25.873  -4.290   5.158  1.00  0.91           C  
ATOM    109  ND1 HIS A  13     -24.144  -5.506   4.602  1.00  0.91           N  
ATOM    110  CE1 HIS A  13     -24.091  -4.395   3.886  1.00  0.91           C  
ATOM    111  NE2 HIS A  13     -25.129  -3.641   4.204  1.00  0.91           N  
ATOM    112  N   ASN A  14     -25.804  -4.900   8.950  1.00  0.94           N  
ATOM    113  CA  ASN A  14     -25.922  -3.593   9.589  1.00  0.94           C  
ATOM    114  C   ASN A  14     -24.914  -3.430  10.723  1.00  0.94           C  
ATOM    115  CB  ASN A  14     -27.345  -3.377  10.109  1.00  0.94           C  
ATOM    116  O   ASN A  14     -24.390  -2.336  10.941  1.00  0.94           O  
ATOM    117  CG  ASN A  14     -28.339  -3.106   8.997  1.00  0.94           C  
ATOM    118  ND2 ASN A  14     -29.613  -3.368   9.263  1.00  0.94           N  
ATOM    119  OD1 ASN A  14     -27.964  -2.666   7.907  1.00  0.94           O  
ATOM    120  N   LYS A  15     -24.600  -4.546  11.422  1.00  0.95           N  
ATOM    121  CA  LYS A  15     -23.558  -4.499  12.443  1.00  0.95           C  
ATOM    122  C   LYS A  15     -22.209  -4.126  11.834  1.00  0.95           C  
ATOM    123  CB  LYS A  15     -23.453  -5.843  13.166  1.00  0.95           C  
ATOM    124  O   LYS A  15     -21.490  -3.283  12.374  1.00  0.95           O  
ATOM    125  CG  LYS A  15     -24.532  -6.066  14.215  1.00  0.95           C  
ATOM    126  CD  LYS A  15     -24.361  -7.408  14.916  1.00  0.95           C  
ATOM    127  CE  LYS A  15     -23.085  -7.448  15.746  1.00  0.95           C  
ATOM    128  NZ  LYS A  15     -22.950  -8.734  16.492  1.00  0.95           N  
ATOM    129  N   CYS A  16     -21.900  -4.764  10.736  1.00  0.94           N  
ATOM    130  CA  CYS A  16     -20.637  -4.504  10.052  1.00  0.94           C  
ATOM    131  C   CYS A  16     -20.553  -3.053   9.595  1.00  0.94           C  
ATOM    132  CB  CYS A  16     -20.476  -5.437   8.852  1.00  0.94           C  
ATOM    133  O   CYS A  16     -19.512  -2.410   9.743  1.00  0.94           O  
ATOM    134  SG  CYS A  16     -20.183  -7.161   9.304  1.00  0.94           S  
ATOM    135  N   VAL A  17     -21.663  -2.587   9.108  1.00  0.94           N  
ATOM    136  CA  VAL A  17     -21.714  -1.217   8.609  1.00  0.94           C  
ATOM    137  C   VAL A  17     -21.449  -0.240   9.753  1.00  0.94           C  
ATOM    138  CB  VAL A  17     -23.073  -0.903   7.945  1.00  0.94           C  
ATOM    139  O   VAL A  17     -20.658   0.695   9.609  1.00  0.94           O  
ATOM    140  CG1 VAL A  17     -23.213   0.595   7.681  1.00  0.94           C  
ATOM    141  CG2 VAL A  17     -23.227  -1.694   6.648  1.00  0.94           C  
ATOM    142  N   ILE A  18     -22.076  -0.467  10.864  1.00  0.96           N  
ATOM    143  CA  ILE A  18     -21.927   0.418  12.015  1.00  0.96           C  
ATOM    144  C   ILE A  18     -20.485   0.375  12.515  1.00  0.96           C  
ATOM    145  CB  ILE A  18     -22.901   0.036  13.152  1.00  0.96           C  
ATOM    146  O   ILE A  18     -19.888   1.417  12.798  1.00  0.96           O  
ATOM    147  CG1 ILE A  18     -24.350   0.287  12.721  1.00  0.96           C  
ATOM    148  CG2 ILE A  18     -22.567   0.809  14.431  1.00  0.96           C  
ATOM    149  CD1 ILE A  18     -24.647   1.737  12.365  1.00  0.96           C  
ATOM    150  N   LEU A  19     -19.894  -0.741  12.619  1.00  0.96           N  
ATOM    151  CA  LEU A  19     -18.500  -0.854  13.036  1.00  0.96           C  
ATOM    152  C   LEU A  19     -17.579  -0.135  12.056  1.00  0.96           C  
ATOM    153  CB  LEU A  19     -18.093  -2.325  13.151  1.00  0.96           C  
ATOM    154  O   LEU A  19     -16.655   0.569  12.469  1.00  0.96           O  
ATOM    155  CG  LEU A  19     -18.558  -3.061  14.408  1.00  0.96           C  
ATOM    156  CD1 LEU A  19     -18.246  -4.550  14.297  1.00  0.96           C  
ATOM    157  CD2 LEU A  19     -17.906  -2.464  15.650  1.00  0.96           C  
ATOM    158  N   GLU A  20     -17.814  -0.376  10.798  1.00  0.94           N  
ATOM    159  CA  GLU A  20     -17.032   0.311   9.774  1.00  0.94           C  
ATOM    160  C   GLU A  20     -17.090   1.825   9.959  1.00  0.94           C  
ATOM    161  CB  GLU A  20     -17.527  -0.067   8.376  1.00  0.94           C  
ATOM    162  O   GLU A  20     -16.061   2.502   9.904  1.00  0.94           O  
ATOM    163  CG  GLU A  20     -16.707   0.540   7.248  1.00  0.94           C  
ATOM    164  CD  GLU A  20     -17.145   0.074   5.869  1.00  0.94           C  
ATOM    165  OE1 GLU A  20     -16.699   0.664   4.858  1.00  0.94           O  
ATOM    166  OE2 GLU A  20     -17.942  -0.888   5.798  1.00  0.94           O  
ATOM    167  N   LEU A  21     -18.277   2.300  10.157  1.00  0.95           N  
ATOM    168  CA  LEU A  21     -18.464   3.736  10.334  1.00  0.95           C  
ATOM    169  C   LEU A  21     -17.727   4.232  11.574  1.00  0.95           C  
ATOM    170  CB  LEU A  21     -19.953   4.075  10.442  1.00  0.95           C  
ATOM    171  O   LEU A  21     -17.126   5.308  11.555  1.00  0.95           O  
ATOM    172  CG  LEU A  21     -20.770   3.959   9.154  1.00  0.95           C  
ATOM    173  CD1 LEU A  21     -22.256   4.126   9.452  1.00  0.95           C  
ATOM    174  CD2 LEU A  21     -20.305   4.991   8.131  1.00  0.95           C  
ATOM    175  N   LEU A  22     -17.734   3.490  12.609  1.00  0.96           N  
ATOM    176  CA  LEU A  22     -17.057   3.890  13.838  1.00  0.96           C  
ATOM    177  C   LEU A  22     -15.543   3.880  13.652  1.00  0.96           C  
ATOM    178  CB  LEU A  22     -17.447   2.962  14.992  1.00  0.96           C  
ATOM    179  O   LEU A  22     -14.839   4.722  14.214  1.00  0.96           O  
ATOM    180  CG  LEU A  22     -18.844   3.164  15.581  1.00  0.96           C  
ATOM    181  CD1 LEU A  22     -19.148   2.077  16.607  1.00  0.96           C  
ATOM    182  CD2 LEU A  22     -18.965   4.548  16.209  1.00  0.96           C  
ATOM    183  N   TYR A  23     -15.002   2.926  12.925  1.00  0.95           N  
ATOM    184  CA  TYR A  23     -13.578   2.933  12.611  1.00  0.95           C  
ATOM    185  C   TYR A  23     -13.214   4.144  11.760  1.00  0.95           C  
ATOM    186  CB  TYR A  23     -13.181   1.645  11.883  1.00  0.95           C  
ATOM    187  O   TYR A  23     -12.154   4.745  11.947  1.00  0.95           O  
ATOM    188  CG  TYR A  23     -12.861   0.498  12.810  1.00  0.95           C  
ATOM    189  CD1 TYR A  23     -11.701   0.502  13.580  1.00  0.95           C  
ATOM    190  CD2 TYR A  23     -13.718  -0.592  12.918  1.00  0.95           C  
ATOM    191  CE1 TYR A  23     -11.401  -0.554  14.435  1.00  0.95           C  
ATOM    192  CE2 TYR A  23     -13.429  -1.654  13.769  1.00  0.95           C  
ATOM    193  OH  TYR A  23     -11.978  -2.673  15.367  1.00  0.95           O  
ATOM    194  CZ  TYR A  23     -12.270  -1.625  14.522  1.00  0.95           C  
ATOM    195  N   ARG A  24     -14.098   4.549  10.884  1.00  0.94           N  
ATOM    196  CA  ARG A  24     -13.840   5.682  10.001  1.00  0.94           C  
ATOM    197  C   ARG A  24     -13.987   7.003  10.749  1.00  0.94           C  
ATOM    198  CB  ARG A  24     -14.785   5.653   8.798  1.00  0.94           C  
ATOM    199  O   ARG A  24     -13.142   7.892  10.622  1.00  0.94           O  
ATOM    200  CG  ARG A  24     -14.474   4.552   7.797  1.00  0.94           C  
ATOM    201  CD  ARG A  24     -15.421   4.589   6.605  1.00  0.94           C  
ATOM    202  NE  ARG A  24     -15.022   3.640   5.570  1.00  0.94           N  
ATOM    203  NH1 ARG A  24     -15.745   4.944   3.805  1.00  0.94           N  
ATOM    204  NH2 ARG A  24     -14.786   2.899   3.409  1.00  0.94           N  
ATOM    205  CZ  ARG A  24     -15.185   3.830   4.264  1.00  0.94           C  
ATOM    206  N   GLN A  25     -15.101   7.111  11.516  1.00  0.93           N  
ATOM    207  CA  GLN A  25     -15.441   8.366  12.178  1.00  0.93           C  
ATOM    208  C   GLN A  25     -14.730   8.489  13.523  1.00  0.93           C  
ATOM    209  CB  GLN A  25     -16.954   8.479  12.373  1.00  0.93           C  
ATOM    210  O   GLN A  25     -14.623   9.585  14.077  1.00  0.93           O  
ATOM    211  CG  GLN A  25     -17.743   8.482  11.070  1.00  0.93           C  
ATOM    212  CD  GLN A  25     -17.416   9.673  10.189  1.00  0.93           C  
ATOM    213  NE2 GLN A  25     -17.716   9.557   8.900  1.00  0.93           N  
ATOM    214  OE1 GLN A  25     -16.898  10.690  10.663  1.00  0.93           O  
ATOM    215  N   LYS A  26     -14.305   7.382  13.970  1.00  0.94           N  
ATOM    216  CA  LYS A  26     -13.632   7.262  15.260  1.00  0.94           C  
ATOM    217  C   LYS A  26     -14.594   7.544  16.411  1.00  0.94           C  
ATOM    218  CB  LYS A  26     -12.436   8.212  15.332  1.00  0.94           C  
ATOM    219  O   LYS A  26     -14.581   6.842  17.424  1.00  0.94           O  
ATOM    220  CG  LYS A  26     -11.421   8.016  14.215  1.00  0.94           C  
ATOM    221  CD  LYS A  26     -10.925   6.577  14.156  1.00  0.94           C  
ATOM    222  CE  LYS A  26      -9.924   6.376  13.027  1.00  0.94           C  
ATOM    223  NZ  LYS A  26      -9.587   4.933  12.837  1.00  0.94           N  
ATOM    224  N   ARG A  27     -15.419   8.593  16.291  1.00  0.94           N  
ATOM    225  CA  ARG A  27     -16.459   8.968  17.243  1.00  0.94           C  
ATOM    226  C   ARG A  27     -17.732   9.397  16.522  1.00  0.94           C  
ATOM    227  CB  ARG A  27     -15.970  10.093  18.158  1.00  0.94           C  
ATOM    228  O   ARG A  27     -17.689  10.243  15.626  1.00  0.94           O  
ATOM    229  CG  ARG A  27     -14.739   9.732  18.974  1.00  0.94           C  
ATOM    230  CD  ARG A  27     -14.277  10.894  19.842  1.00  0.94           C  
ATOM    231  NE  ARG A  27     -13.156  10.516  20.698  1.00  0.94           N  
ATOM    232  NH1 ARG A  27     -13.213  12.440  21.975  1.00  0.94           N  
ATOM    233  NH2 ARG A  27     -11.652  10.818  22.407  1.00  0.94           N  
ATOM    234  CZ  ARG A  27     -12.676  11.259  21.691  1.00  0.94           C  
ATOM    235  N   ALA A  28     -18.863   8.852  16.999  1.00  0.95           N  
ATOM    236  CA  ALA A  28     -20.110   9.241  16.344  1.00  0.95           C  
ATOM    237  C   ALA A  28     -21.305   9.027  17.267  1.00  0.95           C  
ATOM    238  CB  ALA A  28     -20.296   8.457  15.047  1.00  0.95           C  
ATOM    239  O   ALA A  28     -21.303   8.111  18.094  1.00  0.95           O  
ATOM    240  N   ASN A  29     -22.276   9.940  17.141  1.00  0.95           N  
ATOM    241  CA  ASN A  29     -23.532   9.742  17.857  1.00  0.95           C  
ATOM    242  C   ASN A  29     -24.534   8.950  17.022  1.00  0.95           C  
ATOM    243  CB  ASN A  29     -24.132  11.088  18.270  1.00  0.95           C  
ATOM    244  O   ASN A  29     -24.267   8.631  15.862  1.00  0.95           O  
ATOM    245  CG  ASN A  29     -24.443  11.978  17.083  1.00  0.95           C  
ATOM    246  ND2 ASN A  29     -24.255  13.281  17.253  1.00  0.95           N  
ATOM    247  OD1 ASN A  29     -24.850  11.498  16.021  1.00  0.95           O  
ATOM    248  N   LYS A  30     -25.668   8.589  17.598  1.00  0.95           N  
ATOM    249  CA  LYS A  30     -26.657   7.728  16.955  1.00  0.95           C  
ATOM    250  C   LYS A  30     -27.219   8.382  15.696  1.00  0.95           C  
ATOM    251  CB  LYS A  30     -27.792   7.397  17.925  1.00  0.95           C  
ATOM    252  O   LYS A  30     -27.413   7.714  14.678  1.00  0.95           O  
ATOM    253  CG  LYS A  30     -27.382   6.481  19.069  1.00  0.95           C  
ATOM    254  CD  LYS A  30     -28.540   6.228  20.025  1.00  0.95           C  
ATOM    255  CE  LYS A  30     -28.098   5.420  21.238  1.00  0.95           C  
ATOM    256  NZ  LYS A  30     -29.199   5.272  22.236  1.00  0.95           N  
ATOM    257  N   SER A  31     -27.428   9.675  15.804  1.00  0.95           N  
ATOM    258  CA  SER A  31     -28.002  10.396  14.672  1.00  0.95           C  
ATOM    259  C   SER A  31     -27.065  10.372  13.469  1.00  0.95           C  
ATOM    260  CB  SER A  31     -28.311  11.843  15.059  1.00  0.95           C  
ATOM    261  O   SER A  31     -27.504  10.152  12.338  1.00  0.95           O  
ATOM    262  OG  SER A  31     -27.132  12.519  15.459  1.00  0.95           O  
ATOM    263  N   THR A  32     -25.835  10.618  13.764  1.00  0.95           N  
ATOM    264  CA  THR A  32     -24.829  10.589  12.708  1.00  0.95           C  
ATOM    265  C   THR A  32     -24.729   9.196  12.094  1.00  0.95           C  
ATOM    266  CB  THR A  32     -23.449  11.019  13.239  1.00  0.95           C  
ATOM    267  O   THR A  32     -24.713   9.051  10.870  1.00  0.95           O  
ATOM    268  CG2 THR A  32     -22.395  10.963  12.138  1.00  0.95           C  
ATOM    269  OG1 THR A  32     -23.532  12.360  13.738  1.00  0.95           O  
ATOM    270  N   LEU A  33     -24.714   8.179  12.903  1.00  0.96           N  
ATOM    271  CA  LEU A  33     -24.627   6.802  12.428  1.00  0.96           C  
ATOM    272  C   LEU A  33     -25.864   6.427  11.619  1.00  0.96           C  
ATOM    273  CB  LEU A  33     -24.461   5.838  13.606  1.00  0.96           C  
ATOM    274  O   LEU A  33     -25.757   5.763  10.586  1.00  0.96           O  
ATOM    275  CG  LEU A  33     -23.125   5.899  14.349  1.00  0.96           C  
ATOM    276  CD1 LEU A  33     -23.184   5.050  15.615  1.00  0.96           C  
ATOM    277  CD2 LEU A  33     -21.988   5.438  13.443  1.00  0.96           C  
ATOM    278  N   ALA A  34     -26.979   6.831  12.079  1.00  0.96           N  
ATOM    279  CA  ALA A  34     -28.229   6.560  11.375  1.00  0.96           C  
ATOM    280  C   ALA A  34     -28.228   7.200   9.990  1.00  0.96           C  
ATOM    281  CB  ALA A  34     -29.419   7.062  12.189  1.00  0.96           C  
ATOM    282  O   ALA A  34     -28.604   6.562   9.003  1.00  0.96           O  
ATOM    283  N   ARG A  35     -27.801   8.412   9.932  1.00  0.96           N  
ATOM    284  CA  ARG A  35     -27.742   9.148   8.673  1.00  0.96           C  
ATOM    285  C   ARG A  35     -26.769   8.490   7.700  1.00  0.96           C  
ATOM    286  CB  ARG A  35     -27.335  10.602   8.918  1.00  0.96           C  
ATOM    287  O   ARG A  35     -27.112   8.245   6.541  1.00  0.96           O  
ATOM    288  CG  ARG A  35     -27.303  11.454   7.659  1.00  0.96           C  
ATOM    289  CD  ARG A  35     -26.955  12.903   7.967  1.00  0.96           C  
ATOM    290  NE  ARG A  35     -25.734  13.008   8.761  1.00  0.96           N  
ATOM    291  NH1 ARG A  35     -24.300  12.771   6.966  1.00  0.96           N  
ATOM    292  NH2 ARG A  35     -23.461  13.049   9.081  1.00  0.96           N  
ATOM    293  CZ  ARG A  35     -24.501  12.942   8.268  1.00  0.96           C  
ATOM    294  N   LEU A  36     -25.595   8.155   8.159  1.00  0.94           N  
ATOM    295  CA  LEU A  36     -24.555   7.599   7.302  1.00  0.94           C  
ATOM    296  C   LEU A  36     -24.909   6.181   6.867  1.00  0.94           C  
ATOM    297  CB  LEU A  36     -23.206   7.601   8.025  1.00  0.94           C  
ATOM    298  O   LEU A  36     -24.642   5.791   5.728  1.00  0.94           O  
ATOM    299  CG  LEU A  36     -22.562   8.969   8.254  1.00  0.94           C  
ATOM    300  CD1 LEU A  36     -21.301   8.827   9.101  1.00  0.94           C  
ATOM    301  CD2 LEU A  36     -22.244   9.641   6.923  1.00  0.94           C  
ATOM    302  N   ALA A  37     -25.545   5.425   7.810  1.00  0.94           N  
ATOM    303  CA  ALA A  37     -25.863   4.026   7.537  1.00  0.94           C  
ATOM    304  C   ALA A  37     -27.194   3.900   6.801  1.00  0.94           C  
ATOM    305  CB  ALA A  37     -25.900   3.225   8.836  1.00  0.94           C  
ATOM    306  O   ALA A  37     -27.545   2.819   6.321  1.00  0.94           O  
ATOM    307  N   GLN A  38     -27.942   5.049   6.798  1.00  0.95           N  
ATOM    308  CA  GLN A  38     -29.256   5.102   6.167  1.00  0.95           C  
ATOM    309  C   GLN A  38     -30.199   4.067   6.774  1.00  0.95           C  
ATOM    310  CB  GLN A  38     -29.138   4.884   4.658  1.00  0.95           C  
ATOM    311  O   GLN A  38     -30.899   3.357   6.049  1.00  0.95           O  
ATOM    312  CG  GLN A  38     -28.355   5.975   3.939  1.00  0.95           C  
ATOM    313  CD  GLN A  38     -28.365   5.806   2.431  1.00  0.95           C  
ATOM    314  NE2 GLN A  38     -27.991   6.861   1.714  1.00  0.95           N  
ATOM    315  OE1 GLN A  38     -28.704   4.736   1.914  1.00  0.95           O  
ATOM    316  N   ILE A  39     -30.184   3.891   8.060  1.00  0.95           N  
ATOM    317  CA  ILE A  39     -31.123   3.089   8.837  1.00  0.95           C  
ATOM    318  C   ILE A  39     -31.678   3.919   9.992  1.00  0.95           C  
ATOM    319  CB  ILE A  39     -30.458   1.802   9.374  1.00  0.95           C  
ATOM    320  O   ILE A  39     -31.168   5.003  10.287  1.00  0.95           O  
ATOM    321  CG1 ILE A  39     -29.269   2.150  10.276  1.00  0.95           C  
ATOM    322  CG2 ILE A  39     -30.021   0.898   8.217  1.00  0.95           C  
ATOM    323  CD1 ILE A  39     -28.597   0.940  10.910  1.00  0.95           C  
ATOM    324  N   SER A  40     -32.825   3.490  10.642  1.00  0.96           N  
ATOM    325  CA  SER A  40     -33.505   4.262  11.678  1.00  0.96           C  
ATOM    326  C   SER A  40     -32.662   4.349  12.945  1.00  0.96           C  
ATOM    327  CB  SER A  40     -34.865   3.643  12.002  1.00  0.96           C  
ATOM    328  O   SER A  40     -31.822   3.483  13.200  1.00  0.96           O  
ATOM    329  OG  SER A  40     -34.707   2.400  12.663  1.00  0.96           O  
ATOM    330  N   ILE A  41     -32.766   5.352  13.723  1.00  0.95           N  
ATOM    331  CA  ILE A  41     -32.065   5.554  14.987  1.00  0.95           C  
ATOM    332  C   ILE A  41     -32.360   4.392  15.932  1.00  0.95           C  
ATOM    333  CB  ILE A  41     -32.462   6.895  15.645  1.00  0.95           C  
ATOM    334  O   ILE A  41     -31.451   3.859  16.573  1.00  0.95           O  
ATOM    335  CG1 ILE A  41     -31.868   8.071  14.863  1.00  0.95           C  
ATOM    336  CG2 ILE A  41     -32.016   6.930  17.110  1.00  0.95           C  
ATOM    337  CD1 ILE A  41     -32.304   9.438  15.373  1.00  0.95           C  
ATOM    338  N   PRO A  42     -33.662   3.883  16.026  1.00  0.96           N  
ATOM    339  CA  PRO A  42     -33.908   2.722  16.885  1.00  0.96           C  
ATOM    340  C   PRO A  42     -33.114   1.491  16.454  1.00  0.96           C  
ATOM    341  CB  PRO A  42     -35.412   2.482  16.731  1.00  0.96           C  
ATOM    342  O   PRO A  42     -32.625   0.740  17.302  1.00  0.96           O  
ATOM    343  CG  PRO A  42     -35.983   3.827  16.416  1.00  0.96           C  
ATOM    344  CD  PRO A  42     -35.008   4.567  15.545  1.00  0.96           C  
ATOM    345  N   ALA A  43     -33.022   1.293  15.098  1.00  0.95           N  
ATOM    346  CA  ALA A  43     -32.220   0.186  14.583  1.00  0.95           C  
ATOM    347  C   ALA A  43     -30.758   0.328  15.000  1.00  0.95           C  
ATOM    348  CB  ALA A  43     -32.331   0.111  13.062  1.00  0.95           C  
ATOM    349  O   ALA A  43     -30.131  -0.643  15.428  1.00  0.95           O  
ATOM    350  N   VAL A  44     -30.212   1.506  14.862  1.00  0.97           N  
ATOM    351  CA  VAL A  44     -28.842   1.790  15.275  1.00  0.97           C  
ATOM    352  C   VAL A  44     -28.687   1.523  16.771  1.00  0.97           C  
ATOM    353  CB  VAL A  44     -28.442   3.247  14.950  1.00  0.97           C  
ATOM    354  O   VAL A  44     -27.716   0.895  17.198  1.00  0.97           O  
ATOM    355  CG1 VAL A  44     -27.124   3.610  15.632  1.00  0.97           C  
ATOM    356  CG2 VAL A  44     -28.337   3.446  13.439  1.00  0.97           C  
ATOM    357  N   SER A  45     -29.613   1.949  17.568  1.00  0.96           N  
ATOM    358  CA  SER A  45     -29.572   1.757  19.014  1.00  0.96           C  
ATOM    359  C   SER A  45     -29.511   0.277  19.374  1.00  0.96           C  
ATOM    360  CB  SER A  45     -30.791   2.401  19.675  1.00  0.96           C  
ATOM    361  O   SER A  45     -28.713  -0.129  20.221  1.00  0.96           O  
ATOM    362  OG  SER A  45     -30.726   3.814  19.584  1.00  0.96           O  
ATOM    363  N   ASN A  46     -30.351  -0.528  18.727  1.00  0.95           N  
ATOM    364  CA  ASN A  46     -30.376  -1.966  18.974  1.00  0.95           C  
ATOM    365  C   ASN A  46     -29.041  -2.618  18.624  1.00  0.95           C  
ATOM    366  CB  ASN A  46     -31.511  -2.626  18.188  1.00  0.95           C  
ATOM    367  O   ASN A  46     -28.537  -3.453  19.377  1.00  0.95           O  
ATOM    368  CG  ASN A  46     -32.877  -2.325  18.772  1.00  0.95           C  
ATOM    369  ND2 ASN A  46     -33.915  -2.466  17.955  1.00  0.95           N  
ATOM    370  OD1 ASN A  46     -32.999  -1.968  19.946  1.00  0.95           O  
ATOM    371  N   ILE A  47     -28.478  -2.171  17.505  1.00  0.96           N  
ATOM    372  CA  ILE A  47     -27.204  -2.714  17.046  1.00  0.96           C  
ATOM    373  C   ILE A  47     -26.093  -2.309  18.012  1.00  0.96           C  
ATOM    374  CB  ILE A  47     -26.870  -2.238  15.615  1.00  0.96           C  
ATOM    375  O   ILE A  47     -25.258  -3.135  18.390  1.00  0.96           O  
ATOM    376  CG1 ILE A  47     -27.824  -2.881  14.602  1.00  0.96           C  
ATOM    377  CG2 ILE A  47     -25.411  -2.551  15.269  1.00  0.96           C  
ATOM    378  CD1 ILE A  47     -27.761  -2.263  13.212  1.00  0.96           C  
ATOM    379  N   LEU A  48     -26.059  -1.064  18.405  1.00  0.97           N  
ATOM    380  CA  LEU A  48     -25.040  -0.572  19.325  1.00  0.97           C  
ATOM    381  C   LEU A  48     -25.124  -1.294  20.666  1.00  0.97           C  
ATOM    382  CB  LEU A  48     -25.189   0.937  19.534  1.00  0.97           C  
ATOM    383  O   LEU A  48     -24.097  -1.613  21.269  1.00  0.97           O  
ATOM    384  CG  LEU A  48     -24.733   1.830  18.379  1.00  0.97           C  
ATOM    385  CD1 LEU A  48     -25.168   3.272  18.620  1.00  0.97           C  
ATOM    386  CD2 LEU A  48     -23.221   1.745  18.203  1.00  0.97           C  
ATOM    387  N   GLN A  49     -26.281  -1.520  21.136  1.00  0.96           N  
ATOM    388  CA  GLN A  49     -26.455  -2.253  22.386  1.00  0.96           C  
ATOM    389  C   GLN A  49     -25.873  -3.660  22.285  1.00  0.96           C  
ATOM    390  CB  GLN A  49     -27.934  -2.322  22.767  1.00  0.96           C  
ATOM    391  O   GLN A  49     -25.213  -4.132  23.212  1.00  0.96           O  
ATOM    392  CG  GLN A  49     -28.493  -1.013  23.307  1.00  0.96           C  
ATOM    393  CD  GLN A  49     -29.994  -1.059  23.523  1.00  0.96           C  
ATOM    394  NE2 GLN A  49     -30.558   0.043  24.005  1.00  0.96           N  
ATOM    395  OE1 GLN A  49     -30.641  -2.077  23.258  1.00  0.96           O  
ATOM    396  N   GLU A  50     -26.136  -4.235  21.222  1.00  0.95           N  
ATOM    397  CA  GLU A  50     -25.582  -5.562  20.975  1.00  0.95           C  
ATOM    398  C   GLU A  50     -24.057  -5.527  20.941  1.00  0.95           C  
ATOM    399  CB  GLU A  50     -26.125  -6.136  19.663  1.00  0.95           C  
ATOM    400  O   GLU A  50     -23.397  -6.362  21.563  1.00  0.95           O  
ATOM    401  CG  GLU A  50     -25.700  -7.573  19.398  1.00  0.95           C  
ATOM    402  CD  GLU A  50     -26.336  -8.166  18.151  1.00  0.95           C  
ATOM    403  OE1 GLU A  50     -25.960  -9.292  17.755  1.00  0.95           O  
ATOM    404  OE2 GLU A  50     -27.217  -7.498  17.564  1.00  0.95           O  
ATOM    405  N   LEU A  51     -23.580  -4.668  20.133  1.00  0.96           N  
ATOM    406  CA  LEU A  51     -22.132  -4.523  20.025  1.00  0.96           C  
ATOM    407  C   LEU A  51     -21.516  -4.197  21.382  1.00  0.96           C  
ATOM    408  CB  LEU A  51     -21.776  -3.431  19.014  1.00  0.96           C  
ATOM    409  O   LEU A  51     -20.422  -4.667  21.700  1.00  0.96           O  
ATOM    410  CG  LEU A  51     -22.026  -3.763  17.542  1.00  0.96           C  
ATOM    411  CD1 LEU A  51     -21.868  -2.512  16.682  1.00  0.96           C  
ATOM    412  CD2 LEU A  51     -21.079  -4.862  17.073  1.00  0.96           C  
ATOM    413  N   GLU A  52     -22.093  -3.350  22.095  1.00  0.96           N  
ATOM    414  CA  GLU A  52     -21.638  -3.030  23.444  1.00  0.96           C  
ATOM    415  C   GLU A  52     -21.604  -4.276  24.325  1.00  0.96           C  
ATOM    416  CB  GLU A  52     -22.536  -1.963  24.076  1.00  0.96           C  
ATOM    417  O   GLU A  52     -20.653  -4.480  25.083  1.00  0.96           O  
ATOM    418  CG  GLU A  52     -22.067  -1.498  25.447  1.00  0.96           C  
ATOM    419  CD  GLU A  52     -22.934  -0.396  26.035  1.00  0.96           C  
ATOM    420  OE1 GLU A  52     -22.396   0.489  26.738  1.00  0.96           O  
ATOM    421  OE2 GLU A  52     -24.161  -0.419  25.792  1.00  0.96           O  
ATOM    422  N   SER A  53     -22.710  -5.126  24.298  1.00  0.96           N  
ATOM    423  CA  SER A  53     -22.757  -6.366  25.065  1.00  0.96           C  
ATOM    424  C   SER A  53     -21.617  -7.301  24.676  1.00  0.96           C  
ATOM    425  CB  SER A  53     -24.098  -7.072  24.861  1.00  0.96           C  
ATOM    426  O   SER A  53     -21.140  -8.084  25.500  1.00  0.96           O  
ATOM    427  OG  SER A  53     -24.189  -7.611  23.553  1.00  0.96           O  
ATOM    428  N   GLU A  54     -21.130  -7.130  23.501  1.00  0.94           N  
ATOM    429  CA  GLU A  54     -20.011  -7.923  23.002  1.00  0.94           C  
ATOM    430  C   GLU A  54     -18.676  -7.249  23.308  1.00  0.94           C  
ATOM    431  CB  GLU A  54     -20.148  -8.158  21.495  1.00  0.94           C  
ATOM    432  O   GLU A  54     -17.624  -7.714  22.864  1.00  0.94           O  
ATOM    433  CG  GLU A  54     -21.380  -8.963  21.108  1.00  0.94           C  
ATOM    434  CD  GLU A  54     -21.636  -8.984  19.609  1.00  0.94           C  
ATOM    435  OE1 GLU A  54     -22.679  -9.528  19.180  1.00  0.94           O  
ATOM    436  OE2 GLU A  54     -20.787  -8.453  18.859  1.00  0.94           O  
ATOM    437  N   LYS A  55     -18.769  -6.060  23.916  1.00  0.94           N  
ATOM    438  CA  LYS A  55     -17.603  -5.290  24.341  1.00  0.94           C  
ATOM    439  C   LYS A  55     -16.819  -4.772  23.139  1.00  0.94           C  
ATOM    440  CB  LYS A  55     -16.695  -6.137  25.233  1.00  0.94           C  
ATOM    441  O   LYS A  55     -15.592  -4.664  23.191  1.00  0.94           O  
ATOM    442  CG  LYS A  55     -17.347  -6.584  26.533  1.00  0.94           C  
ATOM    443  CD  LYS A  55     -16.372  -7.359  27.410  1.00  0.94           C  
ATOM    444  CE  LYS A  55     -17.027  -7.818  28.706  1.00  0.94           C  
ATOM    445  NZ  LYS A  55     -16.079  -8.590  29.563  1.00  0.94           N  
ATOM    446  N   ARG A  56     -17.445  -4.514  22.091  1.00  0.93           N  
ATOM    447  CA  ARG A  56     -16.805  -4.018  20.877  1.00  0.93           C  
ATOM    448  C   ARG A  56     -16.868  -2.496  20.808  1.00  0.93           C  
ATOM    449  CB  ARG A  56     -17.461  -4.626  19.636  1.00  0.93           C  
ATOM    450  O   ARG A  56     -16.001  -1.860  20.205  1.00  0.93           O  
ATOM    451  CG  ARG A  56     -17.216  -6.119  19.479  1.00  0.93           C  
ATOM    452  CD  ARG A  56     -17.797  -6.652  18.177  1.00  0.93           C  
ATOM    453  NE  ARG A  56     -17.568  -8.086  18.031  1.00  0.93           N  
ATOM    454  NH1 ARG A  56     -15.563  -7.861  16.907  1.00  0.93           N  
ATOM    455  NH2 ARG A  56     -16.403  -9.946  17.355  1.00  0.93           N  
ATOM    456  CZ  ARG A  56     -16.512  -8.628  17.432  1.00  0.93           C  
ATOM    457  N   VAL A  57     -17.918  -1.957  21.366  1.00  0.96           N  
ATOM    458  CA  VAL A  57     -18.067  -0.505  21.371  1.00  0.96           C  
ATOM    459  C   VAL A  57     -18.443  -0.029  22.772  1.00  0.96           C  
ATOM    460  CB  VAL A  57     -19.128  -0.040  20.348  1.00  0.96           C  
ATOM    461  O   VAL A  57     -18.903  -0.819  23.601  1.00  0.96           O  
ATOM    462  CG1 VAL A  57     -18.733  -0.460  18.933  1.00  0.96           C  
ATOM    463  CG2 VAL A  57     -20.501  -0.602  20.711  1.00  0.96           C  
ATOM    464  N   VAL A  58     -18.203   1.275  23.033  1.00  0.95           N  
ATOM    465  CA  VAL A  58     -18.558   1.877  24.314  1.00  0.95           C  
ATOM    466  C   VAL A  58     -19.230   3.228  24.082  1.00  0.95           C  
ATOM    467  CB  VAL A  58     -17.321   2.045  25.225  1.00  0.95           C  
ATOM    468  O   VAL A  58     -18.950   3.905  23.089  1.00  0.95           O  
ATOM    469  CG1 VAL A  58     -16.686   0.690  25.530  1.00  0.95           C  
ATOM    470  CG2 VAL A  58     -16.304   2.981  24.574  1.00  0.95           C  
ATOM    471  N   ASN A  59     -20.127   3.516  24.921  1.00  0.95           N  
ATOM    472  CA  ASN A  59     -20.795   4.813  24.932  1.00  0.95           C  
ATOM    473  C   ASN A  59     -20.230   5.726  26.016  1.00  0.95           C  
ATOM    474  CB  ASN A  59     -22.304   4.638  25.120  1.00  0.95           C  
ATOM    475  O   ASN A  59     -20.191   5.353  27.190  1.00  0.95           O  
ATOM    476  CG  ASN A  59     -23.064   5.942  24.988  1.00  0.95           C  
ATOM    477  ND2 ASN A  59     -24.172   5.912  24.256  1.00  0.95           N  
ATOM    478  OD1 ASN A  59     -22.659   6.970  25.538  1.00  0.95           O  
ATOM    479  N   ILE A  60     -19.671   6.825  25.605  1.00  0.91           N  
ATOM    480  CA  ILE A  60     -19.119   7.770  26.570  1.00  0.91           C  
ATOM    481  C   ILE A  60     -19.983   9.029  26.612  1.00  0.91           C  
ATOM    482  CB  ILE A  60     -17.656   8.134  26.232  1.00  0.91           C  
ATOM    483  O   ILE A  60     -20.566   9.422  25.599  1.00  0.91           O  
ATOM    484  CG1 ILE A  60     -17.566   8.725  24.820  1.00  0.91           C  
ATOM    485  CG2 ILE A  60     -16.748   6.909  26.372  1.00  0.91           C  
ATOM    486  CD1 ILE A  60     -16.204   9.315  24.481  1.00  0.91           C  
ATOM    487  N   ASP A  61     -20.172   9.577  27.838  1.00  0.82           N  
ATOM    488  CA  ASP A  61     -20.926  10.817  27.996  1.00  0.82           C  
ATOM    489  C   ASP A  61     -20.128  12.014  27.483  1.00  0.82           C  
ATOM    490  CB  ASP A  61     -21.309  11.029  29.462  1.00  0.82           C  
ATOM    491  O   ASP A  61     -18.921  12.109  27.717  1.00  0.82           O  
ATOM    492  CG  ASP A  61     -22.369  10.056  29.945  1.00  0.82           C  
ATOM    493  OD1 ASP A  61     -23.151   9.544  29.114  1.00  0.82           O  
ATOM    494  OD2 ASP A  61     -22.427   9.801  31.167  1.00  0.82           O  
ATOM    495  N   ASP A  62     -20.697  12.776  26.513  1.00  0.67           N  
ATOM    496  CA  ASP A  62     -20.025  13.983  26.042  1.00  0.67           C  
ATOM    497  C   ASP A  62     -20.140  15.110  27.065  1.00  0.67           C  
ATOM    498  CB  ASP A  62     -20.604  14.431  24.698  1.00  0.67           C  
ATOM    499  O   ASP A  62     -21.241  15.446  27.506  1.00  0.67           O  
ATOM    500  CG  ASP A  62     -19.564  15.051  23.782  1.00  0.67           C  
ATOM    501  OD1 ASP A  62     -18.438  15.338  24.242  1.00  0.67           O  
ATOM    502  OD2 ASP A  62     -19.875  15.258  22.588  1.00  0.67           O  
ATOM    503  N   GLU A  63     -19.188  15.470  27.935  1.00  0.57           N  
ATOM    504  CA  GLU A  63     -19.185  16.562  28.905  1.00  0.57           C  
ATOM    505  C   GLU A  63     -19.415  17.907  28.222  1.00  0.57           C  
ATOM    506  CB  GLU A  63     -17.867  16.586  29.683  1.00  0.57           C  
ATOM    507  O   GLU A  63     -19.931  18.842  28.838  1.00  0.57           O  
ATOM    508  CG  GLU A  63     -17.731  15.458  30.696  1.00  0.57           C  
ATOM    509  CD  GLU A  63     -16.454  15.540  31.517  1.00  0.57           C  
ATOM    510  OE1 GLU A  63     -16.263  14.702  32.427  1.00  0.57           O  
ATOM    511  OE2 GLU A  63     -15.638  16.450  31.248  1.00  0.57           O  
ATOM    512  N   SER A  64     -19.354  18.017  26.825  1.00  0.53           N  
ATOM    513  CA  SER A  64     -19.369  19.319  26.167  1.00  0.53           C  
ATOM    514  C   SER A  64     -20.738  19.620  25.567  1.00  0.53           C  
ATOM    515  CB  SER A  64     -18.300  19.381  25.075  1.00  0.53           C  
ATOM    516  O   SER A  64     -20.988  20.735  25.105  1.00  0.53           O  
ATOM    517  OG  SER A  64     -18.450  18.306  24.163  1.00  0.53           O  
ATOM    518  N   GLN A  65     -21.853  18.950  25.917  1.00  0.50           N  
ATOM    519  CA  GLN A  65     -23.136  19.399  25.387  1.00  0.50           C  
ATOM    520  C   GLN A  65     -24.112  19.726  26.513  1.00  0.50           C  
ATOM    521  CB  GLN A  65     -23.736  18.338  24.463  1.00  0.50           C  
ATOM    522  O   GLN A  65     -24.340  18.904  27.403  1.00  0.50           O  
ATOM    523  CG  GLN A  65     -23.145  18.338  23.060  1.00  0.50           C  
ATOM    524  CD  GLN A  65     -23.997  17.574  22.064  1.00  0.50           C  
ATOM    525  NE2 GLN A  65     -23.595  17.598  20.798  1.00  0.50           N  
ATOM    526  OE1 GLN A  65     -25.008  16.966  22.430  1.00  0.50           O  
ATOM    527  N   THR A  66     -24.107  20.949  27.114  1.00  0.48           N  
ATOM    528  CA  THR A  66     -24.860  21.684  28.125  1.00  0.48           C  
ATOM    529  C   THR A  66     -26.308  21.880  27.685  1.00  0.48           C  
ATOM    530  CB  THR A  66     -24.218  23.054  28.412  1.00  0.48           C  
ATOM    531  O   THR A  66     -27.221  21.861  28.513  1.00  0.48           O  
ATOM    532  CG2 THR A  66     -23.431  23.030  29.719  1.00  0.48           C  
ATOM    533  OG1 THR A  66     -23.330  23.394  27.339  1.00  0.48           O  
ATOM    534  N   ARG A  67     -26.899  21.156  26.619  1.00  0.47           N  
ATOM    535  CA  ARG A  67     -28.321  21.433  26.444  1.00  0.47           C  
ATOM    536  C   ARG A  67     -28.988  20.355  25.596  1.00  0.47           C  
ATOM    537  CB  ARG A  67     -28.527  22.806  25.802  1.00  0.47           C  
ATOM    538  O   ARG A  67     -28.686  20.216  24.409  1.00  0.47           O  
ATOM    539  CG  ARG A  67     -28.746  23.928  26.804  1.00  0.47           C  
ATOM    540  CD  ARG A  67     -29.091  25.241  26.115  1.00  0.47           C  
ATOM    541  NE  ARG A  67     -29.177  26.344  27.068  1.00  0.47           N  
ATOM    542  NH1 ARG A  67     -29.874  27.905  25.514  1.00  0.47           N  
ATOM    543  NH2 ARG A  67     -29.589  28.511  27.706  1.00  0.47           N  
ATOM    544  CZ  ARG A  67     -29.546  27.584  26.760  1.00  0.47           C  
ATOM    545  N   GLY A  68     -29.249  19.157  26.110  1.00  0.49           N  
ATOM    546  CA  GLY A  68     -30.166  18.196  25.520  1.00  0.49           C  
ATOM    547  C   GLY A  68     -29.755  16.755  25.755  1.00  0.49           C  
ATOM    548  O   GLY A  68     -28.642  16.489  26.214  1.00  0.49           O  
ATOM    549  N   HIS A  69     -30.609  15.891  26.350  1.00  0.53           N  
ATOM    550  CA  HIS A  69     -30.484  14.453  26.564  1.00  0.53           C  
ATOM    551  C   HIS A  69     -29.493  13.834  25.585  1.00  0.53           C  
ATOM    552  CB  HIS A  69     -31.848  13.772  26.431  1.00  0.53           C  
ATOM    553  O   HIS A  69     -29.792  13.694  24.397  1.00  0.53           O  
ATOM    554  CG  HIS A  69     -32.788  14.089  27.550  1.00  0.53           C  
ATOM    555  CD2 HIS A  69     -33.909  14.848  27.580  1.00  0.53           C  
ATOM    556  ND1 HIS A  69     -32.617  13.603  28.827  1.00  0.53           N  
ATOM    557  CE1 HIS A  69     -33.595  14.049  29.598  1.00  0.53           C  
ATOM    558  NE2 HIS A  69     -34.393  14.807  28.865  1.00  0.53           N  
ATOM    559  N   SER A  70     -28.242  14.235  25.518  1.00  0.56           N  
ATOM    560  CA  SER A  70     -27.305  13.697  24.537  1.00  0.56           C  
ATOM    561  C   SER A  70     -27.098  12.199  24.733  1.00  0.56           C  
ATOM    562  CB  SER A  70     -25.961  14.421  24.627  1.00  0.56           C  
ATOM    563  O   SER A  70     -27.046  11.717  25.867  1.00  0.56           O  
ATOM    564  OG  SER A  70     -25.294  14.096  25.835  1.00  0.56           O  
ATOM    565  N   SER A  71     -27.678  11.318  23.951  1.00  0.71           N  
ATOM    566  CA  SER A  71     -27.552   9.880  23.735  1.00  0.71           C  
ATOM    567  C   SER A  71     -26.088   9.456  23.670  1.00  0.71           C  
ATOM    568  CB  SER A  71     -28.269   9.466  22.449  1.00  0.71           C  
ATOM    569  O   SER A  71     -25.786   8.273  23.507  1.00  0.71           O  
ATOM    570  OG  SER A  71     -27.730  10.150  21.331  1.00  0.71           O  
ATOM    571  N   GLY A  72     -25.001  10.348  24.270  1.00  0.88           N  
ATOM    572  CA  GLY A  72     -23.606   9.951  24.377  1.00  0.88           C  
ATOM    573  C   GLY A  72     -22.933   9.766  23.030  1.00  0.88           C  
ATOM    574  O   GLY A  72     -23.548   9.996  21.986  1.00  0.88           O  
ATOM    575  N   THR A  73     -21.633   9.616  22.961  1.00  0.93           N  
ATOM    576  CA  THR A  73     -20.762   9.368  21.817  1.00  0.93           C  
ATOM    577  C   THR A  73     -20.242   7.933  21.835  1.00  0.93           C  
ATOM    578  CB  THR A  73     -19.574  10.347  21.797  1.00  0.93           C  
ATOM    579  O   THR A  73     -19.776   7.449  22.868  1.00  0.93           O  
ATOM    580  CG2 THR A  73     -18.698  10.125  20.569  1.00  0.93           C  
ATOM    581  OG1 THR A  73     -20.071  11.691  21.779  1.00  0.93           O  
ATOM    582  N   TRP A  74     -20.458   7.320  20.690  1.00  0.96           N  
ATOM    583  CA  TRP A  74     -20.052   5.923  20.575  1.00  0.96           C  
ATOM    584  C   TRP A  74     -18.688   5.806  19.904  1.00  0.96           C  
ATOM    585  CB  TRP A  74     -21.093   5.123  19.786  1.00  0.96           C  
ATOM    586  O   TRP A  74     -18.405   6.510  18.931  1.00  0.96           O  
ATOM    587  CG  TRP A  74     -22.408   4.973  20.491  1.00  0.96           C  
ATOM    588  CD1 TRP A  74     -23.440   5.869  20.508  1.00  0.96           C  
ATOM    589  CD2 TRP A  74     -22.828   3.860  21.285  1.00  0.96           C  
ATOM    590  CE2 TRP A  74     -24.129   4.149  21.754  1.00  0.96           C  
ATOM    591  CE3 TRP A  74     -22.232   2.645  21.646  1.00  0.96           C  
ATOM    592  NE1 TRP A  74     -24.479   5.380  21.266  1.00  0.96           N  
ATOM    593  CH2 TRP A  74     -24.237   2.083  22.904  1.00  0.96           C  
ATOM    594  CZ2 TRP A  74     -24.844   3.265  22.566  1.00  0.96           C  
ATOM    595  CZ3 TRP A  74     -22.945   1.766  22.454  1.00  0.96           C  
ATOM    596  N   LEU A  75     -17.860   4.879  20.398  1.00  0.96           N  
ATOM    597  CA  LEU A  75     -16.550   4.604  19.817  1.00  0.96           C  
ATOM    598  C   LEU A  75     -16.183   3.133  19.976  1.00  0.96           C  
ATOM    599  CB  LEU A  75     -15.479   5.484  20.468  1.00  0.96           C  
ATOM    600  O   LEU A  75     -16.826   2.407  20.737  1.00  0.96           O  
ATOM    601  CG  LEU A  75     -15.275   5.301  21.973  1.00  0.96           C  
ATOM    602  CD1 LEU A  75     -13.838   5.637  22.357  1.00  0.96           C  
ATOM    603  CD2 LEU A  75     -16.258   6.165  22.755  1.00  0.96           C  
ATOM    604  N   ILE A  76     -15.151   2.768  19.169  1.00  0.96           N  
ATOM    605  CA  ILE A  76     -14.585   1.432  19.331  1.00  0.96           C  
ATOM    606  C   ILE A  76     -14.034   1.273  20.745  1.00  0.96           C  
ATOM    607  CB  ILE A  76     -13.477   1.158  18.289  1.00  0.96           C  
ATOM    608  O   ILE A  76     -13.429   2.199  21.291  1.00  0.96           O  
ATOM    609  CG1 ILE A  76     -14.051   1.228  16.869  1.00  0.96           C  
ATOM    610  CG2 ILE A  76     -12.817  -0.199  18.548  1.00  0.96           C  
ATOM    611  CD1 ILE A  76     -15.099   0.164  16.572  1.00  0.96           C  
ATOM    612  N   ALA A  77     -14.330   0.116  21.399  1.00  0.94           N  
ATOM    613  CA  ALA A  77     -13.871  -0.132  22.763  1.00  0.94           C  
ATOM    614  C   ALA A  77     -12.364   0.072  22.880  1.00  0.94           C  
ATOM    615  CB  ALA A  77     -14.250  -1.544  23.203  1.00  0.94           C  
ATOM    616  O   ALA A  77     -11.587  -0.568  22.167  1.00  0.94           O  
ATOM    617  N   PRO A  78     -11.924   0.923  23.784  1.00  0.91           N  
ATOM    618  CA  PRO A  78     -10.509   1.273  23.926  1.00  0.91           C  
ATOM    619  C   PRO A  78      -9.671   0.124  24.482  1.00  0.91           C  
ATOM    620  CB  PRO A  78     -10.534   2.452  24.901  1.00  0.91           C  
ATOM    621  O   PRO A  78      -8.442   0.143  24.373  1.00  0.91           O  
ATOM    622  CG  PRO A  78     -11.840   2.329  25.617  1.00  0.91           C  
ATOM    623  CD  PRO A  78     -12.822   1.651  24.705  1.00  0.91           C  
ATOM    624  N   GLU A  79     -10.331  -0.913  25.123  1.00  0.89           N  
ATOM    625  CA  GLU A  79      -9.615  -2.023  25.744  1.00  0.89           C  
ATOM    626  C   GLU A  79      -9.125  -3.019  24.697  1.00  0.89           C  
ATOM    627  CB  GLU A  79     -10.505  -2.731  26.768  1.00  0.89           C  
ATOM    628  O   GLU A  79      -8.440  -3.988  25.028  1.00  0.89           O  
ATOM    629  CG  GLU A  79     -10.931  -1.846  27.931  1.00  0.89           C  
ATOM    630  CD  GLU A  79     -12.126  -0.964  27.607  1.00  0.89           C  
ATOM    631  OE1 GLU A  79     -12.457  -0.069  28.417  1.00  0.89           O  
ATOM    632  OE2 GLU A  79     -12.737  -1.170  26.535  1.00  0.89           O  
ATOM    633  N   GLY A  80      -9.300  -2.782  23.436  1.00  0.90           N  
ATOM    634  CA  GLY A  80      -8.846  -3.669  22.377  1.00  0.90           C  
ATOM    635  C   GLY A  80      -7.342  -3.645  22.181  1.00  0.90           C  
ATOM    636  O   GLY A  80      -6.639  -2.867  22.830  1.00  0.90           O  
ATOM    637  N   ASP A  81      -6.887  -4.605  21.379  1.00  0.95           N  
ATOM    638  CA  ASP A  81      -5.462  -4.733  21.092  1.00  0.95           C  
ATOM    639  C   ASP A  81      -4.966  -3.566  20.242  1.00  0.95           C  
ATOM    640  CB  ASP A  81      -5.173  -6.059  20.385  1.00  0.95           C  
ATOM    641  O   ASP A  81      -5.704  -3.042  19.405  1.00  0.95           O  
ATOM    642  CG  ASP A  81      -5.422  -7.268  21.269  1.00  0.95           C  
ATOM    643  OD1 ASP A  81      -5.557  -7.106  22.501  1.00  0.95           O  
ATOM    644  OD2 ASP A  81      -5.480  -8.394  20.728  1.00  0.95           O  
ATOM    645  N   TRP A  82      -3.725  -3.197  20.546  1.00  0.98           N  
ATOM    646  CA  TRP A  82      -3.046  -2.216  19.705  1.00  0.98           C  
ATOM    647  C   TRP A  82      -2.314  -2.898  18.555  1.00  0.98           C  
ATOM    648  CB  TRP A  82      -2.061  -1.387  20.535  1.00  0.98           C  
ATOM    649  O   TRP A  82      -2.132  -4.117  18.562  1.00  0.98           O  
ATOM    650  CG  TRP A  82      -2.717  -0.444  21.497  1.00  0.98           C  
ATOM    651  CD1 TRP A  82      -3.952  -0.577  22.069  1.00  0.98           C  
ATOM    652  CD2 TRP A  82      -2.174   0.781  21.997  1.00  0.98           C  
ATOM    653  CE2 TRP A  82      -3.134   1.340  22.870  1.00  0.98           C  
ATOM    654  CE3 TRP A  82      -0.966   1.462  21.793  1.00  0.98           C  
ATOM    655  NE1 TRP A  82      -4.209   0.492  22.895  1.00  0.98           N  
ATOM    656  CH2 TRP A  82      -1.733   3.193  23.320  1.00  0.98           C  
ATOM    657  CZ2 TRP A  82      -2.923   2.548  23.537  1.00  0.98           C  
ATOM    658  CZ3 TRP A  82      -0.758   2.664  22.459  1.00  0.98           C  
ATOM    659  N   THR A  83      -1.964  -2.022  17.619  1.00  0.99           N  
ATOM    660  CA  THR A  83      -1.272  -2.559  16.453  1.00  0.99           C  
ATOM    661  C   THR A  83      -0.047  -1.714  16.114  1.00  0.99           C  
ATOM    662  CB  THR A  83      -2.206  -2.627  15.230  1.00  0.99           C  
ATOM    663  O   THR A  83      -0.127  -0.484  16.072  1.00  0.99           O  
ATOM    664  CG2 THR A  83      -1.508  -3.277  14.040  1.00  0.99           C  
ATOM    665  OG1 THR A  83      -3.368  -3.394  15.567  1.00  0.99           O  
ATOM    666  N   LEU A  84       1.083  -2.347  15.964  1.00  0.99           N  
ATOM    667  CA  LEU A  84       2.245  -1.719  15.346  1.00  0.99           C  
ATOM    668  C   LEU A  84       2.268  -1.978  13.844  1.00  0.99           C  
ATOM    669  CB  LEU A  84       3.537  -2.237  15.985  1.00  0.99           C  
ATOM    670  O   LEU A  84       2.422  -3.122  13.408  1.00  0.99           O  
ATOM    671  CG  LEU A  84       4.844  -1.695  15.405  1.00  0.99           C  
ATOM    672  CD1 LEU A  84       4.912  -0.181  15.575  1.00  0.99           C  
ATOM    673  CD2 LEU A  84       6.043  -2.366  16.068  1.00  0.99           C  
ATOM    674  N   CYS A  85       2.121  -0.915  13.097  1.00  0.99           N  
ATOM    675  CA  CYS A  85       2.087  -0.983  11.640  1.00  0.99           C  
ATOM    676  C   CYS A  85       3.465  -0.709  11.050  1.00  0.99           C  
ATOM    677  CB  CYS A  85       1.075   0.015  11.080  1.00  0.99           C  
ATOM    678  O   CYS A  85       4.081   0.316  11.349  1.00  0.99           O  
ATOM    679  SG  CYS A  85      -0.564  -0.112  11.830  1.00  0.99           S  
ATOM    680  N   LEU A  86       3.879  -1.646  10.168  1.00  0.99           N  
ATOM    681  CA  LEU A  86       5.218  -1.506   9.606  1.00  0.99           C  
ATOM    682  C   LEU A  86       5.181  -1.592   8.084  1.00  0.99           C  
ATOM    683  CB  LEU A  86       6.150  -2.583  10.167  1.00  0.99           C  
ATOM    684  O   LEU A  86       4.507  -2.460   7.524  1.00  0.99           O  
ATOM    685  CG  LEU A  86       6.244  -2.672  11.691  1.00  0.99           C  
ATOM    686  CD1 LEU A  86       7.262  -3.731  12.099  1.00  0.99           C  
ATOM    687  CD2 LEU A  86       6.610  -1.315  12.284  1.00  0.99           C  
ATOM    688  N   ASN A  87       5.845  -0.700   7.446  1.00  0.99           N  
ATOM    689  CA  ASN A  87       6.272  -0.817   6.056  1.00  0.99           C  
ATOM    690  C   ASN A  87       7.736  -1.238   5.953  1.00  0.99           C  
ATOM    691  CB  ASN A  87       6.045   0.500   5.312  1.00  0.99           C  
ATOM    692  O   ASN A  87       8.630  -0.491   6.354  1.00  0.99           O  
ATOM    693  CG  ASN A  87       6.323   0.387   3.826  1.00  0.99           C  
ATOM    694  ND2 ASN A  87       6.732   1.492   3.213  1.00  0.99           N  
ATOM    695  OD1 ASN A  87       6.170  -0.684   3.233  1.00  0.99           O  
ATOM    696  N   VAL A  88       7.943  -2.389   5.329  1.00  0.98           N  
ATOM    697  CA  VAL A  88       9.242  -3.029   5.507  1.00  0.98           C  
ATOM    698  C   VAL A  88       9.913  -3.225   4.149  1.00  0.98           C  
ATOM    699  CB  VAL A  88       9.112  -4.384   6.238  1.00  0.98           C  
ATOM    700  O   VAL A  88       9.305  -3.763   3.221  1.00  0.98           O  
ATOM    701  CG1 VAL A  88      10.477  -5.056   6.377  1.00  0.98           C  
ATOM    702  CG2 VAL A  88       8.466  -4.191   7.608  1.00  0.98           C  
ATOM    703  N   THR A  89      11.150  -2.761   4.024  1.00  0.97           N  
ATOM    704  CA  THR A  89      12.104  -3.104   2.974  1.00  0.97           C  
ATOM    705  C   THR A  89      13.408  -3.620   3.576  1.00  0.97           C  
ATOM    706  CB  THR A  89      12.397  -1.894   2.068  1.00  0.97           C  
ATOM    707  O   THR A  89      13.610  -3.546   4.789  1.00  0.97           O  
ATOM    708  CG2 THR A  89      11.112  -1.164   1.693  1.00  0.97           C  
ATOM    709  OG1 THR A  89      13.265  -0.987   2.759  1.00  0.97           O  
ATOM    710  N   PRO A  90      14.273  -4.152   2.749  1.00  0.96           N  
ATOM    711  CA  PRO A  90      15.551  -4.603   3.304  1.00  0.96           C  
ATOM    712  C   PRO A  90      16.425  -3.448   3.787  1.00  0.96           C  
ATOM    713  CB  PRO A  90      16.208  -5.330   2.128  1.00  0.96           C  
ATOM    714  O   PRO A  90      17.375  -3.663   4.544  1.00  0.96           O  
ATOM    715  CG  PRO A  90      15.068  -5.808   1.288  1.00  0.96           C  
ATOM    716  CD  PRO A  90      13.966  -4.790   1.358  1.00  0.96           C  
ATOM    717  N   THR A  91      16.074  -2.249   3.506  1.00  0.96           N  
ATOM    718  CA  THR A  91      16.961  -1.132   3.814  1.00  0.96           C  
ATOM    719  C   THR A  91      16.274  -0.139   4.747  1.00  0.96           C  
ATOM    720  CB  THR A  91      17.413  -0.409   2.533  1.00  0.96           C  
ATOM    721  O   THR A  91      16.911   0.788   5.253  1.00  0.96           O  
ATOM    722  CG2 THR A  91      18.175  -1.352   1.608  1.00  0.96           C  
ATOM    723  OG1 THR A  91      16.262   0.093   1.842  1.00  0.96           O  
ATOM    724  N   SER A  92      15.027  -0.299   4.977  1.00  0.97           N  
ATOM    725  CA  SER A  92      14.347   0.643   5.860  1.00  0.97           C  
ATOM    726  C   SER A  92      13.077   0.033   6.445  1.00  0.97           C  
ATOM    727  CB  SER A  92      14.005   1.930   5.109  1.00  0.97           C  
ATOM    728  O   SER A  92      12.505  -0.894   5.869  1.00  0.97           O  
ATOM    729  OG  SER A  92      13.027   1.687   4.113  1.00  0.97           O  
ATOM    730  N   ILE A  93      12.686   0.518   7.621  1.00  0.99           N  
ATOM    731  CA  ILE A  93      11.409   0.212   8.258  1.00  0.99           C  
ATOM    732  C   ILE A  93      10.729   1.505   8.700  1.00  0.99           C  
ATOM    733  CB  ILE A  93      11.593  -0.736   9.464  1.00  0.99           C  
ATOM    734  O   ILE A  93      11.334   2.327   9.392  1.00  0.99           O  
ATOM    735  CG1 ILE A  93      12.154  -2.086   9.002  1.00  0.99           C  
ATOM    736  CG2 ILE A  93      10.269  -0.921  10.212  1.00  0.99           C  
ATOM    737  CD1 ILE A  93      12.455  -3.053  10.138  1.00  0.99           C  
ATOM    738  N   GLU A  94       9.520   1.684   8.264  1.00  0.99           N  
ATOM    739  CA  GLU A  94       8.656   2.750   8.762  1.00  0.99           C  
ATOM    740  C   GLU A  94       7.632   2.213   9.756  1.00  0.99           C  
ATOM    741  CB  GLU A  94       7.945   3.452   7.602  1.00  0.99           C  
ATOM    742  O   GLU A  94       7.044   1.151   9.538  1.00  0.99           O  
ATOM    743  CG  GLU A  94       8.892   4.040   6.566  1.00  0.99           C  
ATOM    744  CD  GLU A  94       8.180   4.552   5.324  1.00  0.99           C  
ATOM    745  OE1 GLU A  94       8.363   5.737   4.964  1.00  0.99           O  
ATOM    746  OE2 GLU A  94       7.432   3.761   4.706  1.00  0.99           O  
ATOM    747  N   CYS A  95       7.359   3.090  10.811  1.00  0.98           N  
ATOM    748  CA  CYS A  95       6.566   2.554  11.912  1.00  0.98           C  
ATOM    749  C   CYS A  95       5.498   3.549  12.349  1.00  0.98           C  
ATOM    750  CB  CYS A  95       7.463   2.201  13.097  1.00  0.98           C  
ATOM    751  O   CYS A  95       5.771   4.744  12.476  1.00  0.98           O  
ATOM    752  SG  CYS A  95       8.907   1.212  12.649  1.00  0.98           S  
ATOM    753  N   GLN A  96       4.368   3.061  12.599  1.00  0.99           N  
ATOM    754  CA  GLN A  96       3.295   3.813  13.241  1.00  0.99           C  
ATOM    755  C   GLN A  96       2.455   2.911  14.142  1.00  0.99           C  
ATOM    756  CB  GLN A  96       2.405   4.482  12.193  1.00  0.99           C  
ATOM    757  O   GLN A  96       1.852   1.944  13.673  1.00  0.99           O  
ATOM    758  CG  GLN A  96       1.248   5.275  12.784  1.00  0.99           C  
ATOM    759  CD  GLN A  96       1.705   6.520  13.521  1.00  0.99           C  
ATOM    760  NE2 GLN A  96       1.412   6.584  14.816  1.00  0.99           N  
ATOM    761  OE1 GLN A  96       2.317   7.417  12.933  1.00  0.99           O  
ATOM    762  N   VAL A  97       2.368   3.305  15.462  1.00  0.98           N  
ATOM    763  CA  VAL A  97       1.557   2.572  16.429  1.00  0.98           C  
ATOM    764  C   VAL A  97       0.128   3.110  16.418  1.00  0.98           C  
ATOM    765  CB  VAL A  97       2.150   2.663  17.853  1.00  0.98           C  
ATOM    766  O   VAL A  97      -0.086   4.319  16.302  1.00  0.98           O  
ATOM    767  CG1 VAL A  97       1.263   1.926  18.855  1.00  0.98           C  
ATOM    768  CG2 VAL A  97       3.570   2.101  17.876  1.00  0.98           C  
ATOM    769  N   ALA A  98      -0.827   2.177  16.532  1.00  0.98           N  
ATOM    770  CA  ALA A  98      -2.235   2.563  16.581  1.00  0.98           C  
ATOM    771  C   ALA A  98      -2.957   1.860  17.727  1.00  0.98           C  
ATOM    772  CB  ALA A  98      -2.919   2.249  15.253  1.00  0.98           C  
ATOM    773  O   ALA A  98      -2.656   0.707  18.045  1.00  0.98           O  
ATOM    774  N   ASN A  99      -3.816   2.599  18.355  1.00  0.97           N  
ATOM    775  CA  ASN A  99      -4.629   1.986  19.400  1.00  0.97           C  
ATOM    776  C   ASN A  99      -5.731   1.109  18.811  1.00  0.97           C  
ATOM    777  CB  ASN A  99      -5.233   3.058  20.310  1.00  0.97           C  
ATOM    778  O   ASN A  99      -5.728   0.822  17.613  1.00  0.97           O  
ATOM    779  CG  ASN A  99      -6.214   3.956  19.583  1.00  0.97           C  
ATOM    780  ND2 ASN A  99      -6.565   5.076  20.203  1.00  0.97           N  
ATOM    781  OD1 ASN A  99      -6.654   3.645  18.473  1.00  0.97           O  
ATOM    782  N   ALA A 100      -6.717   0.693  19.576  1.00  0.96           N  
ATOM    783  CA  ALA A 100      -7.722  -0.297  19.197  1.00  0.96           C  
ATOM    784  C   ALA A 100      -8.627   0.237  18.091  1.00  0.96           C  
ATOM    785  CB  ALA A 100      -8.554  -0.702  20.412  1.00  0.96           C  
ATOM    786  O   ALA A 100      -9.210  -0.538  17.329  1.00  0.96           O  
ATOM    787  N   CYS A 101      -8.752   1.531  18.024  1.00  0.95           N  
ATOM    788  CA  CYS A 101      -9.607   2.121  16.999  1.00  0.95           C  
ATOM    789  C   CYS A 101      -8.786   2.571  15.797  1.00  0.95           C  
ATOM    790  CB  CYS A 101     -10.386   3.306  17.568  1.00  0.95           C  
ATOM    791  O   CYS A 101      -9.287   3.293  14.933  1.00  0.95           O  
ATOM    792  SG  CYS A 101      -9.342   4.693  18.065  1.00  0.95           S  
ATOM    793  N   LEU A 102      -7.479   2.185  15.784  1.00  0.96           N  
ATOM    794  CA  LEU A 102      -6.516   2.468  14.726  1.00  0.96           C  
ATOM    795  C   LEU A 102      -6.268   3.968  14.603  1.00  0.96           C  
ATOM    796  CB  LEU A 102      -7.008   1.909  13.388  1.00  0.96           C  
ATOM    797  O   LEU A 102      -6.121   4.488  13.495  1.00  0.96           O  
ATOM    798  CG  LEU A 102      -6.770   0.418  13.147  1.00  0.96           C  
ATOM    799  CD1 LEU A 102      -7.056   0.064  11.692  1.00  0.96           C  
ATOM    800  CD2 LEU A 102      -5.342   0.036  13.525  1.00  0.96           C  
ATOM    801  N   SER A 103      -6.353   4.656  15.757  1.00  0.96           N  
ATOM    802  CA  SER A 103      -5.837   6.017  15.858  1.00  0.96           C  
ATOM    803  C   SER A 103      -4.348   6.022  16.185  1.00  0.96           C  
ATOM    804  CB  SER A 103      -6.603   6.803  16.923  1.00  0.96           C  
ATOM    805  O   SER A 103      -3.893   5.262  17.043  1.00  0.96           O  
ATOM    806  OG  SER A 103      -7.964   6.951  16.557  1.00  0.96           O  
ATOM    807  N   PRO A 104      -3.570   6.844  15.454  1.00  0.97           N  
ATOM    808  CA  PRO A 104      -2.121   6.843  15.669  1.00  0.97           C  
ATOM    809  C   PRO A 104      -1.734   7.271  17.082  1.00  0.97           C  
ATOM    810  CB  PRO A 104      -1.610   7.848  14.634  1.00  0.97           C  
ATOM    811  O   PRO A 104      -2.320   8.209  17.629  1.00  0.97           O  
ATOM    812  CG  PRO A 104      -2.756   8.782  14.411  1.00  0.97           C  
ATOM    813  CD  PRO A 104      -4.036   8.009  14.549  1.00  0.97           C  
ATOM    814  N   LYS A 105      -0.802   6.484  17.715  1.00  0.97           N  
ATOM    815  CA  LYS A 105      -0.180   6.815  18.994  1.00  0.97           C  
ATOM    816  C   LYS A 105       1.329   6.989  18.843  1.00  0.97           C  
ATOM    817  CB  LYS A 105      -0.482   5.735  20.034  1.00  0.97           C  
ATOM    818  O   LYS A 105       1.966   6.277  18.065  1.00  0.97           O  
ATOM    819  CG  LYS A 105      -1.965   5.539  20.311  1.00  0.97           C  
ATOM    820  CD  LYS A 105      -2.612   6.821  20.821  1.00  0.97           C  
ATOM    821  CE  LYS A 105      -2.152   7.156  22.233  1.00  0.97           C  
ATOM    822  NZ  LYS A 105      -2.799   8.401  22.745  1.00  0.97           N  
ATOM    823  N   GLY A 106       1.900   8.013  19.522  1.00  0.95           N  
ATOM    824  CA  GLY A 106       3.326   8.258  19.379  1.00  0.95           C  
ATOM    825  C   GLY A 106       3.693   8.879  18.044  1.00  0.95           C  
ATOM    826  O   GLY A 106       2.816   9.291  17.283  1.00  0.95           O  
ATOM    827  N   GLU A 107       5.044   8.986  17.808  1.00  0.96           N  
ATOM    828  CA  GLU A 107       5.542   9.621  16.591  1.00  0.96           C  
ATOM    829  C   GLU A 107       5.800   8.589  15.497  1.00  0.96           C  
ATOM    830  CB  GLU A 107       6.821  10.411  16.881  1.00  0.96           C  
ATOM    831  O   GLU A 107       6.160   7.446  15.786  1.00  0.96           O  
ATOM    832  CG  GLU A 107       6.623  11.568  17.849  1.00  0.96           C  
ATOM    833  CD  GLU A 107       5.777  12.693  17.274  1.00  0.96           C  
ATOM    834  OE1 GLU A 107       4.971  13.290  18.023  1.00  0.96           O  
ATOM    835  OE2 GLU A 107       5.921  12.979  16.065  1.00  0.96           O  
ATOM    836  N   PHE A 108       5.480   9.007  14.303  1.00  0.98           N  
ATOM    837  CA  PHE A 108       5.901   8.237  13.139  1.00  0.98           C  
ATOM    838  C   PHE A 108       7.420   8.127  13.084  1.00  0.98           C  
ATOM    839  CB  PHE A 108       5.375   8.877  11.851  1.00  0.98           C  
ATOM    840  O   PHE A 108       8.128   9.106  13.330  1.00  0.98           O  
ATOM    841  CG  PHE A 108       5.872   8.211  10.596  1.00  0.98           C  
ATOM    842  CD1 PHE A 108       6.925   8.757   9.873  1.00  0.98           C  
ATOM    843  CD2 PHE A 108       5.284   7.039  10.138  1.00  0.98           C  
ATOM    844  CE1 PHE A 108       7.387   8.144   8.711  1.00  0.98           C  
ATOM    845  CE2 PHE A 108       5.740   6.420   8.978  1.00  0.98           C  
ATOM    846  CZ  PHE A 108       6.791   6.974   8.265  1.00  0.98           C  
ATOM    847  N   GLU A 109       7.940   6.942  12.743  1.00  0.98           N  
ATOM    848  CA  GLU A 109       9.384   6.728  12.729  1.00  0.98           C  
ATOM    849  C   GLU A 109       9.841   6.134  11.400  1.00  0.98           C  
ATOM    850  CB  GLU A 109       9.803   5.815  13.884  1.00  0.98           C  
ATOM    851  O   GLU A 109       9.148   5.298  10.816  1.00  0.98           O  
ATOM    852  CG  GLU A 109       9.497   6.385  15.261  1.00  0.98           C  
ATOM    853  CD  GLU A 109       9.872   5.446  16.397  1.00  0.98           C  
ATOM    854  OE1 GLU A 109       8.974   5.035  17.166  1.00  0.98           O  
ATOM    855  OE2 GLU A 109      11.074   5.120  16.519  1.00  0.98           O  
ATOM    856  N   TYR A 110      10.947   6.569  10.959  1.00  0.98           N  
ATOM    857  CA  TYR A 110      11.684   6.019   9.827  1.00  0.98           C  
ATOM    858  C   TYR A 110      13.031   5.463  10.273  1.00  0.98           C  
ATOM    859  CB  TYR A 110      11.891   7.087   8.749  1.00  0.98           C  
ATOM    860  O   TYR A 110      13.869   6.197  10.801  1.00  0.98           O  
ATOM    861  CG  TYR A 110      12.663   6.596   7.549  1.00  0.98           C  
ATOM    862  CD1 TYR A 110      14.055   6.637   7.527  1.00  0.98           C  
ATOM    863  CD2 TYR A 110      12.002   6.092   6.434  1.00  0.98           C  
ATOM    864  CE1 TYR A 110      14.771   6.188   6.422  1.00  0.98           C  
ATOM    865  CE2 TYR A 110      12.708   5.640   5.323  1.00  0.98           C  
ATOM    866  OH  TYR A 110      14.793   5.245   4.230  1.00  0.98           O  
ATOM    867  CZ  TYR A 110      14.090   5.692   5.327  1.00  0.98           C  
ATOM    868  N   LEU A 111      13.236   4.193  10.111  1.00  0.98           N  
ATOM    869  CA  LEU A 111      14.472   3.536  10.521  1.00  0.98           C  
ATOM    870  C   LEU A 111      15.245   3.028   9.309  1.00  0.98           C  
ATOM    871  CB  LEU A 111      14.172   2.375  11.473  1.00  0.98           C  
ATOM    872  O   LEU A 111      14.717   2.248   8.513  1.00  0.98           O  
ATOM    873  CG  LEU A 111      13.309   2.704  12.693  1.00  0.98           C  
ATOM    874  CD1 LEU A 111      12.880   1.423  13.400  1.00  0.98           C  
ATOM    875  CD2 LEU A 111      14.062   3.622  13.649  1.00  0.98           C  
ATOM    876  N   GLN A 112      16.436   3.549   9.245  1.00  0.98           N  
ATOM    877  CA  GLN A 112      17.339   2.974   8.254  1.00  0.98           C  
ATOM    878  C   GLN A 112      17.952   1.670   8.759  1.00  0.98           C  
ATOM    879  CB  GLN A 112      18.444   3.968   7.893  1.00  0.98           C  
ATOM    880  O   GLN A 112      18.496   1.621   9.864  1.00  0.98           O  
ATOM    881  CG  GLN A 112      19.199   3.612   6.619  1.00  0.98           C  
ATOM    882  CD  GLN A 112      20.080   4.743   6.123  1.00  0.98           C  
ATOM    883  NE2 GLN A 112      21.241   4.396   5.579  1.00  0.98           N  
ATOM    884  OE1 GLN A 112      19.720   5.920   6.228  1.00  0.98           O  
ATOM    885  N   ILE A 113      17.855   0.648   7.981  1.00  0.98           N  
ATOM    886  CA  ILE A 113      18.427  -0.645   8.342  1.00  0.98           C  
ATOM    887  C   ILE A 113      19.227  -1.202   7.167  1.00  0.98           C  
ATOM    888  CB  ILE A 113      17.332  -1.648   8.768  1.00  0.98           C  
ATOM    889  O   ILE A 113      19.210  -0.634   6.072  1.00  0.98           O  
ATOM    890  CG1 ILE A 113      16.440  -2.005   7.573  1.00  0.98           C  
ATOM    891  CG2 ILE A 113      16.499  -1.082   9.922  1.00  0.98           C  
ATOM    892  CD1 ILE A 113      15.495  -3.170   7.831  1.00  0.98           C  
ATOM    893  N   ASP A 114      19.923  -2.240   7.338  1.00  0.97           N  
ATOM    894  CA  ASP A 114      20.652  -3.028   6.349  1.00  0.97           C  
ATOM    895  C   ASP A 114      20.527  -4.523   6.637  1.00  0.97           C  
ATOM    896  CB  ASP A 114      22.126  -2.620   6.318  1.00  0.97           C  
ATOM    897  O   ASP A 114      21.240  -5.058   7.489  1.00  0.97           O  
ATOM    898  CG  ASP A 114      22.915  -3.327   5.230  1.00  0.97           C  
ATOM    899  OD1 ASP A 114      22.299  -3.901   4.306  1.00  0.97           O  
ATOM    900  OD2 ASP A 114      24.163  -3.312   5.299  1.00  0.97           O  
ATOM    901  N   ALA A 115      19.633  -5.132   5.946  1.00  0.97           N  
ATOM    902  CA  ALA A 115      19.366  -6.550   6.171  1.00  0.97           C  
ATOM    903  C   ALA A 115      19.862  -7.395   5.001  1.00  0.97           C  
ATOM    904  CB  ALA A 115      17.874  -6.781   6.396  1.00  0.97           C  
ATOM    905  O   ALA A 115      19.154  -7.563   4.005  1.00  0.97           O  
ATOM    906  N   PRO A 116      21.073  -7.984   5.237  1.00  0.97           N  
ATOM    907  CA  PRO A 116      21.656  -8.742   4.127  1.00  0.97           C  
ATOM    908  C   PRO A 116      21.030 -10.125   3.964  1.00  0.97           C  
ATOM    909  CB  PRO A 116      23.133  -8.852   4.513  1.00  0.97           C  
ATOM    910  O   PRO A 116      21.201 -10.765   2.924  1.00  0.97           O  
ATOM    911  CG  PRO A 116      23.145  -8.767   6.005  1.00  0.97           C  
ATOM    912  CD  PRO A 116      22.075  -7.805   6.437  1.00  0.97           C  
ATOM    913  N   THR A 117      20.316 -10.607   4.983  1.00  0.98           N  
ATOM    914  CA  THR A 117      19.675 -11.917   4.982  1.00  0.98           C  
ATOM    915  C   THR A 117      18.241 -11.818   5.496  1.00  0.98           C  
ATOM    916  CB  THR A 117      20.462 -12.925   5.840  1.00  0.98           C  
ATOM    917  O   THR A 117      17.882 -10.847   6.164  1.00  0.98           O  
ATOM    918  CG2 THR A 117      21.932 -12.961   5.436  1.00  0.98           C  
ATOM    919  OG1 THR A 117      20.366 -12.547   7.219  1.00  0.98           O  
ATOM    920  N   PRO A 118      17.445 -12.858   5.161  1.00  0.98           N  
ATOM    921  CA  PRO A 118      16.092 -12.887   5.721  1.00  0.98           C  
ATOM    922  C   PRO A 118      16.084 -12.820   7.246  1.00  0.98           C  
ATOM    923  CB  PRO A 118      15.536 -14.226   5.230  1.00  0.98           C  
ATOM    924  O   PRO A 118      15.262 -12.110   7.832  1.00  0.98           O  
ATOM    925  CG  PRO A 118      16.238 -14.479   3.935  1.00  0.98           C  
ATOM    926  CD  PRO A 118      17.659 -14.009   4.062  1.00  0.98           C  
ATOM    927  N   GLN A 119      16.939 -13.504   7.864  1.00  0.98           N  
ATOM    928  CA  GLN A 119      17.022 -13.525   9.320  1.00  0.98           C  
ATOM    929  C   GLN A 119      17.350 -12.141   9.873  1.00  0.98           C  
ATOM    930  CB  GLN A 119      18.071 -14.538   9.783  1.00  0.98           C  
ATOM    931  O   GLN A 119      16.803 -11.732  10.899  1.00  0.98           O  
ATOM    932  CG  GLN A 119      17.582 -15.980   9.771  1.00  0.98           C  
ATOM    933  CD  GLN A 119      17.405 -16.527   8.368  1.00  0.98           C  
ATOM    934  NE2 GLN A 119      16.484 -17.472   8.212  1.00  0.98           N  
ATOM    935  OE1 GLN A 119      18.089 -16.104   7.431  1.00  0.98           O  
ATOM    936  N   ALA A 120      18.241 -11.468   9.204  1.00  0.98           N  
ATOM    937  CA  ALA A 120      18.589 -10.113   9.625  1.00  0.98           C  
ATOM    938  C   ALA A 120      17.381  -9.185   9.540  1.00  0.98           C  
ATOM    939  CB  ALA A 120      19.735  -9.570   8.775  1.00  0.98           C  
ATOM    940  O   ALA A 120      17.190  -8.324  10.402  1.00  0.98           O  
ATOM    941  N   LEU A 121      16.572  -9.350   8.473  1.00  0.98           N  
ATOM    942  CA  LEU A 121      15.361  -8.549   8.331  1.00  0.98           C  
ATOM    943  C   LEU A 121      14.385  -8.833   9.467  1.00  0.98           C  
ATOM    944  CB  LEU A 121      14.689  -8.826   6.984  1.00  0.98           C  
ATOM    945  O   LEU A 121      13.856  -7.905  10.084  1.00  0.98           O  
ATOM    946  CG  LEU A 121      13.432  -8.013   6.673  1.00  0.98           C  
ATOM    947  CD1 LEU A 121      13.781  -6.536   6.520  1.00  0.98           C  
ATOM    948  CD2 LEU A 121      12.752  -8.539   5.413  1.00  0.98           C  
ATOM    949  N   LEU A 122      14.133 -10.084   9.772  1.00  0.99           N  
ATOM    950  CA  LEU A 122      13.237 -10.478  10.854  1.00  0.99           C  
ATOM    951  C   LEU A 122      13.732  -9.940  12.192  1.00  0.99           C  
ATOM    952  CB  LEU A 122      13.113 -12.003  10.918  1.00  0.99           C  
ATOM    953  O   LEU A 122      12.934  -9.494  13.020  1.00  0.99           O  
ATOM    954  CG  LEU A 122      12.400 -12.675   9.744  1.00  0.99           C  
ATOM    955  CD1 LEU A 122      12.534 -14.191   9.840  1.00  0.99           C  
ATOM    956  CD2 LEU A 122      10.932 -12.264   9.702  1.00  0.99           C  
ATOM    957  N   SER A 123      15.050  -9.947  12.370  1.00  0.98           N  
ATOM    958  CA  SER A 123      15.641  -9.423  13.597  1.00  0.98           C  
ATOM    959  C   SER A 123      15.377  -7.928  13.744  1.00  0.98           C  
ATOM    960  CB  SER A 123      17.148  -9.687  13.622  1.00  0.98           C  
ATOM    961  O   SER A 123      15.091  -7.448  14.843  1.00  0.98           O  
ATOM    962  OG  SER A 123      17.719  -9.229  14.835  1.00  0.98           O  
ATOM    963  N   GLU A 124      15.485  -7.196  12.634  1.00  0.99           N  
ATOM    964  CA  GLU A 124      15.209  -5.762  12.658  1.00  0.99           C  
ATOM    965  C   GLU A 124      13.749  -5.487  13.006  1.00  0.99           C  
ATOM    966  CB  GLU A 124      15.558  -5.124  11.311  1.00  0.99           C  
ATOM    967  O   GLU A 124      13.447  -4.545  13.741  1.00  0.99           O  
ATOM    968  CG  GLU A 124      17.052  -5.072  11.024  1.00  0.99           C  
ATOM    969  CD  GLU A 124      17.832  -4.268  12.051  1.00  0.99           C  
ATOM    970  OE1 GLU A 124      18.951  -4.685  12.426  1.00  0.99           O  
ATOM    971  OE2 GLU A 124      17.320  -3.212  12.485  1.00  0.99           O  
ATOM    972  N   ILE A 125      12.841  -6.302  12.501  1.00  0.99           N  
ATOM    973  CA  ILE A 125      11.419  -6.162  12.796  1.00  0.99           C  
ATOM    974  C   ILE A 125      11.169  -6.440  14.276  1.00  0.99           C  
ATOM    975  CB  ILE A 125      10.565  -7.107  11.921  1.00  0.99           C  
ATOM    976  O   ILE A 125      10.453  -5.689  14.943  1.00  0.99           O  
ATOM    977  CG1 ILE A 125      10.649  -6.692  10.447  1.00  0.99           C  
ATOM    978  CG2 ILE A 125       9.112  -7.123  12.404  1.00  0.99           C  
ATOM    979  CD1 ILE A 125      10.088  -7.726   9.481  1.00  0.99           C  
ATOM    980  N   GLU A 126      11.799  -7.438  14.789  1.00  0.98           N  
ATOM    981  CA  GLU A 126      11.682  -7.782  16.203  1.00  0.98           C  
ATOM    982  C   GLU A 126      12.161  -6.638  17.091  1.00  0.98           C  
ATOM    983  CB  GLU A 126      12.475  -9.055  16.513  1.00  0.98           C  
ATOM    984  O   GLU A 126      11.506  -6.295  18.078  1.00  0.98           O  
ATOM    985  CG  GLU A 126      11.929 -10.301  15.830  1.00  0.98           C  
ATOM    986  CD  GLU A 126      12.776 -11.539  16.075  1.00  0.98           C  
ATOM    987  OE1 GLU A 126      12.743 -12.472  15.241  1.00  0.98           O  
ATOM    988  OE2 GLU A 126      13.477 -11.578  17.111  1.00  0.98           O  
ATOM    989  N   LYS A 127      13.331  -6.129  16.763  1.00  0.98           N  
ATOM    990  CA  LYS A 127      13.877  -5.004  17.517  1.00  0.98           C  
ATOM    991  C   LYS A 127      12.889  -3.842  17.565  1.00  0.98           C  
ATOM    992  CB  LYS A 127      15.201  -4.541  16.906  1.00  0.98           C  
ATOM    993  O   LYS A 127      12.689  -3.234  18.618  1.00  0.98           O  
ATOM    994  CG  LYS A 127      16.363  -5.491  17.154  1.00  0.98           C  
ATOM    995  CD  LYS A 127      17.647  -4.982  16.512  1.00  0.98           C  
ATOM    996  CE  LYS A 127      18.770  -6.005  16.620  1.00  0.98           C  
ATOM    997  NZ  LYS A 127      19.975  -5.589  15.842  1.00  0.98           N  
ATOM    998  N   CYS A 128      12.297  -3.627  16.410  1.00  0.98           N  
ATOM    999  CA  CYS A 128      11.317  -2.550  16.320  1.00  0.98           C  
ATOM   1000  C   CYS A 128      10.119  -2.827  17.219  1.00  0.98           C  
ATOM   1001  CB  CYS A 128      10.851  -2.369  14.875  1.00  0.98           C  
ATOM   1002  O   CYS A 128       9.669  -1.943  17.950  1.00  0.98           O  
ATOM   1003  SG  CYS A 128       9.764  -0.947  14.634  1.00  0.98           S  
ATOM   1004  N   TRP A 129       9.636  -4.011  17.200  1.00  0.98           N  
ATOM   1005  CA  TRP A 129       8.483  -4.371  18.019  1.00  0.98           C  
ATOM   1006  C   TRP A 129       8.812  -4.251  19.503  1.00  0.98           C  
ATOM   1007  CB  TRP A 129       8.020  -5.795  17.699  1.00  0.98           C  
ATOM   1008  O   TRP A 129       8.046  -3.660  20.269  1.00  0.98           O  
ATOM   1009  CG  TRP A 129       6.810  -6.229  18.471  1.00  0.98           C  
ATOM   1010  CD1 TRP A 129       5.501  -5.997  18.151  1.00  0.98           C  
ATOM   1011  CD2 TRP A 129       6.798  -6.967  19.697  1.00  0.98           C  
ATOM   1012  CE2 TRP A 129       5.446  -7.148  20.062  1.00  0.98           C  
ATOM   1013  CE3 TRP A 129       7.801  -7.494  20.521  1.00  0.98           C  
ATOM   1014  NE1 TRP A 129       4.676  -6.548  19.104  1.00  0.98           N  
ATOM   1015  CH2 TRP A 129       6.072  -8.341  22.009  1.00  0.98           C  
ATOM   1016  CZ2 TRP A 129       5.071  -7.836  21.220  1.00  0.98           C  
ATOM   1017  CZ3 TRP A 129       7.426  -8.178  21.672  1.00  0.98           C  
ATOM   1018  N   HIS A 130       9.945  -4.811  19.983  1.00  0.98           N  
ATOM   1019  CA  HIS A 130      10.345  -4.759  21.385  1.00  0.98           C  
ATOM   1020  C   HIS A 130      10.463  -3.319  21.871  1.00  0.98           C  
ATOM   1021  CB  HIS A 130      11.670  -5.494  21.592  1.00  0.98           C  
ATOM   1022  O   HIS A 130      10.061  -3.003  22.993  1.00  0.98           O  
ATOM   1023  CG  HIS A 130      11.543  -6.984  21.558  1.00  0.98           C  
ATOM   1024  CD2 HIS A 130      12.174  -7.913  20.802  1.00  0.98           C  
ATOM   1025  ND1 HIS A 130      10.673  -7.675  22.373  1.00  0.98           N  
ATOM   1026  CE1 HIS A 130      10.777  -8.969  22.120  1.00  0.98           C  
ATOM   1027  NE2 HIS A 130      11.681  -9.140  21.171  1.00  0.98           N  
ATOM   1028  N   ARG A 131      11.000  -2.486  21.025  1.00  0.97           N  
ATOM   1029  CA  ARG A 131      11.129  -1.075  21.372  1.00  0.97           C  
ATOM   1030  C   ARG A 131       9.767  -0.460  21.678  1.00  0.97           C  
ATOM   1031  CB  ARG A 131      11.810  -0.302  20.240  1.00  0.97           C  
ATOM   1032  O   ARG A 131       9.610   0.250  22.674  1.00  0.97           O  
ATOM   1033  CG  ARG A 131      12.048   1.167  20.554  1.00  0.97           C  
ATOM   1034  CD  ARG A 131      12.840   1.857  19.452  1.00  0.97           C  
ATOM   1035  NE  ARG A 131      12.069   1.956  18.215  1.00  0.97           N  
ATOM   1036  NH1 ARG A 131      13.729   3.034  17.024  1.00  0.97           N  
ATOM   1037  NH2 ARG A 131      11.724   2.549  16.024  1.00  0.97           N  
ATOM   1038  CZ  ARG A 131      12.509   2.513  17.090  1.00  0.97           C  
ATOM   1039  N   HIS A 132       8.765  -0.738  20.856  1.00  0.97           N  
ATOM   1040  CA  HIS A 132       7.443  -0.147  21.029  1.00  0.97           C  
ATOM   1041  C   HIS A 132       6.678  -0.828  22.159  1.00  0.97           C  
ATOM   1042  CB  HIS A 132       6.643  -0.232  19.728  1.00  0.97           C  
ATOM   1043  O   HIS A 132       5.896  -0.184  22.862  1.00  0.97           O  
ATOM   1044  CG  HIS A 132       7.093   0.738  18.682  1.00  0.97           C  
ATOM   1045  CD2 HIS A 132       6.591   1.938  18.308  1.00  0.97           C  
ATOM   1046  ND1 HIS A 132       8.189   0.510  17.879  1.00  0.97           N  
ATOM   1047  CE1 HIS A 132       8.343   1.533  17.054  1.00  0.97           C  
ATOM   1048  NE2 HIS A 132       7.386   2.413  17.294  1.00  0.97           N  
ATOM   1049  N   ARG A 133       6.905  -2.078  22.332  1.00  0.97           N  
ATOM   1050  CA  ARG A 133       6.294  -2.785  23.452  1.00  0.97           C  
ATOM   1051  C   ARG A 133       6.746  -2.195  24.784  1.00  0.97           C  
ATOM   1052  CB  ARG A 133       6.634  -4.276  23.397  1.00  0.97           C  
ATOM   1053  O   ARG A 133       5.953  -2.083  25.721  1.00  0.97           O  
ATOM   1054  CG  ARG A 133       6.123  -5.068  24.590  1.00  0.97           C  
ATOM   1055  CD  ARG A 133       4.602  -5.069  24.657  1.00  0.97           C  
ATOM   1056  NE  ARG A 133       4.113  -5.832  25.802  1.00  0.97           N  
ATOM   1057  NH1 ARG A 133       1.909  -5.850  25.111  1.00  0.97           N  
ATOM   1058  NH2 ARG A 133       2.510  -6.880  27.069  1.00  0.97           N  
ATOM   1059  CZ  ARG A 133       2.845  -6.186  25.991  1.00  0.97           C  
ATOM   1060  N   LYS A 134       7.971  -1.751  24.879  1.00  0.97           N  
ATOM   1061  CA  LYS A 134       8.518  -1.148  26.091  1.00  0.97           C  
ATOM   1062  C   LYS A 134       7.871   0.205  26.372  1.00  0.97           C  
ATOM   1063  CB  LYS A 134      10.035  -0.989  25.973  1.00  0.97           C  
ATOM   1064  O   LYS A 134       7.696   0.587  27.531  1.00  0.97           O  
ATOM   1065  CG  LYS A 134      10.806  -2.293  26.114  1.00  0.97           C  
ATOM   1066  CD  LYS A 134      12.310  -2.063  26.044  1.00  0.97           C  
ATOM   1067  CE  LYS A 134      13.081  -3.376  26.099  1.00  0.97           C  
ATOM   1068  NZ  LYS A 134      14.548  -3.165  25.918  1.00  0.97           N  
ATOM   1069  N   LEU A 135       7.527   0.917  25.333  1.00  0.97           N  
ATOM   1070  CA  LEU A 135       6.935   2.242  25.481  1.00  0.97           C  
ATOM   1071  C   LEU A 135       5.501   2.143  25.989  1.00  0.97           C  
ATOM   1072  CB  LEU A 135       6.967   2.996  24.149  1.00  0.97           C  
ATOM   1073  O   LEU A 135       5.008   3.058  26.653  1.00  0.97           O  
ATOM   1074  CG  LEU A 135       8.347   3.415  23.641  1.00  0.97           C  
ATOM   1075  CD1 LEU A 135       8.235   4.028  22.249  1.00  0.97           C  
ATOM   1076  CD2 LEU A 135       9.000   4.394  24.611  1.00  0.97           C  
ATOM   1077  N   TRP A 136       4.914   1.056  25.706  1.00  0.96           N  
ATOM   1078  CA  TRP A 136       3.527   0.845  26.108  1.00  0.96           C  
ATOM   1079  C   TRP A 136       3.345  -0.536  26.730  1.00  0.96           C  
ATOM   1080  CB  TRP A 136       2.589   1.006  24.908  1.00  0.96           C  
ATOM   1081  O   TRP A 136       2.647  -1.387  26.174  1.00  0.96           O  
ATOM   1082  CG  TRP A 136       2.628   2.368  24.283  1.00  0.96           C  
ATOM   1083  CD1 TRP A 136       2.037   3.508  24.753  1.00  0.96           C  
ATOM   1084  CD2 TRP A 136       3.291   2.731  23.068  1.00  0.96           C  
ATOM   1085  CE2 TRP A 136       3.060   4.109  22.862  1.00  0.96           C  
ATOM   1086  CE3 TRP A 136       4.059   2.024  22.133  1.00  0.96           C  
ATOM   1087  NE1 TRP A 136       2.294   4.558  23.903  1.00  0.96           N  
ATOM   1088  CH2 TRP A 136       4.319   4.079  20.858  1.00  0.96           C  
ATOM   1089  CZ2 TRP A 136       3.571   4.794  21.757  1.00  0.96           C  
ATOM   1090  CZ3 TRP A 136       4.566   2.708  21.034  1.00  0.96           C  
ATOM   1091  N   PRO A 137       3.827  -0.812  27.943  1.00  0.96           N  
ATOM   1092  CA  PRO A 137       3.906  -2.133  28.571  1.00  0.96           C  
ATOM   1093  C   PRO A 137       2.540  -2.667  28.997  1.00  0.96           C  
ATOM   1094  CB  PRO A 137       4.802  -1.892  29.788  1.00  0.96           C  
ATOM   1095  O   PRO A 137       2.379  -3.873  29.196  1.00  0.96           O  
ATOM   1096  CG  PRO A 137       4.705  -0.423  30.049  1.00  0.96           C  
ATOM   1097  CD  PRO A 137       4.543   0.285  28.734  1.00  0.96           C  
ATOM   1098  N   ASP A 138       1.525  -1.794  29.023  1.00  0.95           N  
ATOM   1099  CA  ASP A 138       0.230  -2.211  29.553  1.00  0.95           C  
ATOM   1100  C   ASP A 138      -0.725  -2.600  28.426  1.00  0.95           C  
ATOM   1101  CB  ASP A 138      -0.385  -1.099  30.404  1.00  0.95           C  
ATOM   1102  O   ASP A 138      -1.905  -2.862  28.669  1.00  0.95           O  
ATOM   1103  CG  ASP A 138       0.430  -0.781  31.645  1.00  0.95           C  
ATOM   1104  OD1 ASP A 138       0.990  -1.713  32.262  1.00  0.95           O  
ATOM   1105  OD2 ASP A 138       0.511   0.411  32.011  1.00  0.95           O  
ATOM   1106  N   HIS A 139      -0.169  -2.653  27.195  1.00  0.95           N  
ATOM   1107  CA  HIS A 139      -1.039  -2.946  26.062  1.00  0.95           C  
ATOM   1108  C   HIS A 139      -0.511  -4.125  25.252  1.00  0.95           C  
ATOM   1109  CB  HIS A 139      -1.184  -1.715  25.165  1.00  0.95           C  
ATOM   1110  O   HIS A 139       0.700  -4.265  25.068  1.00  0.95           O  
ATOM   1111  CG  HIS A 139      -1.763  -0.527  25.865  1.00  0.95           C  
ATOM   1112  CD2 HIS A 139      -1.188   0.623  26.289  1.00  0.95           C  
ATOM   1113  ND1 HIS A 139      -3.095  -0.442  26.209  1.00  0.95           N  
ATOM   1114  CE1 HIS A 139      -3.314   0.713  26.814  1.00  0.95           C  
ATOM   1115  NE2 HIS A 139      -2.173   1.378  26.875  1.00  0.95           N  
ATOM   1116  N   THR A 140      -1.440  -4.929  24.871  1.00  0.96           N  
ATOM   1117  CA  THR A 140      -1.096  -5.887  23.826  1.00  0.96           C  
ATOM   1118  C   THR A 140      -0.913  -5.182  22.485  1.00  0.96           C  
ATOM   1119  CB  THR A 140      -2.173  -6.979  23.692  1.00  0.96           C  
ATOM   1120  O   THR A 140      -1.806  -4.467  22.027  1.00  0.96           O  
ATOM   1121  CG2 THR A 140      -1.822  -7.965  22.583  1.00  0.96           C  
ATOM   1122  OG1 THR A 140      -2.282  -7.690  24.932  1.00  0.96           O  
ATOM   1123  N   ILE A 141       0.268  -5.441  21.788  1.00  0.98           N  
ATOM   1124  CA  ILE A 141       0.562  -4.792  20.514  1.00  0.98           C  
ATOM   1125  C   ILE A 141       0.828  -5.850  19.446  1.00  0.98           C  
ATOM   1126  CB  ILE A 141       1.769  -3.834  20.633  1.00  0.98           C  
ATOM   1127  O   ILE A 141       1.882  -6.489  19.446  1.00  0.98           O  
ATOM   1128  CG1 ILE A 141       1.512  -2.785  21.721  1.00  0.98           C  
ATOM   1129  CG2 ILE A 141       2.063  -3.167  19.287  1.00  0.98           C  
ATOM   1130  CD1 ILE A 141       2.681  -1.838  21.955  1.00  0.98           C  
ATOM   1131  N   ASN A 142      -0.170  -6.020  18.545  1.00  0.99           N  
ATOM   1132  CA  ASN A 142      -0.000  -6.928  17.415  1.00  0.99           C  
ATOM   1133  C   ASN A 142       0.788  -6.275  16.284  1.00  0.99           C  
ATOM   1134  CB  ASN A 142      -1.360  -7.410  16.905  1.00  0.99           C  
ATOM   1135  O   ASN A 142       1.008  -5.062  16.294  1.00  0.99           O  
ATOM   1136  CG  ASN A 142      -2.151  -8.152  17.964  1.00  0.99           C  
ATOM   1137  ND2 ASN A 142      -3.422  -7.795  18.113  1.00  0.99           N  
ATOM   1138  OD1 ASN A 142      -1.625  -9.037  18.644  1.00  0.99           O  
ATOM   1139  N   LEU A 143       1.206  -7.097  15.287  1.00  0.99           N  
ATOM   1140  CA  LEU A 143       2.002  -6.586  14.177  1.00  0.99           C  
ATOM   1141  C   LEU A 143       1.223  -6.664  12.868  1.00  0.99           C  
ATOM   1142  CB  LEU A 143       3.312  -7.368  14.052  1.00  0.99           C  
ATOM   1143  O   LEU A 143       0.627  -7.698  12.556  1.00  0.99           O  
ATOM   1144  CG  LEU A 143       4.413  -7.010  15.052  1.00  0.99           C  
ATOM   1145  CD1 LEU A 143       5.658  -7.852  14.793  1.00  0.99           C  
ATOM   1146  CD2 LEU A 143       4.742  -5.523  14.975  1.00  0.99           C  
ATOM   1147  N   ALA A 144       1.148  -5.599  12.186  1.00  0.99           N  
ATOM   1148  CA  ALA A 144       0.721  -5.546  10.790  1.00  0.99           C  
ATOM   1149  C   ALA A 144       1.859  -5.081   9.886  1.00  0.99           C  
ATOM   1150  CB  ALA A 144      -0.487  -4.625  10.637  1.00  0.99           C  
ATOM   1151  O   ALA A 144       2.395  -3.985  10.067  1.00  0.99           O  
ATOM   1152  N   LEU A 145       2.161  -5.934   8.894  1.00  0.99           N  
ATOM   1153  CA  LEU A 145       3.347  -5.667   8.087  1.00  0.99           C  
ATOM   1154  C   LEU A 145       2.976  -5.486   6.619  1.00  0.99           C  
ATOM   1155  CB  LEU A 145       4.361  -6.805   8.233  1.00  0.99           C  
ATOM   1156  O   LEU A 145       2.265  -6.315   6.047  1.00  0.99           O  
ATOM   1157  CG  LEU A 145       4.812  -7.133   9.657  1.00  0.99           C  
ATOM   1158  CD1 LEU A 145       5.494  -8.497   9.695  1.00  0.99           C  
ATOM   1159  CD2 LEU A 145       5.744  -6.048  10.187  1.00  0.99           C  
ATOM   1160  N   ALA A 146       3.392  -4.366   6.098  1.00  0.99           N  
ATOM   1161  CA  ALA A 146       3.455  -4.198   4.649  1.00  0.99           C  
ATOM   1162  C   ALA A 146       4.854  -4.505   4.121  1.00  0.99           C  
ATOM   1163  CB  ALA A 146       3.042  -2.781   4.258  1.00  0.99           C  
ATOM   1164  O   ALA A 146       5.821  -3.828   4.478  1.00  0.99           O  
ATOM   1165  N   ILE A 147       4.903  -5.527   3.256  1.00  0.97           N  
ATOM   1166  CA  ILE A 147       6.200  -5.967   2.752  1.00  0.97           C  
ATOM   1167  C   ILE A 147       6.294  -5.685   1.255  1.00  0.97           C  
ATOM   1168  CB  ILE A 147       6.434  -7.469   3.031  1.00  0.97           C  
ATOM   1169  O   ILE A 147       5.366  -5.987   0.500  1.00  0.97           O  
ATOM   1170  CG1 ILE A 147       6.504  -7.727   4.540  1.00  0.97           C  
ATOM   1171  CG2 ILE A 147       7.708  -7.955   2.332  1.00  0.97           C  
ATOM   1172  CD1 ILE A 147       6.727  -9.188   4.908  1.00  0.97           C  
ATOM   1173  N   HIS A 148       7.393  -5.058   0.965  1.00  0.93           N  
ATOM   1174  CA  HIS A 148       7.651  -4.850  -0.455  1.00  0.93           C  
ATOM   1175  C   HIS A 148       7.806  -6.179  -1.188  1.00  0.93           C  
ATOM   1176  CB  HIS A 148       8.902  -3.993  -0.653  1.00  0.93           C  
ATOM   1177  O   HIS A 148       8.537  -7.061  -0.733  1.00  0.93           O  
ATOM   1178  CG  HIS A 148       9.142  -3.599  -2.075  1.00  0.93           C  
ATOM   1179  CD2 HIS A 148       8.594  -2.618  -2.831  1.00  0.93           C  
ATOM   1180  ND1 HIS A 148      10.043  -4.254  -2.887  1.00  0.93           N  
ATOM   1181  CE1 HIS A 148      10.039  -3.690  -4.083  1.00  0.93           C  
ATOM   1182  NE2 HIS A 148       9.168  -2.695  -4.076  1.00  0.93           N  
ATOM   1183  N   GLY A 149       7.131  -6.346  -2.337  1.00  0.92           N  
ATOM   1184  CA  GLY A 149       7.174  -7.564  -3.131  1.00  0.92           C  
ATOM   1185  C   GLY A 149       5.861  -8.324  -3.129  1.00  0.92           C  
ATOM   1186  O   GLY A 149       4.800  -7.740  -2.897  1.00  0.92           O  
ATOM   1187  N   GLN A 150       5.974  -9.641  -3.469  1.00  0.94           N  
ATOM   1188  CA  GLN A 150       4.803 -10.510  -3.519  1.00  0.94           C  
ATOM   1189  C   GLN A 150       4.598 -11.233  -2.191  1.00  0.94           C  
ATOM   1190  CB  GLN A 150       4.934 -11.525  -4.655  1.00  0.94           C  
ATOM   1191  O   GLN A 150       5.526 -11.851  -1.665  1.00  0.94           O  
ATOM   1192  CG  GLN A 150       4.857 -10.907  -6.044  1.00  0.94           C  
ATOM   1193  CD  GLN A 150       4.893 -11.944  -7.151  1.00  0.94           C  
ATOM   1194  NE2 GLN A 150       4.350 -11.592  -8.311  1.00  0.94           N  
ATOM   1195  OE1 GLN A 150       5.406 -13.052  -6.965  1.00  0.94           O  
ATOM   1196  N   VAL A 151       3.361 -11.122  -1.729  1.00  0.97           N  
ATOM   1197  CA  VAL A 151       3.040 -11.682  -0.420  1.00  0.97           C  
ATOM   1198  C   VAL A 151       1.817 -12.589  -0.533  1.00  0.97           C  
ATOM   1199  CB  VAL A 151       2.787 -10.573   0.625  1.00  0.97           C  
ATOM   1200  O   VAL A 151       0.874 -12.282  -1.265  1.00  0.97           O  
ATOM   1201  CG1 VAL A 151       2.300 -11.174   1.943  1.00  0.97           C  
ATOM   1202  CG2 VAL A 151       4.054  -9.749   0.846  1.00  0.97           C  
ATOM   1203  N   ASP A 152       1.909 -13.749   0.040  1.00  0.97           N  
ATOM   1204  CA  ASP A 152       0.714 -14.537   0.324  1.00  0.97           C  
ATOM   1205  C   ASP A 152       0.099 -14.140   1.664  1.00  0.97           C  
ATOM   1206  CB  ASP A 152       1.043 -16.032   0.318  1.00  0.97           C  
ATOM   1207  O   ASP A 152       0.616 -14.504   2.722  1.00  0.97           O  
ATOM   1208  CG  ASP A 152      -0.187 -16.910   0.465  1.00  0.97           C  
ATOM   1209  OD1 ASP A 152      -1.174 -16.477   1.096  1.00  0.97           O  
ATOM   1210  OD2 ASP A 152      -0.167 -18.047  -0.054  1.00  0.97           O  
ATOM   1211  N   PRO A 153      -1.021 -13.395   1.633  1.00  0.97           N  
ATOM   1212  CA  PRO A 153      -1.554 -12.810   2.865  1.00  0.97           C  
ATOM   1213  C   PRO A 153      -2.215 -13.846   3.772  1.00  0.97           C  
ATOM   1214  CB  PRO A 153      -2.580 -11.794   2.358  1.00  0.97           C  
ATOM   1215  O   PRO A 153      -2.414 -13.592   4.963  1.00  0.97           O  
ATOM   1216  CG  PRO A 153      -2.988 -12.302   1.013  1.00  0.97           C  
ATOM   1217  CD  PRO A 153      -1.787 -12.912   0.349  1.00  0.97           C  
ATOM   1218  N   VAL A 154      -2.500 -15.001   3.212  1.00  0.95           N  
ATOM   1219  CA  VAL A 154      -3.129 -16.055   4.001  1.00  0.95           C  
ATOM   1220  C   VAL A 154      -2.081 -16.744   4.872  1.00  0.95           C  
ATOM   1221  CB  VAL A 154      -3.839 -17.091   3.101  1.00  0.95           C  
ATOM   1222  O   VAL A 154      -2.248 -16.848   6.090  1.00  0.95           O  
ATOM   1223  CG1 VAL A 154      -4.368 -18.257   3.934  1.00  0.95           C  
ATOM   1224  CG2 VAL A 154      -4.972 -16.431   2.319  1.00  0.95           C  
ATOM   1225  N   THR A 155      -0.954 -17.152   4.250  1.00  0.97           N  
ATOM   1226  CA  THR A 155       0.089 -17.851   4.991  1.00  0.97           C  
ATOM   1227  C   THR A 155       1.055 -16.858   5.632  1.00  0.97           C  
ATOM   1228  CB  THR A 155       0.870 -18.817   4.081  1.00  0.97           C  
ATOM   1229  O   THR A 155       1.791 -17.209   6.557  1.00  0.97           O  
ATOM   1230  CG2 THR A 155      -0.058 -19.850   3.451  1.00  0.97           C  
ATOM   1231  OG1 THR A 155       1.512 -18.070   3.040  1.00  0.97           O  
ATOM   1232  N   GLY A 156       1.055 -15.564   5.091  1.00  0.98           N  
ATOM   1233  CA  GLY A 156       1.957 -14.540   5.592  1.00  0.98           C  
ATOM   1234  C   GLY A 156       3.380 -14.702   5.093  1.00  0.98           C  
ATOM   1235  O   GLY A 156       4.321 -14.194   5.707  1.00  0.98           O  
ATOM   1236  N   VAL A 157       3.542 -15.407   3.963  1.00  0.98           N  
ATOM   1237  CA  VAL A 157       4.846 -15.633   3.348  1.00  0.98           C  
ATOM   1238  C   VAL A 157       5.180 -14.480   2.405  1.00  0.98           C  
ATOM   1239  CB  VAL A 157       4.889 -16.976   2.585  1.00  0.98           C  
ATOM   1240  O   VAL A 157       4.337 -14.056   1.610  1.00  0.98           O  
ATOM   1241  CG1 VAL A 157       6.190 -17.107   1.796  1.00  0.98           C  
ATOM   1242  CG2 VAL A 157       4.729 -18.145   3.555  1.00  0.98           C  
ATOM   1243  N   SER A 158       6.405 -13.913   2.628  1.00  0.98           N  
ATOM   1244  CA  SER A 158       6.997 -13.072   1.592  1.00  0.98           C  
ATOM   1245  C   SER A 158       7.622 -13.916   0.486  1.00  0.98           C  
ATOM   1246  CB  SER A 158       8.052 -12.143   2.194  1.00  0.98           C  
ATOM   1247  O   SER A 158       8.693 -14.499   0.673  1.00  0.98           O  
ATOM   1248  OG  SER A 158       8.683 -11.377   1.182  1.00  0.98           O  
ATOM   1249  N   GLN A 159       6.917 -13.978  -0.645  1.00  0.96           N  
ATOM   1250  CA  GLN A 159       7.333 -14.877  -1.716  1.00  0.96           C  
ATOM   1251  C   GLN A 159       8.577 -14.350  -2.425  1.00  0.96           C  
ATOM   1252  CB  GLN A 159       6.199 -15.074  -2.723  1.00  0.96           C  
ATOM   1253  O   GLN A 159       9.534 -15.095  -2.648  1.00  0.96           O  
ATOM   1254  CG  GLN A 159       4.984 -15.789  -2.149  1.00  0.96           C  
ATOM   1255  CD  GLN A 159       3.860 -15.941  -3.157  1.00  0.96           C  
ATOM   1256  NE2 GLN A 159       2.955 -16.878  -2.900  1.00  0.96           N  
ATOM   1257  OE1 GLN A 159       3.807 -15.221  -4.159  1.00  0.96           O  
ATOM   1258  N   THR A 160       8.505 -13.150  -2.823  1.00  0.92           N  
ATOM   1259  CA  THR A 160       9.629 -12.473  -3.460  1.00  0.92           C  
ATOM   1260  C   THR A 160       9.722 -11.023  -2.993  1.00  0.92           C  
ATOM   1261  CB  THR A 160       9.510 -12.514  -4.994  1.00  0.92           C  
ATOM   1262  O   THR A 160       8.701 -10.355  -2.818  1.00  0.92           O  
ATOM   1263  CG2 THR A 160       9.489 -13.951  -5.506  1.00  0.92           C  
ATOM   1264  OG1 THR A 160       8.298 -11.860  -5.391  1.00  0.92           O  
ATOM   1265  N   MET A 161      10.965 -10.562  -2.785  1.00  0.93           N  
ATOM   1266  CA  MET A 161      11.296  -9.179  -2.450  1.00  0.93           C  
ATOM   1267  C   MET A 161      12.386  -8.642  -3.372  1.00  0.93           C  
ATOM   1268  CB  MET A 161      11.744  -9.071  -0.992  1.00  0.93           C  
ATOM   1269  O   MET A 161      13.573  -8.883  -3.143  1.00  0.93           O  
ATOM   1270  CG  MET A 161      11.866  -7.641  -0.492  1.00  0.93           C  
ATOM   1271  SD  MET A 161      12.492  -7.548   1.230  1.00  0.93           S  
ATOM   1272  CE  MET A 161      11.103  -8.307   2.117  1.00  0.93           C  
ATOM   1273  N   PRO A 162      12.012  -7.978  -4.389  1.00  0.88           N  
ATOM   1274  CA  PRO A 162      12.929  -7.594  -5.465  1.00  0.88           C  
ATOM   1275  C   PRO A 162      14.144  -6.821  -4.957  1.00  0.88           C  
ATOM   1276  CB  PRO A 162      12.063  -6.716  -6.371  1.00  0.88           C  
ATOM   1277  O   PRO A 162      15.248  -6.983  -5.483  1.00  0.88           O  
ATOM   1278  CG  PRO A 162      10.671  -7.228  -6.182  1.00  0.88           C  
ATOM   1279  CD  PRO A 162      10.512  -7.659  -4.752  1.00  0.88           C  
ATOM   1280  N   GLN A 163      13.971  -6.129  -3.905  1.00  0.89           N  
ATOM   1281  CA  GLN A 163      15.067  -5.291  -3.430  1.00  0.89           C  
ATOM   1282  C   GLN A 163      15.952  -6.049  -2.445  1.00  0.89           C  
ATOM   1283  CB  GLN A 163      14.526  -4.017  -2.778  1.00  0.89           C  
ATOM   1284  O   GLN A 163      16.970  -5.526  -1.988  1.00  0.89           O  
ATOM   1285  CG  GLN A 163      13.829  -3.076  -3.752  1.00  0.89           C  
ATOM   1286  CD  GLN A 163      13.363  -1.791  -3.094  1.00  0.89           C  
ATOM   1287  NE2 GLN A 163      12.982  -0.812  -3.907  1.00  0.89           N  
ATOM   1288  OE1 GLN A 163      13.344  -1.679  -1.864  1.00  0.89           O  
ATOM   1289  N   ALA A 164      15.535  -7.252  -2.184  1.00  0.94           N  
ATOM   1290  CA  ALA A 164      16.304  -8.046  -1.229  1.00  0.94           C  
ATOM   1291  C   ALA A 164      17.450  -8.777  -1.922  1.00  0.94           C  
ATOM   1292  CB  ALA A 164      15.396  -9.044  -0.514  1.00  0.94           C  
ATOM   1293  O   ALA A 164      17.339  -9.152  -3.092  1.00  0.94           O  
ATOM   1294  N   PRO A 165      18.623  -8.925  -1.306  1.00  0.94           N  
ATOM   1295  CA  PRO A 165      19.753  -9.678  -1.854  1.00  0.94           C  
ATOM   1296  C   PRO A 165      19.507 -11.185  -1.868  1.00  0.94           C  
ATOM   1297  CB  PRO A 165      20.905  -9.322  -0.910  1.00  0.94           C  
ATOM   1298  O   PRO A 165      20.376 -11.952  -2.289  1.00  0.94           O  
ATOM   1299  CG  PRO A 165      20.245  -8.999   0.392  1.00  0.94           C  
ATOM   1300  CD  PRO A 165      18.891  -8.414   0.109  1.00  0.94           C  
ATOM   1301  N   TRP A 166      18.378 -11.585  -1.394  1.00  0.95           N  
ATOM   1302  CA  TRP A 166      18.037 -13.003  -1.405  1.00  0.95           C  
ATOM   1303  C   TRP A 166      16.848 -13.271  -2.323  1.00  0.95           C  
ATOM   1304  CB  TRP A 166      17.724 -13.492   0.012  1.00  0.95           C  
ATOM   1305  O   TRP A 166      16.114 -12.347  -2.683  1.00  0.95           O  
ATOM   1306  CG  TRP A 166      16.590 -12.766   0.670  1.00  0.95           C  
ATOM   1307  CD1 TRP A 166      15.260 -13.072   0.593  1.00  0.95           C  
ATOM   1308  CD2 TRP A 166      16.687 -11.606   1.503  1.00  0.95           C  
ATOM   1309  CE2 TRP A 166      15.375 -11.264   1.898  1.00  0.95           C  
ATOM   1310  CE3 TRP A 166      17.758 -10.824   1.956  1.00  0.95           C  
ATOM   1311  NE1 TRP A 166      14.524 -12.172   1.329  1.00  0.95           N  
ATOM   1312  CH2 TRP A 166      16.170  -9.421   3.153  1.00  0.95           C  
ATOM   1313  CZ2 TRP A 166      15.105 -10.170   2.724  1.00  0.95           C  
ATOM   1314  CZ3 TRP A 166      17.487  -9.736   2.778  1.00  0.95           C  
ATOM   1315  N   THR A 167      16.627 -14.587  -2.689  1.00  0.92           N  
ATOM   1316  CA  THR A 167      15.540 -14.927  -3.600  1.00  0.92           C  
ATOM   1317  C   THR A 167      14.584 -15.926  -2.954  1.00  0.92           C  
ATOM   1318  CB  THR A 167      16.079 -15.508  -4.920  1.00  0.92           C  
ATOM   1319  O   THR A 167      13.512 -16.207  -3.494  1.00  0.92           O  
ATOM   1320  CG2 THR A 167      16.893 -14.471  -5.686  1.00  0.92           C  
ATOM   1321  OG1 THR A 167      16.914 -16.637  -4.633  1.00  0.92           O  
ATOM   1322  N   THR A 168      14.967 -16.352  -1.755  1.00  0.95           N  
ATOM   1323  CA  THR A 168      14.156 -17.373  -1.101  1.00  0.95           C  
ATOM   1324  C   THR A 168      12.947 -16.745  -0.413  1.00  0.95           C  
ATOM   1325  CB  THR A 168      14.982 -18.166  -0.071  1.00  0.95           C  
ATOM   1326  O   THR A 168      13.050 -15.664   0.169  1.00  0.95           O  
ATOM   1327  CG2 THR A 168      16.083 -18.972  -0.752  1.00  0.95           C  
ATOM   1328  OG1 THR A 168      15.578 -17.254   0.859  1.00  0.95           O  
ATOM   1329  N   PRO A 169      11.775 -17.527  -0.500  1.00  0.97           N  
ATOM   1330  CA  PRO A 169      10.614 -17.067   0.265  1.00  0.97           C  
ATOM   1331  C   PRO A 169      10.850 -17.099   1.774  1.00  0.97           C  
ATOM   1332  CB  PRO A 169       9.514 -18.053  -0.136  1.00  0.97           C  
ATOM   1333  O   PRO A 169      11.596 -17.949   2.267  1.00  0.97           O  
ATOM   1334  CG  PRO A 169       9.953 -18.599  -1.456  1.00  0.97           C  
ATOM   1335  CD  PRO A 169      11.455 -18.636  -1.481  1.00  0.97           C  
ATOM   1336  N   VAL A 170      10.267 -16.144   2.442  1.00  0.98           N  
ATOM   1337  CA  VAL A 170      10.429 -16.037   3.888  1.00  0.98           C  
ATOM   1338  C   VAL A 170       9.070 -16.167   4.571  1.00  0.98           C  
ATOM   1339  CB  VAL A 170      11.101 -14.704   4.287  1.00  0.98           C  
ATOM   1340  O   VAL A 170       8.142 -15.413   4.270  1.00  0.98           O  
ATOM   1341  CG1 VAL A 170      11.390 -14.672   5.786  1.00  0.98           C  
ATOM   1342  CG2 VAL A 170      12.385 -14.494   3.487  1.00  0.98           C  
ATOM   1343  N   GLU A 171       8.935 -17.123   5.471  1.00  0.98           N  
ATOM   1344  CA  GLU A 171       7.710 -17.341   6.234  1.00  0.98           C  
ATOM   1345  C   GLU A 171       7.580 -16.330   7.370  1.00  0.98           C  
ATOM   1346  CB  GLU A 171       7.670 -18.766   6.790  1.00  0.98           C  
ATOM   1347  O   GLU A 171       7.653 -16.697   8.544  1.00  0.98           O  
ATOM   1348  CG  GLU A 171       7.675 -19.846   5.718  1.00  0.98           C  
ATOM   1349  CD  GLU A 171       7.655 -21.256   6.286  1.00  0.98           C  
ATOM   1350  OE1 GLU A 171       7.118 -22.171   5.621  1.00  0.98           O  
ATOM   1351  OE2 GLU A 171       8.181 -21.447   7.405  1.00  0.98           O  
ATOM   1352  N   VAL A 172       7.373 -15.085   7.063  1.00  0.99           N  
ATOM   1353  CA  VAL A 172       7.437 -13.924   7.944  1.00  0.99           C  
ATOM   1354  C   VAL A 172       6.451 -14.096   9.098  1.00  0.99           C  
ATOM   1355  CB  VAL A 172       7.140 -12.614   7.180  1.00  0.99           C  
ATOM   1356  O   VAL A 172       6.822 -13.962  10.266  1.00  0.99           O  
ATOM   1357  CG1 VAL A 172       7.038 -11.436   8.148  1.00  0.99           C  
ATOM   1358  CG2 VAL A 172       8.218 -12.355   6.129  1.00  0.99           C  
ATOM   1359  N   LYS A 173       5.213 -14.367   8.769  1.00  0.99           N  
ATOM   1360  CA  LYS A 173       4.158 -14.471   9.773  1.00  0.99           C  
ATOM   1361  C   LYS A 173       4.470 -15.568  10.786  1.00  0.99           C  
ATOM   1362  CB  LYS A 173       2.808 -14.740   9.107  1.00  0.99           C  
ATOM   1363  O   LYS A 173       4.456 -15.327  11.995  1.00  0.99           O  
ATOM   1364  CG  LYS A 173       1.668 -14.969  10.089  1.00  0.99           C  
ATOM   1365  CD  LYS A 173       0.343 -15.179   9.369  1.00  0.99           C  
ATOM   1366  CE  LYS A 173      -0.782 -15.495  10.345  1.00  0.99           C  
ATOM   1367  NZ  LYS A 173      -2.105 -15.582   9.657  1.00  0.99           N  
ATOM   1368  N   TYR A 174       4.742 -16.736  10.346  1.00  0.98           N  
ATOM   1369  CA  TYR A 174       5.001 -17.875  11.220  1.00  0.98           C  
ATOM   1370  C   TYR A 174       6.193 -17.605  12.129  1.00  0.98           C  
ATOM   1371  CB  TYR A 174       5.250 -19.141  10.394  1.00  0.98           C  
ATOM   1372  O   TYR A 174       6.108 -17.790  13.346  1.00  0.98           O  
ATOM   1373  CG  TYR A 174       5.703 -20.323  11.217  1.00  0.98           C  
ATOM   1374  CD1 TYR A 174       7.054 -20.649  11.317  1.00  0.98           C  
ATOM   1375  CD2 TYR A 174       4.783 -21.115  11.893  1.00  0.98           C  
ATOM   1376  CE1 TYR A 174       7.476 -21.738  12.073  1.00  0.98           C  
ATOM   1377  CE2 TYR A 174       5.194 -22.207  12.652  1.00  0.98           C  
ATOM   1378  OH  TYR A 174       6.953 -23.589  13.484  1.00  0.98           O  
ATOM   1379  CZ  TYR A 174       6.540 -22.510  12.735  1.00  0.98           C  
ATOM   1380  N   LEU A 175       7.298 -17.174  11.517  1.00  0.99           N  
ATOM   1381  CA  LEU A 175       8.538 -16.978  12.260  1.00  0.99           C  
ATOM   1382  C   LEU A 175       8.374 -15.886  13.312  1.00  0.99           C  
ATOM   1383  CB  LEU A 175       9.682 -16.619  11.308  1.00  0.99           C  
ATOM   1384  O   LEU A 175       8.855 -16.027  14.439  1.00  0.99           O  
ATOM   1385  CG  LEU A 175      10.155 -17.729  10.368  1.00  0.99           C  
ATOM   1386  CD1 LEU A 175      11.107 -17.164   9.318  1.00  0.99           C  
ATOM   1387  CD2 LEU A 175      10.824 -18.850  11.156  1.00  0.99           C  
ATOM   1388  N   LEU A 176       7.687 -14.809  13.043  1.00  0.99           N  
ATOM   1389  CA  LEU A 176       7.507 -13.707  13.983  1.00  0.99           C  
ATOM   1390  C   LEU A 176       6.502 -14.076  15.068  1.00  0.99           C  
ATOM   1391  CB  LEU A 176       7.043 -12.447  13.248  1.00  0.99           C  
ATOM   1392  O   LEU A 176       6.680 -13.715  16.234  1.00  0.99           O  
ATOM   1393  CG  LEU A 176       8.091 -11.739  12.387  1.00  0.99           C  
ATOM   1394  CD1 LEU A 176       7.444 -10.618  11.580  1.00  0.99           C  
ATOM   1395  CD2 LEU A 176       9.220 -11.196  13.257  1.00  0.99           C  
ATOM   1396  N   GLU A 177       5.452 -14.799  14.717  1.00  0.99           N  
ATOM   1397  CA  GLU A 177       4.499 -15.249  15.727  1.00  0.99           C  
ATOM   1398  C   GLU A 177       5.161 -16.190  16.730  1.00  0.99           C  
ATOM   1399  CB  GLU A 177       3.302 -15.940  15.068  1.00  0.99           C  
ATOM   1400  O   GLU A 177       4.910 -16.098  17.934  1.00  0.99           O  
ATOM   1401  CG  GLU A 177       2.318 -14.979  14.418  1.00  0.99           C  
ATOM   1402  CD  GLU A 177       1.118 -15.676  13.798  1.00  0.99           C  
ATOM   1403  OE1 GLU A 177       0.057 -15.031  13.637  1.00  0.99           O  
ATOM   1404  OE2 GLU A 177       1.239 -16.878  13.472  1.00  0.99           O  
ATOM   1405  N   GLU A 178       5.906 -17.045  16.205  1.00  0.98           N  
ATOM   1406  CA  GLU A 178       6.619 -17.985  17.065  1.00  0.98           C  
ATOM   1407  C   GLU A 178       7.555 -17.256  18.024  1.00  0.98           C  
ATOM   1408  CB  GLU A 178       7.407 -18.992  16.223  1.00  0.98           C  
ATOM   1409  O   GLU A 178       7.603 -17.572  19.214  1.00  0.98           O  
ATOM   1410  CG  GLU A 178       8.102 -20.069  17.044  1.00  0.98           C  
ATOM   1411  CD  GLU A 178       8.912 -21.039  16.198  1.00  0.98           C  
ATOM   1412  OE1 GLU A 178       9.288 -22.119  16.706  1.00  0.98           O  
ATOM   1413  OE2 GLU A 178       9.173 -20.715  15.018  1.00  0.98           O  
ATOM   1414  N   LYS A 179       8.167 -16.289  17.550  1.00  0.98           N  
ATOM   1415  CA  LYS A 179       9.202 -15.608  18.322  1.00  0.98           C  
ATOM   1416  C   LYS A 179       8.593 -14.588  19.279  1.00  0.98           C  
ATOM   1417  CB  LYS A 179      10.201 -14.920  17.390  1.00  0.98           C  
ATOM   1418  O   LYS A 179       9.062 -14.431  20.408  1.00  0.98           O  
ATOM   1419  CG  LYS A 179      11.527 -14.573  18.051  1.00  0.98           C  
ATOM   1420  CD  LYS A 179      12.597 -14.246  17.018  1.00  0.98           C  
ATOM   1421  CE  LYS A 179      13.934 -13.934  17.676  1.00  0.98           C  
ATOM   1422  NZ  LYS A 179      14.997 -13.648  16.666  1.00  0.98           N  
ATOM   1423  N   LEU A 180       7.506 -13.902  18.878  1.00  0.98           N  
ATOM   1424  CA  LEU A 180       7.010 -12.755  19.632  1.00  0.98           C  
ATOM   1425  C   LEU A 180       5.764 -13.126  20.430  1.00  0.98           C  
ATOM   1426  CB  LEU A 180       6.698 -11.589  18.690  1.00  0.98           C  
ATOM   1427  O   LEU A 180       5.387 -12.418  21.366  1.00  0.98           O  
ATOM   1428  CG  LEU A 180       7.879 -11.016  17.906  1.00  0.98           C  
ATOM   1429  CD1 LEU A 180       7.400  -9.942  16.935  1.00  0.98           C  
ATOM   1430  CD2 LEU A 180       8.930 -10.454  18.857  1.00  0.98           C  
ATOM   1431  N   GLY A 181       5.086 -14.231  20.131  1.00  0.98           N  
ATOM   1432  CA  GLY A 181       3.881 -14.663  20.821  1.00  0.98           C  
ATOM   1433  C   GLY A 181       2.702 -13.735  20.599  1.00  0.98           C  
ATOM   1434  O   GLY A 181       1.890 -13.528  21.503  1.00  0.98           O  
ATOM   1435  N   ILE A 182       2.670 -13.035  19.469  1.00  0.98           N  
ATOM   1436  CA  ILE A 182       1.586 -12.122  19.123  1.00  0.98           C  
ATOM   1437  C   ILE A 182       1.053 -12.456  17.732  1.00  0.98           C  
ATOM   1438  CB  ILE A 182       2.049 -10.648  19.180  1.00  0.98           C  
ATOM   1439  O   ILE A 182       1.659 -13.242  17.001  1.00  0.98           O  
ATOM   1440  CG1 ILE A 182       3.218 -10.419  18.214  1.00  0.98           C  
ATOM   1441  CG2 ILE A 182       2.435 -10.258  20.609  1.00  0.98           C  
ATOM   1442  CD1 ILE A 182       3.546  -8.951  17.978  1.00  0.98           C  
ATOM   1443  N   ARG A 183      -0.092 -11.793  17.439  1.00  0.98           N  
ATOM   1444  CA  ARG A 183      -0.658 -11.952  16.104  1.00  0.98           C  
ATOM   1445  C   ARG A 183       0.086 -11.092  15.088  1.00  0.98           C  
ATOM   1446  CB  ARG A 183      -2.146 -11.593  16.104  1.00  0.98           C  
ATOM   1447  O   ARG A 183       0.449  -9.951  15.380  1.00  0.98           O  
ATOM   1448  CG  ARG A 183      -3.002 -12.514  16.958  1.00  0.98           C  
ATOM   1449  CD  ARG A 183      -4.445 -12.035  17.032  1.00  0.98           C  
ATOM   1450  NE  ARG A 183      -5.110 -12.127  15.735  1.00  0.98           N  
ATOM   1451  NH1 ARG A 183      -6.943 -10.864  16.354  1.00  0.98           N  
ATOM   1452  NH2 ARG A 183      -6.796 -11.716  14.231  1.00  0.98           N  
ATOM   1453  CZ  ARG A 183      -6.282 -11.569  15.443  1.00  0.98           C  
ATOM   1454  N   VAL A 184       0.259 -11.671  13.905  1.00  0.99           N  
ATOM   1455  CA  VAL A 184       0.957 -10.975  12.829  1.00  0.99           C  
ATOM   1456  C   VAL A 184       0.162 -11.099  11.532  1.00  0.99           C  
ATOM   1457  CB  VAL A 184       2.388 -11.524  12.632  1.00  0.99           C  
ATOM   1458  O   VAL A 184      -0.268 -12.195  11.162  1.00  0.99           O  
ATOM   1459  CG1 VAL A 184       3.083 -10.816  11.471  1.00  0.99           C  
ATOM   1460  CG2 VAL A 184       3.199 -11.371  13.918  1.00  0.99           C  
ATOM   1461  N   MET A 185      -0.154  -9.999  10.929  1.00  0.99           N  
ATOM   1462  CA  MET A 185      -0.734  -9.984   9.588  1.00  0.99           C  
ATOM   1463  C   MET A 185       0.204  -9.302   8.598  1.00  0.99           C  
ATOM   1464  CB  MET A 185      -2.090  -9.278   9.596  1.00  0.99           C  
ATOM   1465  O   MET A 185       0.845  -8.304   8.931  1.00  0.99           O  
ATOM   1466  CG  MET A 185      -3.159 -10.011  10.390  1.00  0.99           C  
ATOM   1467  SD  MET A 185      -4.817  -9.245  10.213  1.00  0.99           S  
ATOM   1468  CE  MET A 185      -5.302  -9.904   8.593  1.00  0.99           C  
ATOM   1469  N   VAL A 186       0.252  -9.885   7.454  1.00  0.99           N  
ATOM   1470  CA  VAL A 186       1.207  -9.416   6.456  1.00  0.99           C  
ATOM   1471  C   VAL A 186       0.503  -9.232   5.114  1.00  0.99           C  
ATOM   1472  CB  VAL A 186       2.395 -10.392   6.306  1.00  0.99           C  
ATOM   1473  O   VAL A 186      -0.328 -10.055   4.723  1.00  0.99           O  
ATOM   1474  CG1 VAL A 186       3.453  -9.814   5.367  1.00  0.99           C  
ATOM   1475  CG2 VAL A 186       3.003 -10.707   7.671  1.00  0.99           C  
ATOM   1476  N   ASP A 187       0.884  -8.157   4.461  1.00  0.98           N  
ATOM   1477  CA  ASP A 187       0.452  -7.960   3.081  1.00  0.98           C  
ATOM   1478  C   ASP A 187       1.442  -7.085   2.316  1.00  0.98           C  
ATOM   1479  CB  ASP A 187      -0.944  -7.335   3.040  1.00  0.98           C  
ATOM   1480  O   ASP A 187       2.484  -6.703   2.852  1.00  0.98           O  
ATOM   1481  CG  ASP A 187      -1.763  -7.790   1.845  1.00  0.98           C  
ATOM   1482  OD1 ASP A 187      -1.193  -7.961   0.745  1.00  0.98           O  
ATOM   1483  OD2 ASP A 187      -2.988  -7.978   2.003  1.00  0.98           O  
ATOM   1484  N   ASN A 188       1.063  -6.869   0.982  1.00  0.97           N  
ATOM   1485  CA  ASN A 188       1.873  -6.083   0.057  1.00  0.97           C  
ATOM   1486  C   ASN A 188       1.791  -4.592   0.369  1.00  0.97           C  
ATOM   1487  CB  ASN A 188       1.446  -6.348  -1.388  1.00  0.97           C  
ATOM   1488  O   ASN A 188       0.758  -4.105   0.830  1.00  0.97           O  
ATOM   1489  CG  ASN A 188       2.116  -5.412  -2.375  1.00  0.97           C  
ATOM   1490  ND2 ASN A 188       3.286  -5.804  -2.864  1.00  0.97           N  
ATOM   1491  OD1 ASN A 188       1.585  -4.345  -2.696  1.00  0.97           O  
ATOM   1492  N   ASP A 189       2.821  -3.854   0.088  1.00  0.97           N  
ATOM   1493  CA  ASP A 189       2.899  -2.437   0.428  1.00  0.97           C  
ATOM   1494  C   ASP A 189       1.862  -1.628  -0.347  1.00  0.97           C  
ATOM   1495  CB  ASP A 189       4.303  -1.895   0.150  1.00  0.97           C  
ATOM   1496  O   ASP A 189       1.348  -0.626   0.154  1.00  0.97           O  
ATOM   1497  CG  ASP A 189       4.785  -2.193  -1.259  1.00  0.97           C  
ATOM   1498  OD1 ASP A 189       4.137  -2.991  -1.970  1.00  0.97           O  
ATOM   1499  OD2 ASP A 189       5.825  -1.627  -1.661  1.00  0.97           O  
ATOM   1500  N   CYS A 190       1.499  -2.044  -1.539  1.00  0.98           N  
ATOM   1501  CA  CYS A 190       0.459  -1.328  -2.270  1.00  0.98           C  
ATOM   1502  C   CYS A 190      -0.909  -1.562  -1.641  1.00  0.98           C  
ATOM   1503  CB  CYS A 190       0.437  -1.763  -3.735  1.00  0.98           C  
ATOM   1504  O   CYS A 190      -1.777  -0.687  -1.689  1.00  0.98           O  
ATOM   1505  SG  CYS A 190       1.869  -1.202  -4.682  1.00  0.98           S  
ATOM   1506  N   VAL A 191      -1.104  -2.728  -1.084  1.00  0.98           N  
ATOM   1507  CA  VAL A 191      -2.328  -3.005  -0.340  1.00  0.98           C  
ATOM   1508  C   VAL A 191      -2.417  -2.080   0.872  1.00  0.98           C  
ATOM   1509  CB  VAL A 191      -2.397  -4.481   0.110  1.00  0.98           C  
ATOM   1510  O   VAL A 191      -3.500  -1.600   1.215  1.00  0.98           O  
ATOM   1511  CG1 VAL A 191      -3.519  -4.684   1.127  1.00  0.98           C  
ATOM   1512  CG2 VAL A 191      -2.592  -5.398  -1.096  1.00  0.98           C  
ATOM   1513  N   MET A 192      -1.275  -1.870   1.491  1.00  0.99           N  
ATOM   1514  CA  MET A 192      -1.208  -0.905   2.584  1.00  0.99           C  
ATOM   1515  C   MET A 192      -1.780   0.442   2.157  1.00  0.99           C  
ATOM   1516  CB  MET A 192       0.235  -0.732   3.062  1.00  0.99           C  
ATOM   1517  O   MET A 192      -2.608   1.022   2.862  1.00  0.99           O  
ATOM   1518  CG  MET A 192       0.393   0.287   4.179  1.00  0.99           C  
ATOM   1519  SD  MET A 192       2.138   0.801   4.419  1.00  0.99           S  
ATOM   1520  CE  MET A 192       2.382   1.810   2.931  1.00  0.99           C  
ATOM   1521  N   LEU A 193      -1.397   0.943   1.077  1.00  0.99           N  
ATOM   1522  CA  LEU A 193      -1.870   2.226   0.568  1.00  0.99           C  
ATOM   1523  C   LEU A 193      -3.364   2.172   0.266  1.00  0.99           C  
ATOM   1524  CB  LEU A 193      -1.097   2.621  -0.692  1.00  0.99           C  
ATOM   1525  O   LEU A 193      -4.100   3.110   0.583  1.00  0.99           O  
ATOM   1526  CG  LEU A 193       0.388   2.938  -0.505  1.00  0.99           C  
ATOM   1527  CD1 LEU A 193       1.052   3.184  -1.856  1.00  0.99           C  
ATOM   1528  CD2 LEU A 193       0.566   4.144   0.411  1.00  0.99           C  
ATOM   1529  N   ALA A 194      -3.791   1.076  -0.355  1.00  0.98           N  
ATOM   1530  CA  ALA A 194      -5.203   0.921  -0.695  1.00  0.98           C  
ATOM   1531  C   ALA A 194      -6.070   0.899   0.560  1.00  0.98           C  
ATOM   1532  CB  ALA A 194      -5.417  -0.353  -1.509  1.00  0.98           C  
ATOM   1533  O   ALA A 194      -7.119   1.545   0.609  1.00  0.98           O  
ATOM   1534  N   LEU A 195      -5.557   0.203   1.549  1.00  0.98           N  
ATOM   1535  CA  LEU A 195      -6.293   0.154   2.808  1.00  0.98           C  
ATOM   1536  C   LEU A 195      -6.333   1.528   3.469  1.00  0.98           C  
ATOM   1537  CB  LEU A 195      -5.660  -0.865   3.759  1.00  0.98           C  
ATOM   1538  O   LEU A 195      -7.346   1.908   4.060  1.00  0.98           O  
ATOM   1539  CG  LEU A 195      -5.914  -2.339   3.441  1.00  0.98           C  
ATOM   1540  CD1 LEU A 195      -5.013  -3.228   4.292  1.00  0.98           C  
ATOM   1541  CD2 LEU A 195      -7.381  -2.689   3.660  1.00  0.98           C  
ATOM   1542  N   ALA A 196      -5.245   2.204   3.393  1.00  0.98           N  
ATOM   1543  CA  ALA A 196      -5.204   3.554   3.949  1.00  0.98           C  
ATOM   1544  C   ALA A 196      -6.252   4.449   3.295  1.00  0.98           C  
ATOM   1545  CB  ALA A 196      -3.812   4.157   3.779  1.00  0.98           C  
ATOM   1546  O   ALA A 196      -7.011   5.133   3.985  1.00  0.98           O  
ATOM   1547  N   GLU A 197      -6.328   4.401   1.975  1.00  0.97           N  
ATOM   1548  CA  GLU A 197      -7.305   5.214   1.258  1.00  0.97           C  
ATOM   1549  C   GLU A 197      -8.731   4.768   1.571  1.00  0.97           C  
ATOM   1550  CB  GLU A 197      -7.055   5.150  -0.251  1.00  0.97           C  
ATOM   1551  O   GLU A 197      -9.619   5.601   1.765  1.00  0.97           O  
ATOM   1552  CG  GLU A 197      -5.830   5.931  -0.705  1.00  0.97           C  
ATOM   1553  CD  GLU A 197      -6.013   7.438  -0.618  1.00  0.97           C  
ATOM   1554  OE1 GLU A 197      -5.034   8.183  -0.850  1.00  0.97           O  
ATOM   1555  OE2 GLU A 197      -7.144   7.877  -0.313  1.00  0.97           O  
ATOM   1556  N   LYS A 198      -8.898   3.556   1.584  1.00  0.96           N  
ATOM   1557  CA  LYS A 198     -10.223   2.995   1.831  1.00  0.96           C  
ATOM   1558  C   LYS A 198     -10.767   3.445   3.184  1.00  0.96           C  
ATOM   1559  CB  LYS A 198     -10.180   1.468   1.766  1.00  0.96           C  
ATOM   1560  O   LYS A 198     -11.933   3.829   3.293  1.00  0.96           O  
ATOM   1561  CG  LYS A 198     -11.495   0.795   2.130  1.00  0.96           C  
ATOM   1562  CD  LYS A 198     -11.370  -0.723   2.114  1.00  0.96           C  
ATOM   1563  CE  LYS A 198     -12.638  -1.395   2.623  1.00  0.96           C  
ATOM   1564  NZ  LYS A 198     -12.516  -2.883   2.619  1.00  0.96           N  
ATOM   1565  N   TRP A 199      -9.940   3.496   4.181  1.00  0.95           N  
ATOM   1566  CA  TRP A 199     -10.447   3.659   5.540  1.00  0.95           C  
ATOM   1567  C   TRP A 199     -10.266   5.095   6.020  1.00  0.95           C  
ATOM   1568  CB  TRP A 199      -9.741   2.694   6.497  1.00  0.95           C  
ATOM   1569  O   TRP A 199     -10.966   5.544   6.931  1.00  0.95           O  
ATOM   1570  CG  TRP A 199     -10.202   1.272   6.378  1.00  0.95           C  
ATOM   1571  CD1 TRP A 199      -9.582   0.259   5.701  1.00  0.95           C  
ATOM   1572  CD2 TRP A 199     -11.386   0.708   6.950  1.00  0.95           C  
ATOM   1573  CE2 TRP A 199     -11.420  -0.655   6.580  1.00  0.95           C  
ATOM   1574  CE3 TRP A 199     -12.421   1.222   7.742  1.00  0.95           C  
ATOM   1575  NE1 TRP A 199     -10.310  -0.903   5.819  1.00  0.95           N  
ATOM   1576  CH2 TRP A 199     -13.452  -0.981   7.749  1.00  0.95           C  
ATOM   1577  CZ2 TRP A 199     -12.452  -1.510   6.975  1.00  0.95           C  
ATOM   1578  CZ3 TRP A 199     -13.447   0.370   8.134  1.00  0.95           C  
ATOM   1579  N   GLN A 200      -9.410   5.822   5.375  1.00  0.95           N  
ATOM   1580  CA  GLN A 200      -9.079   7.130   5.930  1.00  0.95           C  
ATOM   1581  C   GLN A 200      -9.504   8.251   4.986  1.00  0.95           C  
ATOM   1582  CB  GLN A 200      -7.581   7.228   6.220  1.00  0.95           C  
ATOM   1583  O   GLN A 200      -9.532   9.420   5.375  1.00  0.95           O  
ATOM   1584  CG  GLN A 200      -7.092   6.241   7.271  1.00  0.95           C  
ATOM   1585  CD  GLN A 200      -5.622   6.417   7.604  1.00  0.95           C  
ATOM   1586  NE2 GLN A 200      -4.812   5.424   7.256  1.00  0.95           N  
ATOM   1587  OE1 GLN A 200      -5.218   7.439   8.168  1.00  0.95           O  
ATOM   1588  N   ASN A 201      -9.719   7.872   3.735  1.00  0.91           N  
ATOM   1589  CA  ASN A 201     -10.187   8.862   2.771  1.00  0.91           C  
ATOM   1590  C   ASN A 201     -11.707   8.992   2.795  1.00  0.91           C  
ATOM   1591  CB  ASN A 201      -9.707   8.509   1.362  1.00  0.91           C  
ATOM   1592  O   ASN A 201     -12.420   7.987   2.826  1.00  0.91           O  
ATOM   1593  CG  ASN A 201      -9.957   9.622   0.364  1.00  0.91           C  
ATOM   1594  ND2 ASN A 201      -9.294   9.550  -0.784  1.00  0.91           N  
ATOM   1595  OD1 ASN A 201     -10.740  10.541   0.623  1.00  0.91           O  
ATOM   1596  N   ASN A 202     -12.241  10.187   2.851  1.00  0.81           N  
ATOM   1597  CA  ASN A 202     -13.668  10.463   2.983  1.00  0.81           C  
ATOM   1598  C   ASN A 202     -14.372  10.435   1.629  1.00  0.81           C  
ATOM   1599  CB  ASN A 202     -13.893  11.811   3.671  1.00  0.81           C  
ATOM   1600  O   ASN A 202     -15.522  10.862   1.514  1.00  0.81           O  
ATOM   1601  CG  ASN A 202     -13.530  11.783   5.143  1.00  0.81           C  
ATOM   1602  ND2 ASN A 202     -13.125  12.930   5.675  1.00  0.81           N  
ATOM   1603  OD1 ASN A 202     -13.612  10.740   5.795  1.00  0.81           O  
ATOM   1604  N   SER A 203     -13.622   9.985   0.610  1.00  0.77           N  
ATOM   1605  CA  SER A 203     -14.272   9.964  -0.697  1.00  0.77           C  
ATOM   1606  C   SER A 203     -15.439   8.982  -0.718  1.00  0.77           C  
ATOM   1607  CB  SER A 203     -13.267   9.598  -1.790  1.00  0.77           C  
ATOM   1608  O   SER A 203     -15.453   8.010   0.040  1.00  0.77           O  
ATOM   1609  OG  SER A 203     -13.025   8.202  -1.803  1.00  0.77           O  
ATOM   1610  N   GLN A 204     -16.536   9.288  -1.485  1.00  0.67           N  
ATOM   1611  CA  GLN A 204     -17.756   8.495  -1.596  1.00  0.67           C  
ATOM   1612  C   GLN A 204     -17.568   7.330  -2.562  1.00  0.67           C  
ATOM   1613  CB  GLN A 204     -18.926   9.370  -2.049  1.00  0.67           C  
ATOM   1614  O   GLN A 204     -18.342   6.370  -2.543  1.00  0.67           O  
ATOM   1615  CG  GLN A 204     -19.399  10.359  -0.992  1.00  0.67           C  
ATOM   1616  CD  GLN A 204     -20.599  11.171  -1.444  1.00  0.67           C  
ATOM   1617  NE2 GLN A 204     -21.017  12.122  -0.616  1.00  0.67           N  
ATOM   1618  OE1 GLN A 204     -21.144  10.946  -2.529  1.00  0.67           O  
ATOM   1619  N   GLU A 205     -16.366   7.325  -3.234  1.00  0.78           N  
ATOM   1620  CA  GLU A 205     -16.255   6.276  -4.243  1.00  0.78           C  
ATOM   1621  C   GLU A 205     -15.771   4.966  -3.627  1.00  0.78           C  
ATOM   1622  CB  GLU A 205     -15.311   6.709  -5.368  1.00  0.78           C  
ATOM   1623  O   GLU A 205     -14.748   4.938  -2.941  1.00  0.78           O  
ATOM   1624  CG  GLU A 205     -15.776   7.949  -6.117  1.00  0.78           C  
ATOM   1625  CD  GLU A 205     -16.916   7.674  -7.084  1.00  0.78           C  
ATOM   1626  OE1 GLU A 205     -17.547   8.641  -7.570  1.00  0.78           O  
ATOM   1627  OE2 GLU A 205     -17.182   6.482  -7.358  1.00  0.78           O  
ATOM   1628  N   ARG A 206     -16.417   3.941  -3.988  1.00  0.83           N  
ATOM   1629  CA  ARG A 206     -16.197   2.638  -3.369  1.00  0.83           C  
ATOM   1630  C   ARG A 206     -15.158   1.833  -4.143  1.00  0.83           C  
ATOM   1631  CB  ARG A 206     -17.509   1.856  -3.282  1.00  0.83           C  
ATOM   1632  O   ARG A 206     -14.443   1.013  -3.564  1.00  0.83           O  
ATOM   1633  CG  ARG A 206     -18.522   2.457  -2.321  1.00  0.83           C  
ATOM   1634  CD  ARG A 206     -19.746   1.565  -2.162  1.00  0.83           C  
ATOM   1635  NE  ARG A 206     -20.754   2.183  -1.305  1.00  0.83           N  
ATOM   1636  NH1 ARG A 206     -22.321   0.509  -1.593  1.00  0.83           N  
ATOM   1637  NH2 ARG A 206     -22.795   2.313  -0.261  1.00  0.83           N  
ATOM   1638  CZ  ARG A 206     -21.955   1.667  -1.055  1.00  0.83           C  
ATOM   1639  N   ASP A 207     -14.993   2.148  -5.426  1.00  0.92           N  
ATOM   1640  CA  ASP A 207     -14.007   1.466  -6.259  1.00  0.92           C  
ATOM   1641  C   ASP A 207     -12.901   2.423  -6.697  1.00  0.92           C  
ATOM   1642  CB  ASP A 207     -14.678   0.842  -7.484  1.00  0.92           C  
ATOM   1643  O   ASP A 207     -13.177   3.476  -7.275  1.00  0.92           O  
ATOM   1644  CG  ASP A 207     -15.659  -0.260  -7.125  1.00  0.92           C  
ATOM   1645  OD1 ASP A 207     -15.668  -0.714  -5.961  1.00  0.92           O  
ATOM   1646  OD2 ASP A 207     -16.429  -0.681  -8.016  1.00  0.92           O  
ATOM   1647  N   PHE A 208     -11.714   2.089  -6.393  1.00  0.95           N  
ATOM   1648  CA  PHE A 208     -10.586   2.932  -6.769  1.00  0.95           C  
ATOM   1649  C   PHE A 208      -9.313   2.105  -6.901  1.00  0.95           C  
ATOM   1650  CB  PHE A 208     -10.382   4.049  -5.741  1.00  0.95           C  
ATOM   1651  O   PHE A 208      -9.294   0.924  -6.549  1.00  0.95           O  
ATOM   1652  CG  PHE A 208     -10.037   3.551  -4.364  1.00  0.95           C  
ATOM   1653  CD1 PHE A 208     -11.035   3.296  -3.431  1.00  0.95           C  
ATOM   1654  CD2 PHE A 208      -8.713   3.337  -4.001  1.00  0.95           C  
ATOM   1655  CE1 PHE A 208     -10.719   2.835  -2.156  1.00  0.95           C  
ATOM   1656  CE2 PHE A 208      -8.390   2.877  -2.728  1.00  0.95           C  
ATOM   1657  CZ  PHE A 208      -9.394   2.627  -1.807  1.00  0.95           C  
ATOM   1658  N   CYS A 209      -8.321   2.767  -7.447  1.00  0.96           N  
ATOM   1659  CA  CYS A 209      -6.997   2.181  -7.621  1.00  0.96           C  
ATOM   1660  C   CYS A 209      -5.917   3.098  -7.058  1.00  0.96           C  
ATOM   1661  CB  CYS A 209      -6.723   1.903  -9.099  1.00  0.96           C  
ATOM   1662  O   CYS A 209      -5.981   4.317  -7.228  1.00  0.96           O  
ATOM   1663  SG  CYS A 209      -5.039   1.342  -9.434  1.00  0.96           S  
ATOM   1664  N   VAL A 210      -5.023   2.505  -6.321  1.00  0.98           N  
ATOM   1665  CA  VAL A 210      -3.828   3.238  -5.919  1.00  0.98           C  
ATOM   1666  C   VAL A 210      -2.623   2.739  -6.713  1.00  0.98           C  
ATOM   1667  CB  VAL A 210      -3.561   3.100  -4.403  1.00  0.98           C  
ATOM   1668  O   VAL A 210      -2.473   1.535  -6.935  1.00  0.98           O  
ATOM   1669  CG1 VAL A 210      -4.737   3.645  -3.596  1.00  0.98           C  
ATOM   1670  CG2 VAL A 210      -3.290   1.641  -4.040  1.00  0.98           C  
ATOM   1671  N   ILE A 211      -1.844   3.646  -7.175  1.00  0.98           N  
ATOM   1672  CA  ILE A 211      -0.614   3.322  -7.891  1.00  0.98           C  
ATOM   1673  C   ILE A 211       0.578   3.960  -7.182  1.00  0.98           C  
ATOM   1674  CB  ILE A 211      -0.677   3.791  -9.362  1.00  0.98           C  
ATOM   1675  O   ILE A 211       0.597   5.172  -6.953  1.00  0.98           O  
ATOM   1676  CG1 ILE A 211      -1.884   3.167 -10.071  1.00  0.98           C  
ATOM   1677  CG2 ILE A 211       0.625   3.449 -10.093  1.00  0.98           C  
ATOM   1678  CD1 ILE A 211      -2.066   3.632 -11.509  1.00  0.98           C  
ATOM   1679  N   ASN A 212       1.470   3.106  -6.785  1.00  0.98           N  
ATOM   1680  CA  ASN A 212       2.720   3.559  -6.185  1.00  0.98           C  
ATOM   1681  C   ASN A 212       3.845   3.624  -7.214  1.00  0.98           C  
ATOM   1682  CB  ASN A 212       3.118   2.648  -5.021  1.00  0.98           C  
ATOM   1683  O   ASN A 212       4.254   2.597  -7.759  1.00  0.98           O  
ATOM   1684  CG  ASN A 212       4.276   3.202  -4.216  1.00  0.98           C  
ATOM   1685  ND2 ASN A 212       5.226   2.340  -3.873  1.00  0.98           N  
ATOM   1686  OD1 ASN A 212       4.317   4.395  -3.903  1.00  0.98           O  
ATOM   1687  N   VAL A 213       4.246   4.843  -7.556  1.00  0.98           N  
ATOM   1688  CA  VAL A 213       5.350   5.055  -8.487  1.00  0.98           C  
ATOM   1689  C   VAL A 213       6.590   5.512  -7.722  1.00  0.98           C  
ATOM   1690  CB  VAL A 213       4.984   6.090  -9.575  1.00  0.98           C  
ATOM   1691  O   VAL A 213       6.711   6.687  -7.367  1.00  0.98           O  
ATOM   1692  CG1 VAL A 213       6.054   6.129 -10.664  1.00  0.98           C  
ATOM   1693  CG2 VAL A 213       3.616   5.770 -10.176  1.00  0.98           C  
ATOM   1694  N   ASP A 214       7.477   4.613  -7.511  1.00  0.96           N  
ATOM   1695  CA  ASP A 214       8.699   4.810  -6.736  1.00  0.96           C  
ATOM   1696  C   ASP A 214       9.873   4.059  -7.361  1.00  0.96           C  
ATOM   1697  CB  ASP A 214       8.496   4.358  -5.289  1.00  0.96           C  
ATOM   1698  O   ASP A 214      10.130   4.187  -8.560  1.00  0.96           O  
ATOM   1699  CG  ASP A 214       9.403   5.080  -4.309  1.00  0.96           C  
ATOM   1700  OD1 ASP A 214      10.544   5.432  -4.679  1.00  0.96           O  
ATOM   1701  OD2 ASP A 214       8.975   5.296  -3.154  1.00  0.96           O  
ATOM   1702  N   TYR A 215      10.642   3.273  -6.460  1.00  0.93           N  
ATOM   1703  CA  TYR A 215      11.712   2.469  -7.039  1.00  0.93           C  
ATOM   1704  C   TYR A 215      11.169   1.528  -8.109  1.00  0.93           C  
ATOM   1705  CB  TYR A 215      12.429   1.663  -5.951  1.00  0.93           C  
ATOM   1706  O   TYR A 215      11.816   1.307  -9.136  1.00  0.93           O  
ATOM   1707  CG  TYR A 215      13.366   2.489  -5.103  1.00  0.93           C  
ATOM   1708  CD1 TYR A 215      14.602   2.902  -5.596  1.00  0.93           C  
ATOM   1709  CD2 TYR A 215      13.019   2.857  -3.808  1.00  0.93           C  
ATOM   1710  CE1 TYR A 215      15.470   3.661  -4.818  1.00  0.93           C  
ATOM   1711  CE2 TYR A 215      13.878   3.616  -3.021  1.00  0.93           C  
ATOM   1712  OH  TYR A 215      15.954   4.764  -2.759  1.00  0.93           O  
ATOM   1713  CZ  TYR A 215      15.099   4.013  -3.534  1.00  0.93           C  
ATOM   1714  N   GLY A 216      10.110   1.014  -7.868  1.00  0.95           N  
ATOM   1715  CA  GLY A 216       9.275   0.245  -8.777  1.00  0.95           C  
ATOM   1716  C   GLY A 216       7.891   0.839  -8.963  1.00  0.95           C  
ATOM   1717  O   GLY A 216       7.640   1.978  -8.564  1.00  0.95           O  
ATOM   1718  N   ILE A 217       7.102   0.075  -9.728  1.00  0.97           N  
ATOM   1719  CA  ILE A 217       5.723   0.504  -9.934  1.00  0.97           C  
ATOM   1720  C   ILE A 217       4.769  -0.630  -9.565  1.00  0.97           C  
ATOM   1721  CB  ILE A 217       5.482   0.954 -11.393  1.00  0.97           C  
ATOM   1722  O   ILE A 217       4.875  -1.737 -10.099  1.00  0.97           O  
ATOM   1723  CG1 ILE A 217       6.452   2.079 -11.771  1.00  0.97           C  
ATOM   1724  CG2 ILE A 217       4.029   1.393 -11.589  1.00  0.97           C  
ATOM   1725  CD1 ILE A 217       6.319   2.552 -13.212  1.00  0.97           C  
ATOM   1726  N   GLY A 218       3.942  -0.344  -8.591  1.00  0.96           N  
ATOM   1727  CA  GLY A 218       2.910  -1.278  -8.168  1.00  0.96           C  
ATOM   1728  C   GLY A 218       1.555  -0.624  -7.976  1.00  0.96           C  
ATOM   1729  O   GLY A 218       1.445   0.604  -7.988  1.00  0.96           O  
ATOM   1730  N   SER A 219       0.549  -1.489  -7.873  1.00  0.97           N  
ATOM   1731  CA  SER A 219      -0.805  -0.977  -7.686  1.00  0.97           C  
ATOM   1732  C   SER A 219      -1.641  -1.924  -6.832  1.00  0.97           C  
ATOM   1733  CB  SER A 219      -1.487  -0.759  -9.038  1.00  0.97           C  
ATOM   1734  O   SER A 219      -1.238  -3.061  -6.581  1.00  0.97           O  
ATOM   1735  OG  SER A 219      -1.673  -1.991  -9.712  1.00  0.97           O  
ATOM   1736  N   SER A 220      -2.702  -1.400  -6.330  1.00  0.98           N  
ATOM   1737  CA  SER A 220      -3.728  -2.174  -5.638  1.00  0.98           C  
ATOM   1738  C   SER A 220      -5.123  -1.638  -5.942  1.00  0.98           C  
ATOM   1739  CB  SER A 220      -3.485  -2.159  -4.129  1.00  0.98           C  
ATOM   1740  O   SER A 220      -5.317  -0.426  -6.056  1.00  0.98           O  
ATOM   1741  OG  SER A 220      -4.366  -3.050  -3.468  1.00  0.98           O  
ATOM   1742  N   PHE A 221      -6.045  -2.613  -5.995  1.00  0.96           N  
ATOM   1743  CA  PHE A 221      -7.411  -2.269  -6.372  1.00  0.96           C  
ATOM   1744  C   PHE A 221      -8.372  -2.523  -5.217  1.00  0.96           C  
ATOM   1745  CB  PHE A 221      -7.848  -3.067  -7.604  1.00  0.96           C  
ATOM   1746  O   PHE A 221      -8.261  -3.534  -4.521  1.00  0.96           O  
ATOM   1747  CG  PHE A 221      -6.903  -2.952  -8.769  1.00  0.96           C  
ATOM   1748  CD1 PHE A 221      -7.053  -1.936  -9.705  1.00  0.96           C  
ATOM   1749  CD2 PHE A 221      -5.864  -3.859  -8.929  1.00  0.96           C  
ATOM   1750  CE1 PHE A 221      -6.180  -1.826 -10.785  1.00  0.96           C  
ATOM   1751  CE2 PHE A 221      -4.987  -3.756 -10.005  1.00  0.96           C  
ATOM   1752  CZ  PHE A 221      -5.148  -2.739 -10.933  1.00  0.96           C  
ATOM   1753  N   VAL A 222      -9.224  -1.564  -5.073  1.00  0.96           N  
ATOM   1754  CA  VAL A 222     -10.411  -1.773  -4.250  1.00  0.96           C  
ATOM   1755  C   VAL A 222     -11.647  -1.864  -5.141  1.00  0.96           C  
ATOM   1756  CB  VAL A 222     -10.586  -0.646  -3.209  1.00  0.96           C  
ATOM   1757  O   VAL A 222     -12.024  -0.886  -5.793  1.00  0.96           O  
ATOM   1758  CG1 VAL A 222     -11.854  -0.863  -2.385  1.00  0.96           C  
ATOM   1759  CG2 VAL A 222      -9.361  -0.566  -2.299  1.00  0.96           C  
ATOM   1760  N   ILE A 223     -12.274  -3.071  -5.134  1.00  0.94           N  
ATOM   1761  CA  ILE A 223     -13.461  -3.364  -5.930  1.00  0.94           C  
ATOM   1762  C   ILE A 223     -14.567  -3.907  -5.028  1.00  0.94           C  
ATOM   1763  CB  ILE A 223     -13.149  -4.371  -7.060  1.00  0.94           C  
ATOM   1764  O   ILE A 223     -14.358  -4.876  -4.294  1.00  0.94           O  
ATOM   1765  CG1 ILE A 223     -12.045  -3.824  -7.973  1.00  0.94           C  
ATOM   1766  CG2 ILE A 223     -14.414  -4.691  -7.863  1.00  0.94           C  
ATOM   1767  CD1 ILE A 223     -11.528  -4.832  -8.990  1.00  0.94           C  
ATOM   1768  N   ASN A 224     -15.697  -3.253  -5.127  1.00  0.91           N  
ATOM   1769  CA  ASN A 224     -16.800  -3.605  -4.239  1.00  0.91           C  
ATOM   1770  C   ASN A 224     -16.384  -3.535  -2.773  1.00  0.91           C  
ATOM   1771  CB  ASN A 224     -17.335  -4.999  -4.574  1.00  0.91           C  
ATOM   1772  O   ASN A 224     -16.646  -4.462  -2.004  1.00  0.91           O  
ATOM   1773  CG  ASN A 224     -17.991  -5.061  -5.939  1.00  0.91           C  
ATOM   1774  ND2 ASN A 224     -17.961  -6.234  -6.559  1.00  0.91           N  
ATOM   1775  OD1 ASN A 224     -18.521  -4.061  -6.432  1.00  0.91           O  
ATOM   1776  N   GLU A 225     -15.571  -2.551  -2.481  1.00  0.90           N  
ATOM   1777  CA  GLU A 225     -15.159  -2.248  -1.114  1.00  0.90           C  
ATOM   1778  C   GLU A 225     -14.184  -3.296  -0.586  1.00  0.90           C  
ATOM   1779  CB  GLU A 225     -16.379  -2.152  -0.193  1.00  0.90           C  
ATOM   1780  O   GLU A 225     -13.980  -3.408   0.625  1.00  0.90           O  
ATOM   1781  CG  GLU A 225     -17.300  -0.984  -0.513  1.00  0.90           C  
ATOM   1782  CD  GLU A 225     -18.389  -0.777   0.528  1.00  0.90           C  
ATOM   1783  OE1 GLU A 225     -18.275   0.162   1.348  1.00  0.90           O  
ATOM   1784  OE2 GLU A 225     -19.364  -1.562   0.524  1.00  0.90           O  
ATOM   1785  N   GLN A 226     -13.710  -4.135  -1.482  1.00  0.94           N  
ATOM   1786  CA  GLN A 226     -12.743  -5.150  -1.079  1.00  0.94           C  
ATOM   1787  C   GLN A 226     -11.443  -5.015  -1.867  1.00  0.94           C  
ATOM   1788  CB  GLN A 226     -13.326  -6.552  -1.264  1.00  0.94           C  
ATOM   1789  O   GLN A 226     -11.461  -4.653  -3.045  1.00  0.94           O  
ATOM   1790  CG  GLN A 226     -14.624  -6.783  -0.502  1.00  0.94           C  
ATOM   1791  CD  GLN A 226     -14.431  -6.777   1.003  1.00  0.94           C  
ATOM   1792  NE2 GLN A 226     -15.318  -6.086   1.712  1.00  0.94           N  
ATOM   1793  OE1 GLN A 226     -13.493  -7.388   1.524  1.00  0.94           O  
ATOM   1794  N   ILE A 227     -10.419  -5.268  -1.135  1.00  0.96           N  
ATOM   1795  CA  ILE A 227      -9.144  -5.346  -1.840  1.00  0.96           C  
ATOM   1796  C   ILE A 227      -9.161  -6.526  -2.809  1.00  0.96           C  
ATOM   1797  CB  ILE A 227      -7.960  -5.477  -0.856  1.00  0.96           C  
ATOM   1798  O   ILE A 227      -9.446  -7.658  -2.412  1.00  0.96           O  
ATOM   1799  CG1 ILE A 227      -7.898  -4.257   0.070  1.00  0.96           C  
ATOM   1800  CG2 ILE A 227      -6.643  -5.655  -1.617  1.00  0.96           C  
ATOM   1801  CD1 ILE A 227      -7.567  -2.954  -0.644  1.00  0.96           C  
ATOM   1802  N   TYR A 228      -8.956  -6.217  -4.078  1.00  0.96           N  
ATOM   1803  CA  TYR A 228      -8.874  -7.293  -5.059  1.00  0.96           C  
ATOM   1804  C   TYR A 228      -7.448  -7.817  -5.176  1.00  0.96           C  
ATOM   1805  CB  TYR A 228      -9.368  -6.813  -6.427  1.00  0.96           C  
ATOM   1806  O   TYR A 228      -6.571  -7.135  -5.711  1.00  0.96           O  
ATOM   1807  CG  TYR A 228      -9.368  -7.890  -7.485  1.00  0.96           C  
ATOM   1808  CD1 TYR A 228      -8.437  -7.877  -8.520  1.00  0.96           C  
ATOM   1809  CD2 TYR A 228     -10.301  -8.921  -7.451  1.00  0.96           C  
ATOM   1810  CE1 TYR A 228      -8.435  -8.866  -9.498  1.00  0.96           C  
ATOM   1811  CE2 TYR A 228     -10.308  -9.916  -8.424  1.00  0.96           C  
ATOM   1812  OH  TYR A 228      -9.375 -10.862 -10.407  1.00  0.96           O  
ATOM   1813  CZ  TYR A 228      -9.372  -9.880  -9.442  1.00  0.96           C  
ATOM   1814  N   ARG A 229      -7.210  -9.121  -4.797  1.00  0.95           N  
ATOM   1815  CA  ARG A 229      -5.864  -9.684  -4.768  1.00  0.95           C  
ATOM   1816  C   ARG A 229      -5.677 -10.714  -5.876  1.00  0.95           C  
ATOM   1817  CB  ARG A 229      -5.577 -10.321  -3.406  1.00  0.95           C  
ATOM   1818  O   ARG A 229      -4.549 -10.997  -6.284  1.00  0.95           O  
ATOM   1819  CG  ARG A 229      -5.483  -9.321  -2.266  1.00  0.95           C  
ATOM   1820  CD  ARG A 229      -5.242 -10.009  -0.930  1.00  0.95           C  
ATOM   1821  NE  ARG A 229      -5.071  -9.043   0.152  1.00  0.95           N  
ATOM   1822  NH1 ARG A 229      -7.295  -8.420   0.225  1.00  0.95           N  
ATOM   1823  NH2 ARG A 229      -5.784  -7.462   1.657  1.00  0.95           N  
ATOM   1824  CZ  ARG A 229      -6.050  -8.311   0.675  1.00  0.95           C  
ATOM   1825  N   GLY A 230      -6.846 -11.217  -6.327  1.00  0.94           N  
ATOM   1826  CA  GLY A 230      -6.765 -12.351  -7.233  1.00  0.94           C  
ATOM   1827  C   GLY A 230      -6.519 -13.668  -6.521  1.00  0.94           C  
ATOM   1828  O   GLY A 230      -6.194 -13.684  -5.332  1.00  0.94           O  
ATOM   1829  N   SER A 231      -6.705 -14.798  -7.137  1.00  0.93           N  
ATOM   1830  CA  SER A 231      -6.640 -16.119  -6.521  1.00  0.93           C  
ATOM   1831  C   SER A 231      -5.209 -16.478  -6.133  1.00  0.93           C  
ATOM   1832  CB  SER A 231      -7.202 -17.181  -7.468  1.00  0.93           C  
ATOM   1833  O   SER A 231      -4.990 -17.261  -5.206  1.00  0.93           O  
ATOM   1834  OG  SER A 231      -6.485 -17.195  -8.690  1.00  0.93           O  
ATOM   1835  N   LEU A 232      -4.299 -15.791  -6.879  1.00  0.93           N  
ATOM   1836  CA  LEU A 232      -2.902 -16.087  -6.583  1.00  0.93           C  
ATOM   1837  C   LEU A 232      -2.235 -14.912  -5.875  1.00  0.93           C  
ATOM   1838  CB  LEU A 232      -2.141 -16.422  -7.868  1.00  0.93           C  
ATOM   1839  O   LEU A 232      -1.007 -14.856  -5.778  1.00  0.93           O  
ATOM   1840  CG  LEU A 232      -2.599 -17.672  -8.621  1.00  0.93           C  
ATOM   1841  CD1 LEU A 232      -1.816 -17.826  -9.920  1.00  0.93           C  
ATOM   1842  CD2 LEU A 232      -2.442 -18.912  -7.746  1.00  0.93           C  
ATOM   1843  N   TYR A 233      -3.062 -13.924  -5.473  1.00  0.94           N  
ATOM   1844  CA  TYR A 233      -2.598 -12.762  -4.725  1.00  0.94           C  
ATOM   1845  C   TYR A 233      -1.590 -11.957  -5.536  1.00  0.94           C  
ATOM   1846  CB  TYR A 233      -1.972 -13.193  -3.395  1.00  0.94           C  
ATOM   1847  O   TYR A 233      -0.631 -11.414  -4.983  1.00  0.94           O  
ATOM   1848  CG  TYR A 233      -2.829 -14.151  -2.603  1.00  0.94           C  
ATOM   1849  CD1 TYR A 233      -4.123 -13.805  -2.221  1.00  0.94           C  
ATOM   1850  CD2 TYR A 233      -2.346 -15.402  -2.235  1.00  0.94           C  
ATOM   1851  CE1 TYR A 233      -4.916 -14.683  -1.489  1.00  0.94           C  
ATOM   1852  CE2 TYR A 233      -3.130 -16.288  -1.504  1.00  0.94           C  
ATOM   1853  OH  TYR A 233      -5.192 -16.794  -0.412  1.00  0.94           O  
ATOM   1854  CZ  TYR A 233      -4.412 -15.921  -1.136  1.00  0.94           C  
ATOM   1855  N   GLY A 234      -1.704 -11.943  -6.830  1.00  0.92           N  
ATOM   1856  CA  GLY A 234      -0.768 -11.280  -7.723  1.00  0.92           C  
ATOM   1857  C   GLY A 234      -1.350 -10.048  -8.389  1.00  0.92           C  
ATOM   1858  O   GLY A 234      -0.759  -9.504  -9.325  1.00  0.92           O  
ATOM   1859  N   SER A 235      -2.525  -9.665  -7.975  1.00  0.94           N  
ATOM   1860  CA  SER A 235      -3.135  -8.481  -8.573  1.00  0.94           C  
ATOM   1861  C   SER A 235      -2.304  -7.233  -8.297  1.00  0.94           C  
ATOM   1862  CB  SER A 235      -4.556  -8.285  -8.046  1.00  0.94           C  
ATOM   1863  O   SER A 235      -1.636  -7.141  -7.265  1.00  0.94           O  
ATOM   1864  OG  SER A 235      -5.126  -7.096  -8.566  1.00  0.94           O  
ATOM   1865  N   GLY A 236      -2.225  -6.254  -9.260  1.00  0.94           N  
ATOM   1866  CA  GLY A 236      -1.626  -4.945  -9.052  1.00  0.94           C  
ATOM   1867  C   GLY A 236      -0.200  -4.854  -9.561  1.00  0.94           C  
ATOM   1868  O   GLY A 236       0.549  -3.956  -9.168  1.00  0.94           O  
ATOM   1869  N   GLN A 237       0.260  -5.884 -10.374  1.00  0.94           N  
ATOM   1870  CA  GLN A 237       1.608  -5.875 -10.933  1.00  0.94           C  
ATOM   1871  C   GLN A 237       1.653  -5.099 -12.246  1.00  0.94           C  
ATOM   1872  CB  GLN A 237       2.109  -7.303 -11.149  1.00  0.94           C  
ATOM   1873  O   GLN A 237       2.112  -5.620 -13.265  1.00  0.94           O  
ATOM   1874  CG  GLN A 237       2.248  -8.108  -9.864  1.00  0.94           C  
ATOM   1875  CD  GLN A 237       3.419  -7.656  -9.012  1.00  0.94           C  
ATOM   1876  NE2 GLN A 237       3.233  -7.664  -7.696  1.00  0.94           N  
ATOM   1877  OE1 GLN A 237       4.482  -7.302  -9.532  1.00  0.94           O  
ATOM   1878  N   ILE A 238       1.186  -3.832 -12.223  1.00  0.95           N  
ATOM   1879  CA  ILE A 238       1.054  -3.030 -13.434  1.00  0.95           C  
ATOM   1880  C   ILE A 238       2.437  -2.635 -13.945  1.00  0.95           C  
ATOM   1881  CB  ILE A 238       0.194  -1.770 -13.186  1.00  0.95           C  
ATOM   1882  O   ILE A 238       2.603  -2.315 -15.124  1.00  0.95           O  
ATOM   1883  CG1 ILE A 238      -0.143  -1.084 -14.515  1.00  0.95           C  
ATOM   1884  CG2 ILE A 238       0.911  -0.805 -12.237  1.00  0.95           C  
ATOM   1885  CD1 ILE A 238      -1.127   0.071 -14.383  1.00  0.95           C  
ATOM   1886  N   GLY A 239       3.389  -2.579 -13.116  1.00  0.96           N  
ATOM   1887  CA  GLY A 239       4.753  -2.241 -13.487  1.00  0.96           C  
ATOM   1888  C   GLY A 239       5.356  -3.207 -14.489  1.00  0.96           C  
ATOM   1889  O   GLY A 239       6.322  -2.873 -15.179  1.00  0.96           O  
ATOM   1890  N   HIS A 240       4.805  -4.337 -14.609  1.00  0.95           N  
ATOM   1891  CA  HIS A 240       5.369  -5.362 -15.480  1.00  0.95           C  
ATOM   1892  C   HIS A 240       4.519  -5.551 -16.732  1.00  0.95           C  
ATOM   1893  CB  HIS A 240       5.502  -6.688 -14.730  1.00  0.95           C  
ATOM   1894  O   HIS A 240       4.628  -6.574 -17.412  1.00  0.95           O  
ATOM   1895  CG  HIS A 240       6.422  -6.622 -13.552  1.00  0.95           C  
ATOM   1896  CD2 HIS A 240       6.173  -6.700 -12.224  1.00  0.95           C  
ATOM   1897  ND1 HIS A 240       7.784  -6.453 -13.680  1.00  0.95           N  
ATOM   1898  CE1 HIS A 240       8.334  -6.431 -12.478  1.00  0.95           C  
ATOM   1899  NE2 HIS A 240       7.378  -6.578 -11.577  1.00  0.95           N  
ATOM   1900  N   THR A 241       3.691  -4.691 -17.023  1.00  0.96           N  
ATOM   1901  CA  THR A 241       3.005  -4.661 -18.309  1.00  0.96           C  
ATOM   1902  C   THR A 241       3.899  -4.053 -19.386  1.00  0.96           C  
ATOM   1903  CB  THR A 241       1.689  -3.867 -18.222  1.00  0.96           C  
ATOM   1904  O   THR A 241       4.746  -3.207 -19.091  1.00  0.96           O  
ATOM   1905  CG2 THR A 241       0.763  -4.450 -17.159  1.00  0.96           C  
ATOM   1906  OG1 THR A 241       1.982  -2.504 -17.889  1.00  0.96           O  
ATOM   1907  N   ILE A 242       3.722  -4.537 -20.547  1.00  0.97           N  
ATOM   1908  CA  ILE A 242       4.613  -4.165 -21.640  1.00  0.97           C  
ATOM   1909  C   ILE A 242       4.089  -2.906 -22.327  1.00  0.97           C  
ATOM   1910  CB  ILE A 242       4.762  -5.312 -22.664  1.00  0.97           C  
ATOM   1911  O   ILE A 242       2.975  -2.898 -22.856  1.00  0.97           O  
ATOM   1912  CG1 ILE A 242       5.340  -6.560 -21.987  1.00  0.97           C  
ATOM   1913  CG2 ILE A 242       5.636  -4.874 -23.843  1.00  0.97           C  
ATOM   1914  CD1 ILE A 242       5.249  -7.822 -22.833  1.00  0.97           C  
ATOM   1915  N   VAL A 243       4.933  -1.823 -22.318  1.00  0.96           N  
ATOM   1916  CA  VAL A 243       4.521  -0.582 -22.966  1.00  0.96           C  
ATOM   1917  C   VAL A 243       5.426  -0.298 -24.162  1.00  0.96           C  
ATOM   1918  CB  VAL A 243       4.549   0.609 -21.982  1.00  0.96           C  
ATOM   1919  O   VAL A 243       5.099   0.534 -25.013  1.00  0.96           O  
ATOM   1920  CG1 VAL A 243       3.506   0.424 -20.881  1.00  0.96           C  
ATOM   1921  CG2 VAL A 243       5.943   0.770 -21.379  1.00  0.96           C  
ATOM   1922  N   ASN A 244       6.525  -0.964 -24.132  1.00  0.95           N  
ATOM   1923  CA  ASN A 244       7.489  -0.862 -25.222  1.00  0.95           C  
ATOM   1924  C   ASN A 244       8.144  -2.208 -25.519  1.00  0.95           C  
ATOM   1925  CB  ASN A 244       8.555   0.187 -24.900  1.00  0.95           C  
ATOM   1926  O   ASN A 244       9.134  -2.575 -24.884  1.00  0.95           O  
ATOM   1927  CG  ASN A 244       9.553   0.370 -26.026  1.00  0.95           C  
ATOM   1928  ND2 ASN A 244      10.610   1.130 -25.765  1.00  0.95           N  
ATOM   1929  OD1 ASN A 244       9.376  -0.167 -27.123  1.00  0.95           O  
ATOM   1930  N   PRO A 245       7.558  -2.967 -26.463  1.00  0.94           N  
ATOM   1931  CA  PRO A 245       8.044  -4.320 -26.743  1.00  0.94           C  
ATOM   1932  C   PRO A 245       9.509  -4.344 -27.172  1.00  0.94           C  
ATOM   1933  CB  PRO A 245       7.134  -4.793 -27.880  1.00  0.94           C  
ATOM   1934  O   PRO A 245      10.169  -5.381 -27.069  1.00  0.94           O  
ATOM   1935  CG  PRO A 245       5.896  -3.967 -27.747  1.00  0.94           C  
ATOM   1936  CD  PRO A 245       6.277  -2.621 -27.201  1.00  0.94           C  
ATOM   1937  N   ASP A 246      10.020  -3.219 -27.682  1.00  0.96           N  
ATOM   1938  CA  ASP A 246      11.425  -3.155 -28.076  1.00  0.96           C  
ATOM   1939  C   ASP A 246      12.282  -2.561 -26.961  1.00  0.96           C  
ATOM   1940  CB  ASP A 246      11.586  -2.335 -29.358  1.00  0.96           C  
ATOM   1941  O   ASP A 246      13.428  -2.172 -27.193  1.00  0.96           O  
ATOM   1942  CG  ASP A 246      10.865  -2.946 -30.547  1.00  0.96           C  
ATOM   1943  OD1 ASP A 246      10.937  -4.179 -30.736  1.00  0.96           O  
ATOM   1944  OD2 ASP A 246      10.222  -2.186 -31.303  1.00  0.96           O  
ATOM   1945  N   GLY A 247      11.755  -2.485 -25.789  1.00  0.95           N  
ATOM   1946  CA  GLY A 247      12.438  -1.807 -24.698  1.00  0.95           C  
ATOM   1947  C   GLY A 247      13.483  -2.670 -24.019  1.00  0.95           C  
ATOM   1948  O   GLY A 247      13.904  -3.692 -24.567  1.00  0.95           O  
ATOM   1949  N   VAL A 248      14.003  -2.269 -22.866  1.00  0.95           N  
ATOM   1950  CA  VAL A 248      15.080  -2.962 -22.168  1.00  0.95           C  
ATOM   1951  C   VAL A 248      14.504  -4.097 -21.325  1.00  0.95           C  
ATOM   1952  CB  VAL A 248      15.893  -1.996 -21.277  1.00  0.95           C  
ATOM   1953  O   VAL A 248      13.291  -4.170 -21.116  1.00  0.95           O  
ATOM   1954  CG1 VAL A 248      16.515  -0.882 -22.117  1.00  0.95           C  
ATOM   1955  CG2 VAL A 248      15.008  -1.411 -20.179  1.00  0.95           C  
ATOM   1956  N   VAL A 249      15.439  -4.974 -20.864  1.00  0.96           N  
ATOM   1957  CA  VAL A 249      15.065  -6.165 -20.109  1.00  0.96           C  
ATOM   1958  C   VAL A 249      14.635  -5.769 -18.698  1.00  0.96           C  
ATOM   1959  CB  VAL A 249      16.225  -7.184 -20.045  1.00  0.96           C  
ATOM   1960  O   VAL A 249      15.263  -4.916 -18.067  1.00  0.96           O  
ATOM   1961  CG1 VAL A 249      17.432  -6.584 -19.325  1.00  0.96           C  
ATOM   1962  CG2 VAL A 249      15.770  -8.468 -19.354  1.00  0.96           C  
ATOM   1963  N   CYS A 250      13.521  -6.339 -18.289  1.00  0.96           N  
ATOM   1964  CA  CYS A 250      12.995  -6.178 -16.938  1.00  0.96           C  
ATOM   1965  C   CYS A 250      13.385  -7.359 -16.057  1.00  0.96           C  
ATOM   1966  CB  CYS A 250      11.474  -6.034 -16.968  1.00  0.96           C  
ATOM   1967  O   CYS A 250      13.655  -8.451 -16.559  1.00  0.96           O  
ATOM   1968  SG  CYS A 250      10.737  -5.746 -15.345  1.00  0.96           S  
ATOM   1969  N   ASP A 251      13.328  -7.245 -14.810  1.00  0.90           N  
ATOM   1970  CA  ASP A 251      13.664  -8.317 -13.878  1.00  0.90           C  
ATOM   1971  C   ASP A 251      12.639  -9.447 -13.947  1.00  0.90           C  
ATOM   1972  CB  ASP A 251      13.754  -7.776 -12.449  1.00  0.90           C  
ATOM   1973  O   ASP A 251      12.908 -10.564 -13.501  1.00  0.90           O  
ATOM   1974  CG  ASP A 251      15.006  -6.952 -12.205  1.00  0.90           C  
ATOM   1975  OD1 ASP A 251      15.978  -7.074 -12.981  1.00  0.90           O  
ATOM   1976  OD2 ASP A 251      15.021  -6.174 -11.226  1.00  0.90           O  
ATOM   1977  N   CYS A 252      11.556  -9.100 -14.544  1.00  0.92           N  
ATOM   1978  CA  CYS A 252      10.523 -10.123 -14.661  1.00  0.92           C  
ATOM   1979  C   CYS A 252      10.806 -11.050 -15.837  1.00  0.92           C  
ATOM   1980  CB  CYS A 252       9.147  -9.479 -14.828  1.00  0.92           C  
ATOM   1981  O   CYS A 252      10.109 -12.049 -16.028  1.00  0.92           O  
ATOM   1982  SG  CYS A 252       8.862  -8.783 -16.470  1.00  0.92           S  
ATOM   1983  N   GLY A 253      11.787 -10.648 -16.686  1.00  0.93           N  
ATOM   1984  CA  GLY A 253      12.192 -11.507 -17.788  1.00  0.93           C  
ATOM   1985  C   GLY A 253      11.664 -11.042 -19.132  1.00  0.93           C  
ATOM   1986  O   GLY A 253      12.038 -11.586 -20.173  1.00  0.93           O  
ATOM   1987  N   ARG A 254      10.810 -10.023 -19.075  1.00  0.96           N  
ATOM   1988  CA  ARG A 254      10.229  -9.512 -20.313  1.00  0.96           C  
ATOM   1989  C   ARG A 254      10.909  -8.216 -20.742  1.00  0.96           C  
ATOM   1990  CB  ARG A 254       8.725  -9.286 -20.148  1.00  0.96           C  
ATOM   1991  O   ARG A 254      11.745  -7.677 -20.014  1.00  0.96           O  
ATOM   1992  CG  ARG A 254       7.950 -10.540 -19.778  1.00  0.96           C  
ATOM   1993  CD  ARG A 254       7.836 -11.500 -20.954  1.00  0.96           C  
ATOM   1994  NE  ARG A 254       6.934 -12.610 -20.658  1.00  0.96           N  
ATOM   1995  NH1 ARG A 254       6.613 -13.210 -22.866  1.00  0.96           N  
ATOM   1996  NH2 ARG A 254       5.568 -14.377 -21.193  1.00  0.96           N  
ATOM   1997  CZ  ARG A 254       6.374 -13.396 -21.573  1.00  0.96           C  
ATOM   1998  N   TYR A 255      10.601  -7.712 -21.922  1.00  0.97           N  
ATOM   1999  CA  TYR A 255      11.146  -6.465 -22.447  1.00  0.97           C  
ATOM   2000  C   TYR A 255      10.081  -5.374 -22.474  1.00  0.97           C  
ATOM   2001  CB  TYR A 255      11.713  -6.675 -23.854  1.00  0.97           C  
ATOM   2002  O   TYR A 255       8.939  -5.623 -22.867  1.00  0.97           O  
ATOM   2003  CG  TYR A 255      12.912  -7.591 -23.894  1.00  0.97           C  
ATOM   2004  CD1 TYR A 255      14.206  -7.076 -23.932  1.00  0.97           C  
ATOM   2005  CD2 TYR A 255      12.754  -8.973 -23.895  1.00  0.97           C  
ATOM   2006  CE1 TYR A 255      15.314  -7.916 -23.971  1.00  0.97           C  
ATOM   2007  CE2 TYR A 255      13.855  -9.822 -23.933  1.00  0.97           C  
ATOM   2008  OH  TYR A 255      16.222 -10.122 -24.009  1.00  0.97           O  
ATOM   2009  CZ  TYR A 255      15.129  -9.285 -23.971  1.00  0.97           C  
ATOM   2010  N   GLY A 256      10.561  -4.234 -21.962  1.00  0.96           N  
ATOM   2011  CA  GLY A 256       9.750  -3.047 -22.177  1.00  0.96           C  
ATOM   2012  C   GLY A 256       8.631  -2.896 -21.164  1.00  0.96           C  
ATOM   2013  O   GLY A 256       7.546  -2.415 -21.497  1.00  0.96           O  
ATOM   2014  N   CYS A 257       8.860  -3.440 -19.972  1.00  0.98           N  
ATOM   2015  CA  CYS A 257       7.875  -3.244 -18.914  1.00  0.98           C  
ATOM   2016  C   CYS A 257       7.752  -1.769 -18.550  1.00  0.98           C  
ATOM   2017  CB  CYS A 257       8.252  -4.054 -17.674  1.00  0.98           C  
ATOM   2018  O   CYS A 257       8.702  -1.002 -18.719  1.00  0.98           O  
ATOM   2019  SG  CYS A 257       8.050  -5.837 -17.880  1.00  0.98           S  
ATOM   2020  N   LEU A 258       6.514  -1.338 -18.104  1.00  0.98           N  
ATOM   2021  CA  LEU A 258       6.271   0.022 -17.635  1.00  0.98           C  
ATOM   2022  C   LEU A 258       7.357   0.463 -16.660  1.00  0.98           C  
ATOM   2023  CB  LEU A 258       4.897   0.120 -16.966  1.00  0.98           C  
ATOM   2024  O   LEU A 258       7.855   1.588 -16.746  1.00  0.98           O  
ATOM   2025  CG  LEU A 258       4.512   1.491 -16.407  1.00  0.98           C  
ATOM   2026  CD1 LEU A 258       4.490   2.531 -17.523  1.00  0.98           C  
ATOM   2027  CD2 LEU A 258       3.159   1.422 -15.707  1.00  0.98           C  
ATOM   2028  N   GLU A 259       7.702  -0.382 -15.782  1.00  0.97           N  
ATOM   2029  CA  GLU A 259       8.683  -0.074 -14.746  1.00  0.97           C  
ATOM   2030  C   GLU A 259      10.029   0.305 -15.356  1.00  0.97           C  
ATOM   2031  CB  GLU A 259       8.852  -1.261 -13.795  1.00  0.97           C  
ATOM   2032  O   GLU A 259      10.768   1.114 -14.790  1.00  0.97           O  
ATOM   2033  CG  GLU A 259       9.703  -0.952 -12.571  1.00  0.97           C  
ATOM   2034  CD  GLU A 259       9.656  -2.046 -11.516  1.00  0.97           C  
ATOM   2035  OE1 GLU A 259      10.596  -2.871 -11.454  1.00  0.97           O  
ATOM   2036  OE2 GLU A 259       8.671  -2.079 -10.746  1.00  0.97           O  
ATOM   2037  N   THR A 260      10.423  -0.307 -16.467  1.00  0.97           N  
ATOM   2038  CA  THR A 260      11.713  -0.044 -17.095  1.00  0.97           C  
ATOM   2039  C   THR A 260      11.734   1.346 -17.725  1.00  0.97           C  
ATOM   2040  CB  THR A 260      12.039  -1.101 -18.166  1.00  0.97           C  
ATOM   2041  O   THR A 260      12.797   1.848 -18.097  1.00  0.97           O  
ATOM   2042  CG2 THR A 260      12.134  -2.495 -17.553  1.00  0.97           C  
ATOM   2043  OG1 THR A 260      11.008  -1.099 -19.161  1.00  0.97           O  
ATOM   2044  N   VAL A 261      10.618   1.906 -17.791  1.00  0.97           N  
ATOM   2045  CA  VAL A 261      10.507   3.210 -18.436  1.00  0.97           C  
ATOM   2046  C   VAL A 261      10.181   4.277 -17.394  1.00  0.97           C  
ATOM   2047  CB  VAL A 261       9.434   3.204 -19.547  1.00  0.97           C  
ATOM   2048  O   VAL A 261      10.731   5.380 -17.431  1.00  0.97           O  
ATOM   2049  CG1 VAL A 261       9.326   4.580 -20.202  1.00  0.97           C  
ATOM   2050  CG2 VAL A 261       9.753   2.136 -20.591  1.00  0.97           C  
ATOM   2051  N   ALA A 262       9.357   3.987 -16.452  1.00  0.98           N  
ATOM   2052  CA  ALA A 262       8.707   5.053 -15.693  1.00  0.98           C  
ATOM   2053  C   ALA A 262       9.082   4.983 -14.216  1.00  0.98           C  
ATOM   2054  CB  ALA A 262       7.191   4.975 -15.858  1.00  0.98           C  
ATOM   2055  O   ALA A 262       8.773   5.896 -13.447  1.00  0.98           O  
ATOM   2056  N   SER A 263       9.805   3.949 -13.762  1.00  0.97           N  
ATOM   2057  CA  SER A 263      10.161   3.875 -12.349  1.00  0.97           C  
ATOM   2058  C   SER A 263      11.345   4.782 -12.029  1.00  0.97           C  
ATOM   2059  CB  SER A 263      10.491   2.435 -11.953  1.00  0.97           C  
ATOM   2060  O   SER A 263      12.087   5.183 -12.928  1.00  0.97           O  
ATOM   2061  OG  SER A 263      11.691   2.006 -12.573  1.00  0.97           O  
ATOM   2062  N   LEU A 264      11.536   5.083 -10.747  1.00  0.97           N  
ATOM   2063  CA  LEU A 264      12.674   5.898 -10.336  1.00  0.97           C  
ATOM   2064  C   LEU A 264      13.986   5.157 -10.571  1.00  0.97           C  
ATOM   2065  CB  LEU A 264      12.551   6.286  -8.860  1.00  0.97           C  
ATOM   2066  O   LEU A 264      15.001   5.773 -10.903  1.00  0.97           O  
ATOM   2067  CG  LEU A 264      11.648   7.480  -8.546  1.00  0.97           C  
ATOM   2068  CD1 LEU A 264      11.496   7.647  -7.038  1.00  0.97           C  
ATOM   2069  CD2 LEU A 264      12.204   8.752  -9.177  1.00  0.97           C  
ATOM   2070  N   SER A 265      13.943   3.844 -10.476  1.00  0.95           N  
ATOM   2071  CA  SER A 265      15.136   3.054 -10.765  1.00  0.95           C  
ATOM   2072  C   SER A 265      15.546   3.187 -12.228  1.00  0.95           C  
ATOM   2073  CB  SER A 265      14.899   1.582 -10.426  1.00  0.95           C  
ATOM   2074  O   SER A 265      16.732   3.325 -12.536  1.00  0.95           O  
ATOM   2075  OG  SER A 265      14.717   1.411  -9.031  1.00  0.95           O  
ATOM   2076  N   ALA A 266      14.545   3.173 -13.078  1.00  0.96           N  
ATOM   2077  CA  ALA A 266      14.810   3.308 -14.508  1.00  0.96           C  
ATOM   2078  C   ALA A 266      15.356   4.695 -14.836  1.00  0.96           C  
ATOM   2079  CB  ALA A 266      13.541   3.036 -15.312  1.00  0.96           C  
ATOM   2080  O   ALA A 266      16.308   4.827 -15.609  1.00  0.96           O  
ATOM   2081  N   LEU A 267      14.787   5.686 -14.243  1.00  0.97           N  
ATOM   2082  CA  LEU A 267      15.247   7.052 -14.473  1.00  0.97           C  
ATOM   2083  C   LEU A 267      16.667   7.242 -13.952  1.00  0.97           C  
ATOM   2084  CB  LEU A 267      14.305   8.055 -13.800  1.00  0.97           C  
ATOM   2085  O   LEU A 267      17.492   7.884 -14.606  1.00  0.97           O  
ATOM   2086  CG  LEU A 267      12.901   8.170 -14.395  1.00  0.97           C  
ATOM   2087  CD1 LEU A 267      12.055   9.137 -13.573  1.00  0.97           C  
ATOM   2088  CD2 LEU A 267      12.972   8.618 -15.851  1.00  0.97           C  
ATOM   2089  N   LYS A 268      16.924   6.689 -12.782  1.00  0.96           N  
ATOM   2090  CA  LYS A 268      18.258   6.789 -12.198  1.00  0.96           C  
ATOM   2091  C   LYS A 268      19.292   6.073 -13.063  1.00  0.96           C  
ATOM   2092  CB  LYS A 268      18.270   6.211 -10.782  1.00  0.96           C  
ATOM   2093  O   LYS A 268      20.389   6.589 -13.283  1.00  0.96           O  
ATOM   2094  CG  LYS A 268      17.713   7.153  -9.725  1.00  0.96           C  
ATOM   2095  CD  LYS A 268      17.879   6.581  -8.323  1.00  0.96           C  
ATOM   2096  CE  LYS A 268      19.322   6.680  -7.845  1.00  0.96           C  
ATOM   2097  NZ  LYS A 268      19.487   6.130  -6.466  1.00  0.96           N  
ATOM   2098  N   LYS A 269      18.921   4.936 -13.481  1.00  0.95           N  
ATOM   2099  CA  LYS A 269      19.816   4.182 -14.354  1.00  0.95           C  
ATOM   2100  C   LYS A 269      20.151   4.975 -15.614  1.00  0.95           C  
ATOM   2101  CB  LYS A 269      19.191   2.838 -14.732  1.00  0.95           C  
ATOM   2102  O   LYS A 269      21.318   5.072 -16.001  1.00  0.95           O  
ATOM   2103  CG  LYS A 269      20.101   1.944 -15.561  1.00  0.95           C  
ATOM   2104  CD  LYS A 269      19.441   0.605 -15.867  1.00  0.95           C  
ATOM   2105  CE  LYS A 269      20.330  -0.271 -16.739  1.00  0.95           C  
ATOM   2106  NZ  LYS A 269      19.695  -1.592 -17.027  1.00  0.95           N  
ATOM   2107  N   GLN A 270      19.168   5.532 -16.270  1.00  0.95           N  
ATOM   2108  CA  GLN A 270      19.361   6.350 -17.463  1.00  0.95           C  
ATOM   2109  C   GLN A 270      20.220   7.574 -17.159  1.00  0.95           C  
ATOM   2110  CB  GLN A 270      18.013   6.785 -18.040  1.00  0.95           C  
ATOM   2111  O   GLN A 270      21.091   7.940 -17.951  1.00  0.95           O  
ATOM   2112  CG  GLN A 270      17.241   5.659 -18.716  1.00  0.95           C  
ATOM   2113  CD  GLN A 270      15.910   6.117 -19.281  1.00  0.95           C  
ATOM   2114  NE2 GLN A 270      15.297   5.278 -20.109  1.00  0.95           N  
ATOM   2115  OE1 GLN A 270      15.435   7.215 -18.974  1.00  0.95           O  
ATOM   2116  N   ALA A 271      20.002   8.124 -16.022  1.00  0.95           N  
ATOM   2117  CA  ALA A 271      20.747   9.307 -15.600  1.00  0.95           C  
ATOM   2118  C   ALA A 271      22.223   8.979 -15.389  1.00  0.95           C  
ATOM   2119  CB  ALA A 271      20.146   9.887 -14.322  1.00  0.95           C  
ATOM   2120  O   ALA A 271      23.100   9.741 -15.802  1.00  0.95           O  
ATOM   2121  N   ARG A 272      22.513   7.864 -14.799  1.00  0.94           N  
ATOM   2122  CA  ARG A 272      23.890   7.445 -14.557  1.00  0.94           C  
ATOM   2123  C   ARG A 272      24.644   7.257 -15.869  1.00  0.94           C  
ATOM   2124  CB  ARG A 272      23.922   6.149 -13.743  1.00  0.94           C  
ATOM   2125  O   ARG A 272      25.778   7.718 -16.010  1.00  0.94           O  
ATOM   2126  CG  ARG A 272      23.531   6.326 -12.285  1.00  0.94           C  
ATOM   2127  CD  ARG A 272      23.537   5.002 -11.534  1.00  0.94           C  
ATOM   2128  NE  ARG A 272      23.116   5.168 -10.146  1.00  0.94           N  
ATOM   2129  NH1 ARG A 272      22.214   3.050  -9.949  1.00  0.94           N  
ATOM   2130  NH2 ARG A 272      22.159   4.494  -8.170  1.00  0.94           N  
ATOM   2131  CZ  ARG A 272      22.497   4.237  -9.425  1.00  0.94           C  
ATOM   2132  N   VAL A 273      24.002   6.591 -16.776  1.00  0.93           N  
ATOM   2133  CA  VAL A 273      24.603   6.355 -18.085  1.00  0.93           C  
ATOM   2134  C   VAL A 273      24.874   7.688 -18.778  1.00  0.93           C  
ATOM   2135  CB  VAL A 273      23.701   5.467 -18.971  1.00  0.93           C  
ATOM   2136  O   VAL A 273      25.962   7.905 -19.316  1.00  0.93           O  
ATOM   2137  CG1 VAL A 273      24.230   5.420 -20.404  1.00  0.93           C  
ATOM   2138  CG2 VAL A 273      23.602   4.058 -18.389  1.00  0.93           C  
ATOM   2139  N   TRP A 274      23.908   8.558 -18.768  1.00  0.93           N  
ATOM   2140  CA  TRP A 274      24.029   9.868 -19.400  1.00  0.93           C  
ATOM   2141  C   TRP A 274      25.148  10.681 -18.759  1.00  0.93           C  
ATOM   2142  CB  TRP A 274      22.706  10.634 -19.307  1.00  0.93           C  
ATOM   2143  O   TRP A 274      25.971  11.276 -19.458  1.00  0.93           O  
ATOM   2144  CG  TRP A 274      22.734  11.978 -19.970  1.00  0.93           C  
ATOM   2145  CD1 TRP A 274      22.516  12.250 -21.292  1.00  0.93           C  
ATOM   2146  CD2 TRP A 274      23.000  13.235 -19.340  1.00  0.93           C  
ATOM   2147  CE2 TRP A 274      22.926  14.229 -20.342  1.00  0.93           C  
ATOM   2148  CE3 TRP A 274      23.293  13.619 -18.024  1.00  0.93           C  
ATOM   2149  NE1 TRP A 274      22.629  13.602 -21.522  1.00  0.93           N  
ATOM   2150  CH2 TRP A 274      23.420  15.930 -18.773  1.00  0.93           C  
ATOM   2151  CZ2 TRP A 274      23.134  15.582 -20.068  1.00  0.93           C  
ATOM   2152  CZ3 TRP A 274      23.500  14.967 -17.754  1.00  0.93           C  
ATOM   2153  N   LEU A 275      25.215  10.745 -17.435  1.00  0.92           N  
ATOM   2154  CA  LEU A 275      26.200  11.524 -16.693  1.00  0.92           C  
ATOM   2155  C   LEU A 275      27.614  11.034 -16.986  1.00  0.92           C  
ATOM   2156  CB  LEU A 275      25.922  11.447 -15.189  1.00  0.92           C  
ATOM   2157  O   LEU A 275      28.550  11.833 -17.061  1.00  0.92           O  
ATOM   2158  CG  LEU A 275      24.735  12.265 -14.676  1.00  0.92           C  
ATOM   2159  CD1 LEU A 275      24.389  11.858 -13.248  1.00  0.92           C  
ATOM   2160  CD2 LEU A 275      25.041  13.757 -14.753  1.00  0.92           C  
ATOM   2161  N   LYS A 276      27.877   9.757 -17.199  1.00  0.91           N  
ATOM   2162  CA  LYS A 276      29.180   9.175 -17.505  1.00  0.91           C  
ATOM   2163  C   LYS A 276      29.653   9.583 -18.897  1.00  0.91           C  
ATOM   2164  CB  LYS A 276      29.126   7.650 -17.396  1.00  0.91           C  
ATOM   2165  O   LYS A 276      30.855   9.610 -19.167  1.00  0.91           O  
ATOM   2166  CG  LYS A 276      29.079   7.133 -15.965  1.00  0.91           C  
ATOM   2167  CD  LYS A 276      28.984   5.613 -15.923  1.00  0.91           C  
ATOM   2168  CE  LYS A 276      28.884   5.098 -14.494  1.00  0.91           C  
ATOM   2169  NZ  LYS A 276      28.702   3.616 -14.451  1.00  0.91           N  
ATOM   2170  N   SER A 277      28.723   9.955 -19.762  1.00  0.90           N  
ATOM   2171  CA  SER A 277      29.055  10.289 -21.143  1.00  0.90           C  
ATOM   2172  C   SER A 277      29.295  11.786 -21.308  1.00  0.90           C  
ATOM   2173  CB  SER A 277      27.940   9.837 -22.087  1.00  0.90           C  
ATOM   2174  O   SER A 277      29.692  12.242 -22.382  1.00  0.90           O  
ATOM   2175  OG  SER A 277      26.785  10.642 -21.924  1.00  0.90           O  
ATOM   2176  N   GLN A 278      29.115  12.611 -20.327  1.00  0.87           N  
ATOM   2177  CA  GLN A 278      29.289  14.057 -20.422  1.00  0.87           C  
ATOM   2178  C   GLN A 278      30.759  14.444 -20.286  1.00  0.87           C  
ATOM   2179  CB  GLN A 278      28.458  14.769 -19.353  1.00  0.87           C  
ATOM   2180  O   GLN A 278      31.512  13.797 -19.555  1.00  0.87           O  
ATOM   2181  CG  GLN A 278      26.963  14.500 -19.456  1.00  0.87           C  
ATOM   2182  CD  GLN A 278      26.368  14.986 -20.764  1.00  0.87           C  
ATOM   2183  NE2 GLN A 278      25.585  14.131 -21.413  1.00  0.87           N  
ATOM   2184  OE1 GLN A 278      26.609  16.121 -21.187  1.00  0.87           O  
ATOM   2185  N   PRO A 279      31.292  15.457 -21.228  1.00  0.77           N  
ATOM   2186  CA  PRO A 279      32.672  15.913 -21.412  1.00  0.77           C  
ATOM   2187  C   PRO A 279      33.247  16.573 -20.161  1.00  0.77           C  
ATOM   2188  CB  PRO A 279      32.561  16.920 -22.559  1.00  0.77           C  
ATOM   2189  O   PRO A 279      34.436  16.425 -19.870  1.00  0.77           O  
ATOM   2190  CG  PRO A 279      31.095  17.034 -22.826  1.00  0.77           C  
ATOM   2191  CD  PRO A 279      30.377  16.015 -21.989  1.00  0.77           C  
ATOM   2192  N   VAL A 280      32.370  17.076 -19.041  1.00  0.70           N  
ATOM   2193  CA  VAL A 280      32.736  17.874 -17.875  1.00  0.70           C  
ATOM   2194  C   VAL A 280      32.031  17.331 -16.635  1.00  0.70           C  
ATOM   2195  CB  VAL A 280      32.387  19.366 -18.076  1.00  0.70           C  
ATOM   2196  O   VAL A 280      30.917  16.808 -16.725  1.00  0.70           O  
ATOM   2197  CG1 VAL A 280      32.751  20.177 -16.834  1.00  0.70           C  
ATOM   2198  CG2 VAL A 280      33.102  19.919 -19.308  1.00  0.70           C  
ATOM   2199  N   SER A 281      32.701  17.188 -15.527  1.00  0.61           N  
ATOM   2200  CA  SER A 281      32.294  16.794 -14.183  1.00  0.61           C  
ATOM   2201  C   SER A 281      30.953  17.417 -13.806  1.00  0.61           C  
ATOM   2202  CB  SER A 281      33.357  17.197 -13.160  1.00  0.61           C  
ATOM   2203  O   SER A 281      30.802  18.640 -13.836  1.00  0.61           O  
ATOM   2204  OG  SER A 281      32.894  16.977 -11.839  1.00  0.61           O  
ATOM   2205  N   THR A 282      29.857  17.036 -14.434  1.00  0.67           N  
ATOM   2206  CA  THR A 282      28.571  17.382 -13.840  1.00  0.67           C  
ATOM   2207  C   THR A 282      28.660  17.380 -12.317  1.00  0.67           C  
ATOM   2208  CB  THR A 282      27.465  16.410 -14.294  1.00  0.67           C  
ATOM   2209  O   THR A 282      29.608  16.835 -11.746  1.00  0.67           O  
ATOM   2210  CG2 THR A 282      27.313  16.421 -15.811  1.00  0.67           C  
ATOM   2211  OG1 THR A 282      27.799  15.084 -13.867  1.00  0.67           O  
ATOM   2212  N   GLN A 283      28.130  18.380 -11.525  1.00  0.78           N  
ATOM   2213  CA  GLN A 283      28.008  18.450 -10.073  1.00  0.78           C  
ATOM   2214  C   GLN A 283      27.498  17.131  -9.500  1.00  0.78           C  
ATOM   2215  CB  GLN A 283      27.078  19.594  -9.666  1.00  0.78           C  
ATOM   2216  O   GLN A 283      27.704  16.840  -8.320  1.00  0.78           O  
ATOM   2217  CG  GLN A 283      27.673  20.978  -9.887  1.00  0.78           C  
ATOM   2218  CD  GLN A 283      26.737  22.094  -9.462  1.00  0.78           C  
ATOM   2219  NE2 GLN A 283      27.181  23.335  -9.628  1.00  0.78           N  
ATOM   2220  OE1 GLN A 283      25.625  21.842  -8.988  1.00  0.78           O  
ATOM   2221  N   LEU A 284      27.006  16.292 -10.444  1.00  0.85           N  
ATOM   2222  CA  LEU A 284      26.415  15.068  -9.914  1.00  0.85           C  
ATOM   2223  C   LEU A 284      27.332  13.873 -10.157  1.00  0.85           C  
ATOM   2224  CB  LEU A 284      25.047  14.814 -10.551  1.00  0.85           C  
ATOM   2225  O   LEU A 284      27.810  13.669 -11.275  1.00  0.85           O  
ATOM   2226  CG  LEU A 284      23.961  15.852 -10.262  1.00  0.85           C  
ATOM   2227  CD1 LEU A 284      22.725  15.576 -11.112  1.00  0.85           C  
ATOM   2228  CD2 LEU A 284      23.606  15.856  -8.779  1.00  0.85           C  
ATOM   2229  N   ASP A 285      27.622  13.190  -9.107  1.00  0.88           N  
ATOM   2230  CA  ASP A 285      28.348  11.928  -9.214  1.00  0.88           C  
ATOM   2231  C   ASP A 285      27.423  10.799  -9.663  1.00  0.88           C  
ATOM   2232  CB  ASP A 285      29.002  11.570  -7.878  1.00  0.88           C  
ATOM   2233  O   ASP A 285      26.519  10.399  -8.926  1.00  0.88           O  
ATOM   2234  CG  ASP A 285      29.862  10.321  -7.954  1.00  0.88           C  
ATOM   2235  OD1 ASP A 285      29.884   9.659  -9.014  1.00  0.88           O  
ATOM   2236  OD2 ASP A 285      30.521   9.993  -6.943  1.00  0.88           O  
ATOM   2237  N   PRO A 286      27.713  10.265 -10.832  1.00  0.88           N  
ATOM   2238  CA  PRO A 286      26.842   9.209 -11.351  1.00  0.88           C  
ATOM   2239  C   PRO A 286      26.714   8.025 -10.395  1.00  0.88           C  
ATOM   2240  CB  PRO A 286      27.533   8.789 -12.651  1.00  0.88           C  
ATOM   2241  O   PRO A 286      25.649   7.409 -10.307  1.00  0.88           O  
ATOM   2242  CG  PRO A 286      28.355   9.973 -13.046  1.00  0.88           C  
ATOM   2243  CD  PRO A 286      28.742  10.721 -11.803  1.00  0.88           C  
ATOM   2244  N   GLU A 287      27.672   7.715  -9.562  1.00  0.89           N  
ATOM   2245  CA  GLU A 287      27.691   6.539  -8.698  1.00  0.89           C  
ATOM   2246  C   GLU A 287      26.968   6.809  -7.381  1.00  0.89           C  
ATOM   2247  CB  GLU A 287      29.130   6.094  -8.425  1.00  0.89           C  
ATOM   2248  O   GLU A 287      26.549   5.876  -6.694  1.00  0.89           O  
ATOM   2249  CG  GLU A 287      29.868   5.607  -9.663  1.00  0.89           C  
ATOM   2250  CD  GLU A 287      29.237   4.375 -10.292  1.00  0.89           C  
ATOM   2251  OE1 GLU A 287      29.337   4.205 -11.528  1.00  0.89           O  
ATOM   2252  OE2 GLU A 287      28.637   3.573  -9.542  1.00  0.89           O  
ATOM   2253  N   LYS A 288      26.748   8.051  -7.079  1.00  0.91           N  
ATOM   2254  CA  LYS A 288      26.114   8.406  -5.812  1.00  0.91           C  
ATOM   2255  C   LYS A 288      24.815   9.173  -6.043  1.00  0.91           C  
ATOM   2256  CB  LYS A 288      27.066   9.235  -4.949  1.00  0.91           C  
ATOM   2257  O   LYS A 288      24.378   9.936  -5.179  1.00  0.91           O  
ATOM   2258  CG  LYS A 288      28.310   8.481  -4.500  1.00  0.91           C  
ATOM   2259  CD  LYS A 288      29.197   9.345  -3.613  1.00  0.91           C  
ATOM   2260  CE  LYS A 288      30.453   8.599  -3.181  1.00  0.91           C  
ATOM   2261  NZ  LYS A 288      31.348   9.457  -2.349  1.00  0.91           N  
ATOM   2262  N   LEU A 289      24.340   9.045  -7.232  1.00  0.93           N  
ATOM   2263  CA  LEU A 289      23.132   9.781  -7.589  1.00  0.93           C  
ATOM   2264  C   LEU A 289      21.948   9.328  -6.742  1.00  0.93           C  
ATOM   2265  CB  LEU A 289      22.811   9.596  -9.075  1.00  0.93           C  
ATOM   2266  O   LEU A 289      21.632   8.137  -6.695  1.00  0.93           O  
ATOM   2267  CG  LEU A 289      21.614  10.382  -9.613  1.00  0.93           C  
ATOM   2268  CD1 LEU A 289      21.909  11.878  -9.591  1.00  0.93           C  
ATOM   2269  CD2 LEU A 289      21.263   9.922 -11.024  1.00  0.93           C  
ATOM   2270  N   THR A 290      21.316  10.273  -6.059  1.00  0.94           N  
ATOM   2271  CA  THR A 290      20.141   9.984  -5.244  1.00  0.94           C  
ATOM   2272  C   THR A 290      18.867  10.443  -5.948  1.00  0.94           C  
ATOM   2273  CB  THR A 290      20.238  10.658  -3.863  1.00  0.94           C  
ATOM   2274  O   THR A 290      18.924  11.243  -6.884  1.00  0.94           O  
ATOM   2275  CG2 THR A 290      21.549  10.303  -3.168  1.00  0.94           C  
ATOM   2276  OG1 THR A 290      20.168  12.080  -4.027  1.00  0.94           O  
ATOM   2277  N   THR A 291      17.739   9.883  -5.505  1.00  0.94           N  
ATOM   2278  CA  THR A 291      16.439  10.297  -6.020  1.00  0.94           C  
ATOM   2279  C   THR A 291      16.219  11.790  -5.797  1.00  0.94           C  
ATOM   2280  CB  THR A 291      15.297   9.503  -5.359  1.00  0.94           C  
ATOM   2281  O   THR A 291      15.717  12.488  -6.680  1.00  0.94           O  
ATOM   2282  CG2 THR A 291      13.937   9.959  -5.878  1.00  0.94           C  
ATOM   2283  OG1 THR A 291      15.463   8.109  -5.647  1.00  0.94           O  
ATOM   2284  N   ALA A 292      16.612  12.295  -4.679  1.00  0.95           N  
ATOM   2285  CA  ALA A 292      16.464  13.710  -4.351  1.00  0.95           C  
ATOM   2286  C   ALA A 292      17.227  14.585  -5.341  1.00  0.95           C  
ATOM   2287  CB  ALA A 292      16.945  13.980  -2.927  1.00  0.95           C  
ATOM   2288  O   ALA A 292      16.724  15.623  -5.778  1.00  0.95           O  
ATOM   2289  N   GLN A 293      18.414  14.140  -5.652  1.00  0.96           N  
ATOM   2290  CA  GLN A 293      19.229  14.882  -6.609  1.00  0.96           C  
ATOM   2291  C   GLN A 293      18.603  14.857  -8.000  1.00  0.96           C  
ATOM   2292  CB  GLN A 293      20.648  14.313  -6.661  1.00  0.96           C  
ATOM   2293  O   GLN A 293      18.639  15.857  -8.720  1.00  0.96           O  
ATOM   2294  CG  GLN A 293      21.478  14.616  -5.421  1.00  0.96           C  
ATOM   2295  CD  GLN A 293      22.809  13.888  -5.414  1.00  0.96           C  
ATOM   2296  NE2 GLN A 293      23.858  14.574  -4.973  1.00  0.96           N  
ATOM   2297  OE1 GLN A 293      22.894  12.718  -5.801  1.00  0.96           O  
ATOM   2298  N   LEU A 294      18.083  13.703  -8.366  1.00  0.95           N  
ATOM   2299  CA  LEU A 294      17.396  13.566  -9.645  1.00  0.95           C  
ATOM   2300  C   LEU A 294      16.208  14.519  -9.728  1.00  0.95           C  
ATOM   2301  CB  LEU A 294      16.924  12.124  -9.849  1.00  0.95           C  
ATOM   2302  O   LEU A 294      16.041  15.225 -10.725  1.00  0.95           O  
ATOM   2303  CG  LEU A 294      16.346  11.789 -11.225  1.00  0.95           C  
ATOM   2304  CD1 LEU A 294      17.438  11.845 -12.287  1.00  0.95           C  
ATOM   2305  CD2 LEU A 294      15.681  10.416 -11.206  1.00  0.95           C  
ATOM   2306  N   ILE A 295      15.392  14.579  -8.738  1.00  0.96           N  
ATOM   2307  CA  ILE A 295      14.218  15.442  -8.676  1.00  0.96           C  
ATOM   2308  C   ILE A 295      14.650  16.906  -8.710  1.00  0.96           C  
ATOM   2309  CB  ILE A 295      13.377  15.161  -7.410  1.00  0.96           C  
ATOM   2310  O   ILE A 295      14.034  17.725  -9.396  1.00  0.96           O  
ATOM   2311  CG1 ILE A 295      12.723  13.778  -7.499  1.00  0.96           C  
ATOM   2312  CG2 ILE A 295      12.322  16.254  -7.209  1.00  0.96           C  
ATOM   2313  CD1 ILE A 295      12.105  13.300  -6.192  1.00  0.96           C  
ATOM   2314  N   ALA A 296      15.713  17.219  -7.971  1.00  0.96           N  
ATOM   2315  CA  ALA A 296      16.244  18.580  -7.964  1.00  0.96           C  
ATOM   2316  C   ALA A 296      16.680  19.006  -9.363  1.00  0.96           C  
ATOM   2317  CB  ALA A 296      17.413  18.690  -6.989  1.00  0.96           C  
ATOM   2318  O   ALA A 296      16.439  20.143  -9.775  1.00  0.96           O  
ATOM   2319  N   ALA A 297      17.362  18.095 -10.070  1.00  0.94           N  
ATOM   2320  CA  ALA A 297      17.774  18.381 -11.441  1.00  0.94           C  
ATOM   2321  C   ALA A 297      16.566  18.654 -12.332  1.00  0.94           C  
ATOM   2322  CB  ALA A 297      18.595  17.223 -12.003  1.00  0.94           C  
ATOM   2323  O   ALA A 297      16.594  19.561 -13.167  1.00  0.94           O  
ATOM   2324  N   TRP A 298      15.550  17.903 -12.182  1.00  0.96           N  
ATOM   2325  CA  TRP A 298      14.304  18.111 -12.912  1.00  0.96           C  
ATOM   2326  C   TRP A 298      13.692  19.465 -12.570  1.00  0.96           C  
ATOM   2327  CB  TRP A 298      13.305  16.992 -12.601  1.00  0.96           C  
ATOM   2328  O   TRP A 298      13.283  20.212 -13.462  1.00  0.96           O  
ATOM   2329  CG  TRP A 298      11.959  17.185 -13.233  1.00  0.96           C  
ATOM   2330  CD1 TRP A 298      11.608  16.906 -14.524  1.00  0.96           C  
ATOM   2331  CD2 TRP A 298      10.785  17.704 -12.600  1.00  0.96           C  
ATOM   2332  CE2 TRP A 298       9.757  17.711 -13.569  1.00  0.96           C  
ATOM   2333  CE3 TRP A 298      10.502  18.163 -11.307  1.00  0.96           C  
ATOM   2334  NE1 TRP A 298      10.285  17.221 -14.733  1.00  0.96           N  
ATOM   2335  CH2 TRP A 298       8.216  18.604 -12.010  1.00  0.96           C  
ATOM   2336  CZ2 TRP A 298       8.466  18.161 -13.283  1.00  0.96           C  
ATOM   2337  CZ3 TRP A 298       9.217  18.609 -11.025  1.00  0.96           C  
ATOM   2338  N   GLN A 299      13.641  19.815 -11.315  1.00  0.96           N  
ATOM   2339  CA  GLN A 299      13.060  21.070 -10.851  1.00  0.96           C  
ATOM   2340  C   GLN A 299      13.830  22.269 -11.398  1.00  0.96           C  
ATOM   2341  CB  GLN A 299      13.032  21.117  -9.323  1.00  0.96           C  
ATOM   2342  O   GLN A 299      13.249  23.330 -11.637  1.00  0.96           O  
ATOM   2343  CG  GLN A 299      11.958  20.236  -8.699  1.00  0.96           C  
ATOM   2344  CD  GLN A 299      12.047  20.183  -7.186  1.00  0.96           C  
ATOM   2345  NE2 GLN A 299      10.979  19.723  -6.544  1.00  0.96           N  
ATOM   2346  OE1 GLN A 299      13.069  20.553  -6.598  1.00  0.96           O  
ATOM   2347  N   SER A 300      15.083  21.997 -11.615  1.00  0.95           N  
ATOM   2348  CA  SER A 300      15.928  23.067 -12.135  1.00  0.95           C  
ATOM   2349  C   SER A 300      15.782  23.201 -13.647  1.00  0.95           C  
ATOM   2350  CB  SER A 300      17.394  22.815 -11.776  1.00  0.95           C  
ATOM   2351  O   SER A 300      16.406  24.068 -14.262  1.00  0.95           O  
ATOM   2352  OG  SER A 300      17.906  21.711 -12.502  1.00  0.95           O  
ATOM   2353  N   GLY A 301      15.049  22.259 -14.335  1.00  0.94           N  
ATOM   2354  CA  GLY A 301      14.707  22.378 -15.744  1.00  0.94           C  
ATOM   2355  C   GLY A 301      15.756  21.786 -16.665  1.00  0.94           C  
ATOM   2356  O   GLY A 301      15.879  22.198 -17.820  1.00  0.94           O  
ATOM   2357  N   GLU A 302      16.664  20.857 -16.139  1.00  0.93           N  
ATOM   2358  CA  GLU A 302      17.624  20.184 -17.009  1.00  0.93           C  
ATOM   2359  C   GLU A 302      16.916  19.414 -18.119  1.00  0.93           C  
ATOM   2360  CB  GLU A 302      18.514  19.240 -16.198  1.00  0.93           C  
ATOM   2361  O   GLU A 302      16.060  18.569 -17.848  1.00  0.93           O  
ATOM   2362  CG  GLU A 302      19.386  19.947 -15.170  1.00  0.93           C  
ATOM   2363  CD  GLU A 302      20.502  20.769 -15.794  1.00  0.93           C  
ATOM   2364  OE1 GLU A 302      21.017  21.697 -15.129  1.00  0.93           O  
ATOM   2365  OE2 GLU A 302      20.865  20.484 -16.957  1.00  0.93           O  
ATOM   2366  N   PRO A 303      17.205  19.723 -19.406  1.00  0.93           N  
ATOM   2367  CA  PRO A 303      16.472  19.167 -20.546  1.00  0.93           C  
ATOM   2368  C   PRO A 303      16.505  17.641 -20.581  1.00  0.93           C  
ATOM   2369  CB  PRO A 303      17.201  19.757 -21.755  1.00  0.93           C  
ATOM   2370  O   PRO A 303      15.504  17.006 -20.923  1.00  0.93           O  
ATOM   2371  CG  PRO A 303      17.795  21.035 -21.257  1.00  0.93           C  
ATOM   2372  CD  PRO A 303      18.194  20.848 -19.822  1.00  0.93           C  
ATOM   2373  N   TRP A 304      17.574  16.980 -20.248  1.00  0.92           N  
ATOM   2374  CA  TRP A 304      17.703  15.529 -20.346  1.00  0.92           C  
ATOM   2375  C   TRP A 304      16.739  14.832 -19.391  1.00  0.92           C  
ATOM   2376  CB  TRP A 304      19.140  15.095 -20.047  1.00  0.92           C  
ATOM   2377  O   TRP A 304      16.080  13.859 -19.766  1.00  0.92           O  
ATOM   2378  CG  TRP A 304      19.642  15.533 -18.704  1.00  0.92           C  
ATOM   2379  CD1 TRP A 304      20.317  16.686 -18.412  1.00  0.92           C  
ATOM   2380  CD2 TRP A 304      19.513  14.821 -17.470  1.00  0.92           C  
ATOM   2381  CE2 TRP A 304      20.132  15.602 -16.469  1.00  0.92           C  
ATOM   2382  CE3 TRP A 304      18.932  13.596 -17.113  1.00  0.92           C  
ATOM   2383  NE1 TRP A 304      20.614  16.734 -17.070  1.00  0.92           N  
ATOM   2384  CH2 TRP A 304      19.611  13.995 -14.811  1.00  0.92           C  
ATOM   2385  CZ2 TRP A 304      20.187  15.197 -15.133  1.00  0.92           C  
ATOM   2386  CZ3 TRP A 304      18.988  13.196 -15.783  1.00  0.92           C  
ATOM   2387  N   ILE A 305      16.587  15.267 -18.201  1.00  0.96           N  
ATOM   2388  CA  ILE A 305      15.731  14.621 -17.211  1.00  0.96           C  
ATOM   2389  C   ILE A 305      14.280  15.043 -17.429  1.00  0.96           C  
ATOM   2390  CB  ILE A 305      16.177  14.961 -15.771  1.00  0.96           C  
ATOM   2391  O   ILE A 305      13.359  14.250 -17.221  1.00  0.96           O  
ATOM   2392  CG1 ILE A 305      15.337  14.182 -14.753  1.00  0.96           C  
ATOM   2393  CG2 ILE A 305      16.084  16.469 -15.519  1.00  0.96           C  
ATOM   2394  CD1 ILE A 305      15.427  12.669 -14.905  1.00  0.96           C  
ATOM   2395  N   THR A 306      14.009  16.233 -17.895  1.00  0.97           N  
ATOM   2396  CA  THR A 306      12.655  16.671 -18.215  1.00  0.97           C  
ATOM   2397  C   THR A 306      12.042  15.788 -19.299  1.00  0.97           C  
ATOM   2398  CB  THR A 306      12.638  18.140 -18.677  1.00  0.97           C  
ATOM   2399  O   THR A 306      10.878  15.394 -19.201  1.00  0.97           O  
ATOM   2400  CG2 THR A 306      11.225  18.588 -19.035  1.00  0.97           C  
ATOM   2401  OG1 THR A 306      13.138  18.972 -17.622  1.00  0.97           O  
ATOM   2402  N   SER A 307      12.857  15.513 -20.308  1.00  0.96           N  
ATOM   2403  CA  SER A 307      12.398  14.653 -21.394  1.00  0.96           C  
ATOM   2404  C   SER A 307      12.094  13.245 -20.894  1.00  0.96           C  
ATOM   2405  CB  SER A 307      13.443  14.593 -22.509  1.00  0.96           C  
ATOM   2406  O   SER A 307      11.072  12.658 -21.257  1.00  0.96           O  
ATOM   2407  OG  SER A 307      13.030  13.712 -23.539  1.00  0.96           O  
ATOM   2408  N   TRP A 308      12.902  12.687 -20.083  1.00  0.97           N  
ATOM   2409  CA  TRP A 308      12.716  11.344 -19.543  1.00  0.97           C  
ATOM   2410  C   TRP A 308      11.489  11.286 -18.639  1.00  0.97           C  
ATOM   2411  CB  TRP A 308      13.959  10.898 -18.767  1.00  0.97           C  
ATOM   2412  O   TRP A 308      10.715  10.327 -18.693  1.00  0.97           O  
ATOM   2413  CG  TRP A 308      15.184  10.745 -19.617  1.00  0.97           C  
ATOM   2414  CD1 TRP A 308      15.234  10.621 -20.978  1.00  0.97           C  
ATOM   2415  CD2 TRP A 308      16.539  10.693 -19.160  1.00  0.97           C  
ATOM   2416  CE2 TRP A 308      17.359  10.538 -20.300  1.00  0.97           C  
ATOM   2417  CE3 TRP A 308      17.140  10.765 -17.896  1.00  0.97           C  
ATOM   2418  NE1 TRP A 308      16.539  10.497 -21.395  1.00  0.97           N  
ATOM   2419  CH2 TRP A 308      19.313  10.525 -18.964  1.00  0.97           C  
ATOM   2420  CZ2 TRP A 308      18.751  10.453 -20.212  1.00  0.97           C  
ATOM   2421  CZ3 TRP A 308      18.525  10.680 -17.811  1.00  0.97           C  
ATOM   2422  N   VAL A 309      11.369  12.287 -17.786  1.00  0.98           N  
ATOM   2423  CA  VAL A 309      10.218  12.355 -16.892  1.00  0.98           C  
ATOM   2424  C   VAL A 309       8.933  12.456 -17.710  1.00  0.98           C  
ATOM   2425  CB  VAL A 309      10.325  13.550 -15.918  1.00  0.98           C  
ATOM   2426  O   VAL A 309       7.932  11.810 -17.389  1.00  0.98           O  
ATOM   2427  CG1 VAL A 309       8.991  13.797 -15.218  1.00  0.98           C  
ATOM   2428  CG2 VAL A 309      11.432  13.305 -14.895  1.00  0.98           C  
ATOM   2429  N   ASP A 310       8.918  13.227 -18.792  1.00  0.97           N  
ATOM   2430  CA  ASP A 310       7.764  13.334 -19.680  1.00  0.97           C  
ATOM   2431  C   ASP A 310       7.439  11.989 -20.324  1.00  0.97           C  
ATOM   2432  CB  ASP A 310       8.016  14.388 -20.761  1.00  0.97           C  
ATOM   2433  O   ASP A 310       6.273  11.596 -20.399  1.00  0.97           O  
ATOM   2434  CG  ASP A 310       6.758  14.766 -21.524  1.00  0.97           C  
ATOM   2435  OD1 ASP A 310       5.714  15.028 -20.889  1.00  0.97           O  
ATOM   2436  OD2 ASP A 310       6.811  14.799 -22.773  1.00  0.97           O  
ATOM   2437  N   ARG A 311       8.448  11.325 -20.773  1.00  0.96           N  
ATOM   2438  CA  ARG A 311       8.266  10.000 -21.356  1.00  0.96           C  
ATOM   2439  C   ARG A 311       7.683   9.028 -20.336  1.00  0.96           C  
ATOM   2440  CB  ARG A 311       9.594   9.462 -21.894  1.00  0.96           C  
ATOM   2441  O   ARG A 311       6.828   8.206 -20.671  1.00  0.96           O  
ATOM   2442  CG  ARG A 311       9.954   9.981 -23.277  1.00  0.96           C  
ATOM   2443  CD  ARG A 311      11.187   9.285 -23.837  1.00  0.96           C  
ATOM   2444  NE  ARG A 311      12.348   9.465 -22.969  1.00  0.96           N  
ATOM   2445  NH1 ARG A 311      13.666   7.917 -24.066  1.00  0.96           N  
ATOM   2446  NH2 ARG A 311      14.490   9.052 -22.252  1.00  0.96           N  
ATOM   2447  CZ  ARG A 311      13.499   8.811 -23.098  1.00  0.96           C  
ATOM   2448  N   SER A 312       8.206   9.136 -19.193  1.00  0.98           N  
ATOM   2449  CA  SER A 312       7.692   8.306 -18.108  1.00  0.98           C  
ATOM   2450  C   SER A 312       6.211   8.574 -17.862  1.00  0.98           C  
ATOM   2451  CB  SER A 312       8.484   8.550 -16.823  1.00  0.98           C  
ATOM   2452  O   SER A 312       5.420   7.638 -17.721  1.00  0.98           O  
ATOM   2453  OG  SER A 312       8.104   9.777 -16.224  1.00  0.98           O  
ATOM   2454  N   ALA A 313       5.829   9.827 -17.744  1.00  0.98           N  
ATOM   2455  CA  ALA A 313       4.436  10.213 -17.537  1.00  0.98           C  
ATOM   2456  C   ALA A 313       3.554   9.715 -18.679  1.00  0.98           C  
ATOM   2457  CB  ALA A 313       4.317  11.729 -17.399  1.00  0.98           C  
ATOM   2458  O   ALA A 313       2.452   9.212 -18.446  1.00  0.98           O  
ATOM   2459  N   ASN A 314       4.038   9.806 -19.914  1.00  0.97           N  
ATOM   2460  CA  ASN A 314       3.305   9.308 -21.072  1.00  0.97           C  
ATOM   2461  C   ASN A 314       3.066   7.803 -20.979  1.00  0.97           C  
ATOM   2462  CB  ASN A 314       4.047   9.649 -22.366  1.00  0.97           C  
ATOM   2463  O   ASN A 314       1.964   7.327 -21.257  1.00  0.97           O  
ATOM   2464  CG  ASN A 314       3.914  11.110 -22.748  1.00  0.97           C  
ATOM   2465  ND2 ASN A 314       5.005  11.702 -23.217  1.00  0.97           N  
ATOM   2466  OD1 ASN A 314       2.838  11.701 -22.622  1.00  0.97           O  
ATOM   2467  N   ALA A 315       4.064   7.133 -20.599  1.00  0.97           N  
ATOM   2468  CA  ALA A 315       3.967   5.681 -20.478  1.00  0.97           C  
ATOM   2469  C   ALA A 315       2.945   5.286 -19.416  1.00  0.97           C  
ATOM   2470  CB  ALA A 315       5.333   5.083 -20.147  1.00  0.97           C  
ATOM   2471  O   ALA A 315       2.162   4.354 -19.615  1.00  0.97           O  
ATOM   2472  N   ILE A 316       2.980   5.983 -18.314  1.00  0.98           N  
ATOM   2473  CA  ILE A 316       2.013   5.721 -17.253  1.00  0.98           C  
ATOM   2474  C   ILE A 316       0.601   6.002 -17.761  1.00  0.98           C  
ATOM   2475  CB  ILE A 316       2.310   6.569 -15.996  1.00  0.98           C  
ATOM   2476  O   ILE A 316      -0.311   5.197 -17.558  1.00  0.98           O  
ATOM   2477  CG1 ILE A 316       3.618   6.112 -15.340  1.00  0.98           C  
ATOM   2478  CG2 ILE A 316       1.144   6.491 -15.005  1.00  0.98           C  
ATOM   2479  CD1 ILE A 316       4.126   7.050 -14.253  1.00  0.98           C  
ATOM   2480  N   GLY A 317       0.399   7.174 -18.359  1.00  0.96           N  
ATOM   2481  CA  GLY A 317      -0.891   7.517 -18.936  1.00  0.96           C  
ATOM   2482  C   GLY A 317      -1.410   6.471 -19.904  1.00  0.96           C  
ATOM   2483  O   GLY A 317      -2.581   6.091 -19.847  1.00  0.96           O  
ATOM   2484  N   LEU A 318      -0.589   5.995 -20.814  1.00  0.93           N  
ATOM   2485  CA  LEU A 318      -0.956   4.953 -21.767  1.00  0.93           C  
ATOM   2486  C   LEU A 318      -1.386   3.681 -21.044  1.00  0.93           C  
ATOM   2487  CB  LEU A 318       0.215   4.650 -22.706  1.00  0.93           C  
ATOM   2488  O   LEU A 318      -2.389   3.064 -21.409  1.00  0.93           O  
ATOM   2489  CG  LEU A 318      -0.032   3.582 -23.773  1.00  0.93           C  
ATOM   2490  CD1 LEU A 318      -1.152   4.018 -24.711  1.00  0.93           C  
ATOM   2491  CD2 LEU A 318       1.248   3.300 -24.554  1.00  0.93           C  
ATOM   2492  N   SER A 319      -0.663   3.325 -20.076  1.00  0.95           N  
ATOM   2493  CA  SER A 319      -0.996   2.143 -19.287  1.00  0.95           C  
ATOM   2494  C   SER A 319      -2.342   2.304 -18.591  1.00  0.95           C  
ATOM   2495  CB  SER A 319       0.094   1.866 -18.251  1.00  0.95           C  
ATOM   2496  O   SER A 319      -3.153   1.375 -18.572  1.00  0.95           O  
ATOM   2497  OG  SER A 319       1.313   1.516 -18.884  1.00  0.95           O  
ATOM   2498  N   LEU A 320      -2.546   3.417 -18.067  1.00  0.93           N  
ATOM   2499  CA  LEU A 320      -3.807   3.679 -17.381  1.00  0.93           C  
ATOM   2500  C   LEU A 320      -4.977   3.637 -18.359  1.00  0.93           C  
ATOM   2501  CB  LEU A 320      -3.763   5.038 -16.678  1.00  0.93           C  
ATOM   2502  O   LEU A 320      -6.068   3.182 -18.009  1.00  0.93           O  
ATOM   2503  CG  LEU A 320      -2.859   5.136 -15.448  1.00  0.93           C  
ATOM   2504  CD1 LEU A 320      -2.966   6.522 -14.821  1.00  0.93           C  
ATOM   2505  CD2 LEU A 320      -3.216   4.056 -14.433  1.00  0.93           C  
ATOM   2506  N   TYR A 321      -4.792   4.197 -19.556  1.00  0.92           N  
ATOM   2507  CA  TYR A 321      -5.821   4.102 -20.585  1.00  0.92           C  
ATOM   2508  C   TYR A 321      -6.256   2.656 -20.790  1.00  0.92           C  
ATOM   2509  CB  TYR A 321      -5.316   4.687 -21.907  1.00  0.92           C  
ATOM   2510  O   TYR A 321      -7.453   2.358 -20.811  1.00  0.92           O  
ATOM   2511  CG  TYR A 321      -6.276   4.506 -23.058  1.00  0.92           C  
ATOM   2512  CD1 TYR A 321      -6.049   3.537 -24.033  1.00  0.92           C  
ATOM   2513  CD2 TYR A 321      -7.410   5.302 -23.173  1.00  0.92           C  
ATOM   2514  CE1 TYR A 321      -6.930   3.367 -25.096  1.00  0.92           C  
ATOM   2515  CE2 TYR A 321      -8.297   5.141 -24.232  1.00  0.92           C  
ATOM   2516  OH  TYR A 321      -8.924   4.008 -26.237  1.00  0.92           O  
ATOM   2517  CZ  TYR A 321      -8.049   4.172 -25.187  1.00  0.92           C  
ATOM   2518  N   ASN A 322      -5.305   1.755 -20.954  1.00  0.91           N  
ATOM   2519  CA  ASN A 322      -5.603   0.336 -21.116  1.00  0.91           C  
ATOM   2520  C   ASN A 322      -6.336  -0.225 -19.900  1.00  0.91           C  
ATOM   2521  CB  ASN A 322      -4.320  -0.457 -21.375  1.00  0.91           C  
ATOM   2522  O   ASN A 322      -7.312  -0.962 -20.044  1.00  0.91           O  
ATOM   2523  CG  ASN A 322      -3.706  -0.147 -22.726  1.00  0.91           C  
ATOM   2524  ND2 ASN A 322      -2.380  -0.164 -22.792  1.00  0.91           N  
ATOM   2525  OD1 ASN A 322      -4.417   0.105 -23.702  1.00  0.91           O  
ATOM   2526  N   PHE A 323      -5.907   0.186 -18.806  1.00  0.88           N  
ATOM   2527  CA  PHE A 323      -6.480  -0.259 -17.541  1.00  0.88           C  
ATOM   2528  C   PHE A 323      -7.930   0.194 -17.415  1.00  0.88           C  
ATOM   2529  CB  PHE A 323      -5.660   0.271 -16.361  1.00  0.88           C  
ATOM   2530  O   PHE A 323      -8.794  -0.582 -17.000  1.00  0.88           O  
ATOM   2531  CG  PHE A 323      -4.337  -0.423 -16.182  1.00  0.88           C  
ATOM   2532  CD1 PHE A 323      -4.151  -1.723 -16.633  1.00  0.88           C  
ATOM   2533  CD2 PHE A 323      -3.278   0.227 -15.560  1.00  0.88           C  
ATOM   2534  CE1 PHE A 323      -2.927  -2.368 -16.468  1.00  0.88           C  
ATOM   2535  CE2 PHE A 323      -2.052  -0.411 -15.392  1.00  0.88           C  
ATOM   2536  CZ  PHE A 323      -1.879  -1.708 -15.846  1.00  0.88           C  
ATOM   2537  N   LEU A 324      -8.154   1.410 -17.644  1.00  0.86           N  
ATOM   2538  CA  LEU A 324      -9.503   1.958 -17.550  1.00  0.86           C  
ATOM   2539  C   LEU A 324     -10.456   1.215 -18.480  1.00  0.86           C  
ATOM   2540  CB  LEU A 324      -9.500   3.451 -17.889  1.00  0.86           C  
ATOM   2541  O   LEU A 324     -11.619   0.992 -18.135  1.00  0.86           O  
ATOM   2542  CG  LEU A 324      -8.885   4.382 -16.844  1.00  0.86           C  
ATOM   2543  CD1 LEU A 324      -8.815   5.808 -17.380  1.00  0.86           C  
ATOM   2544  CD2 LEU A 324      -9.683   4.332 -15.546  1.00  0.86           C  
ATOM   2545  N   ASN A 325      -9.980   0.778 -19.645  1.00  0.86           N  
ATOM   2546  CA  ASN A 325     -10.792   0.041 -20.607  1.00  0.86           C  
ATOM   2547  C   ASN A 325     -11.138  -1.354 -20.095  1.00  0.86           C  
ATOM   2548  CB  ASN A 325     -10.075  -0.052 -21.955  1.00  0.86           C  
ATOM   2549  O   ASN A 325     -12.196  -1.896 -20.423  1.00  0.86           O  
ATOM   2550  CG  ASN A 325     -10.231   1.206 -22.788  1.00  0.86           C  
ATOM   2551  ND2 ASN A 325      -9.174   1.582 -23.498  1.00  0.86           N  
ATOM   2552  OD1 ASN A 325     -11.293   1.834 -22.792  1.00  0.86           O  
ATOM   2553  N   ILE A 326     -10.382  -1.854 -19.156  1.00  0.89           N  
ATOM   2554  CA  ILE A 326     -10.549  -3.227 -18.691  1.00  0.89           C  
ATOM   2555  C   ILE A 326     -11.327  -3.236 -17.377  1.00  0.89           C  
ATOM   2556  CB  ILE A 326      -9.186  -3.933 -18.512  1.00  0.89           C  
ATOM   2557  O   ILE A 326     -12.266  -4.018 -17.209  1.00  0.89           O  
ATOM   2558  CG1 ILE A 326      -8.497  -4.115 -19.869  1.00  0.89           C  
ATOM   2559  CG2 ILE A 326      -9.364  -5.278 -17.803  1.00  0.89           C  
ATOM   2560  CD1 ILE A 326      -7.030  -4.512 -19.770  1.00  0.89           C  
ATOM   2561  N   LEU A 327     -11.036  -2.297 -16.483  1.00  0.88           N  
ATOM   2562  CA  LEU A 327     -11.530  -2.412 -15.116  1.00  0.88           C  
ATOM   2563  C   LEU A 327     -12.628  -1.388 -14.846  1.00  0.88           C  
ATOM   2564  CB  LEU A 327     -10.386  -2.226 -14.115  1.00  0.88           C  
ATOM   2565  O   LEU A 327     -13.438  -1.566 -13.934  1.00  0.88           O  
ATOM   2566  CG  LEU A 327      -9.325  -3.327 -14.086  1.00  0.88           C  
ATOM   2567  CD1 LEU A 327      -8.217  -2.969 -13.101  1.00  0.88           C  
ATOM   2568  CD2 LEU A 327      -9.955  -4.668 -13.726  1.00  0.88           C  
ATOM   2569  N   ASN A 328     -12.628  -0.304 -15.628  1.00  0.86           N  
ATOM   2570  CA  ASN A 328     -13.601   0.773 -15.482  1.00  0.86           C  
ATOM   2571  C   ASN A 328     -13.600   1.342 -14.066  1.00  0.86           C  
ATOM   2572  CB  ASN A 328     -15.002   0.286 -15.858  1.00  0.86           C  
ATOM   2573  O   ASN A 328     -14.662   1.546 -13.474  1.00  0.86           O  
ATOM   2574  CG  ASN A 328     -15.974   1.425 -16.090  1.00  0.86           C  
ATOM   2575  ND2 ASN A 328     -17.258   1.162 -15.879  1.00  0.86           N  
ATOM   2576  OD1 ASN A 328     -15.575   2.533 -16.458  1.00  0.86           O  
ATOM   2577  N   ILE A 329     -12.407   1.509 -13.461  1.00  0.87           N  
ATOM   2578  CA  ILE A 329     -12.226   2.252 -12.219  1.00  0.87           C  
ATOM   2579  C   ILE A 329     -11.841   3.696 -12.533  1.00  0.87           C  
ATOM   2580  CB  ILE A 329     -11.154   1.595 -11.319  1.00  0.87           C  
ATOM   2581  O   ILE A 329     -10.773   3.952 -13.095  1.00  0.87           O  
ATOM   2582  CG1 ILE A 329     -11.619   0.208 -10.861  1.00  0.87           C  
ATOM   2583  CG2 ILE A 329     -10.835   2.491 -10.119  1.00  0.87           C  
ATOM   2584  CD1 ILE A 329     -10.551  -0.591 -10.128  1.00  0.87           C  
ATOM   2585  N   ASN A 330     -12.640   4.683 -12.120  1.00  0.85           N  
ATOM   2586  CA  ASN A 330     -12.473   6.061 -12.571  1.00  0.85           C  
ATOM   2587  C   ASN A 330     -11.870   6.939 -11.479  1.00  0.85           C  
ATOM   2588  CB  ASN A 330     -13.811   6.638 -13.039  1.00  0.85           C  
ATOM   2589  O   ASN A 330     -11.749   8.154 -11.650  1.00  0.85           O  
ATOM   2590  CG  ASN A 330     -14.358   5.928 -14.261  1.00  0.85           C  
ATOM   2591  ND2 ASN A 330     -15.645   6.114 -14.529  1.00  0.85           N  
ATOM   2592  OD1 ASN A 330     -13.630   5.217 -14.959  1.00  0.85           O  
ATOM   2593  N   GLN A 331     -11.508   6.247 -10.358  1.00  0.92           N  
ATOM   2594  CA  GLN A 331     -10.777   6.937  -9.300  1.00  0.92           C  
ATOM   2595  C   GLN A 331      -9.400   6.315  -9.087  1.00  0.92           C  
ATOM   2596  CB  GLN A 331     -11.573   6.913  -7.994  1.00  0.92           C  
ATOM   2597  O   GLN A 331      -9.291   5.184  -8.609  1.00  0.92           O  
ATOM   2598  CG  GLN A 331     -10.910   7.678  -6.856  1.00  0.92           C  
ATOM   2599  CD  GLN A 331     -10.862   9.174  -7.105  1.00  0.92           C  
ATOM   2600  NE2 GLN A 331      -9.670   9.753  -7.010  1.00  0.92           N  
ATOM   2601  OE1 GLN A 331     -11.888   9.804  -7.380  1.00  0.92           O  
ATOM   2602  N   ILE A 332      -8.347   7.106  -9.364  1.00  0.95           N  
ATOM   2603  CA  ILE A 332      -6.976   6.619  -9.263  1.00  0.95           C  
ATOM   2604  C   ILE A 332      -6.146   7.584  -8.420  1.00  0.95           C  
ATOM   2605  CB  ILE A 332      -6.336   6.440 -10.659  1.00  0.95           C  
ATOM   2606  O   ILE A 332      -6.091   8.782  -8.709  1.00  0.95           O  
ATOM   2607  CG1 ILE A 332      -7.143   5.438 -11.491  1.00  0.95           C  
ATOM   2608  CG2 ILE A 332      -4.876   5.996 -10.530  1.00  0.95           C  
ATOM   2609  CD1 ILE A 332      -6.734   5.379 -12.957  1.00  0.95           C  
ATOM   2610  N   TRP A 333      -5.485   7.087  -7.420  1.00  0.97           N  
ATOM   2611  CA  TRP A 333      -4.577   7.864  -6.582  1.00  0.97           C  
ATOM   2612  C   TRP A 333      -3.128   7.458  -6.827  1.00  0.97           C  
ATOM   2613  CB  TRP A 333      -4.927   7.688  -5.102  1.00  0.97           C  
ATOM   2614  O   TRP A 333      -2.795   6.271  -6.791  1.00  0.97           O  
ATOM   2615  CG  TRP A 333      -6.352   8.013  -4.770  1.00  0.97           C  
ATOM   2616  CD1 TRP A 333      -7.327   7.138  -4.378  1.00  0.97           C  
ATOM   2617  CD2 TRP A 333      -6.964   9.306  -4.806  1.00  0.97           C  
ATOM   2618  CE2 TRP A 333      -8.313   9.141  -4.423  1.00  0.97           C  
ATOM   2619  CE3 TRP A 333      -6.502  10.590  -5.125  1.00  0.97           C  
ATOM   2620  NE1 TRP A 333      -8.509   7.810  -4.167  1.00  0.97           N  
ATOM   2621  CH2 TRP A 333      -8.728  11.458  -4.667  1.00  0.97           C  
ATOM   2622  CZ2 TRP A 333      -9.206  10.213  -4.350  1.00  0.97           C  
ATOM   2623  CZ3 TRP A 333      -7.391  11.656  -5.052  1.00  0.97           C  
ATOM   2624  N   LEU A 334      -2.308   8.453  -7.004  1.00  0.98           N  
ATOM   2625  CA  LEU A 334      -0.883   8.214  -7.206  1.00  0.98           C  
ATOM   2626  C   LEU A 334      -0.093   8.534  -5.941  1.00  0.98           C  
ATOM   2627  CB  LEU A 334      -0.359   9.054  -8.375  1.00  0.98           C  
ATOM   2628  O   LEU A 334      -0.284   9.591  -5.336  1.00  0.98           O  
ATOM   2629  CG  LEU A 334      -1.009   8.800  -9.736  1.00  0.98           C  
ATOM   2630  CD1 LEU A 334      -0.553   9.850 -10.744  1.00  0.98           C  
ATOM   2631  CD2 LEU A 334      -0.681   7.396 -10.232  1.00  0.98           C  
ATOM   2632  N   TYR A 335       0.735   7.601  -5.506  1.00  0.98           N  
ATOM   2633  CA  TYR A 335       1.689   7.763  -4.414  1.00  0.98           C  
ATOM   2634  C   TYR A 335       3.110   7.477  -4.885  1.00  0.98           C  
ATOM   2635  CB  TYR A 335       1.330   6.840  -3.246  1.00  0.98           C  
ATOM   2636  O   TYR A 335       3.328   7.134  -6.049  1.00  0.98           O  
ATOM   2637  CG  TYR A 335       0.123   7.295  -2.462  1.00  0.98           C  
ATOM   2638  CD1 TYR A 335       0.240   8.255  -1.460  1.00  0.98           C  
ATOM   2639  CD2 TYR A 335      -1.136   6.764  -2.721  1.00  0.98           C  
ATOM   2640  CE1 TYR A 335      -0.870   8.675  -0.734  1.00  0.98           C  
ATOM   2641  CE2 TYR A 335      -2.253   7.177  -2.001  1.00  0.98           C  
ATOM   2642  OH  TYR A 335      -3.212   8.544  -0.296  1.00  0.98           O  
ATOM   2643  CZ  TYR A 335      -2.110   8.132  -1.012  1.00  0.98           C  
ATOM   2644  N   GLY A 336       4.077   7.688  -4.070  1.00  0.97           N  
ATOM   2645  CA  GLY A 336       5.479   7.424  -4.352  1.00  0.97           C  
ATOM   2646  C   GLY A 336       6.292   8.687  -4.563  1.00  0.97           C  
ATOM   2647  O   GLY A 336       5.732   9.773  -4.725  1.00  0.97           O  
ATOM   2648  N   ARG A 337       7.513   8.527  -4.539  1.00  0.97           N  
ATOM   2649  CA  ARG A 337       8.425   9.665  -4.612  1.00  0.97           C  
ATOM   2650  C   ARG A 337       8.366  10.327  -5.985  1.00  0.97           C  
ATOM   2651  CB  ARG A 337       9.858   9.226  -4.302  1.00  0.97           C  
ATOM   2652  O   ARG A 337       8.706  11.503  -6.127  1.00  0.97           O  
ATOM   2653  CG  ARG A 337      10.113   8.950  -2.829  1.00  0.97           C  
ATOM   2654  CD  ARG A 337      11.496   8.358  -2.597  1.00  0.97           C  
ATOM   2655  NE  ARG A 337      11.576   6.977  -3.066  1.00  0.97           N  
ATOM   2656  NH1 ARG A 337      13.742   6.638  -2.337  1.00  0.97           N  
ATOM   2657  NH2 ARG A 337      12.606   4.951  -3.394  1.00  0.97           N  
ATOM   2658  CZ  ARG A 337      12.641   6.192  -2.931  1.00  0.97           C  
ATOM   2659  N   SER A 338       7.933   9.586  -7.025  1.00  0.98           N  
ATOM   2660  CA  SER A 338       7.814  10.149  -8.366  1.00  0.98           C  
ATOM   2661  C   SER A 338       6.795  11.283  -8.400  1.00  0.98           C  
ATOM   2662  CB  SER A 338       7.416   9.065  -9.369  1.00  0.98           C  
ATOM   2663  O   SER A 338       6.816  12.116  -9.309  1.00  0.98           O  
ATOM   2664  OG  SER A 338       8.495   8.176  -9.603  1.00  0.98           O  
ATOM   2665  N   CYS A 339       5.884  11.281  -7.427  1.00  0.98           N  
ATOM   2666  CA  CYS A 339       4.885  12.341  -7.366  1.00  0.98           C  
ATOM   2667  C   CYS A 339       5.542  13.698  -7.143  1.00  0.98           C  
ATOM   2668  CB  CYS A 339       3.875  12.064  -6.253  1.00  0.98           C  
ATOM   2669  O   CYS A 339       4.927  14.738  -7.383  1.00  0.98           O  
ATOM   2670  SG  CYS A 339       2.816  10.636  -6.570  1.00  0.98           S  
ATOM   2671  N   ALA A 340       6.812  13.723  -6.734  1.00  0.98           N  
ATOM   2672  CA  ALA A 340       7.577  14.948  -6.521  1.00  0.98           C  
ATOM   2673  C   ALA A 340       7.846  15.664  -7.841  1.00  0.98           C  
ATOM   2674  CB  ALA A 340       8.893  14.637  -5.811  1.00  0.98           C  
ATOM   2675  O   ALA A 340       8.267  16.823  -7.852  1.00  0.98           O  
ATOM   2676  N   PHE A 341       7.558  15.037  -8.956  1.00  0.98           N  
ATOM   2677  CA  PHE A 341       7.702  15.693 -10.251  1.00  0.98           C  
ATOM   2678  C   PHE A 341       6.564  16.678 -10.488  1.00  0.98           C  
ATOM   2679  CB  PHE A 341       7.744  14.656 -11.378  1.00  0.98           C  
ATOM   2680  O   PHE A 341       6.564  17.406 -11.483  1.00  0.98           O  
ATOM   2681  CG  PHE A 341       8.993  13.818 -11.387  1.00  0.98           C  
ATOM   2682  CD1 PHE A 341      10.248  14.416 -11.407  1.00  0.98           C  
ATOM   2683  CD2 PHE A 341       8.914  12.432 -11.375  1.00  0.98           C  
ATOM   2684  CE1 PHE A 341      11.406  13.643 -11.415  1.00  0.98           C  
ATOM   2685  CE2 PHE A 341      10.067  11.652 -11.383  1.00  0.98           C  
ATOM   2686  CZ  PHE A 341      11.312  12.260 -11.404  1.00  0.98           C  
ATOM   2687  N   GLY A 342       5.611  16.707  -9.702  1.00  0.97           N  
ATOM   2688  CA  GLY A 342       4.641  17.781  -9.553  1.00  0.97           C  
ATOM   2689  C   GLY A 342       3.499  17.696 -10.548  1.00  0.97           C  
ATOM   2690  O   GLY A 342       3.299  16.659 -11.184  1.00  0.97           O  
ATOM   2691  N   GLU A 343       2.772  18.766 -10.698  1.00  0.97           N  
ATOM   2692  CA  GLU A 343       1.506  18.874 -11.418  1.00  0.97           C  
ATOM   2693  C   GLU A 343       1.705  18.674 -12.918  1.00  0.97           C  
ATOM   2694  CB  GLU A 343       0.849  20.230 -11.151  1.00  0.97           C  
ATOM   2695  O   GLU A 343       0.841  18.113 -13.595  1.00  0.97           O  
ATOM   2696  CG  GLU A 343       0.234  20.353  -9.764  1.00  0.97           C  
ATOM   2697  CD  GLU A 343      -0.912  19.383  -9.527  1.00  0.97           C  
ATOM   2698  OE1 GLU A 343      -1.161  19.012  -8.358  1.00  0.97           O  
ATOM   2699  OE2 GLU A 343      -1.564  18.989 -10.520  1.00  0.97           O  
ATOM   2700  N   ASN A 344       2.817  19.125 -13.396  1.00  0.95           N  
ATOM   2701  CA  ASN A 344       3.075  18.925 -14.819  1.00  0.95           C  
ATOM   2702  C   ASN A 344       3.156  17.443 -15.171  1.00  0.95           C  
ATOM   2703  CB  ASN A 344       4.360  19.642 -15.238  1.00  0.95           C  
ATOM   2704  O   ASN A 344       2.634  17.016 -16.203  1.00  0.95           O  
ATOM   2705  CG  ASN A 344       4.210  21.150 -15.250  1.00  0.95           C  
ATOM   2706  ND2 ASN A 344       5.330  21.858 -15.156  1.00  0.95           N  
ATOM   2707  OD1 ASN A 344       3.098  21.675 -15.343  1.00  0.95           O  
ATOM   2708  N   TRP A 345       3.842  16.716 -14.343  1.00  0.98           N  
ATOM   2709  CA  TRP A 345       3.922  15.265 -14.473  1.00  0.98           C  
ATOM   2710  C   TRP A 345       2.535  14.635 -14.405  1.00  0.98           C  
ATOM   2711  CB  TRP A 345       4.819  14.675 -13.381  1.00  0.98           C  
ATOM   2712  O   TRP A 345       2.174  13.820 -15.257  1.00  0.98           O  
ATOM   2713  CG  TRP A 345       5.021  13.194 -13.493  1.00  0.98           C  
ATOM   2714  CD1 TRP A 345       5.801  12.536 -14.402  1.00  0.98           C  
ATOM   2715  CD2 TRP A 345       4.429  12.186 -12.668  1.00  0.98           C  
ATOM   2716  CE2 TRP A 345       4.895  10.937 -13.134  1.00  0.98           C  
ATOM   2717  CE3 TRP A 345       3.549  12.218 -11.578  1.00  0.98           C  
ATOM   2718  NE1 TRP A 345       5.730  11.178 -14.192  1.00  0.98           N  
ATOM   2719  CH2 TRP A 345       3.648   9.790 -11.482  1.00  0.98           C  
ATOM   2720  CZ2 TRP A 345       4.510   9.730 -12.546  1.00  0.98           C  
ATOM   2721  CZ3 TRP A 345       3.166  11.016 -10.995  1.00  0.98           C  
ATOM   2722  N   LEU A 346       1.754  14.998 -13.487  1.00  0.98           N  
ATOM   2723  CA  LEU A 346       0.390  14.512 -13.315  1.00  0.98           C  
ATOM   2724  C   LEU A 346      -0.471  14.869 -14.523  1.00  0.98           C  
ATOM   2725  CB  LEU A 346      -0.230  15.094 -12.042  1.00  0.98           C  
ATOM   2726  O   LEU A 346      -1.207  14.024 -15.037  1.00  0.98           O  
ATOM   2727  CG  LEU A 346      -1.685  14.714 -11.761  1.00  0.98           C  
ATOM   2728  CD1 LEU A 346      -1.827  13.199 -11.666  1.00  0.98           C  
ATOM   2729  CD2 LEU A 346      -2.175  15.384 -10.482  1.00  0.98           C  
ATOM   2730  N   ASN A 347      -0.360  16.110 -14.995  1.00  0.96           N  
ATOM   2731  CA  ASN A 347      -1.166  16.560 -16.125  1.00  0.96           C  
ATOM   2732  C   ASN A 347      -0.835  15.782 -17.396  1.00  0.96           C  
ATOM   2733  CB  ASN A 347      -0.974  18.061 -16.357  1.00  0.96           C  
ATOM   2734  O   ASN A 347      -1.721  15.500 -18.205  1.00  0.96           O  
ATOM   2735  CG  ASN A 347      -1.674  18.907 -15.312  1.00  0.96           C  
ATOM   2736  ND2 ASN A 347      -1.188  20.127 -15.114  1.00  0.96           N  
ATOM   2737  OD1 ASN A 347      -2.643  18.468 -14.687  1.00  0.96           O  
ATOM   2738  N   THR A 348       0.405  15.462 -17.549  1.00  0.96           N  
ATOM   2739  CA  THR A 348       0.800  14.637 -18.686  1.00  0.96           C  
ATOM   2740  C   THR A 348       0.158  13.255 -18.600  1.00  0.96           C  
ATOM   2741  CB  THR A 348       2.331  14.491 -18.766  1.00  0.96           C  
ATOM   2742  O   THR A 348      -0.335  12.731 -19.601  1.00  0.96           O  
ATOM   2743  CG2 THR A 348       2.738  13.601 -19.935  1.00  0.96           C  
ATOM   2744  OG1 THR A 348       2.920  15.786 -18.937  1.00  0.96           O  
ATOM   2745  N   ILE A 349       0.154  12.676 -17.452  1.00  0.97           N  
ATOM   2746  CA  ILE A 349      -0.478  11.379 -17.234  1.00  0.97           C  
ATOM   2747  C   ILE A 349      -1.961  11.461 -17.588  1.00  0.97           C  
ATOM   2748  CB  ILE A 349      -0.301  10.901 -15.776  1.00  0.97           C  
ATOM   2749  O   ILE A 349      -2.481  10.610 -18.314  1.00  0.97           O  
ATOM   2750  CG1 ILE A 349       1.173  10.590 -15.491  1.00  0.97           C  
ATOM   2751  CG2 ILE A 349      -1.182   9.681 -15.496  1.00  0.97           C  
ATOM   2752  CD1 ILE A 349       1.485  10.365 -14.018  1.00  0.97           C  
ATOM   2753  N   ILE A 350      -2.599  12.463 -17.116  1.00  0.94           N  
ATOM   2754  CA  ILE A 350      -4.029  12.664 -17.327  1.00  0.94           C  
ATOM   2755  C   ILE A 350      -4.310  12.848 -18.817  1.00  0.94           C  
ATOM   2756  CB  ILE A 350      -4.553  13.878 -16.529  1.00  0.94           C  
ATOM   2757  O   ILE A 350      -5.243  12.250 -19.357  1.00  0.94           O  
ATOM   2758  CG1 ILE A 350      -4.530  13.579 -15.025  1.00  0.94           C  
ATOM   2759  CG2 ILE A 350      -5.963  14.260 -16.990  1.00  0.94           C  
ATOM   2760  CD1 ILE A 350      -4.785  14.797 -14.148  1.00  0.94           C  
ATOM   2761  N   ARG A 351      -3.542  13.657 -19.414  1.00  0.92           N  
ATOM   2762  CA  ARG A 351      -3.709  13.928 -20.838  1.00  0.92           C  
ATOM   2763  C   ARG A 351      -3.591  12.647 -21.657  1.00  0.92           C  
ATOM   2764  CB  ARG A 351      -2.678  14.953 -21.316  1.00  0.92           C  
ATOM   2765  O   ARG A 351      -4.405  12.396 -22.548  1.00  0.92           O  
ATOM   2766  CG  ARG A 351      -2.845  15.364 -22.770  1.00  0.92           C  
ATOM   2767  CD  ARG A 351      -1.838  16.432 -23.173  1.00  0.92           C  
ATOM   2768  NE  ARG A 351      -0.465  15.946 -23.067  1.00  0.92           N  
ATOM   2769  NH1 ARG A 351       0.318  17.794 -21.923  1.00  0.92           N  
ATOM   2770  NH2 ARG A 351       1.739  16.070 -22.435  1.00  0.92           N  
ATOM   2771  CZ  ARG A 351       0.528  16.604 -22.475  1.00  0.92           C  
ATOM   2772  N   GLN A 352      -2.571  11.883 -21.343  1.00  0.91           N  
ATOM   2773  CA  GLN A 352      -2.313  10.660 -22.096  1.00  0.91           C  
ATOM   2774  C   GLN A 352      -3.369   9.598 -21.799  1.00  0.91           C  
ATOM   2775  CB  GLN A 352      -0.919  10.117 -21.779  1.00  0.91           C  
ATOM   2776  O   GLN A 352      -3.642   8.735 -22.636  1.00  0.91           O  
ATOM   2777  CG  GLN A 352       0.201  10.823 -22.530  1.00  0.91           C  
ATOM   2778  CD  GLN A 352      -0.030  10.861 -24.029  1.00  0.91           C  
ATOM   2779  NE2 GLN A 352       0.648  11.778 -24.711  1.00  0.91           N  
ATOM   2780  OE1 GLN A 352      -0.811  10.072 -24.570  1.00  0.91           O  
ATOM   2781  N   THR A 353      -3.868   9.587 -20.561  1.00  0.88           N  
ATOM   2782  CA  THR A 353      -4.938   8.664 -20.199  1.00  0.88           C  
ATOM   2783  C   THR A 353      -6.183   8.922 -21.042  1.00  0.88           C  
ATOM   2784  CB  THR A 353      -5.294   8.779 -18.705  1.00  0.88           C  
ATOM   2785  O   THR A 353      -6.849   7.981 -21.480  1.00  0.88           O  
ATOM   2786  CG2 THR A 353      -6.411   7.811 -18.330  1.00  0.88           C  
ATOM   2787  OG1 THR A 353      -4.134   8.481 -17.919  1.00  0.88           O  
ATOM   2788  N   GLY A 354      -6.237  10.235 -21.554  1.00  0.79           N  
ATOM   2789  CA  GLY A 354      -7.330  10.659 -22.415  1.00  0.79           C  
ATOM   2790  C   GLY A 354      -8.680  10.629 -21.724  1.00  0.79           C  
ATOM   2791  O   GLY A 354      -8.812  11.089 -20.588  1.00  0.79           O  
ATOM   2792  N   PHE A 355      -9.755  10.155 -22.480  1.00  0.68           N  
ATOM   2793  CA  PHE A 355     -11.141  10.024 -22.047  1.00  0.68           C  
ATOM   2794  C   PHE A 355     -11.516   8.558 -21.868  1.00  0.68           C  
ATOM   2795  CB  PHE A 355     -12.086  10.688 -23.053  1.00  0.68           C  
ATOM   2796  O   PHE A 355     -10.905   7.676 -22.475  1.00  0.68           O  
ATOM   2797  CG  PHE A 355     -12.155   9.980 -24.379  1.00  0.68           C  
ATOM   2798  CD1 PHE A 355     -11.268  10.298 -25.400  1.00  0.68           C  
ATOM   2799  CD2 PHE A 355     -13.108   8.995 -24.605  1.00  0.68           C  
ATOM   2800  CE1 PHE A 355     -11.329   9.644 -26.629  1.00  0.68           C  
ATOM   2801  CE2 PHE A 355     -13.176   8.337 -25.830  1.00  0.68           C  
ATOM   2802  CZ  PHE A 355     -12.286   8.664 -26.841  1.00  0.68           C  
ATOM   2803  N   ASN A 356     -12.101   8.278 -20.717  1.00  0.62           N  
ATOM   2804  CA  ASN A 356     -12.770   6.983 -20.650  1.00  0.62           C  
ATOM   2805  C   ASN A 356     -13.856   6.858 -21.715  1.00  0.62           C  
ATOM   2806  CB  ASN A 356     -13.363   6.756 -19.258  1.00  0.62           C  
ATOM   2807  O   ASN A 356     -14.769   7.683 -21.777  1.00  0.62           O  
ATOM   2808  CG  ASN A 356     -13.827   5.328 -19.046  1.00  0.62           C  
ATOM   2809  ND2 ASN A 356     -13.738   4.854 -17.809  1.00  0.62           N  
ATOM   2810  OD1 ASN A 356     -14.260   4.657 -19.986  1.00  0.62           O  
ATOM   2811  N   PRO A 357     -13.698   5.959 -22.714  1.00  0.60           N  
ATOM   2812  CA  PRO A 357     -14.753   5.851 -23.724  1.00  0.60           C  
ATOM   2813  C   PRO A 357     -16.151   5.780 -23.113  1.00  0.60           C  
ATOM   2814  CB  PRO A 357     -14.410   4.551 -24.456  1.00  0.60           C  
ATOM   2815  O   PRO A 357     -17.143   6.037 -23.800  1.00  0.60           O  
ATOM   2816  CG  PRO A 357     -13.361   3.903 -23.611  1.00  0.60           C  
ATOM   2817  CD  PRO A 357     -12.822   4.926 -22.652  1.00  0.60           C  
ATOM   2818  N   PHE A 358     -16.198   5.596 -21.844  1.00  0.65           N  
ATOM   2819  CA  PHE A 358     -17.505   5.473 -21.211  1.00  0.65           C  
ATOM   2820  C   PHE A 358     -17.861   6.746 -20.453  1.00  0.65           C  
ATOM   2821  CB  PHE A 358     -17.533   4.271 -20.261  1.00  0.65           C  
ATOM   2822  O   PHE A 358     -18.885   6.801 -19.768  1.00  0.65           O  
ATOM   2823  CG  PHE A 358     -17.173   2.967 -20.921  1.00  0.65           C  
ATOM   2824  CD1 PHE A 358     -18.070   2.332 -21.772  1.00  0.65           C  
ATOM   2825  CD2 PHE A 358     -15.938   2.376 -20.690  1.00  0.65           C  
ATOM   2826  CE1 PHE A 358     -17.740   1.126 -22.384  1.00  0.65           C  
ATOM   2827  CE2 PHE A 358     -15.601   1.170 -21.298  1.00  0.65           C  
ATOM   2828  CZ  PHE A 358     -16.503   0.546 -22.144  1.00  0.65           C  
ATOM   2829  N   ASP A 359     -17.011   7.721 -20.414  1.00  0.64           N  
ATOM   2830  CA  ASP A 359     -17.257   9.007 -19.770  1.00  0.64           C  
ATOM   2831  C   ASP A 359     -18.224   9.857 -20.591  1.00  0.64           C  
ATOM   2832  CB  ASP A 359     -15.942   9.761 -19.558  1.00  0.64           C  
ATOM   2833  O   ASP A 359     -18.032  10.035 -21.796  1.00  0.64           O  
ATOM   2834  CG  ASP A 359     -15.146   9.244 -18.373  1.00  0.64           C  
ATOM   2835  OD1 ASP A 359     -15.703   8.490 -17.546  1.00  0.64           O  
ATOM   2836  OD2 ASP A 359     -13.952   9.596 -18.264  1.00  0.64           O  
ATOM   2837  N   ARG A 360     -19.619   9.655 -20.599  1.00  0.55           N  
ATOM   2838  CA  ARG A 360     -20.565  10.444 -21.381  1.00  0.55           C  
ATOM   2839  C   ARG A 360     -20.454  11.927 -21.041  1.00  0.55           C  
ATOM   2840  CB  ARG A 360     -21.997   9.958 -21.143  1.00  0.55           C  
ATOM   2841  O   ARG A 360     -20.372  12.296 -19.867  1.00  0.55           O  
ATOM   2842  CG  ARG A 360     -22.265   8.555 -21.663  1.00  0.55           C  
ATOM   2843  CD  ARG A 360     -23.741   8.193 -21.575  1.00  0.55           C  
ATOM   2844  NE  ARG A 360     -24.051   7.001 -22.359  1.00  0.55           N  
ATOM   2845  NH1 ARG A 360     -26.336   7.140 -22.049  1.00  0.55           N  
ATOM   2846  NH2 ARG A 360     -25.446   5.434 -23.295  1.00  0.55           N  
ATOM   2847  CZ  ARG A 360     -25.277   6.528 -22.566  1.00  0.55           C  
ATOM   2848  N   ASP A 361     -19.672  12.742 -21.723  1.00  0.52           N  
ATOM   2849  CA  ASP A 361     -19.529  14.194 -21.688  1.00  0.52           C  
ATOM   2850  C   ASP A 361     -20.884  14.876 -21.515  1.00  0.52           C  
ATOM   2851  CB  ASP A 361     -18.846  14.697 -22.962  1.00  0.52           C  
ATOM   2852  O   ASP A 361     -20.951  16.082 -21.267  1.00  0.52           O  
ATOM   2853  CG  ASP A 361     -17.332  14.597 -22.903  1.00  0.52           C  
ATOM   2854  OD1 ASP A 361     -16.769  14.516 -21.790  1.00  0.52           O  
ATOM   2855  OD2 ASP A 361     -16.696  14.601 -23.979  1.00  0.52           O  
ATOM   2856  N   GLU A 362     -22.023  14.248 -20.897  1.00  0.49           N  
ATOM   2857  CA  GLU A 362     -23.215  15.088 -20.836  1.00  0.49           C  
ATOM   2858  C   GLU A 362     -23.945  14.915 -19.507  1.00  0.49           C  
ATOM   2859  CB  GLU A 362     -24.159  14.770 -21.999  1.00  0.49           C  
ATOM   2860  O   GLU A 362     -24.431  13.826 -19.197  1.00  0.49           O  
ATOM   2861  CG  GLU A 362     -23.628  15.204 -23.357  1.00  0.49           C  
ATOM   2862  CD  GLU A 362     -24.665  15.105 -24.465  1.00  0.49           C  
ATOM   2863  OE1 GLU A 362     -24.355  15.474 -25.621  1.00  0.49           O  
ATOM   2864  OE2 GLU A 362     -25.796  14.656 -24.175  1.00  0.49           O  
ATOM   2865  N   GLY A 363     -23.399  15.370 -18.282  1.00  0.50           N  
ATOM   2866  CA  GLY A 363     -24.220  15.760 -17.147  1.00  0.50           C  
ATOM   2867  C   GLY A 363     -23.409  16.095 -15.910  1.00  0.50           C  
ATOM   2868  O   GLY A 363     -22.226  15.758 -15.827  1.00  0.50           O  
ATOM   2869  N   PRO A 364     -23.803  17.149 -15.032  1.00  0.52           N  
ATOM   2870  CA  PRO A 364     -23.097  17.714 -13.880  1.00  0.52           C  
ATOM   2871  C   PRO A 364     -22.830  16.681 -12.787  1.00  0.52           C  
ATOM   2872  CB  PRO A 364     -24.052  18.802 -13.380  1.00  0.52           C  
ATOM   2873  O   PRO A 364     -21.877  16.825 -12.017  1.00  0.52           O  
ATOM   2874  CG  PRO A 364     -25.321  18.573 -14.137  1.00  0.52           C  
ATOM   2875  CD  PRO A 364     -25.061  17.549 -15.204  1.00  0.52           C  
ATOM   2876  N   SER A 365     -23.060  15.318 -13.023  1.00  0.50           N  
ATOM   2877  CA  SER A 365     -22.828  14.335 -11.969  1.00  0.50           C  
ATOM   2878  C   SER A 365     -22.203  13.062 -12.529  1.00  0.50           C  
ATOM   2879  CB  SER A 365     -24.137  13.998 -11.253  1.00  0.50           C  
ATOM   2880  O   SER A 365     -21.995  12.092 -11.797  1.00  0.50           O  
ATOM   2881  OG  SER A 365     -24.973  13.207 -12.080  1.00  0.50           O  
ATOM   2882  N   VAL A 366     -21.376  13.105 -13.682  1.00  0.53           N  
ATOM   2883  CA  VAL A 366     -20.982  11.872 -14.354  1.00  0.53           C  
ATOM   2884  C   VAL A 366     -19.569  11.479 -13.925  1.00  0.53           C  
ATOM   2885  CB  VAL A 366     -21.052  12.014 -15.890  1.00  0.53           C  
ATOM   2886  O   VAL A 366     -18.689  12.334 -13.810  1.00  0.53           O  
ATOM   2887  CG1 VAL A 366     -20.610  10.722 -16.574  1.00  0.53           C  
ATOM   2888  CG2 VAL A 366     -22.466  12.397 -16.326  1.00  0.53           C  
ATOM   2889  N   LYS A 367     -19.368  10.583 -12.932  1.00  0.63           N  
ATOM   2890  CA  LYS A 367     -18.283   9.681 -12.554  1.00  0.63           C  
ATOM   2891  C   LYS A 367     -17.079   9.854 -13.475  1.00  0.63           C  
ATOM   2892  CB  LYS A 367     -18.759   8.228 -12.580  1.00  0.63           C  
ATOM   2893  O   LYS A 367     -16.701   8.924 -14.192  1.00  0.63           O  
ATOM   2894  CG  LYS A 367     -19.708   7.867 -11.446  1.00  0.63           C  
ATOM   2895  CD  LYS A 367     -20.005   6.374 -11.420  1.00  0.63           C  
ATOM   2896  CE  LYS A 367     -20.980   6.016 -10.306  1.00  0.63           C  
ATOM   2897  NZ  LYS A 367     -21.256   4.549 -10.261  1.00  0.63           N  
ATOM   2898  N   ALA A 368     -16.807  11.152 -13.931  1.00  0.75           N  
ATOM   2899  CA  ALA A 368     -15.592  11.355 -14.717  1.00  0.75           C  
ATOM   2900  C   ALA A 368     -14.381  10.738 -14.024  1.00  0.75           C  
ATOM   2901  CB  ALA A 368     -15.360  12.844 -14.962  1.00  0.75           C  
ATOM   2902  O   ALA A 368     -14.373  10.575 -12.802  1.00  0.75           O  
ATOM   2903  N   THR A 369     -13.485  10.101 -14.896  1.00  0.85           N  
ATOM   2904  CA  THR A 369     -12.209   9.577 -14.421  1.00  0.85           C  
ATOM   2905  C   THR A 369     -11.446  10.639 -13.636  1.00  0.85           C  
ATOM   2906  CB  THR A 369     -11.341   9.076 -15.590  1.00  0.85           C  
ATOM   2907  O   THR A 369     -11.246  11.754 -14.123  1.00  0.85           O  
ATOM   2908  CG2 THR A 369     -10.021   8.501 -15.089  1.00  0.85           C  
ATOM   2909  OG1 THR A 369     -12.053   8.057 -16.304  1.00  0.85           O  
ATOM   2910  N   GLN A 370     -11.147  10.328 -12.367  1.00  0.90           N  
ATOM   2911  CA  GLN A 370     -10.353  11.196 -11.503  1.00  0.90           C  
ATOM   2912  C   GLN A 370      -8.999  10.568 -11.186  1.00  0.90           C  
ATOM   2913  CB  GLN A 370     -11.108  11.500 -10.208  1.00  0.90           C  
ATOM   2914  O   GLN A 370      -8.933   9.488 -10.594  1.00  0.90           O  
ATOM   2915  CG  GLN A 370     -12.405  12.270 -10.418  1.00  0.90           C  
ATOM   2916  CD  GLN A 370     -13.097  12.620  -9.114  1.00  0.90           C  
ATOM   2917  NE2 GLN A 370     -14.245  13.281  -9.211  1.00  0.90           N  
ATOM   2918  OE1 GLN A 370     -12.604  12.299  -8.028  1.00  0.90           O  
ATOM   2919  N   ILE A 371      -7.983  11.271 -11.650  1.00  0.93           N  
ATOM   2920  CA  ILE A 371      -6.610  10.866 -11.369  1.00  0.93           C  
ATOM   2921  C   ILE A 371      -5.897  11.967 -10.588  1.00  0.93           C  
ATOM   2922  CB  ILE A 371      -5.838  10.545 -12.669  1.00  0.93           C  
ATOM   2923  O   ILE A 371      -5.868  13.123 -11.017  1.00  0.93           O  
ATOM   2924  CG1 ILE A 371      -6.610   9.522 -13.510  1.00  0.93           C  
ATOM   2925  CG2 ILE A 371      -4.429  10.039 -12.349  1.00  0.93           C  
ATOM   2926  CD1 ILE A 371      -6.049   9.323 -14.911  1.00  0.93           C  
ATOM   2927  N   GLY A 372      -5.378  11.603  -9.439  1.00  0.96           N  
ATOM   2928  CA  GLY A 372      -4.695  12.613  -8.646  1.00  0.96           C  
ATOM   2929  C   GLY A 372      -3.702  12.028  -7.661  1.00  0.96           C  
ATOM   2930  O   GLY A 372      -3.623  10.808  -7.502  1.00  0.96           O  
ATOM   2931  N   PHE A 373      -3.000  12.976  -7.006  1.00  0.98           N  
ATOM   2932  CA  PHE A 373      -2.084  12.575  -5.945  1.00  0.98           C  
ATOM   2933  C   PHE A 373      -2.850  12.202  -4.681  1.00  0.98           C  
ATOM   2934  CB  PHE A 373      -1.086  13.697  -5.642  1.00  0.98           C  
ATOM   2935  O   PHE A 373      -3.830  12.860  -4.326  1.00  0.98           O  
ATOM   2936  CG  PHE A 373      -0.172  14.022  -6.792  1.00  0.98           C  
ATOM   2937  CD1 PHE A 373       0.444  13.009  -7.517  1.00  0.98           C  
ATOM   2938  CD2 PHE A 373       0.072  15.342  -7.148  1.00  0.98           C  
ATOM   2939  CE1 PHE A 373       1.291  13.307  -8.582  1.00  0.98           C  
ATOM   2940  CE2 PHE A 373       0.918  15.648  -8.211  1.00  0.98           C  
ATOM   2941  CZ  PHE A 373       1.526  14.629  -8.926  1.00  0.98           C  
ATOM   2942  N   GLY A 374      -2.376  11.121  -4.088  1.00  0.97           N  
ATOM   2943  CA  GLY A 374      -2.909  10.873  -2.758  1.00  0.97           C  
ATOM   2944  C   GLY A 374      -2.584  11.977  -1.769  1.00  0.97           C  
ATOM   2945  O   GLY A 374      -1.559  12.649  -1.897  1.00  0.97           O  
ATOM   2946  N   GLN A 375      -3.416  12.154  -0.732  1.00  0.96           N  
ATOM   2947  CA  GLN A 375      -3.264  13.281   0.183  1.00  0.96           C  
ATOM   2948  C   GLN A 375      -2.912  12.804   1.589  1.00  0.96           C  
ATOM   2949  CB  GLN A 375      -4.542  14.120   0.217  1.00  0.96           C  
ATOM   2950  O   GLN A 375      -2.717  13.617   2.495  1.00  0.96           O  
ATOM   2951  CG  GLN A 375      -4.910  14.737  -1.126  1.00  0.96           C  
ATOM   2952  CD  GLN A 375      -3.841  15.675  -1.654  1.00  0.96           C  
ATOM   2953  NE2 GLN A 375      -3.616  15.640  -2.963  1.00  0.96           N  
ATOM   2954  OE1 GLN A 375      -3.223  16.425  -0.891  1.00  0.96           O  
ATOM   2955  N   LEU A 376      -2.846  11.486   1.760  1.00  0.97           N  
ATOM   2956  CA  LEU A 376      -2.552  10.957   3.087  1.00  0.97           C  
ATOM   2957  C   LEU A 376      -1.090  11.188   3.453  1.00  0.97           C  
ATOM   2958  CB  LEU A 376      -2.876   9.462   3.152  1.00  0.97           C  
ATOM   2959  O   LEU A 376      -0.210  11.107   2.593  1.00  0.97           O  
ATOM   2960  CG  LEU A 376      -4.335   9.073   2.909  1.00  0.97           C  
ATOM   2961  CD1 LEU A 376      -4.492   7.557   2.940  1.00  0.97           C  
ATOM   2962  CD2 LEU A 376      -5.244   9.731   3.942  1.00  0.97           C  
ATOM   2963  N   SER A 377      -0.881  11.612   4.764  1.00  0.97           N  
ATOM   2964  CA  SER A 377       0.490  11.676   5.259  1.00  0.97           C  
ATOM   2965  C   SER A 377       1.145  10.298   5.251  1.00  0.97           C  
ATOM   2966  CB  SER A 377       0.522  12.256   6.673  1.00  0.97           C  
ATOM   2967  O   SER A 377       0.459   9.280   5.136  1.00  0.97           O  
ATOM   2968  OG  SER A 377      -0.027  11.342   7.606  1.00  0.97           O  
ATOM   2969  N   ARG A 378       2.463  10.283   5.344  1.00  0.97           N  
ATOM   2970  CA  ARG A 378       3.161   9.002   5.372  1.00  0.97           C  
ATOM   2971  C   ARG A 378       2.717   8.162   6.566  1.00  0.97           C  
ATOM   2972  CB  ARG A 378       4.676   9.215   5.416  1.00  0.97           C  
ATOM   2973  O   ARG A 378       2.537   6.949   6.445  1.00  0.97           O  
ATOM   2974  CG  ARG A 378       5.483   7.942   5.215  1.00  0.97           C  
ATOM   2975  CD  ARG A 378       5.175   7.285   3.877  1.00  0.97           C  
ATOM   2976  NE  ARG A 378       5.879   6.015   3.726  1.00  0.97           N  
ATOM   2977  NH1 ARG A 378       4.681   5.334   1.871  1.00  0.97           N  
ATOM   2978  NH2 ARG A 378       6.329   3.994   2.732  1.00  0.97           N  
ATOM   2979  CZ  ARG A 378       5.628   5.117   2.777  1.00  0.97           C  
ATOM   2980  N   ALA A 379       2.513   8.729   7.701  1.00  0.98           N  
ATOM   2981  CA  ALA A 379       2.022   8.035   8.889  1.00  0.98           C  
ATOM   2982  C   ALA A 379       0.659   7.399   8.627  1.00  0.98           C  
ATOM   2983  CB  ALA A 379       1.938   8.997  10.071  1.00  0.98           C  
ATOM   2984  O   ALA A 379       0.419   6.252   9.011  1.00  0.98           O  
ATOM   2985  N   GLN A 380      -0.194   8.157   7.942  1.00  0.98           N  
ATOM   2986  CA  GLN A 380      -1.513   7.638   7.595  1.00  0.98           C  
ATOM   2987  C   GLN A 380      -1.405   6.469   6.620  1.00  0.98           C  
ATOM   2988  CB  GLN A 380      -2.385   8.743   6.997  1.00  0.98           C  
ATOM   2989  O   GLN A 380      -2.172   5.508   6.707  1.00  0.98           O  
ATOM   2990  CG  GLN A 380      -2.866   9.766   8.016  1.00  0.98           C  
ATOM   2991  CD  GLN A 380      -3.597  10.932   7.378  1.00  0.98           C  
ATOM   2992  NE2 GLN A 380      -4.779  11.247   7.896  1.00  0.98           N  
ATOM   2993  OE1 GLN A 380      -3.103  11.545   6.426  1.00  0.98           O  
ATOM   2994  N   GLN A 381      -0.498   6.602   5.739  1.00  0.98           N  
ATOM   2995  CA  GLN A 381      -0.273   5.520   4.786  1.00  0.98           C  
ATOM   2996  C   GLN A 381       0.144   4.237   5.499  1.00  0.98           C  
ATOM   2997  CB  GLN A 381       0.789   5.920   3.761  1.00  0.98           C  
ATOM   2998  O   GLN A 381      -0.425   3.171   5.254  1.00  0.98           O  
ATOM   2999  CG  GLN A 381       0.386   7.098   2.885  1.00  0.98           C  
ATOM   3000  CD  GLN A 381       1.506   7.562   1.973  1.00  0.98           C  
ATOM   3001  NE2 GLN A 381       1.669   8.875   1.855  1.00  0.98           N  
ATOM   3002  OE1 GLN A 381       2.219   6.747   1.379  1.00  0.98           O  
ATOM   3003  N   VAL A 382       1.119   4.312   6.360  1.00  0.99           N  
ATOM   3004  CA  VAL A 382       1.648   3.156   7.077  1.00  0.99           C  
ATOM   3005  C   VAL A 382       0.575   2.588   8.003  1.00  0.99           C  
ATOM   3006  CB  VAL A 382       2.913   3.520   7.886  1.00  0.99           C  
ATOM   3007  O   VAL A 382       0.443   1.369   8.135  1.00  0.99           O  
ATOM   3008  CG1 VAL A 382       3.311   2.371   8.811  1.00  0.99           C  
ATOM   3009  CG2 VAL A 382       4.063   3.877   6.946  1.00  0.99           C  
ATOM   3010  N   LEU A 383      -0.186   3.470   8.568  1.00  0.98           N  
ATOM   3011  CA  LEU A 383      -1.283   3.036   9.426  1.00  0.98           C  
ATOM   3012  C   LEU A 383      -2.258   2.152   8.656  1.00  0.98           C  
ATOM   3013  CB  LEU A 383      -2.021   4.246  10.005  1.00  0.98           C  
ATOM   3014  O   LEU A 383      -2.938   1.310   9.247  1.00  0.98           O  
ATOM   3015  CG  LEU A 383      -3.038   3.955  11.109  1.00  0.98           C  
ATOM   3016  CD1 LEU A 383      -2.338   3.384  12.338  1.00  0.98           C  
ATOM   3017  CD2 LEU A 383      -3.814   5.218  11.468  1.00  0.98           C  
ATOM   3018  N   GLY A 384      -2.347   2.330   7.359  1.00  0.98           N  
ATOM   3019  CA  GLY A 384      -3.252   1.599   6.486  1.00  0.98           C  
ATOM   3020  C   GLY A 384      -3.168   0.095   6.666  1.00  0.98           C  
ATOM   3021  O   GLY A 384      -4.187  -0.598   6.630  1.00  0.98           O  
ATOM   3022  N   ILE A 385      -1.961  -0.420   6.898  1.00  0.99           N  
ATOM   3023  CA  ILE A 385      -1.767  -1.864   6.964  1.00  0.99           C  
ATOM   3024  C   ILE A 385      -2.442  -2.419   8.216  1.00  0.99           C  
ATOM   3025  CB  ILE A 385      -0.267  -2.233   6.955  1.00  0.99           C  
ATOM   3026  O   ILE A 385      -2.814  -3.594   8.259  1.00  0.99           O  
ATOM   3027  CG1 ILE A 385      -0.086  -3.727   6.660  1.00  0.99           C  
ATOM   3028  CG2 ILE A 385       0.391  -1.854   8.285  1.00  0.99           C  
ATOM   3029  CD1 ILE A 385      -0.614  -4.157   5.298  1.00  0.99           C  
ATOM   3030  N   GLY A 386      -2.615  -1.596   9.250  1.00  0.99           N  
ATOM   3031  CA  GLY A 386      -3.312  -1.993  10.463  1.00  0.99           C  
ATOM   3032  C   GLY A 386      -4.758  -2.384  10.220  1.00  0.99           C  
ATOM   3033  O   GLY A 386      -5.315  -3.207  10.949  1.00  0.99           O  
ATOM   3034  N   TYR A 387      -5.384  -1.856   9.191  1.00  0.98           N  
ATOM   3035  CA  TYR A 387      -6.789  -2.108   8.892  1.00  0.98           C  
ATOM   3036  C   TYR A 387      -6.998  -3.540   8.417  1.00  0.98           C  
ATOM   3037  CB  TYR A 387      -7.297  -1.126   7.832  1.00  0.98           C  
ATOM   3038  O   TYR A 387      -8.135  -3.980   8.230  1.00  0.98           O  
ATOM   3039  CG  TYR A 387      -7.607   0.248   8.374  1.00  0.98           C  
ATOM   3040  CD1 TYR A 387      -8.747   0.473   9.143  1.00  0.98           C  
ATOM   3041  CD2 TYR A 387      -6.762   1.322   8.119  1.00  0.98           C  
ATOM   3042  CE1 TYR A 387      -9.038   1.738   9.644  1.00  0.98           C  
ATOM   3043  CE2 TYR A 387      -7.043   2.591   8.615  1.00  0.98           C  
ATOM   3044  OH  TYR A 387      -8.464   4.043   9.869  1.00  0.98           O  
ATOM   3045  CZ  TYR A 387      -8.181   2.789   9.375  1.00  0.98           C  
ATOM   3046  N   LEU A 388      -5.947  -4.322   8.229  1.00  0.98           N  
ATOM   3047  CA  LEU A 388      -6.092  -5.756   8.007  1.00  0.98           C  
ATOM   3048  C   LEU A 388      -6.846  -6.411   9.160  1.00  0.98           C  
ATOM   3049  CB  LEU A 388      -4.719  -6.414   7.841  1.00  0.98           C  
ATOM   3050  O   LEU A 388      -7.693  -7.280   8.939  1.00  0.98           O  
ATOM   3051  CG  LEU A 388      -4.005  -6.166   6.511  1.00  0.98           C  
ATOM   3052  CD1 LEU A 388      -2.613  -6.788   6.533  1.00  0.98           C  
ATOM   3053  CD2 LEU A 388      -4.826  -6.720   5.351  1.00  0.98           C  
ATOM   3054  N   TYR A 389      -6.505  -5.958  10.340  1.00  0.98           N  
ATOM   3055  CA  TYR A 389      -7.154  -6.515  11.521  1.00  0.98           C  
ATOM   3056  C   TYR A 389      -8.630  -6.138  11.562  1.00  0.98           C  
ATOM   3057  CB  TYR A 389      -6.457  -6.033  12.797  1.00  0.98           C  
ATOM   3058  O   TYR A 389      -9.472  -6.942  11.968  1.00  0.98           O  
ATOM   3059  CG  TYR A 389      -5.195  -6.794  13.124  1.00  0.98           C  
ATOM   3060  CD1 TYR A 389      -5.253  -8.062  13.699  1.00  0.98           C  
ATOM   3061  CD2 TYR A 389      -3.944  -6.248  12.861  1.00  0.98           C  
ATOM   3062  CE1 TYR A 389      -4.093  -8.767  14.004  1.00  0.98           C  
ATOM   3063  CE2 TYR A 389      -2.778  -6.943  13.161  1.00  0.98           C  
ATOM   3064  OH  TYR A 389      -1.710  -8.893  14.031  1.00  0.98           O  
ATOM   3065  CZ  TYR A 389      -2.862  -8.200  13.732  1.00  0.98           C  
ATOM   3066  N   VAL A 390      -8.894  -4.962  11.113  1.00  0.96           N  
ATOM   3067  CA  VAL A 390     -10.284  -4.519  11.073  1.00  0.96           C  
ATOM   3068  C   VAL A 390     -11.055  -5.327  10.031  1.00  0.96           C  
ATOM   3069  CB  VAL A 390     -10.390  -3.009  10.761  1.00  0.96           C  
ATOM   3070  O   VAL A 390     -12.143  -5.835  10.311  1.00  0.96           O  
ATOM   3071  CG1 VAL A 390     -11.852  -2.588  10.622  1.00  0.96           C  
ATOM   3072  CG2 VAL A 390      -9.695  -2.191  11.848  1.00  0.96           C  
ATOM   3073  N   GLU A 391     -10.464  -5.473   8.865  1.00  0.95           N  
ATOM   3074  CA  GLU A 391     -11.122  -6.238   7.810  1.00  0.95           C  
ATOM   3075  C   GLU A 391     -11.356  -7.684   8.240  1.00  0.95           C  
ATOM   3076  CB  GLU A 391     -10.294  -6.200   6.522  1.00  0.95           C  
ATOM   3077  O   GLU A 391     -12.415  -8.254   7.969  1.00  0.95           O  
ATOM   3078  CG  GLU A 391     -10.251  -4.831   5.859  1.00  0.95           C  
ATOM   3079  CD  GLU A 391     -11.516  -4.500   5.084  1.00  0.95           C  
ATOM   3080  OE1 GLU A 391     -11.741  -3.309   4.769  1.00  0.95           O  
ATOM   3081  OE2 GLU A 391     -12.289  -5.439   4.789  1.00  0.95           O  
ATOM   3082  N   ALA A 392     -10.397  -8.238   8.948  1.00  0.95           N  
ATOM   3083  CA  ALA A 392     -10.509  -9.613   9.428  1.00  0.95           C  
ATOM   3084  C   ALA A 392     -11.620  -9.743  10.465  1.00  0.95           C  
ATOM   3085  CB  ALA A 392      -9.179 -10.081  10.015  1.00  0.95           C  
ATOM   3086  O   ALA A 392     -12.386 -10.710  10.445  1.00  0.95           O  
ATOM   3087  N   GLN A 393     -11.666  -8.771  11.327  1.00  0.92           N  
ATOM   3088  CA  GLN A 393     -12.692  -8.742  12.365  1.00  0.92           C  
ATOM   3089  C   GLN A 393     -14.088  -8.646  11.756  1.00  0.92           C  
ATOM   3090  CB  GLN A 393     -12.455  -7.573  13.322  1.00  0.92           C  
ATOM   3091  O   GLN A 393     -15.008  -9.343  12.188  1.00  0.92           O  
ATOM   3092  CG  GLN A 393     -13.464  -7.496  14.460  1.00  0.92           C  
ATOM   3093  CD  GLN A 393     -13.232  -6.304  15.370  1.00  0.92           C  
ATOM   3094  NE2 GLN A 393     -14.257  -5.928  16.126  1.00  0.92           N  
ATOM   3095  OE1 GLN A 393     -12.140  -5.728  15.393  1.00  0.92           O  
ATOM   3096  N   LEU A 394     -14.274  -7.821  10.789  1.00  0.92           N  
ATOM   3097  CA  LEU A 394     -15.563  -7.615  10.138  1.00  0.92           C  
ATOM   3098  C   LEU A 394     -16.004  -8.872   9.396  1.00  0.92           C  
ATOM   3099  CB  LEU A 394     -15.489  -6.434   9.166  1.00  0.92           C  
ATOM   3100  O   LEU A 394     -17.202  -9.151   9.296  1.00  0.92           O  
ATOM   3101  CG  LEU A 394     -15.331  -5.049   9.793  1.00  0.92           C  
ATOM   3102  CD1 LEU A 394     -15.172  -3.990   8.706  1.00  0.92           C  
ATOM   3103  CD2 LEU A 394     -16.522  -4.728  10.689  1.00  0.92           C  
ATOM   3104  N   ARG A 395     -15.129  -9.755   8.945  1.00  0.87           N  
ATOM   3105  CA  ARG A 395     -15.449 -10.992   8.238  1.00  0.87           C  
ATOM   3106  C   ARG A 395     -15.896 -12.078   9.210  1.00  0.87           C  
ATOM   3107  CB  ARG A 395     -14.244 -11.476   7.429  1.00  0.87           C  
ATOM   3108  O   ARG A 395     -16.633 -12.992   8.833  1.00  0.87           O  
ATOM   3109  CG  ARG A 395     -13.983 -10.667   6.169  1.00  0.87           C  
ATOM   3110  CD  ARG A 395     -12.812 -11.225   5.372  1.00  0.87           C  
ATOM   3111  NE  ARG A 395     -12.350 -10.281   4.359  1.00  0.87           N  
ATOM   3112  NH1 ARG A 395     -10.686 -11.657   3.538  1.00  0.87           N  
ATOM   3113  NH2 ARG A 395     -11.012  -9.578   2.630  1.00  0.87           N  
ATOM   3114  CZ  ARG A 395     -11.350 -10.508   3.511  1.00  0.87           C  
ATOM   3115  N   GLN A 396     -15.506 -11.938  10.470  1.00  0.83           N  
ATOM   3116  CA  GLN A 396     -15.788 -12.944  11.489  1.00  0.83           C  
ATOM   3117  C   GLN A 396     -17.134 -12.683  12.161  1.00  0.83           C  
ATOM   3118  CB  GLN A 396     -14.675 -12.974  12.538  1.00  0.83           C  
ATOM   3119  O   GLN A 396     -17.672 -13.557  12.843  1.00  0.83           O  
ATOM   3120  CG  GLN A 396     -13.352 -13.515  12.014  1.00  0.83           C  
ATOM   3121  CD  GLN A 396     -12.248 -13.472  13.054  1.00  0.83           C  
ATOM   3122  NE2 GLN A 396     -11.056 -13.918  12.672  1.00  0.83           N  
ATOM   3123  OE1 GLN A 396     -12.464 -13.041  14.191  1.00  0.83           O  
ATOM   3124  N   ILE A 397     -17.723 -11.444  11.984  1.00  0.77           N  
ATOM   3125  CA  ILE A 397     -19.019 -11.159  12.590  1.00  0.77           C  
ATOM   3126  C   ILE A 397     -20.115 -11.915  11.843  1.00  0.77           C  
ATOM   3127  CB  ILE A 397     -19.320  -9.643  12.594  1.00  0.77           C  
ATOM   3128  O   ILE A 397     -20.982 -12.537  12.462  1.00  0.77           O  
ATOM   3129  CG1 ILE A 397     -18.340  -8.906  13.513  1.00  0.77           C  
ATOM   3130  CG2 ILE A 397     -20.769  -9.382  13.016  1.00  0.77           C  
ATOM   3131  CD1 ILE A 397     -18.444  -7.389  13.440  1.00  0.77           C  
