# Supplementary material for: Escherichia coli transcription factors of unknown function: sequence features and possible evolutionary relationships
Source: PeerJ. 2022 Jul 20;10:e13772. doi: 10.7717/peerj.13772 (PMC9308461; doi:10.7717/peerj.13772)
Supplement: Supplemental Information 18 [file peerj-10-13772-s018.zip › Raw Data/PDB files/YqeH_b2846_unrelaxed_model_1.pdb]

ATOM      1  N   MET A   1      18.888  -2.718  16.090  1.00  0.44           N  
ATOM      2  CA  MET A   1      18.306  -1.406  16.357  1.00  0.44           C  
ATOM      3  C   MET A   1      16.972  -1.246  15.636  1.00  0.44           C  
ATOM      4  CB  MET A   1      19.266  -0.294  15.934  1.00  0.44           C  
ATOM      5  O   MET A   1      16.912  -1.329  14.408  1.00  0.44           O  
ATOM      6  CG  MET A   1      20.036   0.324  17.090  1.00  0.44           C  
ATOM      7  SD  MET A   1      21.104   1.718  16.558  1.00  0.44           S  
ATOM      8  CE  MET A   1      22.381   1.652  17.845  1.00  0.44           C  
ATOM      9  N   GLY A   2      15.860  -1.827  16.109  1.00  0.56           N  
ATOM     10  CA  GLY A   2      14.508  -2.292  16.375  1.00  0.56           C  
ATOM     11  C   GLY A   2      13.479  -1.711  15.424  1.00  0.56           C  
ATOM     12  O   GLY A   2      13.519  -0.520  15.110  1.00  0.56           O  
ATOM     13  N   LEU A   3      13.388  -2.146  14.078  1.00  0.52           N  
ATOM     14  CA  LEU A   3      12.244  -1.915  13.203  1.00  0.52           C  
ATOM     15  C   LEU A   3      11.111  -1.228  13.959  1.00  0.52           C  
ATOM     16  CB  LEU A   3      11.749  -3.236  12.608  1.00  0.52           C  
ATOM     17  O   LEU A   3      10.289  -0.533  13.357  1.00  0.52           O  
ATOM     18  CG  LEU A   3      12.619  -3.855  11.514  1.00  0.52           C  
ATOM     19  CD1 LEU A   3      12.247  -5.319  11.305  1.00  0.52           C  
ATOM     20  CD2 LEU A   3      12.481  -3.072  10.213  1.00  0.52           C  
ATOM     21  N   CYS A   4      11.298  -1.079  15.350  1.00  0.55           N  
ATOM     22  CA  CYS A   4      10.166  -0.627  16.151  1.00  0.55           C  
ATOM     23  C   CYS A   4      10.082   0.895  16.165  1.00  0.55           C  
ATOM     24  CB  CYS A   4      10.277  -1.154  17.581  1.00  0.55           C  
ATOM     25  O   CYS A   4       8.987   1.460  16.188  1.00  0.55           O  
ATOM     26  SG  CYS A   4       8.685  -1.326  18.418  1.00  0.55           S  
ATOM     27  N   SER A   5      11.209   1.587  15.757  1.00  0.63           N  
ATOM     28  CA  SER A   5      11.110   3.033  15.926  1.00  0.63           C  
ATOM     29  C   SER A   5      10.464   3.689  14.711  1.00  0.63           C  
ATOM     30  CB  SER A   5      12.492   3.641  16.169  1.00  0.63           C  
ATOM     31  O   SER A   5       9.832   4.742  14.829  1.00  0.63           O  
ATOM     32  OG  SER A   5      13.499   2.868  15.537  1.00  0.63           O  
ATOM     33  N   ARG A   6      10.367   2.799  13.647  1.00  0.73           N  
ATOM     34  CA  ARG A   6       9.865   3.444  12.437  1.00  0.73           C  
ATOM     35  C   ARG A   6       8.349   3.307  12.333  1.00  0.73           C  
ATOM     36  CB  ARG A   6      10.531   2.850  11.195  1.00  0.73           C  
ATOM     37  O   ARG A   6       7.677   4.186  11.789  1.00  0.73           O  
ATOM     38  CG  ARG A   6      10.517   3.774   9.987  1.00  0.73           C  
ATOM     39  CD  ARG A   6      11.229   3.153   8.794  1.00  0.73           C  
ATOM     40  NE  ARG A   6      12.078   4.123   8.108  1.00  0.73           N  
ATOM     41  NH1 ARG A   6      12.922   2.613   6.577  1.00  0.73           N  
ATOM     42  NH2 ARG A   6      13.594   4.804   6.523  1.00  0.73           N  
ATOM     43  CZ  ARG A   6      12.863   3.844   7.071  1.00  0.73           C  
ATOM     44  N   TYR A   7       7.825   2.228  13.007  1.00  0.80           N  
ATOM     45  CA  TYR A   7       6.401   1.973  12.828  1.00  0.80           C  
ATOM     46  C   TYR A   7       5.627   2.277  14.105  1.00  0.80           C  
ATOM     47  CB  TYR A   7       6.164   0.519  12.408  1.00  0.80           C  
ATOM     48  O   TYR A   7       6.068   1.930  15.203  1.00  0.80           O  
ATOM     49  CG  TYR A   7       6.805   0.156  11.090  1.00  0.80           C  
ATOM     50  CD1 TYR A   7       6.291   0.636   9.888  1.00  0.80           C  
ATOM     51  CD2 TYR A   7       7.924  -0.668  11.045  1.00  0.80           C  
ATOM     52  CE1 TYR A   7       6.876   0.302   8.671  1.00  0.80           C  
ATOM     53  CE2 TYR A   7       8.518  -1.009   9.834  1.00  0.80           C  
ATOM     54  OH  TYR A   7       8.572  -0.852   7.453  1.00  0.80           O  
ATOM     55  CZ  TYR A   7       7.988  -0.519   8.654  1.00  0.80           C  
ATOM     56  N   LYS A   8       4.788   3.228  14.038  1.00  0.82           N  
ATOM     57  CA  LYS A   8       3.961   3.691  15.149  1.00  0.82           C  
ATOM     58  C   LYS A   8       3.027   2.587  15.637  1.00  0.82           C  
ATOM     59  CB  LYS A   8       3.148   4.920  14.738  1.00  0.82           C  
ATOM     60  O   LYS A   8       2.922   1.533  15.007  1.00  0.82           O  
ATOM     61  CG  LYS A   8       3.992   6.155  14.460  1.00  0.82           C  
ATOM     62  CD  LYS A   8       3.123   7.375  14.182  1.00  0.82           C  
ATOM     63  CE  LYS A   8       3.967   8.611  13.897  1.00  0.82           C  
ATOM     64  NZ  LYS A   8       3.119   9.813  13.639  1.00  0.82           N  
ATOM     65  N   SER A   9       2.522   2.795  16.801  1.00  0.87           N  
ATOM     66  CA  SER A   9       1.698   1.869  17.571  1.00  0.87           C  
ATOM     67  C   SER A   9       0.386   1.570  16.854  1.00  0.87           C  
ATOM     68  CB  SER A   9       1.411   2.437  18.961  1.00  0.87           C  
ATOM     69  O   SER A   9      -0.078   2.369  16.037  1.00  0.87           O  
ATOM     70  OG  SER A   9       0.551   3.561  18.879  1.00  0.87           O  
ATOM     71  N   LEU A  10      -0.049   0.367  16.845  1.00  0.90           N  
ATOM     72  CA  LEU A  10      -1.344  -0.120  16.385  1.00  0.90           C  
ATOM     73  C   LEU A  10      -2.303  -0.305  17.557  1.00  0.90           C  
ATOM     74  CB  LEU A  10      -1.182  -1.442  15.630  1.00  0.90           C  
ATOM     75  O   LEU A  10      -2.038  -1.101  18.462  1.00  0.90           O  
ATOM     76  CG  LEU A  10      -2.401  -1.927  14.843  1.00  0.90           C  
ATOM     77  CD1 LEU A  10      -2.699  -0.975  13.689  1.00  0.90           C  
ATOM     78  CD2 LEU A  10      -2.176  -3.344  14.328  1.00  0.90           C  
ATOM     79  N   THR A  11      -3.414   0.497  17.575  1.00  0.90           N  
ATOM     80  CA  THR A  11      -4.368   0.452  18.677  1.00  0.90           C  
ATOM     81  C   THR A  11      -5.741   0.000  18.186  1.00  0.90           C  
ATOM     82  CB  THR A  11      -4.492   1.824  19.365  1.00  0.90           C  
ATOM     83  O   THR A  11      -6.121   0.279  17.047  1.00  0.90           O  
ATOM     84  CG2 THR A  11      -3.171   2.242  20.001  1.00  0.90           C  
ATOM     85  OG1 THR A  11      -4.875   2.806  18.394  1.00  0.90           O  
ATOM     86  N   CYS A  12      -6.322  -0.756  18.970  1.00  0.91           N  
ATOM     87  CA  CYS A  12      -7.658  -1.251  18.659  1.00  0.91           C  
ATOM     88  C   CYS A  12      -8.699  -0.149  18.817  1.00  0.91           C  
ATOM     89  CB  CYS A  12      -8.014  -2.434  19.559  1.00  0.91           C  
ATOM     90  O   CYS A  12      -8.718   0.552  19.830  1.00  0.91           O  
ATOM     91  SG  CYS A  12      -9.662  -3.108  19.258  1.00  0.91           S  
ATOM     92  N   ASN A  13      -9.565  -0.038  17.800  1.00  0.88           N  
ATOM     93  CA  ASN A  13     -10.611   0.979  17.842  1.00  0.88           C  
ATOM     94  C   ASN A  13     -11.954   0.385  18.255  1.00  0.88           C  
ATOM     95  CB  ASN A  13     -10.733   1.679  16.487  1.00  0.88           C  
ATOM     96  O   ASN A  13     -12.935   1.112  18.418  1.00  0.88           O  
ATOM     97  CG  ASN A  13      -9.649   2.715  16.264  1.00  0.88           C  
ATOM     98  ND2 ASN A  13      -8.835   2.509  15.236  1.00  0.88           N  
ATOM     99  OD1 ASN A  13      -9.544   3.691  17.011  1.00  0.88           O  
ATOM    100  N   SER A  14     -12.001  -0.861  18.450  1.00  0.85           N  
ATOM    101  CA  SER A  14     -13.260  -1.520  18.779  1.00  0.85           C  
ATOM    102  C   SER A  14     -13.505  -1.525  20.284  1.00  0.85           C  
ATOM    103  CB  SER A  14     -13.269  -2.955  18.248  1.00  0.85           C  
ATOM    104  O   SER A  14     -14.649  -1.625  20.732  1.00  0.85           O  
ATOM    105  OG  SER A  14     -13.157  -2.969  16.835  1.00  0.85           O  
ATOM    106  N   CYS A  15     -12.429  -1.440  21.031  1.00  0.80           N  
ATOM    107  CA  CYS A  15     -12.611  -1.550  22.474  1.00  0.80           C  
ATOM    108  C   CYS A  15     -12.490  -0.187  23.145  1.00  0.80           C  
ATOM    109  CB  CYS A  15     -11.588  -2.516  23.072  1.00  0.80           C  
ATOM    110  O   CYS A  15     -11.890   0.733  22.587  1.00  0.80           O  
ATOM    111  SG  CYS A  15      -9.925  -1.823  23.205  1.00  0.80           S  
ATOM    112  N   SER A  16     -13.278   0.055  24.163  1.00  0.82           N  
ATOM    113  CA  SER A  16     -13.314   1.305  24.915  1.00  0.82           C  
ATOM    114  C   SER A  16     -11.964   1.602  25.558  1.00  0.82           C  
ATOM    115  CB  SER A  16     -14.400   1.252  25.991  1.00  0.82           C  
ATOM    116  O   SER A  16     -11.658   2.756  25.866  1.00  0.82           O  
ATOM    117  OG  SER A  16     -14.185   0.160  26.869  1.00  0.82           O  
ATOM    118  N   MET A  17     -11.101   0.552  25.532  1.00  0.80           N  
ATOM    119  CA  MET A  17      -9.832   0.719  26.236  1.00  0.80           C  
ATOM    120  C   MET A  17      -8.714   1.079  25.265  1.00  0.80           C  
ATOM    121  CB  MET A  17      -9.471  -0.554  27.003  1.00  0.80           C  
ATOM    122  O   MET A  17      -7.593   1.374  25.683  1.00  0.80           O  
ATOM    123  CG  MET A  17     -10.505  -0.960  28.041  1.00  0.80           C  
ATOM    124  SD  MET A  17     -10.667   0.273  29.391  1.00  0.80           S  
ATOM    125  CE  MET A  17      -9.136  -0.055  30.308  1.00  0.80           C  
ATOM    126  N   HIS A  18      -9.037   1.090  23.958  1.00  0.84           N  
ATOM    127  CA  HIS A  18      -8.010   1.372  22.962  1.00  0.84           C  
ATOM    128  C   HIS A  18      -6.745   0.563  23.229  1.00  0.84           C  
ATOM    129  CB  HIS A  18      -7.682   2.867  22.939  1.00  0.84           C  
ATOM    130  O   HIS A  18      -5.646   1.121  23.282  1.00  0.84           O  
ATOM    131  CG  HIS A  18      -8.850   3.731  22.585  1.00  0.84           C  
ATOM    132  CD2 HIS A  18      -9.572   4.599  23.331  1.00  0.84           C  
ATOM    133  ND1 HIS A  18      -9.401   3.757  21.322  1.00  0.84           N  
ATOM    134  CE1 HIS A  18     -10.414   4.607  21.307  1.00  0.84           C  
ATOM    135  NE2 HIS A  18     -10.539   5.131  22.514  1.00  0.84           N  
ATOM    136  N   CYS A  19      -6.896  -0.714  23.302  1.00  0.85           N  
ATOM    137  CA  CYS A  19      -5.786  -1.607  23.615  1.00  0.85           C  
ATOM    138  C   CYS A  19      -4.698  -1.519  22.552  1.00  0.85           C  
ATOM    139  CB  CYS A  19      -6.277  -3.049  23.738  1.00  0.85           C  
ATOM    140  O   CYS A  19      -4.996  -1.403  21.362  1.00  0.85           O  
ATOM    141  SG  CYS A  19      -7.586  -3.271  24.963  1.00  0.85           S  
ATOM    142  N   GLN A  20      -3.579  -1.522  23.004  1.00  0.88           N  
ATOM    143  CA  GLN A  20      -2.427  -1.522  22.107  1.00  0.88           C  
ATOM    144  C   GLN A  20      -2.144  -2.925  21.577  1.00  0.88           C  
ATOM    145  CB  GLN A  20      -1.192  -0.970  22.819  1.00  0.88           C  
ATOM    146  O   GLN A  20      -1.989  -3.868  22.355  1.00  0.88           O  
ATOM    147  CG  GLN A  20      -0.008  -0.722  21.893  1.00  0.88           C  
ATOM    148  CD  GLN A  20       1.146  -0.025  22.590  1.00  0.88           C  
ATOM    149  NE2 GLN A  20       2.234   0.193  21.859  1.00  0.88           N  
ATOM    150  OE1 GLN A  20       1.060   0.314  23.774  1.00  0.88           O  
ATOM    151  N   ILE A  21      -2.114  -3.058  20.314  1.00  0.86           N  
ATOM    152  CA  ILE A  21      -1.901  -4.356  19.683  1.00  0.86           C  
ATOM    153  C   ILE A  21      -0.417  -4.547  19.381  1.00  0.86           C  
ATOM    154  CB  ILE A  21      -2.734  -4.499  18.390  1.00  0.86           C  
ATOM    155  O   ILE A  21       0.145  -5.612  19.646  1.00  0.86           O  
ATOM    156  CG1 ILE A  21      -4.231  -4.385  18.703  1.00  0.86           C  
ATOM    157  CG2 ILE A  21      -2.420  -5.824  17.689  1.00  0.86           C  
ATOM    158  CD1 ILE A  21      -5.125  -4.413  17.470  1.00  0.86           C  
ATOM    159  N   MET A  22       0.237  -3.605  18.922  1.00  0.87           N  
ATOM    160  CA  MET A  22       1.665  -3.545  18.623  1.00  0.87           C  
ATOM    161  C   MET A  22       2.253  -2.203  19.044  1.00  0.87           C  
ATOM    162  CB  MET A  22       1.912  -3.779  17.131  1.00  0.87           C  
ATOM    163  O   MET A  22       1.550  -1.191  19.066  1.00  0.87           O  
ATOM    164  CG  MET A  22       1.714  -5.222  16.696  1.00  0.87           C  
ATOM    165  SD  MET A  22       2.703  -5.651  15.212  1.00  0.87           S  
ATOM    166  CE  MET A  22       1.376  -5.858  13.992  1.00  0.87           C  
ATOM    167  N   PRO A  23       3.605  -2.409  19.328  1.00  0.83           N  
ATOM    168  CA  PRO A  23       4.541  -3.533  19.262  1.00  0.83           C  
ATOM    169  C   PRO A  23       4.403  -4.487  20.446  1.00  0.83           C  
ATOM    170  CB  PRO A  23       5.911  -2.851  19.266  1.00  0.83           C  
ATOM    171  O   PRO A  23       4.756  -5.664  20.341  1.00  0.83           O  
ATOM    172  CG  PRO A  23       5.694  -1.561  19.990  1.00  0.83           C  
ATOM    173  CD  PRO A  23       4.290  -1.098  19.727  1.00  0.83           C  
ATOM    174  N   GLU A  24       3.862  -4.018  21.556  1.00  0.82           N  
ATOM    175  CA  GLU A  24       3.681  -4.881  22.719  1.00  0.82           C  
ATOM    176  C   GLU A  24       2.201  -5.084  23.032  1.00  0.82           C  
ATOM    177  CB  GLU A  24       4.401  -4.299  23.938  1.00  0.82           C  
ATOM    178  O   GLU A  24       1.463  -4.114  23.223  1.00  0.82           O  
ATOM    179  CG  GLU A  24       5.917  -4.395  23.860  1.00  0.82           C  
ATOM    180  CD  GLU A  24       6.618  -3.825  25.083  1.00  0.82           C  
ATOM    181  OE1 GLU A  24       7.869  -3.773  25.097  1.00  0.82           O  
ATOM    182  OE2 GLU A  24       5.911  -3.427  26.036  1.00  0.82           O  
ATOM    183  N   GLU A  25       1.810  -6.309  22.902  1.00  0.79           N  
ATOM    184  CA  GLU A  25       0.415  -6.640  23.174  1.00  0.79           C  
ATOM    185  C   GLU A  25       0.043  -6.320  24.619  1.00  0.79           C  
ATOM    186  CB  GLU A  25       0.144  -8.118  22.877  1.00  0.79           C  
ATOM    187  O   GLU A  25       0.765  -6.689  25.548  1.00  0.79           O  
ATOM    188  CG  GLU A  25       0.196  -8.466  21.397  1.00  0.79           C  
ATOM    189  CD  GLU A  25      -0.118  -9.927  21.113  1.00  0.79           C  
ATOM    190  OE1 GLU A  25      -0.146 -10.322  19.926  1.00  0.79           O  
ATOM    191  OE2 GLU A  25      -0.340 -10.681  22.087  1.00  0.79           O  
ATOM    192  N   SER A  26      -0.876  -5.442  24.724  1.00  0.83           N  
ATOM    193  CA  SER A  26      -1.368  -5.109  26.056  1.00  0.83           C  
ATOM    194  C   SER A  26      -2.121  -6.281  26.677  1.00  0.83           C  
ATOM    195  CB  SER A  26      -2.278  -3.880  26.000  1.00  0.83           C  
ATOM    196  O   SER A  26      -2.790  -7.039  25.973  1.00  0.83           O  
ATOM    197  OG  SER A  26      -2.997  -3.731  27.213  1.00  0.83           O  
ATOM    198  N   PRO A  27      -1.792  -6.616  27.951  1.00  0.80           N  
ATOM    199  CA  PRO A  27      -2.567  -7.651  28.638  1.00  0.80           C  
ATOM    200  C   PRO A  27      -4.074  -7.459  28.484  1.00  0.80           C  
ATOM    201  CB  PRO A  27      -2.144  -7.495  30.101  1.00  0.80           C  
ATOM    202  O   PRO A  27      -4.835  -8.426  28.574  1.00  0.80           O  
ATOM    203  CG  PRO A  27      -0.845  -6.757  30.047  1.00  0.80           C  
ATOM    204  CD  PRO A  27      -0.818  -5.931  28.793  1.00  0.80           C  
ATOM    205  N   ARG A  28      -4.449  -6.303  28.117  1.00  0.80           N  
ATOM    206  CA  ARG A  28      -5.859  -5.940  28.026  1.00  0.80           C  
ATOM    207  C   ARG A  28      -6.510  -6.573  26.801  1.00  0.80           C  
ATOM    208  CB  ARG A  28      -6.021  -4.419  27.977  1.00  0.80           C  
ATOM    209  O   ARG A  28      -7.737  -6.660  26.719  1.00  0.80           O  
ATOM    210  CG  ARG A  28      -5.594  -3.713  29.254  1.00  0.80           C  
ATOM    211  CD  ARG A  28      -5.816  -2.209  29.169  1.00  0.80           C  
ATOM    212  NE  ARG A  28      -5.408  -1.533  30.397  1.00  0.80           N  
ATOM    213  NH1 ARG A  28      -5.764   0.601  29.586  1.00  0.80           N  
ATOM    214  NH2 ARG A  28      -5.003   0.295  31.727  1.00  0.80           N  
ATOM    215  CZ  ARG A  28      -5.393  -0.214  30.567  1.00  0.80           C  
ATOM    216  N   LEU A  29      -5.675  -6.987  25.920  1.00  0.78           N  
ATOM    217  CA  LEU A  29      -6.168  -7.583  24.683  1.00  0.78           C  
ATOM    218  C   LEU A  29      -7.015  -8.818  24.975  1.00  0.78           C  
ATOM    219  CB  LEU A  29      -5.002  -7.955  23.765  1.00  0.78           C  
ATOM    220  O   LEU A  29      -7.949  -9.124  24.231  1.00  0.78           O  
ATOM    221  CG  LEU A  29      -5.362  -8.312  22.322  1.00  0.78           C  
ATOM    222  CD1 LEU A  29      -5.904  -7.087  21.592  1.00  0.78           C  
ATOM    223  CD2 LEU A  29      -4.150  -8.883  21.593  1.00  0.78           C  
ATOM    224  N   GLN A  30      -6.759  -9.465  26.112  1.00  0.79           N  
ATOM    225  CA  GLN A  30      -7.485 -10.665  26.512  1.00  0.79           C  
ATOM    226  C   GLN A  30      -8.928 -10.337  26.885  1.00  0.79           C  
ATOM    227  CB  GLN A  30      -6.783 -11.352  27.684  1.00  0.79           C  
ATOM    228  O   GLN A  30      -9.792 -11.216  26.878  1.00  0.79           O  
ATOM    229  CG  GLN A  30      -5.393 -11.874  27.348  1.00  0.79           C  
ATOM    230  CD  GLN A  30      -4.708 -12.526  28.535  1.00  0.79           C  
ATOM    231  NE2 GLN A  30      -3.550 -13.130  28.292  1.00  0.79           N  
ATOM    232  OE1 GLN A  30      -5.215 -12.486  29.660  1.00  0.79           O  
ATOM    233  N   TYR A  31      -9.062  -9.068  27.061  1.00  0.79           N  
ATOM    234  CA  TYR A  31     -10.396  -8.682  27.506  1.00  0.79           C  
ATOM    235  C   TYR A  31     -11.218  -8.128  26.348  1.00  0.79           C  
ATOM    236  CB  TYR A  31     -10.309  -7.643  28.628  1.00  0.79           C  
ATOM    237  O   TYR A  31     -12.382  -7.759  26.526  1.00  0.79           O  
ATOM    238  CG  TYR A  31      -9.634  -8.154  29.878  1.00  0.79           C  
ATOM    239  CD1 TYR A  31     -10.300  -9.009  30.753  1.00  0.79           C  
ATOM    240  CD2 TYR A  31      -8.330  -7.783  30.186  1.00  0.79           C  
ATOM    241  CE1 TYR A  31      -9.683  -9.481  31.906  1.00  0.79           C  
ATOM    242  CE2 TYR A  31      -7.702  -8.249  31.337  1.00  0.79           C  
ATOM    243  OH  TYR A  31      -7.770  -9.561  33.330  1.00  0.79           O  
ATOM    244  CZ  TYR A  31      -8.386  -9.097  32.189  1.00  0.79           C  
ATOM    245  N   CYS A  32     -10.456  -8.039  25.193  1.00  0.79           N  
ATOM    246  CA  CYS A  32     -11.183  -7.537  24.032  1.00  0.79           C  
ATOM    247  C   CYS A  32     -12.083  -8.617  23.444  1.00  0.79           C  
ATOM    248  CB  CYS A  32     -10.210  -7.034  22.966  1.00  0.79           C  
ATOM    249  O   CYS A  32     -11.596  -9.638  22.955  1.00  0.79           O  
ATOM    250  SG  CYS A  32     -10.992  -6.039  21.678  1.00  0.79           S  
ATOM    251  N   ALA A  33     -13.274  -8.780  23.929  1.00  0.73           N  
ATOM    252  CA  ALA A  33     -14.210  -9.851  23.595  1.00  0.73           C  
ATOM    253  C   ALA A  33     -14.680  -9.736  22.148  1.00  0.73           C  
ATOM    254  CB  ALA A  33     -15.406  -9.827  24.543  1.00  0.73           C  
ATOM    255  O   ALA A  33     -15.156 -10.712  21.563  1.00  0.73           O  
ATOM    256  N   ASN A  34     -14.305  -8.602  21.489  1.00  0.79           N  
ATOM    257  CA  ASN A  34     -14.819  -8.370  20.144  1.00  0.79           C  
ATOM    258  C   ASN A  34     -13.705  -8.420  19.102  1.00  0.79           C  
ATOM    259  CB  ASN A  34     -15.552  -7.029  20.074  1.00  0.79           C  
ATOM    260  O   ASN A  34     -12.524  -8.444  19.450  1.00  0.79           O  
ATOM    261  CG  ASN A  34     -16.784  -6.990  20.956  1.00  0.79           C  
ATOM    262  ND2 ASN A  34     -17.006  -5.858  21.615  1.00  0.79           N  
ATOM    263  OD1 ASN A  34     -17.529  -7.968  21.047  1.00  0.79           O  
ATOM    264  N   SER A  35     -14.073  -8.708  17.880  1.00  0.84           N  
ATOM    265  CA  SER A  35     -13.137  -8.588  16.766  1.00  0.84           C  
ATOM    266  C   SER A  35     -12.456  -7.224  16.761  1.00  0.84           C  
ATOM    267  CB  SER A  35     -13.855  -8.814  15.435  1.00  0.84           C  
ATOM    268  O   SER A  35     -13.114  -6.195  16.928  1.00  0.84           O  
ATOM    269  OG  SER A  35     -14.942  -7.917  15.292  1.00  0.84           O  
ATOM    270  N   CYS A  36     -11.093  -7.221  16.774  1.00  0.88           N  
ATOM    271  CA  CYS A  36     -10.298  -6.000  16.850  1.00  0.88           C  
ATOM    272  C   CYS A  36     -10.170  -5.346  15.480  1.00  0.88           C  
ATOM    273  CB  CYS A  36      -8.909  -6.299  17.414  1.00  0.88           C  
ATOM    274  O   CYS A  36      -9.888  -6.021  14.489  1.00  0.88           O  
ATOM    275  SG  CYS A  36      -8.922  -6.814  19.146  1.00  0.88           S  
ATOM    276  N   PHE A  37     -10.583  -4.018  15.443  1.00  0.92           N  
ATOM    277  CA  PHE A  37     -10.355  -3.219  14.245  1.00  0.92           C  
ATOM    278  C   PHE A  37      -9.337  -2.117  14.515  1.00  0.92           C  
ATOM    279  CB  PHE A  37     -11.668  -2.609  13.745  1.00  0.92           C  
ATOM    280  O   PHE A  37      -9.426  -1.417  15.526  1.00  0.92           O  
ATOM    281  CG  PHE A  37     -12.735  -3.628  13.445  1.00  0.92           C  
ATOM    282  CD1 PHE A  37     -12.716  -4.345  12.255  1.00  0.92           C  
ATOM    283  CD2 PHE A  37     -13.757  -3.868  14.354  1.00  0.92           C  
ATOM    284  CE1 PHE A  37     -13.702  -5.289  11.975  1.00  0.92           C  
ATOM    285  CE2 PHE A  37     -14.746  -4.809  14.081  1.00  0.92           C  
ATOM    286  CZ  PHE A  37     -14.717  -5.518  12.891  1.00  0.92           C  
ATOM    287  N   CYS A  38      -8.372  -2.055  13.607  1.00  0.94           N  
ATOM    288  CA  CYS A  38      -7.314  -1.064  13.769  1.00  0.94           C  
ATOM    289  C   CYS A  38      -7.146  -0.234  12.501  1.00  0.94           C  
ATOM    290  CB  CYS A  38      -5.992  -1.744  14.122  1.00  0.94           C  
ATOM    291  O   CYS A  38      -7.507  -0.679  11.410  1.00  0.94           O  
ATOM    292  SG  CYS A  38      -6.095  -2.831  15.561  1.00  0.94           S  
ATOM    293  N   MET A  39      -6.671   0.980  12.703  1.00  0.94           N  
ATOM    294  CA  MET A  39      -6.329   1.864  11.592  1.00  0.94           C  
ATOM    295  C   MET A  39      -4.832   2.154  11.568  1.00  0.94           C  
ATOM    296  CB  MET A  39      -7.114   3.173  11.685  1.00  0.94           C  
ATOM    297  O   MET A  39      -4.196   2.247  12.620  1.00  0.94           O  
ATOM    298  CG  MET A  39      -8.619   2.995  11.565  1.00  0.94           C  
ATOM    299  SD  MET A  39      -9.382   2.390  13.120  1.00  0.94           S  
ATOM    300  CE  MET A  39      -9.871   3.967  13.872  1.00  0.94           C  
ATOM    301  N   TRP A  40      -4.345   2.175  10.457  1.00  0.95           N  
ATOM    302  CA  TRP A  40      -2.916   2.419  10.291  1.00  0.95           C  
ATOM    303  C   TRP A  40      -2.648   3.253   9.042  1.00  0.95           C  
ATOM    304  CB  TRP A  40      -2.150   1.096  10.210  1.00  0.95           C  
ATOM    305  O   TRP A  40      -3.250   3.020   7.991  1.00  0.95           O  
ATOM    306  CG  TRP A  40      -0.660   1.251  10.272  1.00  0.95           C  
ATOM    307  CD1 TRP A  40       0.124   1.244  11.392  1.00  0.95           C  
ATOM    308  CD2 TRP A  40       0.226   1.442   9.164  1.00  0.95           C  
ATOM    309  CE2 TRP A  40       1.534   1.541   9.686  1.00  0.95           C  
ATOM    310  CE3 TRP A  40       0.039   1.536   7.778  1.00  0.95           C  
ATOM    311  NE1 TRP A  40       1.444   1.418  11.047  1.00  0.95           N  
ATOM    312  CH2 TRP A  40       2.441   1.821   7.518  1.00  0.95           C  
ATOM    313  CZ2 TRP A  40       2.652   1.732   8.870  1.00  0.95           C  
ATOM    314  CZ3 TRP A  40       1.153   1.726   6.968  1.00  0.95           C  
ATOM    315  N   PRO A  41      -1.776   4.237   9.006  1.00  0.91           N  
ATOM    316  CA  PRO A  41      -1.001   4.691  10.164  1.00  0.91           C  
ATOM    317  C   PRO A  41      -1.828   5.534  11.133  1.00  0.91           C  
ATOM    318  CB  PRO A  41       0.118   5.524   9.534  1.00  0.91           C  
ATOM    319  O   PRO A  41      -2.918   5.993  10.783  1.00  0.91           O  
ATOM    320  CG  PRO A  41      -0.394   5.891   8.179  1.00  0.91           C  
ATOM    321  CD  PRO A  41      -1.517   4.959   7.825  1.00  0.91           C  
ATOM    322  N   GLU A  42      -1.541   5.761  12.380  1.00  0.83           N  
ATOM    323  CA  GLU A  42      -2.289   6.374  13.472  1.00  0.83           C  
ATOM    324  C   GLU A  42      -2.574   7.846  13.188  1.00  0.83           C  
ATOM    325  CB  GLU A  42      -1.528   6.231  14.793  1.00  0.83           C  
ATOM    326  O   GLU A  42      -3.593   8.383  13.627  1.00  0.83           O  
ATOM    327  CG  GLU A  42      -2.340   6.627  16.017  1.00  0.83           C  
ATOM    328  CD  GLU A  42      -1.599   6.406  17.326  1.00  0.83           C  
ATOM    329  OE1 GLU A  42      -2.165   6.705  18.402  1.00  0.83           O  
ATOM    330  OE2 GLU A  42      -0.442   5.931  17.275  1.00  0.83           O  
ATOM    331  N   GLU A  43      -1.949   8.425  12.227  1.00  0.78           N  
ATOM    332  CA  GLU A  43      -1.973   9.876  12.066  1.00  0.78           C  
ATOM    333  C   GLU A  43      -3.142  10.314  11.187  1.00  0.78           C  
ATOM    334  CB  GLU A  43      -0.653  10.374  11.471  1.00  0.78           C  
ATOM    335  O   GLU A  43      -3.446  11.505  11.098  1.00  0.78           O  
ATOM    336  CG  GLU A  43       0.557  10.112  12.357  1.00  0.78           C  
ATOM    337  CD  GLU A  43       1.857   9.997  11.577  1.00  0.78           C  
ATOM    338  OE1 GLU A  43       2.915   9.742  12.195  1.00  0.78           O  
ATOM    339  OE2 GLU A  43       1.817  10.164  10.337  1.00  0.78           O  
ATOM    340  N   SER A  44      -4.012   9.471  10.835  1.00  0.82           N  
ATOM    341  CA  SER A  44      -5.042   9.932   9.910  1.00  0.82           C  
ATOM    342  C   SER A  44      -6.406  10.000  10.590  1.00  0.82           C  
ATOM    343  CB  SER A  44      -5.117   9.014   8.689  1.00  0.82           C  
ATOM    344  O   SER A  44      -7.181   9.043  10.535  1.00  0.82           O  
ATOM    345  OG  SER A  44      -6.072   9.492   7.758  1.00  0.82           O  
ATOM    346  N   SER A  45      -6.741  11.137  11.381  1.00  0.86           N  
ATOM    347  CA  SER A  45      -7.977  11.254  12.149  1.00  0.86           C  
ATOM    348  C   SER A  45      -9.200  11.172  11.242  1.00  0.86           C  
ATOM    349  CB  SER A  45      -8.000  12.567  12.932  1.00  0.86           C  
ATOM    350  O   SER A  45     -10.187  10.515  11.580  1.00  0.86           O  
ATOM    351  OG  SER A  45      -7.862  13.676  12.060  1.00  0.86           O  
ATOM    352  N   TYR A  46      -9.102  11.780  10.084  1.00  0.89           N  
ATOM    353  CA  TYR A  46     -10.233  11.771   9.163  1.00  0.89           C  
ATOM    354  C   TYR A  46     -10.451  10.380   8.581  1.00  0.89           C  
ATOM    355  CB  TYR A  46     -10.014  12.782   8.033  1.00  0.89           C  
ATOM    356  O   TYR A  46     -11.592   9.937   8.426  1.00  0.89           O  
ATOM    357  CG  TYR A  46     -10.046  14.220   8.490  1.00  0.89           C  
ATOM    358  CD1 TYR A  46     -11.240  14.818   8.888  1.00  0.89           C  
ATOM    359  CD2 TYR A  46      -8.885  14.983   8.524  1.00  0.89           C  
ATOM    360  CE1 TYR A  46     -11.275  16.144   9.308  1.00  0.89           C  
ATOM    361  CE2 TYR A  46      -8.908  16.310   8.943  1.00  0.89           C  
ATOM    362  OH  TYR A  46     -10.134  18.193   9.747  1.00  0.89           O  
ATOM    363  CZ  TYR A  46     -10.106  16.880   9.332  1.00  0.89           C  
ATOM    364  N   PHE A  47      -9.305   9.836   8.292  1.00  0.93           N  
ATOM    365  CA  PHE A  47      -9.384   8.468   7.794  1.00  0.93           C  
ATOM    366  C   PHE A  47     -10.058   7.559   8.816  1.00  0.93           C  
ATOM    367  CB  PHE A  47      -7.988   7.935   7.457  1.00  0.93           C  
ATOM    368  O   PHE A  47     -10.988   6.822   8.481  1.00  0.93           O  
ATOM    369  CG  PHE A  47      -7.973   6.484   7.056  1.00  0.93           C  
ATOM    370  CD1 PHE A  47      -7.502   5.512   7.931  1.00  0.93           C  
ATOM    371  CD2 PHE A  47      -8.428   6.093   5.804  1.00  0.93           C  
ATOM    372  CE1 PHE A  47      -7.487   4.169   7.563  1.00  0.93           C  
ATOM    373  CE2 PHE A  47      -8.416   4.752   5.429  1.00  0.93           C  
ATOM    374  CZ  PHE A  47      -7.944   3.792   6.310  1.00  0.93           C  
ATOM    375  N   ASN A  48      -9.676   7.722  10.019  1.00  0.91           N  
ATOM    376  CA  ASN A  48     -10.233   6.910  11.095  1.00  0.91           C  
ATOM    377  C   ASN A  48     -11.738   7.119  11.233  1.00  0.91           C  
ATOM    378  CB  ASN A  48      -9.530   7.218  12.419  1.00  0.91           C  
ATOM    379  O   ASN A  48     -12.501   6.152  11.283  1.00  0.91           O  
ATOM    380  CG  ASN A  48      -9.879   6.225  13.510  1.00  0.91           C  
ATOM    381  ND2 ASN A  48      -9.120   6.250  14.599  1.00  0.91           N  
ATOM    382  OD1 ASN A  48     -10.822   5.441  13.375  1.00  0.91           O  
ATOM    383  N   ARG A  49     -12.050   8.291  11.266  1.00  0.91           N  
ATOM    384  CA  ARG A  49     -13.463   8.632  11.394  1.00  0.91           C  
ATOM    385  C   ARG A  49     -14.268   8.078  10.224  1.00  0.91           C  
ATOM    386  CB  ARG A  49     -13.644  10.148  11.484  1.00  0.91           C  
ATOM    387  O   ARG A  49     -15.351   7.521  10.417  1.00  0.91           O  
ATOM    388  CG  ARG A  49     -15.077  10.583  11.745  1.00  0.91           C  
ATOM    389  CD  ARG A  49     -15.182  12.088  11.953  1.00  0.91           C  
ATOM    390  NE  ARG A  49     -16.560  12.505  12.192  1.00  0.91           N  
ATOM    391  NH1 ARG A  49     -16.071  14.757  12.345  1.00  0.91           N  
ATOM    392  NH2 ARG A  49     -18.232  14.030  12.583  1.00  0.91           N  
ATOM    393  CZ  ARG A  49     -16.951  13.763  12.373  1.00  0.91           C  
ATOM    394  N   GLY A  50     -13.791   8.275   9.062  1.00  0.92           N  
ATOM    395  CA  GLY A  50     -14.469   7.773   7.878  1.00  0.92           C  
ATOM    396  C   GLY A  50     -14.678   6.271   7.901  1.00  0.92           C  
ATOM    397  O   GLY A  50     -15.762   5.784   7.575  1.00  0.92           O  
ATOM    398  N   VAL A  51     -13.687   5.595   8.307  1.00  0.93           N  
ATOM    399  CA  VAL A  51     -13.774   4.139   8.346  1.00  0.93           C  
ATOM    400  C   VAL A  51     -14.771   3.709   9.420  1.00  0.93           C  
ATOM    401  CB  VAL A  51     -12.394   3.495   8.611  1.00  0.93           C  
ATOM    402  O   VAL A  51     -15.636   2.866   9.170  1.00  0.93           O  
ATOM    403  CG1 VAL A  51     -12.542   2.001   8.896  1.00  0.93           C  
ATOM    404  CG2 VAL A  51     -11.461   3.726   7.424  1.00  0.93           C  
ATOM    405  N   VAL A  52     -14.691   4.319  10.549  1.00  0.91           N  
ATOM    406  CA  VAL A  52     -15.553   3.932  11.661  1.00  0.91           C  
ATOM    407  C   VAL A  52     -17.006   4.262  11.327  1.00  0.91           C  
ATOM    408  CB  VAL A  52     -15.136   4.634  12.973  1.00  0.91           C  
ATOM    409  O   VAL A  52     -17.884   3.402  11.431  1.00  0.91           O  
ATOM    410  CG1 VAL A  52     -16.191   4.422  14.057  1.00  0.91           C  
ATOM    411  CG2 VAL A  52     -13.774   4.122  13.441  1.00  0.91           C  
ATOM    412  N   GLU A  53     -17.214   5.419  10.874  1.00  0.91           N  
ATOM    413  CA  GLU A  53     -18.583   5.867  10.637  1.00  0.91           C  
ATOM    414  C   GLU A  53     -19.139   5.284   9.341  1.00  0.91           C  
ATOM    415  CB  GLU A  53     -18.649   7.396  10.596  1.00  0.91           C  
ATOM    416  O   GLU A  53     -20.325   4.958   9.259  1.00  0.91           O  
ATOM    417  CG  GLU A  53     -18.391   8.059  11.942  1.00  0.91           C  
ATOM    418  CD  GLU A  53     -18.486   9.575  11.892  1.00  0.91           C  
ATOM    419  OE1 GLU A  53     -18.347  10.228  12.952  1.00  0.91           O  
ATOM    420  OE2 GLU A  53     -18.702  10.116  10.784  1.00  0.91           O  
ATOM    421  N   GLY A  54     -18.294   5.107   8.427  1.00  0.89           N  
ATOM    422  CA  GLY A  54     -18.766   4.723   7.106  1.00  0.89           C  
ATOM    423  C   GLY A  54     -18.794   3.221   6.896  1.00  0.89           C  
ATOM    424  O   GLY A  54     -19.620   2.711   6.136  1.00  0.89           O  
ATOM    425  N   ILE A  55     -17.944   2.510   7.615  1.00  0.88           N  
ATOM    426  CA  ILE A  55     -17.792   1.098   7.283  1.00  0.88           C  
ATOM    427  C   ILE A  55     -18.145   0.242   8.497  1.00  0.88           C  
ATOM    428  CB  ILE A  55     -16.357   0.781   6.804  1.00  0.88           C  
ATOM    429  O   ILE A  55     -19.024  -0.620   8.422  1.00  0.88           O  
ATOM    430  CG1 ILE A  55     -16.050   1.536   5.505  1.00  0.88           C  
ATOM    431  CG2 ILE A  55     -16.171  -0.727   6.618  1.00  0.88           C  
ATOM    432  CD1 ILE A  55     -14.625   1.348   5.003  1.00  0.88           C  
ATOM    433  N   LEU A  56     -17.584   0.574   9.598  1.00  0.88           N  
ATOM    434  CA  LEU A  56     -17.671  -0.330  10.740  1.00  0.88           C  
ATOM    435  C   LEU A  56     -19.050  -0.259  11.386  1.00  0.88           C  
ATOM    436  CB  LEU A  56     -16.592   0.005  11.773  1.00  0.88           C  
ATOM    437  O   LEU A  56     -19.600  -1.281  11.803  1.00  0.88           O  
ATOM    438  CG  LEU A  56     -15.144  -0.229  11.341  1.00  0.88           C  
ATOM    439  CD1 LEU A  56     -14.191   0.078  12.492  1.00  0.88           C  
ATOM    440  CD2 LEU A  56     -14.956  -1.661  10.852  1.00  0.88           C  
ATOM    441  N   THR A  57     -19.721   0.882  11.486  1.00  0.87           N  
ATOM    442  CA  THR A  57     -21.007   1.038  12.156  1.00  0.87           C  
ATOM    443  C   THR A  57     -22.127   0.410  11.330  1.00  0.87           C  
ATOM    444  CB  THR A  57     -21.327   2.522  12.413  1.00  0.87           C  
ATOM    445  O   THR A  57     -23.175   0.048  11.869  1.00  0.87           O  
ATOM    446  CG2 THR A  57     -20.319   3.143  13.375  1.00  0.87           C  
ATOM    447  OG1 THR A  57     -21.288   3.236  11.171  1.00  0.87           O  
ATOM    448  N   LYS A  58     -21.820   0.118  10.123  1.00  0.86           N  
ATOM    449  CA  LYS A  58     -22.859  -0.389   9.232  1.00  0.86           C  
ATOM    450  C   LYS A  58     -22.693  -1.887   8.990  1.00  0.86           C  
ATOM    451  CB  LYS A  58     -22.837   0.362   7.900  1.00  0.86           C  
ATOM    452  O   LYS A  58     -23.496  -2.500   8.283  1.00  0.86           O  
ATOM    453  CG  LYS A  58     -23.220   1.830   8.011  1.00  0.86           C  
ATOM    454  CD  LYS A  58     -23.285   2.496   6.642  1.00  0.86           C  
ATOM    455  CE  LYS A  58     -23.683   3.962   6.751  1.00  0.86           C  
ATOM    456  NZ  LYS A  58     -23.746   4.620   5.412  1.00  0.86           N  
ATOM    457  N   ASN A  59     -21.622  -2.412   9.489  1.00  0.82           N  
ATOM    458  CA  ASN A  59     -21.342  -3.821   9.231  1.00  0.82           C  
ATOM    459  C   ASN A  59     -21.114  -4.594  10.527  1.00  0.82           C  
ATOM    460  CB  ASN A  59     -20.132  -3.967   8.306  1.00  0.82           C  
ATOM    461  O   ASN A  59     -20.636  -4.031  11.514  1.00  0.82           O  
ATOM    462  CG  ASN A  59     -20.380  -3.391   6.925  1.00  0.82           C  
ATOM    463  ND2 ASN A  59     -19.821  -2.215   6.664  1.00  0.82           N  
ATOM    464  OD1 ASN A  59     -21.068  -3.998   6.100  1.00  0.82           O  
ATOM    465  N   HIS A  60     -21.727  -5.779  10.635  1.00  0.80           N  
ATOM    466  CA  HIS A  60     -21.506  -6.660  11.777  1.00  0.80           C  
ATOM    467  C   HIS A  60     -20.474  -7.735  11.452  1.00  0.80           C  
ATOM    468  CB  HIS A  60     -22.820  -7.309  12.215  1.00  0.80           C  
ATOM    469  O   HIS A  60     -20.535  -8.359  10.390  1.00  0.80           O  
ATOM    470  CG  HIS A  60     -23.839  -6.329  12.704  1.00  0.80           C  
ATOM    471  CD2 HIS A  60     -24.987  -5.885  12.140  1.00  0.80           C  
ATOM    472  ND1 HIS A  60     -23.728  -5.681  13.915  1.00  0.80           N  
ATOM    473  CE1 HIS A  60     -24.768  -4.880  14.076  1.00  0.80           C  
ATOM    474  NE2 HIS A  60     -25.547  -4.985  13.013  1.00  0.80           N  
ATOM    475  N   ASN A  61     -19.434  -7.787  12.216  1.00  0.76           N  
ATOM    476  CA  ASN A  61     -18.363  -8.752  11.994  1.00  0.76           C  
ATOM    477  C   ASN A  61     -18.712 -10.121  12.571  1.00  0.76           C  
ATOM    478  CB  ASN A  61     -17.049  -8.243  12.592  1.00  0.76           C  
ATOM    479  O   ASN A  61     -18.896 -10.261  13.781  1.00  0.76           O  
ATOM    480  CG  ASN A  61     -15.844  -9.023  12.104  1.00  0.76           C  
ATOM    481  ND2 ASN A  61     -14.652  -8.540  12.434  1.00  0.76           N  
ATOM    482  OD1 ASN A  61     -15.984 -10.050  11.434  1.00  0.76           O  
ATOM    483  N   ALA A  62     -18.916 -11.053  11.759  1.00  0.76           N  
ATOM    484  CA  ALA A  62     -19.285 -12.396  12.200  1.00  0.76           C  
ATOM    485  C   ALA A  62     -18.046 -13.228  12.519  1.00  0.76           C  
ATOM    486  CB  ALA A  62     -20.130 -13.092  11.136  1.00  0.76           C  
ATOM    487  O   ALA A  62     -18.136 -14.250  13.202  1.00  0.76           O  
ATOM    488  N   ARG A  63     -16.855 -12.718  12.178  1.00  0.74           N  
ATOM    489  CA  ARG A  63     -15.619 -13.466  12.385  1.00  0.74           C  
ATOM    490  C   ARG A  63     -14.893 -12.989  13.638  1.00  0.74           C  
ATOM    491  CB  ARG A  63     -14.702 -13.336  11.167  1.00  0.74           C  
ATOM    492  O   ARG A  63     -15.070 -11.847  14.068  1.00  0.74           O  
ATOM    493  CG  ARG A  63     -15.189 -14.099   9.945  1.00  0.74           C  
ATOM    494  CD  ARG A  63     -14.133 -14.142   8.849  1.00  0.74           C  
ATOM    495  NE  ARG A  63     -13.564 -15.478   8.701  1.00  0.74           N  
ATOM    496  NH1 ARG A  63     -12.204 -14.927   6.917  1.00  0.74           N  
ATOM    497  NH2 ARG A  63     -12.211 -17.066   7.741  1.00  0.74           N  
ATOM    498  CZ  ARG A  63     -12.661 -15.821   7.787  1.00  0.74           C  
ATOM    499  N   LEU A  64     -14.126 -13.958  14.178  1.00  0.75           N  
ATOM    500  CA  LEU A  64     -13.387 -13.642  15.396  1.00  0.75           C  
ATOM    501  C   LEU A  64     -12.086 -12.918  15.069  1.00  0.75           C  
ATOM    502  CB  LEU A  64     -13.090 -14.917  16.189  1.00  0.75           C  
ATOM    503  O   LEU A  64     -11.563 -12.168  15.897  1.00  0.75           O  
ATOM    504  CG  LEU A  64     -14.286 -15.587  16.869  1.00  0.75           C  
ATOM    505  CD1 LEU A  64     -13.902 -16.975  17.369  1.00  0.75           C  
ATOM    506  CD2 LEU A  64     -14.803 -14.724  18.014  1.00  0.75           C  
ATOM    507  N   SER A  65     -11.782 -12.943  13.691  1.00  0.85           N  
ATOM    508  CA  SER A  65     -10.493 -12.339  13.370  1.00  0.85           C  
ATOM    509  C   SER A  65     -10.637 -10.847  13.088  1.00  0.85           C  
ATOM    510  CB  SER A  65      -9.860 -13.035  12.164  1.00  0.85           C  
ATOM    511  O   SER A  65     -11.676 -10.400  12.598  1.00  0.85           O  
ATOM    512  OG  SER A  65     -10.700 -12.935  11.027  1.00  0.85           O  
ATOM    513  N   GLY A  66      -9.783  -9.967  13.646  1.00  0.91           N  
ATOM    514  CA  GLY A  66      -9.819  -8.525  13.454  1.00  0.91           C  
ATOM    515  C   GLY A  66      -9.218  -8.084  12.133  1.00  0.91           C  
ATOM    516  O   GLY A  66      -8.757  -8.914  11.347  1.00  0.91           O  
ATOM    517  N   TYR A  67      -9.427  -6.894  11.756  1.00  0.95           N  
ATOM    518  CA  TYR A  67      -8.896  -6.323  10.524  1.00  0.95           C  
ATOM    519  C   TYR A  67      -8.159  -5.018  10.801  1.00  0.95           C  
ATOM    520  CB  TYR A  67     -10.021  -6.083   9.513  1.00  0.95           C  
ATOM    521  O   TYR A  67      -8.502  -4.291  11.736  1.00  0.95           O  
ATOM    522  CG  TYR A  67     -10.613  -7.353   8.951  1.00  0.95           C  
ATOM    523  CD1 TYR A  67     -10.097  -7.933   7.795  1.00  0.95           C  
ATOM    524  CD2 TYR A  67     -11.690  -7.974   9.574  1.00  0.95           C  
ATOM    525  CE1 TYR A  67     -10.640  -9.102   7.272  1.00  0.95           C  
ATOM    526  CE2 TYR A  67     -12.241  -9.143   9.060  1.00  0.95           C  
ATOM    527  OH  TYR A  67     -12.252 -10.856   7.398  1.00  0.95           O  
ATOM    528  CZ  TYR A  67     -11.710  -9.699   7.911  1.00  0.95           C  
ATOM    529  N   ILE A  68      -7.134  -4.853   9.973  1.00  0.96           N  
ATOM    530  CA  ILE A  68      -6.406  -3.589   9.979  1.00  0.96           C  
ATOM    531  C   ILE A  68      -6.733  -2.799   8.714  1.00  0.96           C  
ATOM    532  CB  ILE A  68      -4.882  -3.814  10.091  1.00  0.96           C  
ATOM    533  O   ILE A  68      -6.492  -3.271   7.600  1.00  0.96           O  
ATOM    534  CG1 ILE A  68      -4.560  -4.696  11.304  1.00  0.96           C  
ATOM    535  CG2 ILE A  68      -4.142  -2.476  10.175  1.00  0.96           C  
ATOM    536  CD1 ILE A  68      -3.125  -5.203  11.336  1.00  0.96           C  
ATOM    537  N   PHE A  69      -7.296  -1.609   8.911  1.00  0.97           N  
ATOM    538  CA  PHE A  69      -7.527  -0.721   7.778  1.00  0.97           C  
ATOM    539  C   PHE A  69      -6.352   0.231   7.587  1.00  0.97           C  
ATOM    540  CB  PHE A  69      -8.822   0.074   7.971  1.00  0.97           C  
ATOM    541  O   PHE A  69      -5.994   0.974   8.504  1.00  0.97           O  
ATOM    542  CG  PHE A  69     -10.066  -0.771   7.930  1.00  0.97           C  
ATOM    543  CD1 PHE A  69     -10.826  -0.857   6.770  1.00  0.97           C  
ATOM    544  CD2 PHE A  69     -10.475  -1.481   9.051  1.00  0.97           C  
ATOM    545  CE1 PHE A  69     -11.978  -1.639   6.728  1.00  0.97           C  
ATOM    546  CE2 PHE A  69     -11.625  -2.264   9.017  1.00  0.97           C  
ATOM    547  CZ  PHE A  69     -12.376  -2.341   7.855  1.00  0.97           C  
ATOM    548  N   VAL A  70      -5.805   0.165   6.387  1.00  0.97           N  
ATOM    549  CA  VAL A  70      -4.580   0.912   6.123  1.00  0.97           C  
ATOM    550  C   VAL A  70      -4.879   2.083   5.189  1.00  0.97           C  
ATOM    551  CB  VAL A  70      -3.486   0.008   5.511  1.00  0.97           C  
ATOM    552  O   VAL A  70      -5.426   1.893   4.101  1.00  0.97           O  
ATOM    553  CG1 VAL A  70      -2.218   0.812   5.227  1.00  0.97           C  
ATOM    554  CG2 VAL A  70      -3.182  -1.165   6.440  1.00  0.97           C  
ATOM    555  N   ASP A  71      -4.627   3.268   5.725  1.00  0.97           N  
ATOM    556  CA  ASP A  71      -4.656   4.435   4.848  1.00  0.97           C  
ATOM    557  C   ASP A  71      -3.562   4.353   3.786  1.00  0.97           C  
ATOM    558  CB  ASP A  71      -4.503   5.722   5.662  1.00  0.97           C  
ATOM    559  O   ASP A  71      -2.408   4.699   4.048  1.00  0.97           O  
ATOM    560  CG  ASP A  71      -4.693   6.977   4.829  1.00  0.97           C  
ATOM    561  OD1 ASP A  71      -4.955   6.867   3.611  1.00  0.97           O  
ATOM    562  OD2 ASP A  71      -4.577   8.086   5.394  1.00  0.97           O  
ATOM    563  N   PHE A  72      -3.912   3.842   2.652  1.00  0.97           N  
ATOM    564  CA  PHE A  72      -2.983   3.629   1.549  1.00  0.97           C  
ATOM    565  C   PHE A  72      -3.040   4.788   0.561  1.00  0.97           C  
ATOM    566  CB  PHE A  72      -3.292   2.311   0.831  1.00  0.97           C  
ATOM    567  O   PHE A  72      -3.519   4.629  -0.564  1.00  0.97           O  
ATOM    568  CG  PHE A  72      -2.102   1.701   0.141  1.00  0.97           C  
ATOM    569  CD1 PHE A  72      -1.880   1.917  -1.213  1.00  0.97           C  
ATOM    570  CD2 PHE A  72      -1.204   0.912   0.849  1.00  0.97           C  
ATOM    571  CE1 PHE A  72      -0.778   1.354  -1.854  1.00  0.97           C  
ATOM    572  CE2 PHE A  72      -0.102   0.346   0.215  1.00  0.97           C  
ATOM    573  CZ  PHE A  72       0.109   0.567  -1.136  1.00  0.97           C  
ATOM    574  N   SER A  73      -2.536   5.928   1.012  1.00  0.95           N  
ATOM    575  CA  SER A  73      -2.564   7.158   0.226  1.00  0.95           C  
ATOM    576  C   SER A  73      -1.157   7.589  -0.176  1.00  0.95           C  
ATOM    577  CB  SER A  73      -3.245   8.280   1.011  1.00  0.95           C  
ATOM    578  O   SER A  73      -0.170   7.092   0.370  1.00  0.95           O  
ATOM    579  OG  SER A  73      -2.448   8.680   2.112  1.00  0.95           O  
ATOM    580  N   VAL A  74      -1.110   8.490  -1.136  1.00  0.94           N  
ATOM    581  CA  VAL A  74       0.154   8.953  -1.697  1.00  0.94           C  
ATOM    582  C   VAL A  74       0.974   9.654  -0.616  1.00  0.94           C  
ATOM    583  CB  VAL A  74      -0.070   9.902  -2.895  1.00  0.94           C  
ATOM    584  O   VAL A  74       2.202   9.721  -0.706  1.00  0.94           O  
ATOM    585  CG1 VAL A  74      -0.623  11.246  -2.423  1.00  0.94           C  
ATOM    586  CG2 VAL A  74       1.231  10.099  -3.671  1.00  0.94           C  
ATOM    587  N   SER A  75       0.310  10.106   0.417  1.00  0.92           N  
ATOM    588  CA  SER A  75       0.983  10.800   1.509  1.00  0.92           C  
ATOM    589  C   SER A  75       1.989   9.890   2.207  1.00  0.92           C  
ATOM    590  CB  SER A  75      -0.036  11.320   2.524  1.00  0.92           C  
ATOM    591  O   SER A  75       2.921  10.368   2.857  1.00  0.92           O  
ATOM    592  OG  SER A  75      -0.919  12.248   1.919  1.00  0.92           O  
ATOM    593  N   PHE A  76       1.769   8.587   2.034  1.00  0.93           N  
ATOM    594  CA  PHE A  76       2.636   7.630   2.711  1.00  0.93           C  
ATOM    595  C   PHE A  76       3.382   6.766   1.700  1.00  0.93           C  
ATOM    596  CB  PHE A  76       1.823   6.744   3.660  1.00  0.93           C  
ATOM    597  O   PHE A  76       3.695   5.607   1.979  1.00  0.93           O  
ATOM    598  CG  PHE A  76       1.089   7.510   4.727  1.00  0.93           C  
ATOM    599  CD1 PHE A  76       1.761   7.991   5.844  1.00  0.93           C  
ATOM    600  CD2 PHE A  76      -0.274   7.751   4.613  1.00  0.93           C  
ATOM    601  CE1 PHE A  76       1.085   8.701   6.833  1.00  0.93           C  
ATOM    602  CE2 PHE A  76      -0.957   8.459   5.597  1.00  0.93           C  
ATOM    603  CZ  PHE A  76      -0.276   8.933   6.707  1.00  0.93           C  
ATOM    604  N   LEU A  77       3.540   7.227   0.539  1.00  0.94           N  
ATOM    605  CA  LEU A  77       4.112   6.457  -0.560  1.00  0.94           C  
ATOM    606  C   LEU A  77       5.454   5.853  -0.160  1.00  0.94           C  
ATOM    607  CB  LEU A  77       4.284   7.338  -1.800  1.00  0.94           C  
ATOM    608  O   LEU A  77       5.687   4.659  -0.361  1.00  0.94           O  
ATOM    609  CG  LEU A  77       4.984   6.694  -2.998  1.00  0.94           C  
ATOM    610  CD1 LEU A  77       4.206   5.470  -3.470  1.00  0.94           C  
ATOM    611  CD2 LEU A  77       5.144   7.703  -4.130  1.00  0.94           C  
ATOM    612  N   ARG A  78       6.328   6.557   0.440  1.00  0.93           N  
ATOM    613  CA  ARG A  78       7.647   6.057   0.814  1.00  0.93           C  
ATOM    614  C   ARG A  78       7.533   4.853   1.743  1.00  0.93           C  
ATOM    615  CB  ARG A  78       8.471   7.159   1.483  1.00  0.93           C  
ATOM    616  O   ARG A  78       8.271   3.876   1.596  1.00  0.93           O  
ATOM    617  CG  ARG A  78       9.935   6.798   1.683  1.00  0.93           C  
ATOM    618  CD  ARG A  78      10.750   7.993   2.159  1.00  0.93           C  
ATOM    619  NE  ARG A  78      12.136   7.625   2.433  1.00  0.93           N  
ATOM    620  NH1 ARG A  78      12.785   9.743   3.089  1.00  0.93           N  
ATOM    621  NH2 ARG A  78      14.302   8.023   3.086  1.00  0.93           N  
ATOM    622  CZ  ARG A  78      13.071   8.464   2.869  1.00  0.93           C  
ATOM    623  N   LEU A  79       6.626   5.009   2.583  1.00  0.93           N  
ATOM    624  CA  LEU A  79       6.400   3.936   3.546  1.00  0.93           C  
ATOM    625  C   LEU A  79       5.984   2.650   2.839  1.00  0.93           C  
ATOM    626  CB  LEU A  79       5.329   4.344   4.561  1.00  0.93           C  
ATOM    627  O   LEU A  79       6.483   1.570   3.162  1.00  0.93           O  
ATOM    628  CG  LEU A  79       4.938   3.287   5.595  1.00  0.93           C  
ATOM    629  CD1 LEU A  79       6.100   3.021   6.547  1.00  0.93           C  
ATOM    630  CD2 LEU A  79       3.698   3.726   6.366  1.00  0.93           C  
ATOM    631  N   PHE A  80       5.234   2.747   1.800  1.00  0.96           N  
ATOM    632  CA  PHE A  80       4.611   1.579   1.189  1.00  0.96           C  
ATOM    633  C   PHE A  80       5.529   0.962   0.141  1.00  0.96           C  
ATOM    634  CB  PHE A  80       3.268   1.954   0.555  1.00  0.96           C  
ATOM    635  O   PHE A  80       5.203  -0.072  -0.447  1.00  0.96           O  
ATOM    636  CG  PHE A  80       2.218   2.360   1.553  1.00  0.96           C  
ATOM    637  CD1 PHE A  80       1.983   1.592   2.687  1.00  0.96           C  
ATOM    638  CD2 PHE A  80       1.464   3.511   1.357  1.00  0.96           C  
ATOM    639  CE1 PHE A  80       1.011   1.966   3.612  1.00  0.96           C  
ATOM    640  CE2 PHE A  80       0.492   3.890   2.277  1.00  0.96           C  
ATOM    641  CZ  PHE A  80       0.266   3.116   3.404  1.00  0.96           C  
ATOM    642  N   LEU A  81       6.700   1.568  -0.060  1.00  0.96           N  
ATOM    643  CA  LEU A  81       7.668   0.997  -0.990  1.00  0.96           C  
ATOM    644  C   LEU A  81       8.657   0.095  -0.260  1.00  0.96           C  
ATOM    645  CB  LEU A  81       8.420   2.107  -1.729  1.00  0.96           C  
ATOM    646  O   LEU A  81       9.468  -0.584  -0.893  1.00  0.96           O  
ATOM    647  CG  LEU A  81       7.628   2.875  -2.788  1.00  0.96           C  
ATOM    648  CD1 LEU A  81       8.442   4.055  -3.308  1.00  0.96           C  
ATOM    649  CD2 LEU A  81       7.227   1.949  -3.932  1.00  0.96           C  
ATOM    650  N   GLU A  82       8.482   0.032   0.975  1.00  0.94           N  
ATOM    651  CA  GLU A  82       9.300  -0.861   1.790  1.00  0.94           C  
ATOM    652  C   GLU A  82       8.496  -2.072   2.257  1.00  0.94           C  
ATOM    653  CB  GLU A  82       9.874  -0.114   2.997  1.00  0.94           C  
ATOM    654  O   GLU A  82       7.306  -1.956   2.557  1.00  0.94           O  
ATOM    655  CG  GLU A  82      10.758   1.067   2.625  1.00  0.94           C  
ATOM    656  CD  GLU A  82      11.331   1.791   3.832  1.00  0.94           C  
ATOM    657  OE1 GLU A  82      12.007   2.829   3.653  1.00  0.94           O  
ATOM    658  OE2 GLU A  82      11.102   1.317   4.967  1.00  0.94           O  
ATOM    659  N   LYS A  83       9.109  -3.214   2.365  1.00  0.95           N  
ATOM    660  CA  LYS A  83       8.427  -4.456   2.717  1.00  0.95           C  
ATOM    661  C   LYS A  83       8.126  -4.514   4.212  1.00  0.95           C  
ATOM    662  CB  LYS A  83       9.267  -5.666   2.305  1.00  0.95           C  
ATOM    663  O   LYS A  83       7.229  -5.242   4.642  1.00  0.95           O  
ATOM    664  CG  LYS A  83       8.549  -6.999   2.454  1.00  0.95           C  
ATOM    665  CD  LYS A  83       9.419  -8.158   1.987  1.00  0.95           C  
ATOM    666  CE  LYS A  83       8.703  -9.493   2.141  1.00  0.95           C  
ATOM    667  NZ  LYS A  83       9.571 -10.638   1.732  1.00  0.95           N  
ATOM    668  N   ASP A  84       8.806  -3.740   4.991  1.00  0.95           N  
ATOM    669  CA  ASP A  84       8.773  -3.832   6.448  1.00  0.95           C  
ATOM    670  C   ASP A  84       7.371  -3.551   6.984  1.00  0.95           C  
ATOM    671  CB  ASP A  84       9.779  -2.862   7.070  1.00  0.95           C  
ATOM    672  O   ASP A  84       6.930  -4.185   7.946  1.00  0.95           O  
ATOM    673  CG  ASP A  84      11.221  -3.301   6.882  1.00  0.95           C  
ATOM    674  OD1 ASP A  84      11.457  -4.457   6.471  1.00  0.95           O  
ATOM    675  OD2 ASP A  84      12.128  -2.484   7.151  1.00  0.95           O  
ATOM    676  N   TRP A  85       6.666  -2.624   6.372  1.00  0.96           N  
ATOM    677  CA  TRP A  85       5.356  -2.261   6.902  1.00  0.96           C  
ATOM    678  C   TRP A  85       4.396  -3.445   6.839  1.00  0.96           C  
ATOM    679  CB  TRP A  85       4.774  -1.074   6.131  1.00  0.96           C  
ATOM    680  O   TRP A  85       3.628  -3.680   7.774  1.00  0.96           O  
ATOM    681  CG  TRP A  85       4.335  -1.409   4.737  1.00  0.96           C  
ATOM    682  CD1 TRP A  85       5.079  -1.315   3.594  1.00  0.96           C  
ATOM    683  CD2 TRP A  85       3.047  -1.888   4.339  1.00  0.96           C  
ATOM    684  CE2 TRP A  85       3.081  -2.064   2.938  1.00  0.96           C  
ATOM    685  CE3 TRP A  85       1.866  -2.187   5.032  1.00  0.96           C  
ATOM    686  NE1 TRP A  85       4.331  -1.708   2.508  1.00  0.96           N  
ATOM    687  CH2 TRP A  85       0.835  -2.811   2.919  1.00  0.96           C  
ATOM    688  CZ2 TRP A  85       1.978  -2.526   2.216  1.00  0.96           C  
ATOM    689  CZ3 TRP A  85       0.769  -2.647   4.312  1.00  0.96           C  
ATOM    690  N   ILE A  86       4.478  -4.129   5.801  1.00  0.97           N  
ATOM    691  CA  ILE A  86       3.515  -5.211   5.632  1.00  0.97           C  
ATOM    692  C   ILE A  86       3.888  -6.381   6.539  1.00  0.97           C  
ATOM    693  CB  ILE A  86       3.440  -5.677   4.160  1.00  0.97           C  
ATOM    694  O   ILE A  86       3.012  -7.046   7.098  1.00  0.97           O  
ATOM    695  CG1 ILE A  86       2.310  -6.697   3.980  1.00  0.97           C  
ATOM    696  CG2 ILE A  86       4.782  -6.262   3.710  1.00  0.97           C  
ATOM    697  CD1 ILE A  86       0.916  -6.119   4.185  1.00  0.97           C  
ATOM    698  N   ASP A  87       5.133  -6.667   6.645  1.00  0.96           N  
ATOM    699  CA  ASP A  87       5.575  -7.702   7.574  1.00  0.96           C  
ATOM    700  C   ASP A  87       5.158  -7.370   9.005  1.00  0.96           C  
ATOM    701  CB  ASP A  87       7.093  -7.880   7.496  1.00  0.96           C  
ATOM    702  O   ASP A  87       4.717  -8.250   9.749  1.00  0.96           O  
ATOM    703  CG  ASP A  87       7.550  -8.512   6.193  1.00  0.96           C  
ATOM    704  OD1 ASP A  87       6.716  -9.110   5.480  1.00  0.96           O  
ATOM    705  OD2 ASP A  87       8.756  -8.413   5.878  1.00  0.96           O  
ATOM    706  N   TYR A  88       5.297  -6.118   9.282  1.00  0.95           N  
ATOM    707  CA  TYR A  88       4.927  -5.630  10.606  1.00  0.95           C  
ATOM    708  C   TYR A  88       3.446  -5.863  10.879  1.00  0.95           C  
ATOM    709  CB  TYR A  88       5.255  -4.140  10.742  1.00  0.95           C  
ATOM    710  O   TYR A  88       3.081  -6.453  11.899  1.00  0.95           O  
ATOM    711  CG  TYR A  88       4.788  -3.532  12.042  1.00  0.95           C  
ATOM    712  CD1 TYR A  88       3.649  -2.731  12.089  1.00  0.95           C  
ATOM    713  CD2 TYR A  88       5.485  -3.755  13.225  1.00  0.95           C  
ATOM    714  CE1 TYR A  88       3.216  -2.167  13.285  1.00  0.95           C  
ATOM    715  CE2 TYR A  88       5.062  -3.195  14.426  1.00  0.95           C  
ATOM    716  OH  TYR A  88       3.504  -1.848  15.632  1.00  0.95           O  
ATOM    717  CZ  TYR A  88       3.928  -2.404  14.446  1.00  0.95           C  
ATOM    718  N   LEU A  89       2.594  -5.528  10.026  1.00  0.96           N  
ATOM    719  CA  LEU A  89       1.151  -5.647  10.209  1.00  0.96           C  
ATOM    720  C   LEU A  89       0.713  -7.105  10.137  1.00  0.96           C  
ATOM    721  CB  LEU A  89       0.407  -4.825   9.154  1.00  0.96           C  
ATOM    722  O   LEU A  89      -0.161  -7.534  10.894  1.00  0.96           O  
ATOM    723  CG  LEU A  89       0.632  -3.312   9.190  1.00  0.96           C  
ATOM    724  CD1 LEU A  89      -0.259  -2.620   8.163  1.00  0.96           C  
ATOM    725  CD2 LEU A  89       0.369  -2.766  10.589  1.00  0.96           C  
ATOM    726  N   ALA A  90       1.331  -7.824   9.224  1.00  0.96           N  
ATOM    727  CA  ALA A  90       0.987  -9.230   9.031  1.00  0.96           C  
ATOM    728  C   ALA A  90       1.317 -10.051  10.274  1.00  0.96           C  
ATOM    729  CB  ALA A  90       1.717  -9.794   7.815  1.00  0.96           C  
ATOM    730  O   ALA A  90       0.745 -11.123  10.488  1.00  0.96           O  
ATOM    731  N   SER A  91       2.181  -9.633  11.095  1.00  0.95           N  
ATOM    732  CA  SER A  91       2.578 -10.350  12.302  1.00  0.95           C  
ATOM    733  C   SER A  91       1.458 -10.354  13.337  1.00  0.95           C  
ATOM    734  CB  SER A  91       3.838  -9.728  12.905  1.00  0.95           C  
ATOM    735  O   SER A  91       1.488 -11.135  14.289  1.00  0.95           O  
ATOM    736  OG  SER A  91       3.549  -8.468  13.486  1.00  0.95           O  
ATOM    737  N   THR A  92       0.411  -9.573  13.148  1.00  0.92           N  
ATOM    738  CA  THR A  92      -0.718  -9.503  14.070  1.00  0.92           C  
ATOM    739  C   THR A  92      -1.721 -10.616  13.782  1.00  0.92           C  
ATOM    740  CB  THR A  92      -1.424  -8.137  13.985  1.00  0.92           C  
ATOM    741  O   THR A  92      -2.658 -10.830  14.555  1.00  0.92           O  
ATOM    742  CG2 THR A  92      -0.437  -6.993  14.194  1.00  0.92           C  
ATOM    743  OG1 THR A  92      -2.032  -7.999  12.695  1.00  0.92           O  
ATOM    744  N   ASP A  93      -1.588 -11.258  12.612  1.00  0.93           N  
ATOM    745  CA  ASP A  93      -2.496 -12.302  12.149  1.00  0.93           C  
ATOM    746  C   ASP A  93      -3.886 -11.736  11.866  1.00  0.93           C  
ATOM    747  CB  ASP A  93      -2.587 -13.430  13.179  1.00  0.93           C  
ATOM    748  O   ASP A  93      -4.873 -12.474  11.861  1.00  0.93           O  
ATOM    749  CG  ASP A  93      -1.310 -14.246  13.280  1.00  0.93           C  
ATOM    750  OD1 ASP A  93      -0.655 -14.483  12.242  1.00  0.93           O  
ATOM    751  OD2 ASP A  93      -0.958 -14.658  14.406  1.00  0.93           O  
ATOM    752  N   MET A  94      -4.006 -10.433  11.815  1.00  0.94           N  
ATOM    753  CA  MET A  94      -5.242  -9.776  11.398  1.00  0.94           C  
ATOM    754  C   MET A  94      -5.275  -9.592   9.884  1.00  0.94           C  
ATOM    755  CB  MET A  94      -5.394  -8.422  12.093  1.00  0.94           C  
ATOM    756  O   MET A  94      -4.227  -9.530   9.239  1.00  0.94           O  
ATOM    757  CG  MET A  94      -5.494  -8.518  13.607  1.00  0.94           C  
ATOM    758  SD  MET A  94      -5.511  -6.871  14.416  1.00  0.94           S  
ATOM    759  CE  MET A  94      -7.203  -6.342  14.030  1.00  0.94           C  
ATOM    760  N   GLY A  95      -6.538  -9.621   9.322  1.00  0.95           N  
ATOM    761  CA  GLY A  95      -6.652  -9.265   7.917  1.00  0.95           C  
ATOM    762  C   GLY A  95      -6.364  -7.801   7.646  1.00  0.95           C  
ATOM    763  O   GLY A  95      -6.599  -6.947   8.504  1.00  0.95           O  
ATOM    764  N   ILE A  96      -5.764  -7.583   6.488  1.00  0.97           N  
ATOM    765  CA  ILE A  96      -5.412  -6.213   6.134  1.00  0.97           C  
ATOM    766  C   ILE A  96      -6.302  -5.731   4.991  1.00  0.97           C  
ATOM    767  CB  ILE A  96      -3.922  -6.096   5.740  1.00  0.97           C  
ATOM    768  O   ILE A  96      -6.471  -6.431   3.990  1.00  0.97           O  
ATOM    769  CG1 ILE A  96      -3.026  -6.521   6.908  1.00  0.97           C  
ATOM    770  CG2 ILE A  96      -3.594  -4.670   5.288  1.00  0.97           C  
ATOM    771  CD1 ILE A  96      -1.557  -6.671   6.538  1.00  0.97           C  
ATOM    772  N   VAL A  97      -6.903  -4.582   5.227  1.00  0.97           N  
ATOM    773  CA  VAL A  97      -7.696  -3.940   4.185  1.00  0.97           C  
ATOM    774  C   VAL A  97      -7.050  -2.615   3.786  1.00  0.97           C  
ATOM    775  CB  VAL A  97      -9.153  -3.706   4.643  1.00  0.97           C  
ATOM    776  O   VAL A  97      -6.902  -1.715   4.616  1.00  0.97           O  
ATOM    777  CG1 VAL A  97      -9.965  -3.029   3.540  1.00  0.97           C  
ATOM    778  CG2 VAL A  97      -9.801  -5.027   5.054  1.00  0.97           C  
ATOM    779  N   LEU A  98      -6.738  -2.521   2.496  1.00  0.98           N  
ATOM    780  CA  LEU A  98      -6.160  -1.275   2.004  1.00  0.98           C  
ATOM    781  C   LEU A  98      -7.249  -0.333   1.500  1.00  0.98           C  
ATOM    782  CB  LEU A  98      -5.154  -1.556   0.885  1.00  0.98           C  
ATOM    783  O   LEU A  98      -8.107  -0.735   0.711  1.00  0.98           O  
ATOM    784  CG  LEU A  98      -4.029  -2.537   1.216  1.00  0.98           C  
ATOM    785  CD1 LEU A  98      -3.072  -2.664   0.035  1.00  0.98           C  
ATOM    786  CD2 LEU A  98      -3.282  -2.093   2.469  1.00  0.98           C  
ATOM    787  N   VAL A  99      -7.217   0.909   1.992  1.00  0.97           N  
ATOM    788  CA  VAL A  99      -8.069   1.970   1.467  1.00  0.97           C  
ATOM    789  C   VAL A  99      -7.232   2.944   0.640  1.00  0.97           C  
ATOM    790  CB  VAL A  99      -8.799   2.725   2.600  1.00  0.97           C  
ATOM    791  O   VAL A  99      -6.518   3.783   1.193  1.00  0.97           O  
ATOM    792  CG1 VAL A  99      -9.813   3.713   2.026  1.00  0.97           C  
ATOM    793  CG2 VAL A  99      -9.485   1.738   3.542  1.00  0.97           C  
ATOM    794  N   SER A 100      -7.368   2.783  -0.675  1.00  0.96           N  
ATOM    795  CA  SER A 100      -6.394   3.387  -1.579  1.00  0.96           C  
ATOM    796  C   SER A 100      -6.966   4.625  -2.260  1.00  0.96           C  
ATOM    797  CB  SER A 100      -5.944   2.376  -2.635  1.00  0.96           C  
ATOM    798  O   SER A 100      -8.138   4.645  -2.642  1.00  0.96           O  
ATOM    799  OG  SER A 100      -5.007   2.961  -3.524  1.00  0.96           O  
ATOM    800  N   ASP A 101      -6.134   5.637  -2.368  1.00  0.94           N  
ATOM    801  CA  ASP A 101      -6.501   6.751  -3.236  1.00  0.94           C  
ATOM    802  C   ASP A 101      -6.253   6.410  -4.703  1.00  0.94           C  
ATOM    803  CB  ASP A 101      -5.723   8.011  -2.850  1.00  0.94           C  
ATOM    804  O   ASP A 101      -5.753   5.328  -5.018  1.00  0.94           O  
ATOM    805  CG  ASP A 101      -4.229   7.881  -3.087  1.00  0.94           C  
ATOM    806  OD1 ASP A 101      -3.804   6.953  -3.807  1.00  0.94           O  
ATOM    807  OD2 ASP A 101      -3.469   8.713  -2.545  1.00  0.94           O  
ATOM    808  N   ARG A 102      -6.619   7.302  -5.555  1.00  0.95           N  
ATOM    809  CA  ARG A 102      -6.625   7.062  -6.994  1.00  0.95           C  
ATOM    810  C   ARG A 102      -5.217   6.775  -7.507  1.00  0.95           C  
ATOM    811  CB  ARG A 102      -7.219   8.260  -7.738  1.00  0.95           C  
ATOM    812  O   ARG A 102      -5.010   5.831  -8.272  1.00  0.95           O  
ATOM    813  CG  ARG A 102      -7.294   8.075  -9.245  1.00  0.95           C  
ATOM    814  CD  ARG A 102      -7.921   9.280  -9.931  1.00  0.95           C  
ATOM    815  NE  ARG A 102      -7.989   9.102 -11.378  1.00  0.95           N  
ATOM    816  NH1 ARG A 102      -9.001  11.137 -11.790  1.00  0.95           N  
ATOM    817  NH2 ARG A 102      -8.511   9.724 -13.527  1.00  0.95           N  
ATOM    818  CZ  ARG A 102      -8.500   9.988 -12.228  1.00  0.95           C  
ATOM    819  N   ASN A 103      -4.227   7.462  -7.016  1.00  0.96           N  
ATOM    820  CA  ASN A 103      -2.864   7.377  -7.531  1.00  0.96           C  
ATOM    821  C   ASN A 103      -2.136   6.149  -6.990  1.00  0.96           C  
ATOM    822  CB  ASN A 103      -2.082   8.649  -7.193  1.00  0.96           C  
ATOM    823  O   ASN A 103      -1.070   5.785  -7.489  1.00  0.96           O  
ATOM    824  CG  ASN A 103      -2.662   9.883  -7.854  1.00  0.96           C  
ATOM    825  ND2 ASN A 103      -2.459  10.007  -9.161  1.00  0.96           N  
ATOM    826  OD1 ASN A 103      -3.287  10.720  -7.196  1.00  0.96           O  
ATOM    827  N   MET A 104      -2.708   5.524  -5.992  1.00  0.96           N  
ATOM    828  CA  MET A 104      -2.006   4.437  -5.316  1.00  0.96           C  
ATOM    829  C   MET A 104      -2.652   3.092  -5.631  1.00  0.96           C  
ATOM    830  CB  MET A 104      -1.986   4.667  -3.804  1.00  0.96           C  
ATOM    831  O   MET A 104      -2.269   2.067  -5.064  1.00  0.96           O  
ATOM    832  CG  MET A 104      -1.139   5.854  -3.375  1.00  0.96           C  
ATOM    833  SD  MET A 104       0.642   5.620  -3.754  1.00  0.96           S  
ATOM    834  CE  MET A 104       1.056   4.324  -2.553  1.00  0.96           C  
ATOM    835  N   GLN A 105      -3.585   3.092  -6.512  1.00  0.97           N  
ATOM    836  CA  GLN A 105      -4.343   1.881  -6.807  1.00  0.97           C  
ATOM    837  C   GLN A 105      -3.435   0.785  -7.358  1.00  0.97           C  
ATOM    838  CB  GLN A 105      -5.468   2.179  -7.799  1.00  0.97           C  
ATOM    839  O   GLN A 105      -3.498  -0.363  -6.913  1.00  0.97           O  
ATOM    840  CG  GLN A 105      -6.663   2.890  -7.179  1.00  0.97           C  
ATOM    841  CD  GLN A 105      -7.801   3.092  -8.161  1.00  0.97           C  
ATOM    842  NE2 GLN A 105      -8.942   3.555  -7.661  1.00  0.97           N  
ATOM    843  OE1 GLN A 105      -7.656   2.835  -9.361  1.00  0.97           O  
ATOM    844  N   SER A 106      -2.626   1.125  -8.303  1.00  0.97           N  
ATOM    845  CA  SER A 106      -1.744   0.135  -8.913  1.00  0.97           C  
ATOM    846  C   SER A 106      -0.801  -0.476  -7.882  1.00  0.97           C  
ATOM    847  CB  SER A 106      -0.934   0.765 -10.047  1.00  0.97           C  
ATOM    848  O   SER A 106      -0.567  -1.686  -7.887  1.00  0.97           O  
ATOM    849  OG  SER A 106      -1.790   1.249 -11.067  1.00  0.97           O  
ATOM    850  N   LEU A 107      -0.311   0.357  -7.048  1.00  0.98           N  
ATOM    851  CA  LEU A 107       0.565  -0.124  -5.985  1.00  0.98           C  
ATOM    852  C   LEU A 107      -0.202  -1.010  -5.009  1.00  0.98           C  
ATOM    853  CB  LEU A 107       1.196   1.053  -5.236  1.00  0.98           C  
ATOM    854  O   LEU A 107       0.308  -2.043  -4.570  1.00  0.98           O  
ATOM    855  CG  LEU A 107       2.213   0.698  -4.150  1.00  0.98           C  
ATOM    856  CD1 LEU A 107       3.312  -0.191  -4.724  1.00  0.98           C  
ATOM    857  CD2 LEU A 107       2.806   1.963  -3.539  1.00  0.98           C  
ATOM    858  N   ALA A 108      -1.352  -0.613  -4.643  1.00  0.98           N  
ATOM    859  CA  ALA A 108      -2.194  -1.435  -3.778  1.00  0.98           C  
ATOM    860  C   ALA A 108      -2.415  -2.819  -4.383  1.00  0.98           C  
ATOM    861  CB  ALA A 108      -3.533  -0.747  -3.529  1.00  0.98           C  
ATOM    862  O   ALA A 108      -2.298  -3.832  -3.690  1.00  0.98           O  
ATOM    863  N   ASN A 109      -2.660  -2.805  -5.662  1.00  0.97           N  
ATOM    864  CA  ASN A 109      -2.854  -4.074  -6.355  1.00  0.97           C  
ATOM    865  C   ASN A 109      -1.595  -4.935  -6.310  1.00  0.97           C  
ATOM    866  CB  ASN A 109      -3.282  -3.834  -7.804  1.00  0.97           C  
ATOM    867  O   ASN A 109      -1.678  -6.157  -6.172  1.00  0.97           O  
ATOM    868  CG  ASN A 109      -4.698  -3.303  -7.914  1.00  0.97           C  
ATOM    869  ND2 ASN A 109      -5.023  -2.715  -9.059  1.00  0.97           N  
ATOM    870  OD1 ASN A 109      -5.492  -3.419  -6.978  1.00  0.97           O  
ATOM    871  N   TYR A 110      -0.484  -4.277  -6.533  1.00  0.98           N  
ATOM    872  CA  TYR A 110       0.789  -4.983  -6.438  1.00  0.98           C  
ATOM    873  C   TYR A 110       0.918  -5.695  -5.096  1.00  0.98           C  
ATOM    874  CB  TYR A 110       1.958  -4.012  -6.629  1.00  0.98           C  
ATOM    875  O   TYR A 110       1.222  -6.889  -5.047  1.00  0.98           O  
ATOM    876  CG  TYR A 110       3.312  -4.643  -6.413  1.00  0.98           C  
ATOM    877  CD1 TYR A 110       3.912  -4.638  -5.156  1.00  0.98           C  
ATOM    878  CD2 TYR A 110       3.995  -5.243  -7.466  1.00  0.98           C  
ATOM    879  CE1 TYR A 110       5.161  -5.217  -4.953  1.00  0.98           C  
ATOM    880  CE2 TYR A 110       5.244  -5.824  -7.275  1.00  0.98           C  
ATOM    881  OH  TYR A 110       7.054  -6.380  -5.821  1.00  0.98           O  
ATOM    882  CZ  TYR A 110       5.818  -5.806  -6.017  1.00  0.98           C  
ATOM    883  N   TRP A 111       0.638  -5.025  -4.035  1.00  0.98           N  
ATOM    884  CA  TRP A 111       0.791  -5.605  -2.705  1.00  0.98           C  
ATOM    885  C   TRP A 111      -0.220  -6.725  -2.480  1.00  0.98           C  
ATOM    886  CB  TRP A 111       0.628  -4.530  -1.627  1.00  0.98           C  
ATOM    887  O   TRP A 111       0.111  -7.761  -1.898  1.00  0.98           O  
ATOM    888  CG  TRP A 111       1.855  -3.697  -1.406  1.00  0.98           C  
ATOM    889  CD1 TRP A 111       2.005  -2.364  -1.670  1.00  0.98           C  
ATOM    890  CD2 TRP A 111       3.108  -4.146  -0.880  1.00  0.98           C  
ATOM    891  CE2 TRP A 111       3.973  -3.030  -0.852  1.00  0.98           C  
ATOM    892  CE3 TRP A 111       3.583  -5.384  -0.428  1.00  0.98           C  
ATOM    893  NE1 TRP A 111       3.276  -1.957  -1.339  1.00  0.98           N  
ATOM    894  CH2 TRP A 111       5.727  -4.339   0.048  1.00  0.98           C  
ATOM    895  CZ2 TRP A 111       5.288  -3.116  -0.389  1.00  0.98           C  
ATOM    896  CZ3 TRP A 111       4.892  -5.468   0.032  1.00  0.98           C  
ATOM    897  N   ARG A 112      -1.384  -6.512  -2.869  1.00  0.96           N  
ATOM    898  CA  ARG A 112      -2.398  -7.547  -2.700  1.00  0.96           C  
ATOM    899  C   ARG A 112      -1.991  -8.834  -3.411  1.00  0.96           C  
ATOM    900  CB  ARG A 112      -3.752  -7.065  -3.223  1.00  0.96           C  
ATOM    901  O   ARG A 112      -2.186  -9.930  -2.882  1.00  0.96           O  
ATOM    902  CG  ARG A 112      -4.881  -8.063  -3.022  1.00  0.96           C  
ATOM    903  CD  ARG A 112      -6.208  -7.525  -3.539  1.00  0.96           C  
ATOM    904  NE  ARG A 112      -7.271  -8.521  -3.435  1.00  0.96           N  
ATOM    905  NH1 ARG A 112      -8.663  -7.498  -4.969  1.00  0.96           N  
ATOM    906  NH2 ARG A 112      -9.311  -9.444  -3.946  1.00  0.96           N  
ATOM    907  CZ  ARG A 112      -8.413  -8.485  -4.117  1.00  0.96           C  
ATOM    908  N   LYS A 113      -1.482  -8.719  -4.590  1.00  0.95           N  
ATOM    909  CA  LYS A 113      -1.059  -9.859  -5.397  1.00  0.95           C  
ATOM    910  C   LYS A 113       0.100 -10.601  -4.737  1.00  0.95           C  
ATOM    911  CB  LYS A 113      -0.657  -9.404  -6.801  1.00  0.95           C  
ATOM    912  O   LYS A 113       0.198 -11.825  -4.838  1.00  0.95           O  
ATOM    913  CG  LYS A 113      -0.246 -10.540  -7.726  1.00  0.95           C  
ATOM    914  CD  LYS A 113       0.108 -10.028  -9.117  1.00  0.95           C  
ATOM    915  CE  LYS A 113       0.572 -11.157 -10.028  1.00  0.95           C  
ATOM    916  NZ  LYS A 113       0.898 -10.664 -11.399  1.00  0.95           N  
ATOM    917  N   HIS A 114       0.917  -9.894  -4.033  1.00  0.96           N  
ATOM    918  CA  HIS A 114       2.173 -10.477  -3.576  1.00  0.96           C  
ATOM    919  C   HIS A 114       2.142 -10.747  -2.075  1.00  0.96           C  
ATOM    920  CB  HIS A 114       3.347  -9.558  -3.919  1.00  0.96           C  
ATOM    921  O   HIS A 114       3.095 -11.297  -1.519  1.00  0.96           O  
ATOM    922  CG  HIS A 114       3.678  -9.528  -5.377  1.00  0.96           C  
ATOM    923  CD2 HIS A 114       4.634 -10.174  -6.086  1.00  0.96           C  
ATOM    924  ND1 HIS A 114       2.983  -8.755  -6.282  1.00  0.96           N  
ATOM    925  CE1 HIS A 114       3.498  -8.930  -7.488  1.00  0.96           C  
ATOM    926  NE2 HIS A 114       4.501  -9.786  -7.396  1.00  0.96           N  
ATOM    927  N   ASN A 115       1.061 -10.355  -1.437  1.00  0.96           N  
ATOM    928  CA  ASN A 115       0.965 -10.589   0.000  1.00  0.96           C  
ATOM    929  C   ASN A 115      -0.437 -11.037   0.403  1.00  0.96           C  
ATOM    930  CB  ASN A 115       1.364  -9.333   0.777  1.00  0.96           C  
ATOM    931  O   ASN A 115      -1.380 -10.244   0.372  1.00  0.96           O  
ATOM    932  CG  ASN A 115       1.674  -9.620   2.233  1.00  0.96           C  
ATOM    933  ND2 ASN A 115       2.845  -9.190   2.687  1.00  0.96           N  
ATOM    934  OD1 ASN A 115       0.866 -10.224   2.944  1.00  0.96           O  
ATOM    935  N   SER A 116      -0.528 -12.240   0.863  1.00  0.95           N  
ATOM    936  CA  SER A 116      -1.813 -12.876   1.137  1.00  0.95           C  
ATOM    937  C   SER A 116      -2.463 -12.291   2.387  1.00  0.95           C  
ATOM    938  CB  SER A 116      -1.640 -14.386   1.301  1.00  0.95           C  
ATOM    939  O   SER A 116      -3.651 -12.507   2.634  1.00  0.95           O  
ATOM    940  OG  SER A 116      -0.743 -14.678   2.359  1.00  0.95           O  
ATOM    941  N   ALA A 117      -1.680 -11.569   3.191  1.00  0.96           N  
ATOM    942  CA  ALA A 117      -2.224 -10.947   4.395  1.00  0.96           C  
ATOM    943  C   ALA A 117      -3.226  -9.852   4.042  1.00  0.96           C  
ATOM    944  CB  ALA A 117      -1.098 -10.377   5.255  1.00  0.96           C  
ATOM    945  O   ALA A 117      -4.056  -9.471   4.871  1.00  0.96           O  
ATOM    946  N   ILE A 118      -3.111  -9.360   2.796  1.00  0.97           N  
ATOM    947  CA  ILE A 118      -4.039  -8.330   2.344  1.00  0.97           C  
ATOM    948  C   ILE A 118      -5.328  -8.978   1.844  1.00  0.97           C  
ATOM    949  CB  ILE A 118      -3.414  -7.455   1.234  1.00  0.97           C  
ATOM    950  O   ILE A 118      -5.340  -9.618   0.790  1.00  0.97           O  
ATOM    951  CG1 ILE A 118      -2.140  -6.772   1.746  1.00  0.97           C  
ATOM    952  CG2 ILE A 118      -4.424  -6.421   0.728  1.00  0.97           C  
ATOM    953  CD1 ILE A 118      -1.374  -6.009   0.674  1.00  0.97           C  
ATOM    954  N   SER A 119      -6.355  -8.689   2.518  1.00  0.95           N  
ATOM    955  CA  SER A 119      -7.623  -9.364   2.262  1.00  0.95           C  
ATOM    956  C   SER A 119      -8.422  -8.647   1.179  1.00  0.95           C  
ATOM    957  CB  SER A 119      -8.451  -9.453   3.544  1.00  0.95           C  
ATOM    958  O   SER A 119      -9.143  -9.283   0.408  1.00  0.95           O  
ATOM    959  OG  SER A 119      -7.772 -10.212   4.530  1.00  0.95           O  
ATOM    960  N   ALA A 120      -8.271  -7.322   1.189  1.00  0.96           N  
ATOM    961  CA  ALA A 120      -9.053  -6.559   0.220  1.00  0.96           C  
ATOM    962  C   ALA A 120      -8.472  -5.162   0.023  1.00  0.96           C  
ATOM    963  CB  ALA A 120     -10.510  -6.467   0.668  1.00  0.96           C  
ATOM    964  O   ALA A 120      -7.674  -4.694   0.839  1.00  0.96           O  
ATOM    965  N   VAL A 121      -8.893  -4.606  -1.141  1.00  0.97           N  
ATOM    966  CA  VAL A 121      -8.574  -3.212  -1.430  1.00  0.97           C  
ATOM    967  C   VAL A 121      -9.861  -2.431  -1.688  1.00  0.97           C  
ATOM    968  CB  VAL A 121      -7.622  -3.086  -2.641  1.00  0.97           C  
ATOM    969  O   VAL A 121     -10.709  -2.861  -2.473  1.00  0.97           O  
ATOM    970  CG1 VAL A 121      -7.242  -1.626  -2.880  1.00  0.97           C  
ATOM    971  CG2 VAL A 121      -6.373  -3.940  -2.428  1.00  0.97           C  
ATOM    972  N   ILE A 122     -10.051  -1.333  -0.973  1.00  0.96           N  
ATOM    973  CA  ILE A 122     -11.124  -0.387  -1.259  1.00  0.96           C  
ATOM    974  C   ILE A 122     -10.583   0.770  -2.097  1.00  0.96           C  
ATOM    975  CB  ILE A 122     -11.768   0.148   0.040  1.00  0.96           C  
ATOM    976  O   ILE A 122      -9.740   1.540  -1.632  1.00  0.96           O  
ATOM    977  CG1 ILE A 122     -12.362  -1.007   0.855  1.00  0.96           C  
ATOM    978  CG2 ILE A 122     -12.835   1.199  -0.279  1.00  0.96           C  
ATOM    979  CD1 ILE A 122     -12.860  -0.598   2.235  1.00  0.96           C  
ATOM    980  N   TYR A 123     -11.156   0.920  -3.325  1.00  0.96           N  
ATOM    981  CA  TYR A 123     -10.644   1.913  -4.263  1.00  0.96           C  
ATOM    982  C   TYR A 123     -11.361   3.246  -4.091  1.00  0.96           C  
ATOM    983  CB  TYR A 123     -10.798   1.420  -5.705  1.00  0.96           C  
ATOM    984  O   TYR A 123     -12.467   3.298  -3.547  1.00  0.96           O  
ATOM    985  CG  TYR A 123     -10.092   0.114  -5.979  1.00  0.96           C  
ATOM    986  CD1 TYR A 123      -8.704   0.060  -6.092  1.00  0.96           C  
ATOM    987  CD2 TYR A 123     -10.810  -1.067  -6.126  1.00  0.96           C  
ATOM    988  CE1 TYR A 123      -8.050  -1.141  -6.346  1.00  0.96           C  
ATOM    989  CE2 TYR A 123     -10.166  -2.274  -6.380  1.00  0.96           C  
ATOM    990  OH  TYR A 123      -8.145  -3.492  -6.740  1.00  0.96           O  
ATOM    991  CZ  TYR A 123      -8.788  -2.301  -6.488  1.00  0.96           C  
ATOM    992  N   ASN A 124     -10.729   4.294  -4.477  1.00  0.94           N  
ATOM    993  CA  ASN A 124     -11.271   5.643  -4.356  1.00  0.94           C  
ATOM    994  C   ASN A 124     -12.598   5.783  -5.097  1.00  0.94           C  
ATOM    995  CB  ASN A 124     -10.264   6.674  -4.870  1.00  0.94           C  
ATOM    996  O   ASN A 124     -13.487   6.512  -4.655  1.00  0.94           O  
ATOM    997  CG  ASN A 124     -10.814   8.087  -4.853  1.00  0.94           C  
ATOM    998  ND2 ASN A 124     -10.552   8.812  -3.772  1.00  0.94           N  
ATOM    999  OD1 ASN A 124     -11.470   8.522  -5.803  1.00  0.94           O  
ATOM   1000  N   ASP A 125     -12.743   5.072  -6.155  1.00  0.94           N  
ATOM   1001  CA  ASP A 125     -13.951   5.214  -6.962  1.00  0.94           C  
ATOM   1002  C   ASP A 125     -15.043   4.257  -6.490  1.00  0.94           C  
ATOM   1003  CB  ASP A 125     -13.640   4.970  -8.441  1.00  0.94           C  
ATOM   1004  O   ASP A 125     -16.117   4.187  -7.091  1.00  0.94           O  
ATOM   1005  CG  ASP A 125     -12.985   3.623  -8.694  1.00  0.94           C  
ATOM   1006  OD1 ASP A 125     -12.464   3.009  -7.739  1.00  0.94           O  
ATOM   1007  OD2 ASP A 125     -12.988   3.174  -9.861  1.00  0.94           O  
ATOM   1008  N   ASP A 126     -14.711   3.493  -5.435  1.00  0.94           N  
ATOM   1009  CA  ASP A 126     -15.737   2.633  -4.853  1.00  0.94           C  
ATOM   1010  C   ASP A 126     -16.766   3.453  -4.078  1.00  0.94           C  
ATOM   1011  CB  ASP A 126     -15.102   1.586  -3.936  1.00  0.94           C  
ATOM   1012  O   ASP A 126     -16.406   4.255  -3.214  1.00  0.94           O  
ATOM   1013  CG  ASP A 126     -14.406   0.473  -4.700  1.00  0.94           C  
ATOM   1014  OD1 ASP A 126     -14.562   0.392  -5.937  1.00  0.94           O  
ATOM   1015  OD2 ASP A 126     -13.697  -0.332  -4.058  1.00  0.94           O  
ATOM   1016  N   GLY A 127     -17.869   3.553  -4.609  1.00  0.92           N  
ATOM   1017  CA  GLY A 127     -18.889   4.156  -3.766  1.00  0.92           C  
ATOM   1018  C   GLY A 127     -19.045   3.460  -2.427  1.00  0.92           C  
ATOM   1019  O   GLY A 127     -18.496   2.377  -2.217  1.00  0.92           O  
ATOM   1020  N   LEU A 128     -19.675   4.017  -1.503  1.00  0.92           N  
ATOM   1021  CA  LEU A 128     -19.845   3.488  -0.155  1.00  0.92           C  
ATOM   1022  C   LEU A 128     -20.553   2.138  -0.185  1.00  0.92           C  
ATOM   1023  CB  LEU A 128     -20.635   4.473   0.712  1.00  0.92           C  
ATOM   1024  O   LEU A 128     -20.193   1.227   0.563  1.00  0.92           O  
ATOM   1025  CG  LEU A 128     -20.703   4.157   2.207  1.00  0.92           C  
ATOM   1026  CD1 LEU A 128     -19.298   4.062   2.793  1.00  0.92           C  
ATOM   1027  CD2 LEU A 128     -21.524   5.212   2.940  1.00  0.92           C  
ATOM   1028  N   ASP A 129     -21.520   1.959  -1.039  1.00  0.93           N  
ATOM   1029  CA  ASP A 129     -22.260   0.704  -1.133  1.00  0.93           C  
ATOM   1030  C   ASP A 129     -21.345  -0.443  -1.555  1.00  0.93           C  
ATOM   1031  CB  ASP A 129     -23.423   0.839  -2.119  1.00  0.93           C  
ATOM   1032  O   ASP A 129     -21.401  -1.532  -0.981  1.00  0.93           O  
ATOM   1033  CG  ASP A 129     -24.522   1.760  -1.617  1.00  0.93           C  
ATOM   1034  OD1 ASP A 129     -24.678   1.909  -0.386  1.00  0.93           O  
ATOM   1035  OD2 ASP A 129     -25.240   2.339  -2.460  1.00  0.93           O  
ATOM   1036  N   VAL A 130     -20.534  -0.195  -2.490  1.00  0.93           N  
ATOM   1037  CA  VAL A 130     -19.596  -1.196  -2.986  1.00  0.93           C  
ATOM   1038  C   VAL A 130     -18.575  -1.531  -1.900  1.00  0.93           C  
ATOM   1039  CB  VAL A 130     -18.874  -0.714  -4.265  1.00  0.93           C  
ATOM   1040  O   VAL A 130     -18.278  -2.703  -1.658  1.00  0.93           O  
ATOM   1041  CG1 VAL A 130     -17.810  -1.721  -4.696  1.00  0.93           C  
ATOM   1042  CG2 VAL A 130     -19.882  -0.482  -5.389  1.00  0.93           C  
ATOM   1043  N   ALA A 131     -18.061  -0.501  -1.314  1.00  0.93           N  
ATOM   1044  CA  ALA A 131     -17.100  -0.698  -0.231  1.00  0.93           C  
ATOM   1045  C   ALA A 131     -17.700  -1.547   0.886  1.00  0.93           C  
ATOM   1046  CB  ALA A 131     -16.635   0.648   0.319  1.00  0.93           C  
ATOM   1047  O   ALA A 131     -17.067  -2.491   1.365  1.00  0.93           O  
ATOM   1048  N   ASN A 132     -18.940  -1.237   1.278  1.00  0.93           N  
ATOM   1049  CA  ASN A 132     -19.613  -1.976   2.341  1.00  0.93           C  
ATOM   1050  C   ASN A 132     -19.851  -3.431   1.949  1.00  0.93           C  
ATOM   1051  CB  ASN A 132     -20.936  -1.302   2.710  1.00  0.93           C  
ATOM   1052  O   ASN A 132     -19.734  -4.331   2.783  1.00  0.93           O  
ATOM   1053  CG  ASN A 132     -20.752  -0.136   3.662  1.00  0.93           C  
ATOM   1054  ND2 ASN A 132     -21.418   0.976   3.373  1.00  0.93           N  
ATOM   1055  OD1 ASN A 132     -20.018  -0.234   4.648  1.00  0.93           O  
ATOM   1056  N   GLU A 133     -20.193  -3.553   0.757  1.00  0.93           N  
ATOM   1057  CA  GLU A 133     -20.389  -4.917   0.276  1.00  0.93           C  
ATOM   1058  C   GLU A 133     -19.090  -5.716   0.337  1.00  0.93           C  
ATOM   1059  CB  GLU A 133     -20.935  -4.911  -1.154  1.00  0.93           C  
ATOM   1060  O   GLU A 133     -19.089  -6.879   0.745  1.00  0.93           O  
ATOM   1061  CG  GLU A 133     -21.169  -6.300  -1.730  1.00  0.93           C  
ATOM   1062  CD  GLU A 133     -22.128  -7.139  -0.901  1.00  0.93           C  
ATOM   1063  OE1 GLU A 133     -22.091  -8.386  -1.007  1.00  0.93           O  
ATOM   1064  OE2 GLU A 133     -22.924  -6.546  -0.139  1.00  0.93           O  
ATOM   1065  N   LYS A 134     -17.995  -5.182  -0.046  1.00  0.94           N  
ATOM   1066  CA  LYS A 134     -16.697  -5.844   0.042  1.00  0.94           C  
ATOM   1067  C   LYS A 134     -16.377  -6.238   1.481  1.00  0.94           C  
ATOM   1068  CB  LYS A 134     -15.594  -4.939  -0.511  1.00  0.94           C  
ATOM   1069  O   LYS A 134     -15.933  -7.359   1.738  1.00  0.94           O  
ATOM   1070  CG  LYS A 134     -15.587  -4.828  -2.028  1.00  0.94           C  
ATOM   1071  CD  LYS A 134     -14.445  -3.948  -2.519  1.00  0.94           C  
ATOM   1072  CE  LYS A 134     -14.366  -3.929  -4.040  1.00  0.94           C  
ATOM   1073  NZ  LYS A 134     -13.293  -3.012  -4.527  1.00  0.94           N  
ATOM   1074  N   ILE A 135     -16.664  -5.329   2.344  1.00  0.93           N  
ATOM   1075  CA  ILE A 135     -16.371  -5.558   3.755  1.00  0.93           C  
ATOM   1076  C   ILE A 135     -17.277  -6.660   4.298  1.00  0.93           C  
ATOM   1077  CB  ILE A 135     -16.543  -4.266   4.585  1.00  0.93           C  
ATOM   1078  O   ILE A 135     -16.822  -7.543   5.030  1.00  0.93           O  
ATOM   1079  CG1 ILE A 135     -15.510  -3.216   4.158  1.00  0.93           C  
ATOM   1080  CG2 ILE A 135     -16.431  -4.567   6.082  1.00  0.93           C  
ATOM   1081  CD1 ILE A 135     -14.066  -3.681   4.286  1.00  0.93           C  
ATOM   1082  N   ARG A 136     -18.496  -6.532   3.962  1.00  0.92           N  
ATOM   1083  CA  ARG A 136     -19.439  -7.560   4.389  1.00  0.92           C  
ATOM   1084  C   ARG A 136     -18.976  -8.945   3.947  1.00  0.92           C  
ATOM   1085  CB  ARG A 136     -20.836  -7.273   3.835  1.00  0.92           C  
ATOM   1086  O   ARG A 136     -18.985  -9.890   4.739  1.00  0.92           O  
ATOM   1087  CG  ARG A 136     -21.920  -8.179   4.396  1.00  0.92           C  
ATOM   1088  CD  ARG A 136     -23.267  -7.923   3.735  1.00  0.92           C  
ATOM   1089  NE  ARG A 136     -23.225  -8.197   2.301  1.00  0.92           N  
ATOM   1090  NH1 ARG A 136     -23.784 -10.429   2.501  1.00  0.92           N  
ATOM   1091  NH2 ARG A 136     -23.404  -9.518   0.432  1.00  0.92           N  
ATOM   1092  CZ  ARG A 136     -23.471  -9.381   1.748  1.00  0.92           C  
ATOM   1093  N   GLN A 137     -18.583  -9.037   2.706  1.00  0.93           N  
ATOM   1094  CA  GLN A 137     -18.102 -10.309   2.177  1.00  0.93           C  
ATOM   1095  C   GLN A 137     -16.864 -10.786   2.931  1.00  0.93           C  
ATOM   1096  CB  GLN A 137     -17.794 -10.189   0.684  1.00  0.93           C  
ATOM   1097  O   GLN A 137     -16.724 -11.977   3.216  1.00  0.93           O  
ATOM   1098  CG  GLN A 137     -19.023  -9.943  -0.180  1.00  0.93           C  
ATOM   1099  CD  GLN A 137     -19.978 -11.121  -0.191  1.00  0.93           C  
ATOM   1100  NE2 GLN A 137     -21.262 -10.842  -0.390  1.00  0.93           N  
ATOM   1101  OE1 GLN A 137     -19.566 -12.273  -0.023  1.00  0.93           O  
ATOM   1102  N   LEU A 138     -16.061  -9.855   3.215  1.00  0.91           N  
ATOM   1103  CA  LEU A 138     -14.861 -10.184   3.976  1.00  0.91           C  
ATOM   1104  C   LEU A 138     -15.223 -10.706   5.362  1.00  0.91           C  
ATOM   1105  CB  LEU A 138     -13.952  -8.958   4.101  1.00  0.91           C  
ATOM   1106  O   LEU A 138     -14.664 -11.706   5.819  1.00  0.91           O  
ATOM   1107  CG  LEU A 138     -13.147  -8.581   2.856  1.00  0.91           C  
ATOM   1108  CD1 LEU A 138     -12.398  -7.272   3.086  1.00  0.91           C  
ATOM   1109  CD2 LEU A 138     -12.179  -9.699   2.486  1.00  0.91           C  
ATOM   1110  N   PHE A 139     -16.213 -10.104   5.988  1.00  0.90           N  
ATOM   1111  CA  PHE A 139     -16.593 -10.418   7.360  1.00  0.90           C  
ATOM   1112  C   PHE A 139     -17.251 -11.791   7.439  1.00  0.90           C  
ATOM   1113  CB  PHE A 139     -17.540  -9.350   7.916  1.00  0.90           C  
ATOM   1114  O   PHE A 139     -17.192 -12.455   8.476  1.00  0.90           O  
ATOM   1115  CG  PHE A 139     -16.843  -8.089   8.351  1.00  0.90           C  
ATOM   1116  CD1 PHE A 139     -15.474  -7.936   8.170  1.00  0.90           C  
ATOM   1117  CD2 PHE A 139     -17.558  -7.055   8.942  1.00  0.90           C  
ATOM   1118  CE1 PHE A 139     -14.826  -6.770   8.572  1.00  0.90           C  
ATOM   1119  CE2 PHE A 139     -16.918  -5.887   9.346  1.00  0.90           C  
ATOM   1120  CZ  PHE A 139     -15.552  -5.747   9.161  1.00  0.90           C  
ATOM   1121  N   ILE A 140     -17.729 -12.260   6.323  1.00  0.89           N  
ATOM   1122  CA  ILE A 140     -18.366 -13.571   6.352  1.00  0.89           C  
ATOM   1123  C   ILE A 140     -17.399 -14.627   5.822  1.00  0.89           C  
ATOM   1124  CB  ILE A 140     -19.675 -13.583   5.531  1.00  0.89           C  
ATOM   1125  O   ILE A 140     -17.769 -15.792   5.660  1.00  0.89           O  
ATOM   1126  CG1 ILE A 140     -19.395 -13.192   4.075  1.00  0.89           C  
ATOM   1127  CG2 ILE A 140     -20.714 -12.649   6.159  1.00  0.89           C  
ATOM   1128  CD1 ILE A 140     -20.569 -13.429   3.135  1.00  0.89           C  
ATOM   1129  N   GLY A 141     -16.153 -14.179   5.408  1.00  0.87           N  
ATOM   1130  CA  GLY A 141     -15.082 -15.104   5.073  1.00  0.87           C  
ATOM   1131  C   GLY A 141     -14.974 -15.380   3.585  1.00  0.87           C  
ATOM   1132  O   GLY A 141     -14.406 -16.394   3.176  1.00  0.87           O  
ATOM   1133  N   ARG A 142     -15.575 -14.535   2.872  1.00  0.87           N  
ATOM   1134  CA  ARG A 142     -15.483 -14.732   1.429  1.00  0.87           C  
ATOM   1135  C   ARG A 142     -14.227 -14.076   0.865  1.00  0.87           C  
ATOM   1136  CB  ARG A 142     -16.725 -14.175   0.730  1.00  0.87           C  
ATOM   1137  O   ARG A 142     -13.812 -13.014   1.334  1.00  0.87           O  
ATOM   1138  CG  ARG A 142     -17.988 -14.982   0.982  1.00  0.87           C  
ATOM   1139  CD  ARG A 142     -19.125 -14.551   0.065  1.00  0.87           C  
ATOM   1140  NE  ARG A 142     -20.322 -15.361   0.274  1.00  0.87           N  
ATOM   1141  NH1 ARG A 142     -21.633 -14.179  -1.217  1.00  0.87           N  
ATOM   1142  NH2 ARG A 142     -22.511 -15.963  -0.076  1.00  0.87           N  
ATOM   1143  CZ  ARG A 142     -21.486 -15.166  -0.340  1.00  0.87           C  
ATOM   1144  N   TYR A 143     -13.644 -14.824  -0.013  1.00  0.82           N  
ATOM   1145  CA  TYR A 143     -12.465 -14.306  -0.698  1.00  0.82           C  
ATOM   1146  C   TYR A 143     -12.862 -13.417  -1.870  1.00  0.82           C  
ATOM   1147  CB  TYR A 143     -11.580 -15.455  -1.190  1.00  0.82           C  
ATOM   1148  O   TYR A 143     -13.716 -13.789  -2.678  1.00  0.82           O  
ATOM   1149  CG  TYR A 143     -10.267 -15.001  -1.781  1.00  0.82           C  
ATOM   1150  CD1 TYR A 143     -10.093 -14.919  -3.160  1.00  0.82           C  
ATOM   1151  CD2 TYR A 143      -9.200 -14.652  -0.961  1.00  0.82           C  
ATOM   1152  CE1 TYR A 143      -8.884 -14.503  -3.709  1.00  0.82           C  
ATOM   1153  CE2 TYR A 143      -7.987 -14.234  -1.498  1.00  0.82           C  
ATOM   1154  OH  TYR A 143      -6.640 -13.750  -3.409  1.00  0.82           O  
ATOM   1155  CZ  TYR A 143      -7.839 -14.163  -2.871  1.00  0.82           C  
ATOM   1156  N   LEU A 144     -12.354 -12.234  -1.888  1.00  0.82           N  
ATOM   1157  CA  LEU A 144     -12.675 -11.323  -2.981  1.00  0.82           C  
ATOM   1158  C   LEU A 144     -11.618 -11.395  -4.077  1.00  0.82           C  
ATOM   1159  CB  LEU A 144     -12.794  -9.887  -2.464  1.00  0.82           C  
ATOM   1160  O   LEU A 144     -10.427 -11.223  -3.809  1.00  0.82           O  
ATOM   1161  CG  LEU A 144     -13.929  -9.613  -1.476  1.00  0.82           C  
ATOM   1162  CD1 LEU A 144     -13.784  -8.220  -0.873  1.00  0.82           C  
ATOM   1163  CD2 LEU A 144     -15.283  -9.767  -2.161  1.00  0.82           C  
ATOM   1164  N   SER A 145     -11.895 -11.982  -5.234  1.00  0.76           N  
ATOM   1165  CA  SER A 145     -10.922 -12.187  -6.302  1.00  0.76           C  
ATOM   1166  C   SER A 145     -10.771 -10.936  -7.160  1.00  0.76           C  
ATOM   1167  CB  SER A 145     -11.332 -13.371  -7.180  1.00  0.76           C  
ATOM   1168  O   SER A 145      -9.822 -10.822  -7.939  1.00  0.76           O  
ATOM   1169  OG  SER A 145     -12.595 -13.140  -7.778  1.00  0.76           O  
ATOM   1170  N   PHE A 146     -11.523  -9.881  -6.888  1.00  0.74           N  
ATOM   1171  CA  PHE A 146     -11.503  -8.856  -7.926  1.00  0.74           C  
ATOM   1172  C   PHE A 146     -10.533  -7.738  -7.563  1.00  0.74           C  
ATOM   1173  CB  PHE A 146     -12.906  -8.284  -8.146  1.00  0.74           C  
ATOM   1174  O   PHE A 146     -10.505  -7.281  -6.418  1.00  0.74           O  
ATOM   1175  CG  PHE A 146     -13.882  -9.274  -8.723  1.00  0.74           C  
ATOM   1176  CD1 PHE A 146     -13.926  -9.510 -10.092  1.00  0.74           C  
ATOM   1177  CD2 PHE A 146     -14.755  -9.968  -7.897  1.00  0.74           C  
ATOM   1178  CE1 PHE A 146     -14.828 -10.425 -10.629  1.00  0.74           C  
ATOM   1179  CE2 PHE A 146     -15.659 -10.885  -8.427  1.00  0.74           C  
ATOM   1180  CZ  PHE A 146     -15.695 -11.111  -9.793  1.00  0.74           C  
ATOM   1181  N   THR A 147      -9.522  -7.556  -8.417  1.00  0.76           N  
ATOM   1182  CA  THR A 147      -8.712  -6.345  -8.345  1.00  0.76           C  
ATOM   1183  C   THR A 147      -9.103  -5.366  -9.449  1.00  0.76           C  
ATOM   1184  CB  THR A 147      -7.211  -6.670  -8.452  1.00  0.76           C  
ATOM   1185  O   THR A 147      -9.470  -5.780 -10.551  1.00  0.76           O  
ATOM   1186  CG2 THR A 147      -6.740  -7.491  -7.257  1.00  0.76           C  
ATOM   1187  OG1 THR A 147      -6.973  -7.414  -9.653  1.00  0.76           O  
ATOM   1188  N   GLY A 148      -9.488  -4.267  -9.080  1.00  0.78           N  
ATOM   1189  CA  GLY A 148      -9.730  -3.211 -10.051  1.00  0.78           C  
ATOM   1190  C   GLY A 148      -8.457  -2.546 -10.538  1.00  0.78           C  
ATOM   1191  O   GLY A 148      -7.459  -2.497  -9.816  1.00  0.78           O  
ATOM   1192  N   GLY A 149      -8.302  -2.395 -11.934  1.00  0.88           N  
ATOM   1193  CA  GLY A 149      -7.279  -1.506 -12.462  1.00  0.88           C  
ATOM   1194  C   GLY A 149      -5.970  -2.212 -12.758  1.00  0.88           C  
ATOM   1195  O   GLY A 149      -5.925  -3.442 -12.834  1.00  0.88           O  
ATOM   1196  N   ASN A 150      -4.957  -1.458 -13.053  1.00  0.92           N  
ATOM   1197  CA  ASN A 150      -3.630  -1.931 -13.433  1.00  0.92           C  
ATOM   1198  C   ASN A 150      -2.785  -2.273 -12.209  1.00  0.92           C  
ATOM   1199  CB  ASN A 150      -2.916  -0.889 -14.297  1.00  0.92           C  
ATOM   1200  O   ASN A 150      -3.066  -1.804 -11.105  1.00  0.92           O  
ATOM   1201  CG  ASN A 150      -3.626  -0.634 -15.612  1.00  0.92           C  
ATOM   1202  ND2 ASN A 150      -3.621   0.617 -16.056  1.00  0.92           N  
ATOM   1203  OD1 ASN A 150      -4.175  -1.554 -16.223  1.00  0.92           O  
ATOM   1204  N   THR A 151      -1.937  -3.251 -12.294  1.00  0.96           N  
ATOM   1205  CA  THR A 151      -1.002  -3.690 -11.264  1.00  0.96           C  
ATOM   1206  C   THR A 151       0.439  -3.443 -11.699  1.00  0.96           C  
ATOM   1207  CB  THR A 151      -1.193  -5.183 -10.936  1.00  0.96           C  
ATOM   1208  O   THR A 151       0.788  -3.663 -12.861  1.00  0.96           O  
ATOM   1209  CG2 THR A 151      -0.254  -5.626  -9.819  1.00  0.96           C  
ATOM   1210  OG1 THR A 151      -2.547  -5.406 -10.523  1.00  0.96           O  
ATOM   1211  N   LEU A 152       1.190  -2.873 -10.767  1.00  0.97           N  
ATOM   1212  CA  LEU A 152       2.608  -2.719 -11.071  1.00  0.97           C  
ATOM   1213  C   LEU A 152       3.285  -4.078 -11.213  1.00  0.97           C  
ATOM   1214  CB  LEU A 152       3.304  -1.901  -9.980  1.00  0.97           C  
ATOM   1215  O   LEU A 152       2.920  -5.033 -10.524  1.00  0.97           O  
ATOM   1216  CG  LEU A 152       2.873  -0.439  -9.849  1.00  0.97           C  
ATOM   1217  CD1 LEU A 152       3.589   0.222  -8.676  1.00  0.97           C  
ATOM   1218  CD2 LEU A 152       3.148   0.318 -11.144  1.00  0.97           C  
ATOM   1219  N   THR A 153       4.219  -4.128 -12.119  1.00  0.98           N  
ATOM   1220  CA  THR A 153       5.080  -5.305 -12.151  1.00  0.98           C  
ATOM   1221  C   THR A 153       6.156  -5.218 -11.073  1.00  0.98           C  
ATOM   1222  CB  THR A 153       5.745  -5.473 -13.530  1.00  0.98           C  
ATOM   1223  O   THR A 153       6.342  -4.165 -10.458  1.00  0.98           O  
ATOM   1224  CG2 THR A 153       4.711  -5.411 -14.650  1.00  0.98           C  
ATOM   1225  OG1 THR A 153       6.704  -4.426 -13.722  1.00  0.98           O  
ATOM   1226  N   GLN A 154       6.803  -6.292 -10.833  1.00  0.98           N  
ATOM   1227  CA  GLN A 154       7.886  -6.308  -9.856  1.00  0.98           C  
ATOM   1228  C   GLN A 154       8.977  -5.307 -10.228  1.00  0.98           C  
ATOM   1229  CB  GLN A 154       8.481  -7.712  -9.735  1.00  0.98           C  
ATOM   1230  O   GLN A 154       9.475  -4.576  -9.369  1.00  0.98           O  
ATOM   1231  CG  GLN A 154       9.579  -7.826  -8.687  1.00  0.98           C  
ATOM   1232  CD  GLN A 154       9.056  -7.678  -7.270  1.00  0.98           C  
ATOM   1233  NE2 GLN A 154       9.924  -7.249  -6.360  1.00  0.98           N  
ATOM   1234  OE1 GLN A 154       7.881  -7.945  -6.997  1.00  0.98           O  
ATOM   1235  N   MET A 155       9.363  -5.290 -11.497  1.00  0.98           N  
ATOM   1236  CA  MET A 155      10.401  -4.374 -11.959  1.00  0.98           C  
ATOM   1237  C   MET A 155       9.962  -2.923 -11.789  1.00  0.98           C  
ATOM   1238  CB  MET A 155      10.747  -4.647 -13.424  1.00  0.98           C  
ATOM   1239  O   MET A 155      10.743  -2.082 -11.341  1.00  0.98           O  
ATOM   1240  CG  MET A 155      11.917  -3.826 -13.941  1.00  0.98           C  
ATOM   1241  SD  MET A 155      13.449  -4.095 -12.968  1.00  0.98           S  
ATOM   1242  CE  MET A 155      13.866  -5.783 -13.487  1.00  0.98           C  
ATOM   1243  N   GLU A 156       8.717  -2.671 -12.125  1.00  0.98           N  
ATOM   1244  CA  GLU A 156       8.175  -1.329 -11.930  1.00  0.98           C  
ATOM   1245  C   GLU A 156       8.231  -0.920 -10.461  1.00  0.98           C  
ATOM   1246  CB  GLU A 156       6.735  -1.251 -12.444  1.00  0.98           C  
ATOM   1247  O   GLU A 156       8.595   0.213 -10.141  1.00  0.98           O  
ATOM   1248  CG  GLU A 156       6.617  -1.330 -13.959  1.00  0.98           C  
ATOM   1249  CD  GLU A 156       5.192  -1.553 -14.439  1.00  0.98           C  
ATOM   1250  OE1 GLU A 156       4.928  -1.395 -15.653  1.00  0.98           O  
ATOM   1251  OE2 GLU A 156       4.331  -1.887 -13.595  1.00  0.98           O  
ATOM   1252  N   PHE A 157       7.834  -1.814  -9.570  1.00  0.98           N  
ATOM   1253  CA  PHE A 157       7.896  -1.586  -8.131  1.00  0.98           C  
ATOM   1254  C   PHE A 157       9.319  -1.257  -7.696  1.00  0.98           C  
ATOM   1255  CB  PHE A 157       7.383  -2.811  -7.368  1.00  0.98           C  
ATOM   1256  O   PHE A 157       9.542  -0.289  -6.966  1.00  0.98           O  
ATOM   1257  CG  PHE A 157       7.441  -2.663  -5.872  1.00  0.98           C  
ATOM   1258  CD1 PHE A 157       8.529  -3.143  -5.153  1.00  0.98           C  
ATOM   1259  CD2 PHE A 157       6.406  -2.042  -5.184  1.00  0.98           C  
ATOM   1260  CE1 PHE A 157       8.584  -3.007  -3.768  1.00  0.98           C  
ATOM   1261  CE2 PHE A 157       6.455  -1.902  -3.800  1.00  0.98           C  
ATOM   1262  CZ  PHE A 157       7.544  -2.386  -3.094  1.00  0.98           C  
ATOM   1263  N   THR A 158      10.242  -1.987  -8.186  1.00  0.98           N  
ATOM   1264  CA  THR A 158      11.646  -1.820  -7.830  1.00  0.98           C  
ATOM   1265  C   THR A 158      12.173  -0.476  -8.326  1.00  0.98           C  
ATOM   1266  CB  THR A 158      12.508  -2.957  -8.407  1.00  0.98           C  
ATOM   1267  O   THR A 158      12.766   0.285  -7.558  1.00  0.98           O  
ATOM   1268  CG2 THR A 158      13.977  -2.777  -8.037  1.00  0.98           C  
ATOM   1269  OG1 THR A 158      12.046  -4.210  -7.887  1.00  0.98           O  
ATOM   1270  N   ILE A 159      11.964  -0.160  -9.531  1.00  0.98           N  
ATOM   1271  CA  ILE A 159      12.440   1.084 -10.126  1.00  0.98           C  
ATOM   1272  C   ILE A 159      11.795   2.274  -9.419  1.00  0.98           C  
ATOM   1273  CB  ILE A 159      12.143   1.135 -11.641  1.00  0.98           C  
ATOM   1274  O   ILE A 159      12.470   3.255  -9.100  1.00  0.98           O  
ATOM   1275  CG1 ILE A 159      13.048   0.155 -12.396  1.00  0.98           C  
ATOM   1276  CG2 ILE A 159      12.312   2.560 -12.176  1.00  0.98           C  
ATOM   1277  CD1 ILE A 159      12.732   0.039 -13.881  1.00  0.98           C  
ATOM   1278  N   MET A 160      10.542   2.123  -9.175  1.00  0.97           N  
ATOM   1279  CA  MET A 160       9.848   3.179  -8.443  1.00  0.97           C  
ATOM   1280  C   MET A 160      10.497   3.416  -7.084  1.00  0.97           C  
ATOM   1281  CB  MET A 160       8.370   2.827  -8.263  1.00  0.97           C  
ATOM   1282  O   MET A 160      10.699   4.562  -6.679  1.00  0.97           O  
ATOM   1283  CG  MET A 160       7.551   3.933  -7.617  1.00  0.97           C  
ATOM   1284  SD  MET A 160       5.767   3.517  -7.513  1.00  0.97           S  
ATOM   1285  CE  MET A 160       5.148   4.979  -6.635  1.00  0.97           C  
ATOM   1286  N   GLY A 161      10.789   2.351  -6.406  1.00  0.97           N  
ATOM   1287  CA  GLY A 161      11.475   2.447  -5.127  1.00  0.97           C  
ATOM   1288  C   GLY A 161      12.778   3.220  -5.205  1.00  0.97           C  
ATOM   1289  O   GLY A 161      13.041   4.089  -4.371  1.00  0.97           O  
ATOM   1290  N   TYR A 162      13.597   2.972  -6.192  1.00  0.98           N  
ATOM   1291  CA  TYR A 162      14.860   3.679  -6.369  1.00  0.98           C  
ATOM   1292  C   TYR A 162      14.623   5.157  -6.655  1.00  0.98           C  
ATOM   1293  CB  TYR A 162      15.674   3.052  -7.505  1.00  0.98           C  
ATOM   1294  O   TYR A 162      15.308   6.021  -6.102  1.00  0.98           O  
ATOM   1295  CG  TYR A 162      16.430   1.811  -7.097  1.00  0.98           C  
ATOM   1296  CD1 TYR A 162      17.373   1.851  -6.073  1.00  0.98           C  
ATOM   1297  CD2 TYR A 162      16.204   0.596  -7.736  1.00  0.98           C  
ATOM   1298  CE1 TYR A 162      18.073   0.710  -5.694  1.00  0.98           C  
ATOM   1299  CE2 TYR A 162      16.898  -0.551  -7.366  1.00  0.98           C  
ATOM   1300  OH  TYR A 162      18.520  -1.616  -5.975  1.00  0.98           O  
ATOM   1301  CZ  TYR A 162      17.829  -0.484  -6.346  1.00  0.98           C  
ATOM   1302  N   MET A 163      13.629   5.424  -7.448  1.00  0.97           N  
ATOM   1303  CA  MET A 163      13.351   6.809  -7.820  1.00  0.97           C  
ATOM   1304  C   MET A 163      12.906   7.619  -6.608  1.00  0.97           C  
ATOM   1305  CB  MET A 163      12.281   6.869  -8.911  1.00  0.97           C  
ATOM   1306  O   MET A 163      13.382   8.735  -6.392  1.00  0.97           O  
ATOM   1307  CG  MET A 163      12.768   6.406 -10.275  1.00  0.97           C  
ATOM   1308  SD  MET A 163      11.482   6.567 -11.573  1.00  0.97           S  
ATOM   1309  CE  MET A 163      12.419   6.006 -13.023  1.00  0.97           C  
ATOM   1310  N   VAL A 164      12.086   6.992  -5.847  1.00  0.94           N  
ATOM   1311  CA  VAL A 164      11.569   7.674  -4.665  1.00  0.94           C  
ATOM   1312  C   VAL A 164      12.692   7.869  -3.649  1.00  0.94           C  
ATOM   1313  CB  VAL A 164      10.400   6.893  -4.025  1.00  0.94           C  
ATOM   1314  O   VAL A 164      12.665   8.816  -2.858  1.00  0.94           O  
ATOM   1315  CG1 VAL A 164      10.086   7.438  -2.632  1.00  0.94           C  
ATOM   1316  CG2 VAL A 164       9.163   6.957  -4.919  1.00  0.94           C  
ATOM   1317  N   SER A 165      13.694   7.047  -3.752  1.00  0.93           N  
ATOM   1318  CA  SER A 165      14.838   7.133  -2.851  1.00  0.93           C  
ATOM   1319  C   SER A 165      15.856   8.155  -3.345  1.00  0.93           C  
ATOM   1320  CB  SER A 165      15.507   5.766  -2.702  1.00  0.93           C  
ATOM   1321  O   SER A 165      16.923   8.315  -2.749  1.00  0.93           O  
ATOM   1322  OG  SER A 165      14.635   4.845  -2.069  1.00  0.93           O  
ATOM   1323  N   GLY A 166      15.591   8.688  -4.549  1.00  0.94           N  
ATOM   1324  CA  GLY A 166      16.407   9.799  -5.013  1.00  0.94           C  
ATOM   1325  C   GLY A 166      17.397   9.403  -6.091  1.00  0.94           C  
ATOM   1326  O   GLY A 166      18.244  10.206  -6.489  1.00  0.94           O  
ATOM   1327  N   TYR A 167      17.360   8.188  -6.514  1.00  0.97           N  
ATOM   1328  CA  TYR A 167      18.246   7.769  -7.595  1.00  0.97           C  
ATOM   1329  C   TYR A 167      17.798   8.360  -8.927  1.00  0.97           C  
ATOM   1330  CB  TYR A 167      18.291   6.241  -7.691  1.00  0.97           C  
ATOM   1331  O   TYR A 167      16.602   8.402  -9.224  1.00  0.97           O  
ATOM   1332  CG  TYR A 167      19.094   5.588  -6.592  1.00  0.97           C  
ATOM   1333  CD1 TYR A 167      20.271   4.899  -6.877  1.00  0.97           C  
ATOM   1334  CD2 TYR A 167      18.676   5.656  -5.267  1.00  0.97           C  
ATOM   1335  CE1 TYR A 167      21.012   4.294  -5.868  1.00  0.97           C  
ATOM   1336  CE2 TYR A 167      19.410   5.055  -4.250  1.00  0.97           C  
ATOM   1337  OH  TYR A 167      21.306   3.780  -3.557  1.00  0.97           O  
ATOM   1338  CZ  TYR A 167      20.575   4.377  -4.560  1.00  0.97           C  
ATOM   1339  N   ASN A 168      18.733   8.791  -9.686  1.00  0.96           N  
ATOM   1340  CA  ASN A 168      18.396   9.206 -11.043  1.00  0.96           C  
ATOM   1341  C   ASN A 168      18.443   8.032 -12.017  1.00  0.96           C  
ATOM   1342  CB  ASN A 168      19.333  10.322 -11.511  1.00  0.96           C  
ATOM   1343  O   ASN A 168      18.904   6.945 -11.663  1.00  0.96           O  
ATOM   1344  CG  ASN A 168      20.780   9.877 -11.586  1.00  0.96           C  
ATOM   1345  ND2 ASN A 168      21.672  10.656 -10.986  1.00  0.96           N  
ATOM   1346  OD1 ASN A 168      21.094   8.841 -12.179  1.00  0.96           O  
ATOM   1347  N   PRO A 169      17.915   8.133 -13.196  1.00  0.98           N  
ATOM   1348  CA  PRO A 169      17.782   7.020 -14.139  1.00  0.98           C  
ATOM   1349  C   PRO A 169      19.124   6.384 -14.494  1.00  0.98           C  
ATOM   1350  CB  PRO A 169      17.145   7.673 -15.368  1.00  0.98           C  
ATOM   1351  O   PRO A 169      19.211   5.163 -14.648  1.00  0.98           O  
ATOM   1352  CG  PRO A 169      16.300   8.778 -14.819  1.00  0.98           C  
ATOM   1353  CD  PRO A 169      17.026   9.404 -13.663  1.00  0.98           C  
ATOM   1354  N   TYR A 170      20.189   7.114 -14.491  1.00  0.98           N  
ATOM   1355  CA  TYR A 170      21.505   6.564 -14.795  1.00  0.98           C  
ATOM   1356  C   TYR A 170      21.981   5.641 -13.679  1.00  0.98           C  
ATOM   1357  CB  TYR A 170      22.522   7.690 -15.010  1.00  0.98           C  
ATOM   1358  O   TYR A 170      22.495   4.551 -13.944  1.00  0.98           O  
ATOM   1359  CG  TYR A 170      22.298   8.476 -16.278  1.00  0.98           C  
ATOM   1360  CD1 TYR A 170      22.840   8.051 -17.489  1.00  0.98           C  
ATOM   1361  CD2 TYR A 170      21.544   9.645 -16.269  1.00  0.98           C  
ATOM   1362  CE1 TYR A 170      22.638   8.774 -18.661  1.00  0.98           C  
ATOM   1363  CE2 TYR A 170      21.335  10.375 -17.434  1.00  0.98           C  
ATOM   1364  OH  TYR A 170      21.681  10.651 -19.780  1.00  0.98           O  
ATOM   1365  CZ  TYR A 170      21.884   9.932 -18.623  1.00  0.98           C  
ATOM   1366  N   GLN A 171      21.758   6.143 -12.499  1.00  0.99           N  
ATOM   1367  CA  GLN A 171      22.141   5.347 -11.338  1.00  0.99           C  
ATOM   1368  C   GLN A 171      21.356   4.040 -11.284  1.00  0.99           C  
ATOM   1369  CB  GLN A 171      21.929   6.141 -10.048  1.00  0.99           C  
ATOM   1370  O   GLN A 171      21.923   2.980 -11.008  1.00  0.99           O  
ATOM   1371  CG  GLN A 171      22.867   7.330  -9.896  1.00  0.99           C  
ATOM   1372  CD  GLN A 171      22.543   8.183  -8.684  1.00  0.99           C  
ATOM   1373  NE2 GLN A 171      23.572   8.566  -7.936  1.00  0.99           N  
ATOM   1374  OE1 GLN A 171      21.377   8.495  -8.422  1.00  0.99           O  
ATOM   1375  N   ILE A 172      20.102   4.166 -11.590  1.00  0.98           N  
ATOM   1376  CA  ILE A 172      19.245   2.986 -11.550  1.00  0.98           C  
ATOM   1377  C   ILE A 172      19.682   1.995 -12.627  1.00  0.98           C  
ATOM   1378  CB  ILE A 172      17.758   3.361 -11.739  1.00  0.98           C  
ATOM   1379  O   ILE A 172      19.758   0.790 -12.376  1.00  0.98           O  
ATOM   1380  CG1 ILE A 172      17.300   4.308 -10.623  1.00  0.98           C  
ATOM   1381  CG2 ILE A 172      16.885   2.103 -11.782  1.00  0.98           C  
ATOM   1382  CD1 ILE A 172      15.888   4.846 -10.809  1.00  0.98           C  
ATOM   1383  N   ALA A 173      19.986   2.499 -13.807  1.00  0.98           N  
ATOM   1384  CA  ALA A 173      20.446   1.653 -14.906  1.00  0.98           C  
ATOM   1385  C   ALA A 173      21.712   0.892 -14.520  1.00  0.98           C  
ATOM   1386  CB  ALA A 173      20.695   2.492 -16.156  1.00  0.98           C  
ATOM   1387  O   ALA A 173      21.840  -0.300 -14.810  1.00  0.98           O  
ATOM   1388  N   GLU A 174      22.538   1.639 -13.874  1.00  0.99           N  
ATOM   1389  CA  GLU A 174      23.796   1.039 -13.439  1.00  0.99           C  
ATOM   1390  C   GLU A 174      23.558  -0.045 -12.391  1.00  0.99           C  
ATOM   1391  CB  GLU A 174      24.739   2.110 -12.884  1.00  0.99           C  
ATOM   1392  O   GLU A 174      24.069  -1.159 -12.516  1.00  0.99           O  
ATOM   1393  CG  GLU A 174      26.118   1.583 -12.514  1.00  0.99           C  
ATOM   1394  CD  GLU A 174      27.041   2.656 -11.959  1.00  0.99           C  
ATOM   1395  OE1 GLU A 174      28.230   2.360 -11.702  1.00  0.99           O  
ATOM   1396  OE2 GLU A 174      26.571   3.801 -11.778  1.00  0.99           O  
ATOM   1397  N   VAL A 175      22.680   0.257 -11.430  1.00  0.99           N  
ATOM   1398  CA  VAL A 175      22.417  -0.652 -10.320  1.00  0.99           C  
ATOM   1399  C   VAL A 175      21.700  -1.900 -10.831  1.00  0.99           C  
ATOM   1400  CB  VAL A 175      21.578   0.029  -9.215  1.00  0.99           C  
ATOM   1401  O   VAL A 175      22.034  -3.020 -10.439  1.00  0.99           O  
ATOM   1402  CG1 VAL A 175      21.077  -1.001  -8.205  1.00  0.99           C  
ATOM   1403  CG2 VAL A 175      22.396   1.114  -8.517  1.00  0.99           C  
ATOM   1404  N   LEU A 176      20.834  -1.722 -11.788  1.00  0.98           N  
ATOM   1405  CA  LEU A 176      20.007  -2.831 -12.250  1.00  0.98           C  
ATOM   1406  C   LEU A 176      20.587  -3.451 -13.517  1.00  0.98           C  
ATOM   1407  CB  LEU A 176      18.573  -2.360 -12.508  1.00  0.98           C  
ATOM   1408  O   LEU A 176      20.018  -4.397 -14.067  1.00  0.98           O  
ATOM   1409  CG  LEU A 176      17.788  -1.878 -11.288  1.00  0.98           C  
ATOM   1410  CD1 LEU A 176      16.390  -1.428 -11.701  1.00  0.98           C  
ATOM   1411  CD2 LEU A 176      17.711  -2.975 -10.232  1.00  0.98           C  
ATOM   1412  N   ASP A 177      21.780  -2.865 -13.931  1.00  0.98           N  
ATOM   1413  CA  ASP A 177      22.422  -3.338 -15.154  1.00  0.98           C  
ATOM   1414  C   ASP A 177      21.434  -3.365 -16.317  1.00  0.98           C  
ATOM   1415  CB  ASP A 177      23.023  -4.729 -14.941  1.00  0.98           C  
ATOM   1416  O   ASP A 177      21.305  -4.380 -17.005  1.00  0.98           O  
ATOM   1417  CG  ASP A 177      23.943  -5.157 -16.071  1.00  0.98           C  
ATOM   1418  OD1 ASP A 177      24.577  -4.285 -16.704  1.00  0.98           O  
ATOM   1419  OD2 ASP A 177      24.031  -6.376 -16.333  1.00  0.98           O  
ATOM   1420  N   MET A 178      20.768  -2.366 -16.573  1.00  0.98           N  
ATOM   1421  CA  MET A 178      19.802  -2.183 -17.653  1.00  0.98           C  
ATOM   1422  C   MET A 178      20.177  -0.987 -18.521  1.00  0.98           C  
ATOM   1423  CB  MET A 178      18.393  -1.999 -17.089  1.00  0.98           C  
ATOM   1424  O   MET A 178      20.911  -0.100 -18.081  1.00  0.98           O  
ATOM   1425  CG  MET A 178      17.869  -3.212 -16.339  1.00  0.98           C  
ATOM   1426  SD  MET A 178      16.192  -2.940 -15.645  1.00  0.98           S  
ATOM   1427  CE  MET A 178      15.219  -2.880 -17.176  1.00  0.98           C  
ATOM   1428  N   ASP A 179      19.671  -1.032 -19.730  1.00  0.98           N  
ATOM   1429  CA  ASP A 179      19.828   0.109 -20.626  1.00  0.98           C  
ATOM   1430  C   ASP A 179      19.017   1.307 -20.138  1.00  0.98           C  
ATOM   1431  CB  ASP A 179      19.409  -0.265 -22.049  1.00  0.98           C  
ATOM   1432  O   ASP A 179      17.887   1.150 -19.672  1.00  0.98           O  
ATOM   1433  CG  ASP A 179      19.729   0.817 -23.066  1.00  0.98           C  
ATOM   1434  OD1 ASP A 179      18.815   1.574 -23.460  1.00  0.98           O  
ATOM   1435  OD2 ASP A 179      20.905   0.912 -23.479  1.00  0.98           O  
ATOM   1436  N   ILE A 180      19.686   2.426 -20.292  1.00  0.98           N  
ATOM   1437  CA  ILE A 180      19.061   3.649 -19.802  1.00  0.98           C  
ATOM   1438  C   ILE A 180      17.725   3.865 -20.509  1.00  0.98           C  
ATOM   1439  CB  ILE A 180      19.980   4.874 -20.007  1.00  0.98           C  
ATOM   1440  O   ILE A 180      16.774   4.376 -19.911  1.00  0.98           O  
ATOM   1441  CG1 ILE A 180      19.359   6.121 -19.364  1.00  0.98           C  
ATOM   1442  CG2 ILE A 180      20.250   5.103 -21.497  1.00  0.98           C  
ATOM   1443  CD1 ILE A 180      19.196   6.022 -17.854  1.00  0.98           C  
ATOM   1444  N   ARG A 181      17.518   3.478 -21.674  1.00  0.98           N  
ATOM   1445  CA  ARG A 181      16.272   3.601 -22.424  1.00  0.98           C  
ATOM   1446  C   ARG A 181      15.156   2.794 -21.770  1.00  0.98           C  
ATOM   1447  CB  ARG A 181      16.469   3.146 -23.872  1.00  0.98           C  
ATOM   1448  O   ARG A 181      14.015   3.254 -21.690  1.00  0.98           O  
ATOM   1449  CG  ARG A 181      17.334   4.083 -24.700  1.00  0.98           C  
ATOM   1450  CD  ARG A 181      17.465   3.605 -26.140  1.00  0.98           C  
ATOM   1451  NE  ARG A 181      18.462   4.377 -26.876  1.00  0.98           N  
ATOM   1452  NH1 ARG A 181      18.253   3.170 -28.834  1.00  0.98           N  
ATOM   1453  NH2 ARG A 181      19.732   4.917 -28.711  1.00  0.98           N  
ATOM   1454  CZ  ARG A 181      18.813   4.153 -28.139  1.00  0.98           C  
ATOM   1455  N   SER A 182      15.559   1.657 -21.284  1.00  0.98           N  
ATOM   1456  CA  SER A 182      14.587   0.808 -20.604  1.00  0.98           C  
ATOM   1457  C   SER A 182      14.090   1.457 -19.316  1.00  0.98           C  
ATOM   1458  CB  SER A 182      15.194  -0.561 -20.293  1.00  0.98           C  
ATOM   1459  O   SER A 182      12.901   1.387 -18.998  1.00  0.98           O  
ATOM   1460  OG  SER A 182      15.497  -1.260 -21.489  1.00  0.98           O  
ATOM   1461  N   ILE A 183      15.027   2.095 -18.661  1.00  0.98           N  
ATOM   1462  CA  ILE A 183      14.660   2.764 -17.418  1.00  0.98           C  
ATOM   1463  C   ILE A 183      13.642   3.865 -17.705  1.00  0.98           C  
ATOM   1464  CB  ILE A 183      15.898   3.351 -16.705  1.00  0.98           C  
ATOM   1465  O   ILE A 183      12.633   3.984 -17.005  1.00  0.98           O  
ATOM   1466  CG1 ILE A 183      16.859   2.230 -16.292  1.00  0.98           C  
ATOM   1467  CG2 ILE A 183      15.478   4.187 -15.492  1.00  0.98           C  
ATOM   1468  CD1 ILE A 183      16.234   1.185 -15.378  1.00  0.98           C  
ATOM   1469  N   TYR A 184      13.814   4.580 -18.735  1.00  0.98           N  
ATOM   1470  CA  TYR A 184      12.890   5.650 -19.093  1.00  0.98           C  
ATOM   1471  C   TYR A 184      11.536   5.086 -19.509  1.00  0.98           C  
ATOM   1472  CB  TYR A 184      13.469   6.504 -20.225  1.00  0.98           C  
ATOM   1473  O   TYR A 184      10.494   5.669 -19.204  1.00  0.98           O  
ATOM   1474  CG  TYR A 184      14.455   7.547 -19.756  1.00  0.98           C  
ATOM   1475  CD1 TYR A 184      14.030   8.659 -19.032  1.00  0.98           C  
ATOM   1476  CD2 TYR A 184      15.811   7.422 -20.036  1.00  0.98           C  
ATOM   1477  CE1 TYR A 184      14.934   9.623 -18.599  1.00  0.98           C  
ATOM   1478  CE2 TYR A 184      16.724   8.380 -19.608  1.00  0.98           C  
ATOM   1479  OH  TYR A 184      17.177  10.426 -18.465  1.00  0.98           O  
ATOM   1480  CZ  TYR A 184      16.277   9.475 -18.891  1.00  0.98           C  
ATOM   1481  N   ALA A 185      11.604   4.010 -20.197  1.00  0.98           N  
ATOM   1482  CA  ALA A 185      10.355   3.361 -20.586  1.00  0.98           C  
ATOM   1483  C   ALA A 185       9.559   2.925 -19.360  1.00  0.98           C  
ATOM   1484  CB  ALA A 185      10.637   2.162 -21.488  1.00  0.98           C  
ATOM   1485  O   ALA A 185       8.349   3.153 -19.284  1.00  0.98           O  
ATOM   1486  N   TYR A 186      10.229   2.336 -18.374  1.00  0.98           N  
ATOM   1487  CA  TYR A 186       9.571   1.928 -17.138  1.00  0.98           C  
ATOM   1488  C   TYR A 186       9.030   3.137 -16.384  1.00  0.98           C  
ATOM   1489  CB  TYR A 186      10.538   1.146 -16.246  1.00  0.98           C  
ATOM   1490  O   TYR A 186       7.930   3.090 -15.829  1.00  0.98           O  
ATOM   1491  CG  TYR A 186      10.646  -0.317 -16.602  1.00  0.98           C  
ATOM   1492  CD1 TYR A 186       9.572  -1.182 -16.404  1.00  0.98           C  
ATOM   1493  CD2 TYR A 186      11.820  -0.836 -17.136  1.00  0.98           C  
ATOM   1494  CE1 TYR A 186       9.667  -2.531 -16.729  1.00  0.98           C  
ATOM   1495  CE2 TYR A 186      11.926  -2.184 -17.464  1.00  0.98           C  
ATOM   1496  OH  TYR A 186      10.945  -4.357 -17.582  1.00  0.98           O  
ATOM   1497  CZ  TYR A 186      10.846  -3.022 -17.258  1.00  0.98           C  
ATOM   1498  N   LYS A 187       9.807   4.108 -16.326  1.00  0.98           N  
ATOM   1499  CA  LYS A 187       9.360   5.330 -15.663  1.00  0.98           C  
ATOM   1500  C   LYS A 187       8.048   5.830 -16.259  1.00  0.98           C  
ATOM   1501  CB  LYS A 187      10.430   6.418 -15.765  1.00  0.98           C  
ATOM   1502  O   LYS A 187       7.115   6.166 -15.526  1.00  0.98           O  
ATOM   1503  CG  LYS A 187      10.042   7.732 -15.103  1.00  0.98           C  
ATOM   1504  CD  LYS A 187      11.139   8.778 -15.251  1.00  0.98           C  
ATOM   1505  CE  LYS A 187      10.728  10.111 -14.640  1.00  0.98           C  
ATOM   1506  NZ  LYS A 187      10.892  11.237 -15.606  1.00  0.98           N  
ATOM   1507  N   GLN A 188       7.976   5.887 -17.492  1.00  0.98           N  
ATOM   1508  CA  GLN A 188       6.771   6.345 -18.175  1.00  0.98           C  
ATOM   1509  C   GLN A 188       5.580   5.449 -17.849  1.00  0.98           C  
ATOM   1510  CB  GLN A 188       6.995   6.391 -19.688  1.00  0.98           C  
ATOM   1511  O   GLN A 188       4.477   5.939 -17.598  1.00  0.98           O  
ATOM   1512  CG  GLN A 188       7.881   7.542 -20.143  1.00  0.98           C  
ATOM   1513  CD  GLN A 188       8.064   7.582 -21.649  1.00  0.98           C  
ATOM   1514  NE2 GLN A 188       8.701   8.640 -22.141  1.00  0.98           N  
ATOM   1515  OE1 GLN A 188       7.638   6.669 -22.363  1.00  0.98           O  
ATOM   1516  N   ARG A 189       5.812   4.230 -17.854  1.00  0.98           N  
ATOM   1517  CA  ARG A 189       4.748   3.284 -17.538  1.00  0.98           C  
ATOM   1518  C   ARG A 189       4.275   3.453 -16.097  1.00  0.98           C  
ATOM   1519  CB  ARG A 189       5.219   1.847 -17.769  1.00  0.98           C  
ATOM   1520  O   ARG A 189       3.074   3.417 -15.824  1.00  0.98           O  
ATOM   1521  CG  ARG A 189       5.335   1.465 -19.236  1.00  0.98           C  
ATOM   1522  CD  ARG A 189       5.451  -0.041 -19.420  1.00  0.98           C  
ATOM   1523  NE  ARG A 189       6.670  -0.567 -18.811  1.00  0.98           N  
ATOM   1524  NH1 ARG A 189       7.965  -0.336 -20.710  1.00  0.98           N  
ATOM   1525  NH2 ARG A 189       8.882  -1.184 -18.788  1.00  0.98           N  
ATOM   1526  CZ  ARG A 189       7.836  -0.695 -19.438  1.00  0.98           C  
ATOM   1527  N   ILE A 190       5.229   3.581 -15.261  1.00  0.98           N  
ATOM   1528  CA  ILE A 190       4.901   3.783 -13.854  1.00  0.98           C  
ATOM   1529  C   ILE A 190       4.053   5.044 -13.699  1.00  0.98           C  
ATOM   1530  CB  ILE A 190       6.174   3.883 -12.985  1.00  0.98           C  
ATOM   1531  O   ILE A 190       3.017   5.024 -13.031  1.00  0.98           O  
ATOM   1532  CG1 ILE A 190       6.894   2.531 -12.935  1.00  0.98           C  
ATOM   1533  CG2 ILE A 190       5.829   4.373 -11.576  1.00  0.98           C  
ATOM   1534  CD1 ILE A 190       8.326   2.610 -12.424  1.00  0.98           C  
ATOM   1535  N   GLU A 191       4.415   6.106 -14.302  1.00  0.97           N  
ATOM   1536  CA  GLU A 191       3.702   7.376 -14.203  1.00  0.97           C  
ATOM   1537  C   GLU A 191       2.289   7.262 -14.770  1.00  0.97           C  
ATOM   1538  CB  GLU A 191       4.471   8.483 -14.928  1.00  0.97           C  
ATOM   1539  O   GLU A 191       1.345   7.830 -14.217  1.00  0.97           O  
ATOM   1540  CG  GLU A 191       5.756   8.900 -14.226  1.00  0.97           C  
ATOM   1541  CD  GLU A 191       6.528   9.975 -14.976  1.00  0.97           C  
ATOM   1542  OE1 GLU A 191       7.386  10.646 -14.360  1.00  0.97           O  
ATOM   1543  OE2 GLU A 191       6.271  10.146 -16.188  1.00  0.97           O  
ATOM   1544  N   LYS A 192       2.216   6.579 -15.809  1.00  0.97           N  
ATOM   1545  CA  LYS A 192       0.899   6.337 -16.390  1.00  0.97           C  
ATOM   1546  C   LYS A 192       0.011   5.549 -15.431  1.00  0.97           C  
ATOM   1547  CB  LYS A 192       1.026   5.592 -17.719  1.00  0.97           C  
ATOM   1548  O   LYS A 192      -1.150   5.903 -15.218  1.00  0.97           O  
ATOM   1549  CG  LYS A 192      -0.295   5.394 -18.447  1.00  0.97           C  
ATOM   1550  CD  LYS A 192      -0.100   4.667 -19.772  1.00  0.97           C  
ATOM   1551  CE  LYS A 192      -1.428   4.408 -20.469  1.00  0.97           C  
ATOM   1552  NZ  LYS A 192      -1.242   3.690 -21.766  1.00  0.97           N  
ATOM   1553  N   ARG A 193       0.490   4.596 -14.765  1.00  0.96           N  
ATOM   1554  CA  ARG A 193      -0.280   3.746 -13.863  1.00  0.96           C  
ATOM   1555  C   ARG A 193      -0.593   4.472 -12.559  1.00  0.96           C  
ATOM   1556  CB  ARG A 193       0.476   2.448 -13.571  1.00  0.96           C  
ATOM   1557  O   ARG A 193      -1.660   4.275 -11.974  1.00  0.96           O  
ATOM   1558  CG  ARG A 193       0.547   1.496 -14.755  1.00  0.96           C  
ATOM   1559  CD  ARG A 193       1.257   0.199 -14.394  1.00  0.96           C  
ATOM   1560  NE  ARG A 193       1.400  -0.678 -15.553  1.00  0.96           N  
ATOM   1561  NH1 ARG A 193       2.459  -2.375 -14.398  1.00  0.96           N  
ATOM   1562  NH2 ARG A 193       2.046  -2.594 -16.642  1.00  0.96           N  
ATOM   1563  CZ  ARG A 193       1.968  -1.880 -15.529  1.00  0.96           C  
ATOM   1564  N   MET A 194       0.299   5.302 -12.166  1.00  0.95           N  
ATOM   1565  CA  MET A 194       0.111   6.009 -10.903  1.00  0.95           C  
ATOM   1566  C   MET A 194      -0.703   7.282 -11.107  1.00  0.95           C  
ATOM   1567  CB  MET A 194       1.462   6.348 -10.270  1.00  0.95           C  
ATOM   1568  O   MET A 194      -1.164   7.891 -10.140  1.00  0.95           O  
ATOM   1569  CG  MET A 194       2.263   5.129  -9.843  1.00  0.95           C  
ATOM   1570  SD  MET A 194       1.427   4.166  -8.523  1.00  0.95           S  
ATOM   1571  CE  MET A 194       1.608   5.313  -7.128  1.00  0.95           C  
ATOM   1572  N   GLY A 195      -0.881   7.628 -12.421  1.00  0.93           N  
ATOM   1573  CA  GLY A 195      -1.717   8.763 -12.780  1.00  0.93           C  
ATOM   1574  C   GLY A 195      -1.041  10.100 -12.542  1.00  0.93           C  
ATOM   1575  O   GLY A 195      -1.712  11.105 -12.295  1.00  0.93           O  
ATOM   1576  N   GLY A 196       0.273  10.181 -12.453  1.00  0.92           N  
ATOM   1577  CA  GLY A 196       1.026  11.411 -12.267  1.00  0.92           C  
ATOM   1578  C   GLY A 196       2.527  11.209 -12.350  1.00  0.92           C  
ATOM   1579  O   GLY A 196       2.999  10.085 -12.532  1.00  0.92           O  
ATOM   1580  N   LYS A 197       3.206  12.381 -12.386  1.00  0.93           N  
ATOM   1581  CA  LYS A 197       4.664  12.309 -12.396  1.00  0.93           C  
ATOM   1582  C   LYS A 197       5.202  11.866 -11.038  1.00  0.93           C  
ATOM   1583  CB  LYS A 197       5.266  13.662 -12.782  1.00  0.93           C  
ATOM   1584  O   LYS A 197       4.704  12.298  -9.996  1.00  0.93           O  
ATOM   1585  CG  LYS A 197       4.935  14.104 -14.199  1.00  0.93           C  
ATOM   1586  CD  LYS A 197       5.627  15.415 -14.552  1.00  0.93           C  
ATOM   1587  CE  LYS A 197       5.284  15.867 -15.965  1.00  0.93           C  
ATOM   1588  NZ  LYS A 197       5.945  17.162 -16.308  1.00  0.93           N  
ATOM   1589  N   ILE A 198       6.120  10.995 -11.032  1.00  0.90           N  
ATOM   1590  CA  ILE A 198       6.665  10.411  -9.811  1.00  0.90           C  
ATOM   1591  C   ILE A 198       7.186  11.519  -8.898  1.00  0.90           C  
ATOM   1592  CB  ILE A 198       7.792   9.400 -10.122  1.00  0.90           C  
ATOM   1593  O   ILE A 198       6.947  11.497  -7.688  1.00  0.90           O  
ATOM   1594  CG1 ILE A 198       7.215   8.148 -10.792  1.00  0.90           C  
ATOM   1595  CG2 ILE A 198       8.558   9.036  -8.848  1.00  0.90           C  
ATOM   1596  CD1 ILE A 198       8.270   7.172 -11.293  1.00  0.90           C  
ATOM   1597  N   ASN A 199       7.787  12.519  -9.539  1.00  0.88           N  
ATOM   1598  CA  ASN A 199       8.347  13.614  -8.755  1.00  0.88           C  
ATOM   1599  C   ASN A 199       7.255  14.420  -8.056  1.00  0.88           C  
ATOM   1600  CB  ASN A 199       9.197  14.528  -9.641  1.00  0.88           C  
ATOM   1601  O   ASN A 199       7.430  14.852  -6.916  1.00  0.88           O  
ATOM   1602  CG  ASN A 199      10.497  13.879 -10.073  1.00  0.88           C  
ATOM   1603  ND2 ASN A 199      11.054  14.349 -11.182  1.00  0.88           N  
ATOM   1604  OD1 ASN A 199      10.995  12.962  -9.415  1.00  0.88           O  
ATOM   1605  N   GLU A 200       6.199  14.561  -8.754  1.00  0.90           N  
ATOM   1606  CA  GLU A 200       5.075  15.297  -8.183  1.00  0.90           C  
ATOM   1607  C   GLU A 200       4.428  14.518  -7.042  1.00  0.90           C  
ATOM   1608  CB  GLU A 200       4.035  15.613  -9.261  1.00  0.90           C  
ATOM   1609  O   GLU A 200       4.026  15.102  -6.034  1.00  0.90           O  
ATOM   1610  CG  GLU A 200       4.490  16.662 -10.266  1.00  0.90           C  
ATOM   1611  CD  GLU A 200       3.471  16.924 -11.362  1.00  0.90           C  
ATOM   1612  OE1 GLU A 200       3.745  17.752 -12.261  1.00  0.90           O  
ATOM   1613  OE2 GLU A 200       2.388  16.298 -11.322  1.00  0.90           O  
ATOM   1614  N   LEU A 201       4.393  13.232  -7.199  1.00  0.87           N  
ATOM   1615  CA  LEU A 201       3.807  12.368  -6.180  1.00  0.87           C  
ATOM   1616  C   LEU A 201       4.650  12.378  -4.909  1.00  0.87           C  
ATOM   1617  CB  LEU A 201       3.671  10.937  -6.705  1.00  0.87           C  
ATOM   1618  O   LEU A 201       4.109  12.343  -3.801  1.00  0.87           O  
ATOM   1619  CG  LEU A 201       2.652  10.719  -7.825  1.00  0.87           C  
ATOM   1620  CD1 LEU A 201       2.715   9.280  -8.326  1.00  0.87           C  
ATOM   1621  CD2 LEU A 201       1.247  11.062  -7.344  1.00  0.87           C  
ATOM   1622  N   PHE A 202       5.882  12.583  -5.215  1.00  0.85           N  
ATOM   1623  CA  PHE A 202       6.834  12.613  -4.110  1.00  0.85           C  
ATOM   1624  C   PHE A 202       6.695  13.902  -3.310  1.00  0.85           C  
ATOM   1625  CB  PHE A 202       8.267  12.470  -4.631  1.00  0.85           C  
ATOM   1626  O   PHE A 202       6.704  13.878  -2.077  1.00  0.85           O  
ATOM   1627  CG  PHE A 202       9.312  12.503  -3.548  1.00  0.85           C  
ATOM   1628  CD1 PHE A 202      10.105  13.629  -3.362  1.00  0.85           C  
ATOM   1629  CD2 PHE A 202       9.501  11.407  -2.716  1.00  0.85           C  
ATOM   1630  CE1 PHE A 202      11.073  13.663  -2.361  1.00  0.85           C  
ATOM   1631  CE2 PHE A 202      10.467  11.434  -1.713  1.00  0.85           C  
ATOM   1632  CZ  PHE A 202      11.252  12.562  -1.538  1.00  0.85           C  
ATOM   1633  N   ILE A 203       6.573  14.952  -3.952  1.00  0.86           N  
ATOM   1634  CA  ILE A 203       6.454  16.256  -3.308  1.00  0.86           C  
ATOM   1635  C   ILE A 203       5.197  16.292  -2.442  1.00  0.86           C  
ATOM   1636  CB  ILE A 203       6.422  17.399  -4.347  1.00  0.86           C  
ATOM   1637  O   ILE A 203       5.218  16.821  -1.328  1.00  0.86           O  
ATOM   1638  CG1 ILE A 203       7.779  17.519  -5.051  1.00  0.86           C  
ATOM   1639  CG2 ILE A 203       6.031  18.722  -3.683  1.00  0.86           C  
ATOM   1640  CD1 ILE A 203       7.775  18.463  -6.246  1.00  0.86           C  
ATOM   1641  N   ARG A 204       4.242  15.604  -2.802  1.00  0.82           N  
ATOM   1642  CA  ARG A 204       2.979  15.559  -2.072  1.00  0.82           C  
ATOM   1643  C   ARG A 204       3.112  14.731  -0.798  1.00  0.82           C  
ATOM   1644  CB  ARG A 204       1.867  14.989  -2.954  1.00  0.82           C  
ATOM   1645  O   ARG A 204       2.415  14.980   0.187  1.00  0.82           O  
ATOM   1646  CG  ARG A 204       1.415  15.929  -4.060  1.00  0.82           C  
ATOM   1647  CD  ARG A 204       0.243  15.355  -4.844  1.00  0.82           C  
ATOM   1648  NE  ARG A 204      -0.213  16.275  -5.882  1.00  0.82           N  
ATOM   1649  NH1 ARG A 204      -1.894  14.893  -6.658  1.00  0.82           N  
ATOM   1650  NH2 ARG A 204      -1.550  16.942  -7.627  1.00  0.82           N  
ATOM   1651  CZ  ARG A 204      -1.218  16.034  -6.720  1.00  0.82           C  
ATOM   1652  N   SER A 205       4.035  13.783  -0.849  1.00  0.81           N  
ATOM   1653  CA  SER A 205       4.220  12.891   0.291  1.00  0.81           C  
ATOM   1654  C   SER A 205       4.968  13.588   1.422  1.00  0.81           C  
ATOM   1655  CB  SER A 205       4.976  11.631  -0.132  1.00  0.81           C  
ATOM   1656  O   SER A 205       4.817  13.224   2.591  1.00  0.81           O  
ATOM   1657  OG  SER A 205       6.312  11.942  -0.489  1.00  0.81           O  
ATOM   1658  N   HIS A 206       5.663  14.717   1.155  1.00  0.80           N  
ATOM   1659  CA  HIS A 206       6.452  15.422   2.160  1.00  0.80           C  
ATOM   1660  C   HIS A 206       5.647  16.545   2.805  1.00  0.80           C  
ATOM   1661  CB  HIS A 206       7.732  15.984   1.538  1.00  0.80           C  
ATOM   1662  O   HIS A 206       5.972  16.993   3.907  1.00  0.80           O  
ATOM   1663  CG  HIS A 206       8.787  14.951   1.300  1.00  0.80           C  
ATOM   1664  CD2 HIS A 206       9.911  14.653   1.993  1.00  0.80           C  
ATOM   1665  ND1 HIS A 206       8.749  14.081   0.233  1.00  0.80           N  
ATOM   1666  CE1 HIS A 206       9.808  13.289   0.280  1.00  0.80           C  
ATOM   1667  NE2 HIS A 206      10.529  13.616   1.339  1.00  0.80           N  
ATOM   1668  N   SER A 207       4.563  16.951   2.205  1.00  0.75           N  
ATOM   1669  CA  SER A 207       3.808  18.091   2.713  1.00  0.75           C  
ATOM   1670  C   SER A 207       2.935  17.691   3.898  1.00  0.75           C  
ATOM   1671  CB  SER A 207       2.939  18.694   1.609  1.00  0.75           C  
ATOM   1672  O   SER A 207       2.574  18.534   4.722  1.00  0.75           O  
ATOM   1673  OG  SER A 207       3.724  19.032   0.479  1.00  0.75           O  
ATOM   1674  N   VAL A 208       2.919  16.397   4.328  1.00  0.64           N  
ATOM   1675  CA  VAL A 208       1.980  16.020   5.380  1.00  0.64           C  
ATOM   1676  C   VAL A 208       2.746  15.669   6.654  1.00  0.64           C  
ATOM   1677  CB  VAL A 208       1.091  14.832   4.948  1.00  0.64           C  
ATOM   1678  O   VAL A 208       2.207  15.774   7.758  1.00  0.64           O  
ATOM   1679  CG1 VAL A 208       0.115  14.456   6.062  1.00  0.64           C  
ATOM   1680  CG2 VAL A 208       0.336  15.171   3.664  1.00  0.64           C  
ATOM   1681  N   GLN A 209       4.096  15.876   6.663  1.00  0.60           N  
ATOM   1682  CA  GLN A 209       4.783  15.471   7.884  1.00  0.60           C  
ATOM   1683  C   GLN A 209       5.149  16.683   8.737  1.00  0.60           C  
ATOM   1684  CB  GLN A 209       6.040  14.665   7.552  1.00  0.60           C  
ATOM   1685  O   GLN A 209       5.627  16.534   9.864  1.00  0.60           O  
ATOM   1686  CG  GLN A 209       5.752  13.262   7.036  1.00  0.60           C  
ATOM   1687  CD  GLN A 209       7.012  12.445   6.820  1.00  0.60           C  
ATOM   1688  NE2 GLN A 209       6.857  11.129   6.726  1.00  0.60           N  
ATOM   1689  OE1 GLN A 209       8.116  12.993   6.738  1.00  0.60           O  
ATOM   1690  N   HIS A 210       4.399  17.919   8.655  1.00  0.53           N  
ATOM   1691  CA  HIS A 210       4.683  18.991   9.602  1.00  0.53           C  
ATOM   1692  C   HIS A 210       3.433  19.381  10.384  1.00  0.53           C  
ATOM   1693  CB  HIS A 210       5.249  20.212   8.874  1.00  0.53           C  
ATOM   1694  O   HIS A 210       3.517  19.729  11.563  1.00  0.53           O  
ATOM   1695  CG  HIS A 210       6.627  20.002   8.333  1.00  0.53           C  
ATOM   1696  CD2 HIS A 210       7.089  19.984   7.060  1.00  0.53           C  
ATOM   1697  ND1 HIS A 210       7.718  19.772   9.143  1.00  0.53           N  
ATOM   1698  CE1 HIS A 210       8.795  19.623   8.389  1.00  0.53           C  
ATOM   1699  NE2 HIS A 210       8.440  19.746   7.121  1.00  0.53           N  
