# Supplementary material for: Escherichia coli transcription factors of unknown function: sequence features and possible evolutionary relationships
Source: PeerJ. 2022 Jul 20;10:e13772. doi: 10.7717/peerj.13772 (PMC9308461; doi:10.7717/peerj.13772)
Supplement: Supplemental Information 18 [file peerj-10-13772-s018.zip › Raw Data/PDB files/YqeI_b2847_unrelaxed_model_1.pdb]

ATOM      1  N   MET A   1     -23.809   4.632  -5.383  1.00  0.92           N  
ATOM      2  CA  MET A   1     -24.083   3.499  -4.503  1.00  0.92           C  
ATOM      3  C   MET A   1     -23.153   3.512  -3.295  1.00  0.92           C  
ATOM      4  CB  MET A   1     -23.935   2.179  -5.263  1.00  0.92           C  
ATOM      5  O   MET A   1     -21.962   3.800  -3.425  1.00  0.92           O  
ATOM      6  CG  MET A   1     -24.254   0.951  -4.426  1.00  0.92           C  
ATOM      7  SD  MET A   1     -24.064  -0.611  -5.369  1.00  0.92           S  
ATOM      8  CE  MET A   1     -24.387  -1.820  -4.055  1.00  0.92           C  
ATOM      9  N   TYR A   2     -23.802   3.493  -2.025  1.00  0.96           N  
ATOM     10  CA  TYR A   2     -22.930   3.391  -0.860  1.00  0.96           C  
ATOM     11  C   TYR A   2     -23.286   2.172  -0.017  1.00  0.96           C  
ATOM     12  CB  TYR A   2     -23.020   4.660  -0.007  1.00  0.96           C  
ATOM     13  O   TYR A   2     -24.319   1.536  -0.239  1.00  0.96           O  
ATOM     14  CG  TYR A   2     -24.368   4.859   0.643  1.00  0.96           C  
ATOM     15  CD1 TYR A   2     -25.401   5.504  -0.033  1.00  0.96           C  
ATOM     16  CD2 TYR A   2     -24.610   4.404   1.935  1.00  0.96           C  
ATOM     17  CE1 TYR A   2     -26.644   5.691   0.564  1.00  0.96           C  
ATOM     18  CE2 TYR A   2     -25.849   4.586   2.541  1.00  0.96           C  
ATOM     19  OH  TYR A   2     -28.086   5.412   2.444  1.00  0.96           O  
ATOM     20  CZ  TYR A   2     -26.858   5.229   1.848  1.00  0.96           C  
ATOM     21  N   TRP A   3     -22.327   1.697   0.829  1.00  0.98           N  
ATOM     22  CA  TRP A   3     -22.499   0.519   1.672  1.00  0.98           C  
ATOM     23  C   TRP A   3     -22.537   0.906   3.147  1.00  0.98           C  
ATOM     24  CB  TRP A   3     -21.374  -0.489   1.425  1.00  0.98           C  
ATOM     25  O   TRP A   3     -21.838   1.829   3.571  1.00  0.98           O  
ATOM     26  CG  TRP A   3     -21.401  -1.110   0.060  1.00  0.98           C  
ATOM     27  CD1 TRP A   3     -22.066  -2.244  -0.316  1.00  0.98           C  
ATOM     28  CD2 TRP A   3     -20.729  -0.632  -1.109  1.00  0.98           C  
ATOM     29  CE2 TRP A   3     -21.031  -1.526  -2.160  1.00  0.98           C  
ATOM     30  CE3 TRP A   3     -19.900   0.467  -1.370  1.00  0.98           C  
ATOM     31  NE1 TRP A   3     -21.848  -2.499  -1.650  1.00  0.98           N  
ATOM     32  CH2 TRP A   3     -19.725  -0.270  -3.682  1.00  0.98           C  
ATOM     33  CZ2 TRP A   3     -20.533  -1.354  -3.453  1.00  0.98           C  
ATOM     34  CZ3 TRP A   3     -19.405   0.637  -2.658  1.00  0.98           C  
ATOM     35  N   ILE A   4     -23.464   0.311   3.929  1.00  0.97           N  
ATOM     36  CA  ILE A   4     -23.439   0.403   5.385  1.00  0.97           C  
ATOM     37  C   ILE A   4     -22.947  -0.916   5.977  1.00  0.97           C  
ATOM     38  CB  ILE A   4     -24.831   0.759   5.953  1.00  0.97           C  
ATOM     39  O   ILE A   4     -23.548  -1.969   5.748  1.00  0.97           O  
ATOM     40  CG1 ILE A   4     -25.289   2.124   5.427  1.00  0.97           C  
ATOM     41  CG2 ILE A   4     -24.810   0.741   7.484  1.00  0.97           C  
ATOM     42  CD1 ILE A   4     -26.667   2.546   5.917  1.00  0.97           C  
ATOM     43  N   ILE A   5     -21.783  -0.865   6.723  1.00  0.97           N  
ATOM     44  CA  ILE A   5     -21.130  -2.045   7.278  1.00  0.97           C  
ATOM     45  C   ILE A   5     -21.352  -2.095   8.788  1.00  0.97           C  
ATOM     46  CB  ILE A   5     -19.619  -2.059   6.958  1.00  0.97           C  
ATOM     47  O   ILE A   5     -20.965  -1.172   9.510  1.00  0.97           O  
ATOM     48  CG1 ILE A   5     -19.392  -1.936   5.447  1.00  0.97           C  
ATOM     49  CG2 ILE A   5     -18.961  -3.327   7.510  1.00  0.97           C  
ATOM     50  CD1 ILE A   5     -17.983  -1.502   5.066  1.00  0.97           C  
ATOM     51  N   ASN A   6     -22.058  -3.085   9.285  1.00  0.95           N  
ATOM     52  CA  ASN A   6     -22.319  -3.334  10.699  1.00  0.95           C  
ATOM     53  C   ASN A   6     -23.080  -2.177  11.341  1.00  0.95           C  
ATOM     54  CB  ASN A   6     -21.010  -3.589  11.449  1.00  0.95           C  
ATOM     55  O   ASN A   6     -22.806  -1.807  12.484  1.00  0.95           O  
ATOM     56  CG  ASN A   6     -21.215  -4.377  12.728  1.00  0.95           C  
ATOM     57  ND2 ASN A   6     -20.278  -4.248  13.661  1.00  0.95           N  
ATOM     58  OD1 ASN A   6     -22.206  -5.097  12.877  1.00  0.95           O  
ATOM     59  N   ASP A   7     -23.820  -1.393  10.535  1.00  0.95           N  
ATOM     60  CA  ASP A   7     -24.661  -0.287  10.985  1.00  0.95           C  
ATOM     61  C   ASP A   7     -23.820   0.818  11.620  1.00  0.95           C  
ATOM     62  CB  ASP A   7     -25.715  -0.783  11.977  1.00  0.95           C  
ATOM     63  O   ASP A   7     -24.334   1.627  12.396  1.00  0.95           O  
ATOM     64  CG  ASP A   7     -26.693  -1.767  11.360  1.00  0.95           C  
ATOM     65  OD1 ASP A   7     -27.121  -1.559  10.204  1.00  0.95           O  
ATOM     66  OD2 ASP A   7     -27.042  -2.758  12.037  1.00  0.95           O  
ATOM     67  N   ASN A   8     -22.477   0.680  11.446  1.00  0.96           N  
ATOM     68  CA  ASN A   8     -21.605   1.637  12.118  1.00  0.96           C  
ATOM     69  C   ASN A   8     -20.736   2.400  11.122  1.00  0.96           C  
ATOM     70  CB  ASN A   8     -20.728   0.928  13.154  1.00  0.96           C  
ATOM     71  O   ASN A   8     -20.279   3.507  11.412  1.00  0.96           O  
ATOM     72  CG  ASN A   8     -21.527   0.391  14.325  1.00  0.96           C  
ATOM     73  ND2 ASN A   8     -20.992  -0.627  14.989  1.00  0.96           N  
ATOM     74  OD1 ASN A   8     -22.616   0.885  14.629  1.00  0.96           O  
ATOM     75  N   ILE A   9     -20.544   1.775  10.035  1.00  0.97           N  
ATOM     76  CA  ILE A   9     -19.592   2.353   9.093  1.00  0.97           C  
ATOM     77  C   ILE A   9     -20.260   2.540   7.733  1.00  0.97           C  
ATOM     78  CB  ILE A   9     -18.329   1.474   8.954  1.00  0.97           C  
ATOM     79  O   ILE A   9     -20.912   1.625   7.224  1.00  0.97           O  
ATOM     80  CG1 ILE A   9     -17.645   1.303  10.315  1.00  0.97           C  
ATOM     81  CG2 ILE A   9     -17.364   2.074   7.928  1.00  0.97           C  
ATOM     82  CD1 ILE A   9     -16.596   0.200  10.347  1.00  0.97           C  
ATOM     83  N   GLU A  10     -20.074   3.786   7.181  1.00  0.97           N  
ATOM     84  CA  GLU A  10     -20.522   4.068   5.820  1.00  0.97           C  
ATOM     85  C   GLU A  10     -19.346   4.101   4.848  1.00  0.97           C  
ATOM     86  CB  GLU A  10     -21.284   5.395   5.769  1.00  0.97           C  
ATOM     87  O   GLU A  10     -18.324   4.733   5.122  1.00  0.97           O  
ATOM     88  CG  GLU A  10     -22.606   5.374   6.522  1.00  0.97           C  
ATOM     89  CD  GLU A  10     -23.358   6.694   6.451  1.00  0.97           C  
ATOM     90  OE1 GLU A  10     -24.415   6.826   7.109  1.00  0.97           O  
ATOM     91  OE2 GLU A  10     -22.887   7.602   5.730  1.00  0.97           O  
ATOM     92  N   PHE A  11     -19.496   3.310   3.812  1.00  0.98           N  
ATOM     93  CA  PHE A  11     -18.473   3.332   2.773  1.00  0.98           C  
ATOM     94  C   PHE A  11     -19.018   3.946   1.489  1.00  0.98           C  
ATOM     95  CB  PHE A  11     -17.952   1.918   2.499  1.00  0.98           C  
ATOM     96  O   PHE A  11     -19.996   3.451   0.925  1.00  0.98           O  
ATOM     97  CG  PHE A  11     -17.020   1.831   1.322  1.00  0.98           C  
ATOM     98  CD1 PHE A  11     -17.249   0.917   0.301  1.00  0.98           C  
ATOM     99  CD2 PHE A  11     -15.913   2.666   1.235  1.00  0.98           C  
ATOM    100  CE1 PHE A  11     -16.387   0.834  -0.790  1.00  0.98           C  
ATOM    101  CE2 PHE A  11     -15.047   2.590   0.147  1.00  0.98           C  
ATOM    102  CZ  PHE A  11     -15.286   1.673  -0.864  1.00  0.98           C  
ATOM    103  N   TRP A  12     -18.349   5.033   1.035  1.00  0.98           N  
ATOM    104  CA  TRP A  12     -18.689   5.727  -0.203  1.00  0.98           C  
ATOM    105  C   TRP A  12     -17.614   5.511  -1.262  1.00  0.98           C  
ATOM    106  CB  TRP A  12     -18.876   7.225   0.054  1.00  0.98           C  
ATOM    107  O   TRP A  12     -16.611   6.228  -1.294  1.00  0.98           O  
ATOM    108  CG  TRP A  12     -20.021   7.549   0.967  1.00  0.98           C  
ATOM    109  CD1 TRP A  12     -20.074   7.363   2.320  1.00  0.98           C  
ATOM    110  CD2 TRP A  12     -21.281   8.111   0.589  1.00  0.98           C  
ATOM    111  CE2 TRP A  12     -22.051   8.240   1.767  1.00  0.98           C  
ATOM    112  CE3 TRP A  12     -21.835   8.520  -0.631  1.00  0.98           C  
ATOM    113  NE1 TRP A  12     -21.292   7.777   2.807  1.00  0.98           N  
ATOM    114  CH2 TRP A  12     -23.864   9.154   0.551  1.00  0.98           C  
ATOM    115  CZ2 TRP A  12     -23.347   8.761   1.758  1.00  0.98           C  
ATOM    116  CZ3 TRP A  12     -23.124   9.038  -0.638  1.00  0.98           C  
ATOM    117  N   PRO A  13     -17.776   4.513  -2.182  1.00  0.98           N  
ATOM    118  CA  PRO A  13     -16.751   4.162  -3.168  1.00  0.98           C  
ATOM    119  C   PRO A  13     -16.395   5.327  -4.089  1.00  0.98           C  
ATOM    120  CB  PRO A  13     -17.396   3.020  -3.957  1.00  0.98           C  
ATOM    121  O   PRO A  13     -15.230   5.494  -4.458  1.00  0.98           O  
ATOM    122  CG  PRO A  13     -18.416   2.444  -3.029  1.00  0.98           C  
ATOM    123  CD  PRO A  13     -18.920   3.540  -2.134  1.00  0.98           C  
ATOM    124  N   GLU A  14     -17.326   6.173  -4.378  1.00  0.96           N  
ATOM    125  CA  GLU A  14     -17.116   7.289  -5.296  1.00  0.96           C  
ATOM    126  C   GLU A  14     -16.195   8.341  -4.684  1.00  0.96           C  
ATOM    127  CB  GLU A  14     -18.453   7.923  -5.686  1.00  0.96           C  
ATOM    128  O   GLU A  14     -15.382   8.945  -5.385  1.00  0.96           O  
ATOM    129  CG  GLU A  14     -19.334   7.024  -6.542  1.00  0.96           C  
ATOM    130  CD  GLU A  14     -20.628   7.692  -6.979  1.00  0.96           C  
ATOM    131  OE1 GLU A  14     -21.408   7.068  -7.734  1.00  0.96           O  
ATOM    132  OE2 GLU A  14     -20.864   8.848  -6.563  1.00  0.96           O  
ATOM    133  N   HIS A  15     -16.321   8.393  -3.360  1.00  0.97           N  
ATOM    134  CA  HIS A  15     -15.521   9.401  -2.674  1.00  0.97           C  
ATOM    135  C   HIS A  15     -14.331   8.768  -1.961  1.00  0.97           C  
ATOM    136  CB  HIS A  15     -16.380  10.178  -1.675  1.00  0.97           C  
ATOM    137  O   HIS A  15     -13.593   9.453  -1.249  1.00  0.97           O  
ATOM    138  CG  HIS A  15     -17.524  10.906  -2.305  1.00  0.97           C  
ATOM    139  CD2 HIS A  15     -17.593  12.133  -2.872  1.00  0.97           C  
ATOM    140  ND1 HIS A  15     -18.789  10.367  -2.398  1.00  0.97           N  
ATOM    141  CE1 HIS A  15     -19.588  11.234  -2.997  1.00  0.97           C  
ATOM    142  NE2 HIS A  15     -18.886  12.314  -3.295  1.00  0.97           N  
ATOM    143  N   ARG A  16     -14.237   7.462  -1.995  1.00  0.98           N  
ATOM    144  CA  ARG A  16     -13.160   6.702  -1.368  1.00  0.98           C  
ATOM    145  C   ARG A  16     -13.111   6.959   0.134  1.00  0.98           C  
ATOM    146  CB  ARG A  16     -11.814   7.053  -2.005  1.00  0.98           C  
ATOM    147  O   ARG A  16     -12.030   7.099   0.710  1.00  0.98           O  
ATOM    148  CG  ARG A  16     -11.770   6.844  -3.510  1.00  0.98           C  
ATOM    149  CD  ARG A  16     -10.376   7.080  -4.072  1.00  0.98           C  
ATOM    150  NE  ARG A  16      -9.904   8.434  -3.794  1.00  0.98           N  
ATOM    151  NH1 ARG A  16     -11.030   9.411  -5.559  1.00  0.98           N  
ATOM    152  NH2 ARG A  16      -9.740  10.695  -4.164  1.00  0.98           N  
ATOM    153  CZ  ARG A  16     -10.226   9.510  -4.506  1.00  0.98           C  
ATOM    154  N   LYS A  17     -14.296   7.017   0.693  1.00  0.98           N  
ATOM    155  CA  LYS A  17     -14.352   7.449   2.087  1.00  0.98           C  
ATOM    156  C   LYS A  17     -15.067   6.417   2.954  1.00  0.98           C  
ATOM    157  CB  LYS A  17     -15.051   8.804   2.201  1.00  0.98           C  
ATOM    158  O   LYS A  17     -16.035   5.793   2.515  1.00  0.98           O  
ATOM    159  CG  LYS A  17     -14.212   9.977   1.717  1.00  0.98           C  
ATOM    160  CD  LYS A  17     -14.872  11.310   2.044  1.00  0.98           C  
ATOM    161  CE  LYS A  17     -14.023  12.485   1.578  1.00  0.98           C  
ATOM    162  NZ  LYS A  17     -14.675  13.794   1.879  1.00  0.98           N  
ATOM    163  N   LEU A  18     -14.490   6.259   4.140  1.00  0.98           N  
ATOM    164  CA  LEU A  18     -15.152   5.568   5.241  1.00  0.98           C  
ATOM    165  C   LEU A  18     -15.612   6.558   6.306  1.00  0.98           C  
ATOM    166  CB  LEU A  18     -14.214   4.531   5.865  1.00  0.98           C  
ATOM    167  O   LEU A  18     -14.827   7.389   6.768  1.00  0.98           O  
ATOM    168  CG  LEU A  18     -13.797   3.366   4.965  1.00  0.98           C  
ATOM    169  CD1 LEU A  18     -12.699   2.546   5.634  1.00  0.98           C  
ATOM    170  CD2 LEU A  18     -15.000   2.490   4.633  1.00  0.98           C  
ATOM    171  N   ILE A  19     -16.881   6.476   6.666  1.00  0.97           N  
ATOM    172  CA  ILE A  19     -17.434   7.430   7.622  1.00  0.97           C  
ATOM    173  C   ILE A  19     -18.154   6.681   8.740  1.00  0.97           C  
ATOM    174  CB  ILE A  19     -18.398   8.423   6.935  1.00  0.97           C  
ATOM    175  O   ILE A  19     -18.874   5.713   8.485  1.00  0.97           O  
ATOM    176  CG1 ILE A  19     -17.703   9.111   5.754  1.00  0.97           C  
ATOM    177  CG2 ILE A  19     -18.917   9.455   7.941  1.00  0.97           C  
ATOM    178  CD1 ILE A  19     -18.650   9.873   4.837  1.00  0.97           C  
ATOM    179  N   SER A  20     -17.890   7.145   9.964  1.00  0.97           N  
ATOM    180  CA  SER A  20     -18.645   6.586  11.080  1.00  0.97           C  
ATOM    181  C   SER A  20     -20.095   7.058  11.060  1.00  0.97           C  
ATOM    182  CB  SER A  20     -17.995   6.967  12.411  1.00  0.97           C  
ATOM    183  O   SER A  20     -20.364   8.244  10.858  1.00  0.97           O  
ATOM    184  OG  SER A  20     -18.782   6.520  13.502  1.00  0.97           O  
ATOM    185  N   VAL A  21     -21.013   6.148  11.260  1.00  0.96           N  
ATOM    186  CA  VAL A  21     -22.431   6.489  11.295  1.00  0.96           C  
ATOM    187  C   VAL A  21     -22.740   7.283  12.562  1.00  0.96           C  
ATOM    188  CB  VAL A  21     -23.320   5.227  11.228  1.00  0.96           C  
ATOM    189  O   VAL A  21     -23.575   8.191  12.545  1.00  0.96           O  
ATOM    190  CG1 VAL A  21     -24.787   5.587  11.457  1.00  0.96           C  
ATOM    191  CG2 VAL A  21     -23.143   4.522   9.884  1.00  0.96           C  
ATOM    192  N   HIS A  22     -21.980   7.076  13.610  1.00  0.96           N  
ATOM    193  CA  HIS A  22     -22.256   7.677  14.910  1.00  0.96           C  
ATOM    194  C   HIS A  22     -21.510   8.997  15.075  1.00  0.96           C  
ATOM    195  CB  HIS A  22     -21.876   6.715  16.037  1.00  0.96           C  
ATOM    196  O   HIS A  22     -21.939   9.866  15.838  1.00  0.96           O  
ATOM    197  CG  HIS A  22     -22.600   5.407  15.978  1.00  0.96           C  
ATOM    198  CD2 HIS A  22     -22.143   4.145  15.805  1.00  0.96           C  
ATOM    199  ND1 HIS A  22     -23.969   5.309  16.103  1.00  0.96           N  
ATOM    200  CE1 HIS A  22     -24.323   4.038  16.010  1.00  0.96           C  
ATOM    201  NE2 HIS A  22     -23.234   3.311  15.829  1.00  0.96           N  
ATOM    202  N   ASN A  23     -20.450   9.169  14.343  1.00  0.95           N  
ATOM    203  CA  ASN A  23     -19.630  10.373  14.414  1.00  0.95           C  
ATOM    204  C   ASN A  23     -19.087  10.763  13.042  1.00  0.95           C  
ATOM    205  CB  ASN A  23     -18.480  10.181  15.405  1.00  0.95           C  
ATOM    206  O   ASN A  23     -18.104  10.188  12.572  1.00  0.95           O  
ATOM    207  CG  ASN A  23     -17.735  11.469  15.693  1.00  0.95           C  
ATOM    208  ND2 ASN A  23     -16.942  11.471  16.758  1.00  0.95           N  
ATOM    209  OD1 ASN A  23     -17.872  12.456  14.964  1.00  0.95           O  
ATOM    210  N   ALA A  24     -19.702  11.803  12.415  1.00  0.94           N  
ATOM    211  CA  ALA A  24     -19.353  12.209  11.056  1.00  0.94           C  
ATOM    212  C   ALA A  24     -17.945  12.795  11.003  1.00  0.94           C  
ATOM    213  CB  ALA A  24     -20.368  13.220  10.527  1.00  0.94           C  
ATOM    214  O   ALA A  24     -17.337  12.867   9.932  1.00  0.94           O  
ATOM    215  N   ASP A  25     -17.393  13.155  12.180  1.00  0.95           N  
ATOM    216  CA  ASP A  25     -16.053  13.731  12.231  1.00  0.95           C  
ATOM    217  C   ASP A  25     -14.985  12.650  12.079  1.00  0.95           C  
ATOM    218  CB  ASP A  25     -15.846  14.494  13.542  1.00  0.95           C  
ATOM    219  O   ASP A  25     -13.850  12.942  11.695  1.00  0.95           O  
ATOM    220  CG  ASP A  25     -16.691  15.752  13.635  1.00  0.95           C  
ATOM    221  OD1 ASP A  25     -17.047  16.327  12.584  1.00  0.95           O  
ATOM    222  OD2 ASP A  25     -17.002  16.173  14.771  1.00  0.95           O  
ATOM    223  N   LEU A  26     -15.437  11.391  12.384  1.00  0.96           N  
ATOM    224  CA  LEU A  26     -14.527  10.264  12.210  1.00  0.96           C  
ATOM    225  C   LEU A  26     -14.623   9.702  10.795  1.00  0.96           C  
ATOM    226  CB  LEU A  26     -14.834   9.165  13.230  1.00  0.96           C  
ATOM    227  O   LEU A  26     -15.552   8.954  10.481  1.00  0.96           O  
ATOM    228  CG  LEU A  26     -14.676   9.545  14.703  1.00  0.96           C  
ATOM    229  CD1 LEU A  26     -15.135   8.398  15.598  1.00  0.96           C  
ATOM    230  CD2 LEU A  26     -13.230   9.921  15.007  1.00  0.96           C  
ATOM    231  N   ASN A  27     -13.807  10.209   9.945  1.00  0.97           N  
ATOM    232  CA  ASN A  27     -13.793   9.740   8.564  1.00  0.97           C  
ATOM    233  C   ASN A  27     -12.370   9.505   8.066  1.00  0.97           C  
ATOM    234  CB  ASN A  27     -14.518  10.733   7.652  1.00  0.97           C  
ATOM    235  O   ASN A  27     -11.414  10.044   8.627  1.00  0.97           O  
ATOM    236  CG  ASN A  27     -13.827  12.081   7.591  1.00  0.97           C  
ATOM    237  ND2 ASN A  27     -14.258  13.007   8.439  1.00  0.97           N  
ATOM    238  OD1 ASN A  27     -12.914  12.288   6.787  1.00  0.97           O  
ATOM    239  N   VAL A  28     -12.228   8.545   7.205  1.00  0.97           N  
ATOM    240  CA  VAL A  28     -10.931   8.212   6.625  1.00  0.97           C  
ATOM    241  C   VAL A  28     -11.052   8.123   5.105  1.00  0.97           C  
ATOM    242  CB  VAL A  28     -10.378   6.887   7.194  1.00  0.97           C  
ATOM    243  O   VAL A  28     -12.022   7.565   4.585  1.00  0.97           O  
ATOM    244  CG1 VAL A  28      -9.094   6.482   6.471  1.00  0.97           C  
ATOM    245  CG2 VAL A  28     -10.131   7.014   8.696  1.00  0.97           C  
ATOM    246  N   VAL A  29     -10.119   8.790   4.403  1.00  0.98           N  
ATOM    247  CA  VAL A  29     -10.067   8.700   2.947  1.00  0.98           C  
ATOM    248  C   VAL A  29      -9.120   7.577   2.532  1.00  0.98           C  
ATOM    249  CB  VAL A  29      -9.621  10.036   2.311  1.00  0.98           C  
ATOM    250  O   VAL A  29      -7.961   7.546   2.953  1.00  0.98           O  
ATOM    251  CG1 VAL A  29      -9.537   9.909   0.791  1.00  0.98           C  
ATOM    252  CG2 VAL A  29     -10.577  11.160   2.706  1.00  0.98           C  
ATOM    253  N   LEU A  30      -9.600   6.620   1.725  1.00  0.98           N  
ATOM    254  CA  LEU A  30      -8.806   5.491   1.253  1.00  0.98           C  
ATOM    255  C   LEU A  30      -8.082   5.839  -0.043  1.00  0.98           C  
ATOM    256  CB  LEU A  30      -9.696   4.263   1.039  1.00  0.98           C  
ATOM    257  O   LEU A  30      -8.504   6.740  -0.773  1.00  0.98           O  
ATOM    258  CG  LEU A  30     -10.458   3.757   2.265  1.00  0.98           C  
ATOM    259  CD1 LEU A  30     -11.358   2.587   1.883  1.00  0.98           C  
ATOM    260  CD2 LEU A  30      -9.487   3.353   3.369  1.00  0.98           C  
ATOM    261  N   THR A  31      -6.903   5.195  -0.302  1.00  0.98           N  
ATOM    262  CA  THR A  31      -6.280   5.304  -1.617  1.00  0.98           C  
ATOM    263  C   THR A  31      -7.174   4.690  -2.691  1.00  0.98           C  
ATOM    264  CB  THR A  31      -4.901   4.619  -1.640  1.00  0.98           C  
ATOM    265  O   THR A  31      -8.101   3.940  -2.380  1.00  0.98           O  
ATOM    266  CG2 THR A  31      -3.985   5.191  -0.563  1.00  0.98           C  
ATOM    267  OG1 THR A  31      -5.067   3.214  -1.413  1.00  0.98           O  
ATOM    268  N   THR A  32      -6.960   5.037  -3.892  1.00  0.98           N  
ATOM    269  CA  THR A  32      -7.778   4.559  -5.001  1.00  0.98           C  
ATOM    270  C   THR A  32      -7.760   3.034  -5.068  1.00  0.98           C  
ATOM    271  CB  THR A  32      -7.296   5.141  -6.342  1.00  0.98           C  
ATOM    272  O   THR A  32      -8.814   2.397  -5.104  1.00  0.98           O  
ATOM    273  CG2 THR A  32      -8.120   4.598  -7.505  1.00  0.98           C  
ATOM    274  OG1 THR A  32      -7.419   6.568  -6.309  1.00  0.98           O  
ATOM    275  N   PRO A  33      -6.575   2.360  -4.980  1.00  0.98           N  
ATOM    276  CA  PRO A  33      -6.596   0.897  -5.044  1.00  0.98           C  
ATOM    277  C   PRO A  33      -7.238   0.261  -3.813  1.00  0.98           C  
ATOM    278  CB  PRO A  33      -5.114   0.527  -5.139  1.00  0.98           C  
ATOM    279  O   PRO A  33      -7.906  -0.770  -3.924  1.00  0.98           O  
ATOM    280  CG  PRO A  33      -4.386   1.738  -4.652  1.00  0.98           C  
ATOM    281  CD  PRO A  33      -5.202   2.953  -4.989  1.00  0.98           C  
ATOM    282  N   ALA A  34      -7.114   0.871  -2.661  1.00  0.98           N  
ATOM    283  CA  ALA A  34      -7.722   0.352  -1.438  1.00  0.98           C  
ATOM    284  C   ALA A  34      -9.245   0.390  -1.524  1.00  0.98           C  
ATOM    285  CB  ALA A  34      -7.240   1.145  -0.226  1.00  0.98           C  
ATOM    286  O   ALA A  34      -9.918  -0.569  -1.139  1.00  0.98           O  
ATOM    287  N   SER A  35      -9.746   1.506  -1.984  1.00  0.98           N  
ATOM    288  CA  SER A  35     -11.184   1.670  -2.173  1.00  0.98           C  
ATOM    289  C   SER A  35     -11.739   0.620  -3.128  1.00  0.98           C  
ATOM    290  CB  SER A  35     -11.499   3.070  -2.702  1.00  0.98           C  
ATOM    291  O   SER A  35     -12.777   0.012  -2.856  1.00  0.98           O  
ATOM    292  OG  SER A  35     -12.889   3.217  -2.938  1.00  0.98           O  
ATOM    293  N   ARG A  36     -11.058   0.381  -4.213  1.00  0.98           N  
ATOM    294  CA  ARG A  36     -11.491  -0.608  -5.195  1.00  0.98           C  
ATOM    295  C   ARG A  36     -11.434  -2.017  -4.615  1.00  0.98           C  
ATOM    296  CB  ARG A  36     -10.628  -0.526  -6.456  1.00  0.98           C  
ATOM    297  O   ARG A  36     -12.321  -2.835  -4.869  1.00  0.98           O  
ATOM    298  CG  ARG A  36     -10.884   0.715  -7.298  1.00  0.98           C  
ATOM    299  CD  ARG A  36     -10.016   0.737  -8.548  1.00  0.98           C  
ATOM    300  NE  ARG A  36     -10.329   1.879  -9.402  1.00  0.98           N  
ATOM    301  NH1 ARG A  36      -8.650   1.460 -10.932  1.00  0.98           N  
ATOM    302  NH2 ARG A  36     -10.043   3.258 -11.216  1.00  0.98           N  
ATOM    303  CZ  ARG A  36      -9.673   2.197 -10.514  1.00  0.98           C  
ATOM    304  N   CYS A  37     -10.322  -2.287  -3.867  1.00  0.99           N  
ATOM    305  CA  CYS A  37     -10.225  -3.575  -3.189  1.00  0.99           C  
ATOM    306  C   CYS A  37     -11.418  -3.796  -2.267  1.00  0.99           C  
ATOM    307  CB  CYS A  37      -8.926  -3.662  -2.387  1.00  0.99           C  
ATOM    308  O   CYS A  37     -12.011  -4.877  -2.260  1.00  0.99           O  
ATOM    309  SG  CYS A  37      -7.448  -3.822  -3.412  1.00  0.99           S  
ATOM    310  N   LEU A  38     -11.768  -2.783  -1.483  1.00  0.99           N  
ATOM    311  CA  LEU A  38     -12.891  -2.875  -0.557  1.00  0.99           C  
ATOM    312  C   LEU A  38     -14.197  -3.112  -1.308  1.00  0.99           C  
ATOM    313  CB  LEU A  38     -12.997  -1.601   0.285  1.00  0.99           C  
ATOM    314  O   LEU A  38     -15.032  -3.909  -0.873  1.00  0.99           O  
ATOM    315  CG  LEU A  38     -14.128  -1.561   1.315  1.00  0.99           C  
ATOM    316  CD1 LEU A  38     -14.054  -2.778   2.230  1.00  0.99           C  
ATOM    317  CD2 LEU A  38     -14.067  -0.271   2.126  1.00  0.99           C  
ATOM    318  N   SER A  39     -14.384  -2.464  -2.393  1.00  0.98           N  
ATOM    319  CA  SER A  39     -15.576  -2.645  -3.215  1.00  0.98           C  
ATOM    320  C   SER A  39     -15.720  -4.094  -3.669  1.00  0.98           C  
ATOM    321  CB  SER A  39     -15.533  -1.722  -4.433  1.00  0.98           C  
ATOM    322  O   SER A  39     -16.812  -4.662  -3.615  1.00  0.98           O  
ATOM    323  OG  SER A  39     -15.638  -0.365  -4.040  1.00  0.98           O  
ATOM    324  N   LEU A  40     -14.573  -4.718  -4.105  1.00  0.98           N  
ATOM    325  CA  LEU A  40     -14.569  -6.109  -4.544  1.00  0.98           C  
ATOM    326  C   LEU A  40     -14.962  -7.041  -3.403  1.00  0.98           C  
ATOM    327  CB  LEU A  40     -13.190  -6.496  -5.084  1.00  0.98           C  
ATOM    328  O   LEU A  40     -15.739  -7.978  -3.601  1.00  0.98           O  
ATOM    329  CG  LEU A  40     -12.831  -5.966  -6.473  1.00  0.98           C  
ATOM    330  CD1 LEU A  40     -11.407  -6.367  -6.842  1.00  0.98           C  
ATOM    331  CD2 LEU A  40     -13.823  -6.478  -7.513  1.00  0.98           C  
ATOM    332  N   LEU A  41     -14.477  -6.720  -2.219  1.00  0.98           N  
ATOM    333  CA  LEU A  41     -14.786  -7.526  -1.043  1.00  0.98           C  
ATOM    334  C   LEU A  41     -16.273  -7.454  -0.710  1.00  0.98           C  
ATOM    335  CB  LEU A  41     -13.960  -7.061   0.159  1.00  0.98           C  
ATOM    336  O   LEU A  41     -16.903  -8.479  -0.439  1.00  0.98           O  
ATOM    337  CG  LEU A  41     -12.478  -7.441   0.151  1.00  0.98           C  
ATOM    338  CD1 LEU A  41     -11.723  -6.655   1.217  1.00  0.98           C  
ATOM    339  CD2 LEU A  41     -12.310  -8.942   0.366  1.00  0.98           C  
ATOM    340  N   LEU A  42     -16.839  -6.246  -0.769  1.00  0.98           N  
ATOM    341  CA  LEU A  42     -18.237  -6.020  -0.417  1.00  0.98           C  
ATOM    342  C   LEU A  42     -19.166  -6.657  -1.446  1.00  0.98           C  
ATOM    343  CB  LEU A  42     -18.527  -4.521  -0.309  1.00  0.98           C  
ATOM    344  O   LEU A  42     -20.197  -7.230  -1.087  1.00  0.98           O  
ATOM    345  CG  LEU A  42     -17.889  -3.791   0.874  1.00  0.98           C  
ATOM    346  CD1 LEU A  42     -18.059  -2.283   0.720  1.00  0.98           C  
ATOM    347  CD2 LEU A  42     -18.495  -4.270   2.189  1.00  0.98           C  
ATOM    348  N   GLU A  43     -18.753  -6.681  -2.704  1.00  0.97           N  
ATOM    349  CA  GLU A  43     -19.546  -7.262  -3.782  1.00  0.97           C  
ATOM    350  C   GLU A  43     -19.566  -8.786  -3.694  1.00  0.97           C  
ATOM    351  CB  GLU A  43     -19.006  -6.822  -5.145  1.00  0.97           C  
ATOM    352  O   GLU A  43     -20.562  -9.421  -4.047  1.00  0.97           O  
ATOM    353  CG  GLU A  43     -19.291  -5.364  -5.478  1.00  0.97           C  
ATOM    354  CD  GLU A  43     -18.624  -4.900  -6.763  1.00  0.97           C  
ATOM    355  OE1 GLU A  43     -18.723  -3.698  -7.098  1.00  0.97           O  
ATOM    356  OE2 GLU A  43     -17.998  -5.746  -7.440  1.00  0.97           O  
ATOM    357  N   ALA A  44     -18.462  -9.362  -3.223  1.00  0.97           N  
ATOM    358  CA  ALA A  44     -18.311 -10.815  -3.201  1.00  0.97           C  
ATOM    359  C   ALA A  44     -18.767 -11.393  -1.864  1.00  0.97           C  
ATOM    360  CB  ALA A  44     -16.860 -11.203  -3.477  1.00  0.97           C  
ATOM    361  O   ALA A  44     -18.757 -12.611  -1.672  1.00  0.97           O  
ATOM    362  N   PHE A  45     -19.190 -10.503  -0.930  1.00  0.97           N  
ATOM    363  CA  PHE A  45     -19.622 -10.963   0.384  1.00  0.97           C  
ATOM    364  C   PHE A  45     -20.849 -11.861   0.268  1.00  0.97           C  
ATOM    365  CB  PHE A  45     -19.928  -9.772   1.298  1.00  0.97           C  
ATOM    366  O   PHE A  45     -21.807 -11.523  -0.430  1.00  0.97           O  
ATOM    367  CG  PHE A  45     -20.378 -10.167   2.679  1.00  0.97           C  
ATOM    368  CD1 PHE A  45     -21.730 -10.247   2.988  1.00  0.97           C  
ATOM    369  CD2 PHE A  45     -19.448 -10.458   3.668  1.00  0.97           C  
ATOM    370  CE1 PHE A  45     -22.150 -10.612   4.265  1.00  0.97           C  
ATOM    371  CE2 PHE A  45     -19.859 -10.823   4.947  1.00  0.97           C  
ATOM    372  CZ  PHE A  45     -21.210 -10.898   5.244  1.00  0.97           C  
ATOM    373  N   PRO A  46     -20.646 -13.125   0.852  1.00  0.97           N  
ATOM    374  CA  PRO A  46     -19.757 -13.614   1.908  1.00  0.97           C  
ATOM    375  C   PRO A  46     -18.646 -14.515   1.374  1.00  0.97           C  
ATOM    376  CB  PRO A  46     -20.699 -14.396   2.827  1.00  0.97           C  
ATOM    377  O   PRO A  46     -18.012 -15.242   2.143  1.00  0.97           O  
ATOM    378  CG  PRO A  46     -21.721 -14.989   1.912  1.00  0.97           C  
ATOM    379  CD  PRO A  46     -21.986 -14.016   0.799  1.00  0.97           C  
ATOM    380  N   ASP A  47     -18.341 -14.464   0.115  1.00  0.98           N  
ATOM    381  CA  ASP A  47     -17.388 -15.382  -0.503  1.00  0.98           C  
ATOM    382  C   ASP A  47     -15.966 -14.831  -0.427  1.00  0.98           C  
ATOM    383  CB  ASP A  47     -17.771 -15.651  -1.960  1.00  0.98           C  
ATOM    384  O   ASP A  47     -15.770 -13.628  -0.239  1.00  0.98           O  
ATOM    385  CG  ASP A  47     -19.113 -16.346  -2.103  1.00  0.98           C  
ATOM    386  OD1 ASP A  47     -19.427 -17.239  -1.287  1.00  0.98           O  
ATOM    387  OD2 ASP A  47     -19.863 -15.999  -3.041  1.00  0.98           O  
ATOM    388  N   VAL A  48     -14.993 -15.755  -0.515  1.00  0.98           N  
ATOM    389  CA  VAL A  48     -13.581 -15.391  -0.569  1.00  0.98           C  
ATOM    390  C   VAL A  48     -13.254 -14.790  -1.934  1.00  0.98           C  
ATOM    391  CB  VAL A  48     -12.670 -16.607  -0.289  1.00  0.98           C  
ATOM    392  O   VAL A  48     -13.702 -15.296  -2.965  1.00  0.98           O  
ATOM    393  CG1 VAL A  48     -11.199 -16.223  -0.430  1.00  0.98           C  
ATOM    394  CG2 VAL A  48     -12.947 -17.172   1.103  1.00  0.98           C  
ATOM    395  N   VAL A  49     -12.584 -13.583  -1.910  1.00  0.99           N  
ATOM    396  CA  VAL A  49     -12.080 -12.998  -3.148  1.00  0.99           C  
ATOM    397  C   VAL A  49     -10.643 -13.453  -3.387  1.00  0.99           C  
ATOM    398  CB  VAL A  49     -12.152 -11.454  -3.116  1.00  0.99           C  
ATOM    399  O   VAL A  49      -9.761 -13.208  -2.561  1.00  0.99           O  
ATOM    400  CG1 VAL A  49     -11.731 -10.866  -4.461  1.00  0.99           C  
ATOM    401  CG2 VAL A  49     -13.560 -10.994  -2.744  1.00  0.99           C  
ATOM    402  N   ALA A  50     -10.416 -14.116  -4.481  1.00  0.98           N  
ATOM    403  CA  ALA A  50      -9.086 -14.628  -4.804  1.00  0.98           C  
ATOM    404  C   ALA A  50      -8.106 -13.486  -5.060  1.00  0.98           C  
ATOM    405  CB  ALA A  50      -9.152 -15.551  -6.018  1.00  0.98           C  
ATOM    406  O   ALA A  50      -8.494 -12.428  -5.562  1.00  0.98           O  
ATOM    407  N   GLN A  51      -6.806 -13.657  -4.729  1.00  0.98           N  
ATOM    408  CA  GLN A  51      -5.757 -12.666  -4.946  1.00  0.98           C  
ATOM    409  C   GLN A  51      -5.690 -12.248  -6.412  1.00  0.98           C  
ATOM    410  CB  GLN A  51      -4.401 -13.211  -4.493  1.00  0.98           C  
ATOM    411  O   GLN A  51      -5.562 -11.061  -6.720  1.00  0.98           O  
ATOM    412  CG  GLN A  51      -4.264 -13.338  -2.982  1.00  0.98           C  
ATOM    413  CD  GLN A  51      -2.885 -13.806  -2.555  1.00  0.98           C  
ATOM    414  NE2 GLN A  51      -2.776 -14.282  -1.320  1.00  0.98           N  
ATOM    415  OE1 GLN A  51      -1.925 -13.741  -3.331  1.00  0.98           O  
ATOM    416  N   GLN A  52      -5.863 -13.175  -7.269  1.00  0.98           N  
ATOM    417  CA  GLN A  52      -5.780 -12.927  -8.704  1.00  0.98           C  
ATOM    418  C   GLN A  52      -6.868 -11.958  -9.159  1.00  0.98           C  
ATOM    419  CB  GLN A  52      -5.886 -14.239  -9.483  1.00  0.98           C  
ATOM    420  O   GLN A  52      -6.630 -11.108 -10.019  1.00  0.98           O  
ATOM    421  CG  GLN A  52      -5.607 -14.093 -10.973  1.00  0.98           C  
ATOM    422  CD  GLN A  52      -4.221 -13.547 -11.260  1.00  0.98           C  
ATOM    423  NE2 GLN A  52      -4.105 -12.749 -12.316  1.00  0.98           N  
ATOM    424  OE1 GLN A  52      -3.262 -13.840 -10.538  1.00  0.98           O  
ATOM    425  N   ASP A  53      -8.035 -12.041  -8.501  1.00  0.98           N  
ATOM    426  CA  ASP A  53      -9.132 -11.142  -8.846  1.00  0.98           C  
ATOM    427  C   ASP A  53      -8.791  -9.697  -8.488  1.00  0.98           C  
ATOM    428  CB  ASP A  53     -10.419 -11.569  -8.138  1.00  0.98           C  
ATOM    429  O   ASP A  53      -9.112  -8.773  -9.239  1.00  0.98           O  
ATOM    430  CG  ASP A  53     -11.022 -12.836  -8.719  1.00  0.98           C  
ATOM    431  OD1 ASP A  53     -10.655 -13.224  -9.849  1.00  0.98           O  
ATOM    432  OD2 ASP A  53     -11.874 -13.451  -8.042  1.00  0.98           O  
ATOM    433  N   PHE A  54      -8.084  -9.544  -7.440  1.00  0.98           N  
ATOM    434  CA  PHE A  54      -7.669  -8.198  -7.063  1.00  0.98           C  
ATOM    435  C   PHE A  54      -6.696  -7.625  -8.086  1.00  0.98           C  
ATOM    436  CB  PHE A  54      -7.027  -8.202  -5.672  1.00  0.98           C  
ATOM    437  O   PHE A  54      -6.854  -6.486  -8.530  1.00  0.98           O  
ATOM    438  CG  PHE A  54      -8.022  -8.267  -4.545  1.00  0.98           C  
ATOM    439  CD1 PHE A  54      -8.799  -7.161  -4.220  1.00  0.98           C  
ATOM    440  CD2 PHE A  54      -8.181  -9.435  -3.809  1.00  0.98           C  
ATOM    441  CE1 PHE A  54      -9.720  -7.219  -3.177  1.00  0.98           C  
ATOM    442  CE2 PHE A  54      -9.100  -9.499  -2.766  1.00  0.98           C  
ATOM    443  CZ  PHE A  54      -9.868  -8.390  -2.450  1.00  0.98           C  
ATOM    444  N   PHE A  55      -5.752  -8.374  -8.452  1.00  0.98           N  
ATOM    445  CA  PHE A  55      -4.732  -7.932  -9.395  1.00  0.98           C  
ATOM    446  C   PHE A  55      -5.357  -7.562 -10.735  1.00  0.98           C  
ATOM    447  CB  PHE A  55      -3.673  -9.021  -9.592  1.00  0.98           C  
ATOM    448  O   PHE A  55      -5.028  -6.525 -11.314  1.00  0.98           O  
ATOM    449  CG  PHE A  55      -2.744  -9.185  -8.420  1.00  0.98           C  
ATOM    450  CD1 PHE A  55      -1.959  -8.125  -7.983  1.00  0.98           C  
ATOM    451  CD2 PHE A  55      -2.657 -10.400  -7.753  1.00  0.98           C  
ATOM    452  CE1 PHE A  55      -1.099  -8.273  -6.898  1.00  0.98           C  
ATOM    453  CE2 PHE A  55      -1.799 -10.556  -6.667  1.00  0.98           C  
ATOM    454  CZ  PHE A  55      -1.021  -9.492  -6.242  1.00  0.98           C  
ATOM    455  N   THR A  56      -6.265  -8.364 -11.151  1.00  0.98           N  
ATOM    456  CA  THR A  56      -6.886  -8.167 -12.456  1.00  0.98           C  
ATOM    457  C   THR A  56      -7.801  -6.946 -12.440  1.00  0.98           C  
ATOM    458  CB  THR A  56      -7.690  -9.409 -12.885  1.00  0.98           C  
ATOM    459  O   THR A  56      -7.657  -6.045 -13.269  1.00  0.98           O  
ATOM    460  CG2 THR A  56      -8.330  -9.203 -14.254  1.00  0.98           C  
ATOM    461  OG1 THR A  56      -6.814 -10.541 -12.945  1.00  0.98           O  
ATOM    462  N   ARG A  57      -8.629  -6.795 -11.408  1.00  0.98           N  
ATOM    463  CA  ARG A  57      -9.704  -5.808 -11.409  1.00  0.98           C  
ATOM    464  C   ARG A  57      -9.220  -4.473 -10.852  1.00  0.98           C  
ATOM    465  CB  ARG A  57     -10.899  -6.312 -10.597  1.00  0.98           C  
ATOM    466  O   ARG A  57      -9.734  -3.416 -11.225  1.00  0.98           O  
ATOM    467  CG  ARG A  57     -11.645  -7.464 -11.251  1.00  0.98           C  
ATOM    468  CD  ARG A  57     -13.022  -7.666 -10.634  1.00  0.98           C  
ATOM    469  NE  ARG A  57     -13.691  -8.842 -11.183  1.00  0.98           N  
ATOM    470  NH1 ARG A  57     -15.616  -8.587  -9.932  1.00  0.98           N  
ATOM    471  NH2 ARG A  57     -15.421 -10.337 -11.399  1.00  0.98           N  
ATOM    472  CZ  ARG A  57     -14.908  -9.253 -10.837  1.00  0.98           C  
ATOM    473  N   VAL A  58      -8.269  -4.487 -10.058  1.00  0.98           N  
ATOM    474  CA  VAL A  58      -7.847  -3.246  -9.418  1.00  0.98           C  
ATOM    475  C   VAL A  58      -6.681  -2.635 -10.193  1.00  0.98           C  
ATOM    476  CB  VAL A  58      -7.444  -3.476  -7.944  1.00  0.98           C  
ATOM    477  O   VAL A  58      -6.632  -1.419 -10.396  1.00  0.98           O  
ATOM    478  CG1 VAL A  58      -6.900  -2.190  -7.325  1.00  0.98           C  
ATOM    479  CG2 VAL A  58      -8.635  -3.998  -7.141  1.00  0.98           C  
ATOM    480  N   TRP A  59      -5.799  -3.415 -10.785  1.00  0.98           N  
ATOM    481  CA  TRP A  59      -4.566  -2.893 -11.365  1.00  0.98           C  
ATOM    482  C   TRP A  59      -4.484  -3.216 -12.853  1.00  0.98           C  
ATOM    483  CB  TRP A  59      -3.345  -3.465 -10.638  1.00  0.98           C  
ATOM    484  O   TRP A  59      -4.303  -2.320 -13.681  1.00  0.98           O  
ATOM    485  CG  TRP A  59      -3.149  -2.919  -9.256  1.00  0.98           C  
ATOM    486  CD1 TRP A  59      -2.519  -1.755  -8.911  1.00  0.98           C  
ATOM    487  CD2 TRP A  59      -3.581  -3.519  -8.031  1.00  0.98           C  
ATOM    488  CE2 TRP A  59      -3.180  -2.662  -6.982  1.00  0.98           C  
ATOM    489  CE3 TRP A  59      -4.271  -4.698  -7.719  1.00  0.98           C  
ATOM    490  NE1 TRP A  59      -2.534  -1.595  -7.545  1.00  0.98           N  
ATOM    491  CH2 TRP A  59      -4.122  -4.109  -5.363  1.00  0.98           C  
ATOM    492  CZ2 TRP A  59      -3.446  -2.950  -5.641  1.00  0.98           C  
ATOM    493  CZ3 TRP A  59      -4.535  -4.982  -6.384  1.00  0.98           C  
ATOM    494  N   GLU A  60      -4.612  -4.393 -13.233  1.00  0.97           N  
ATOM    495  CA  GLU A  60      -4.346  -4.835 -14.599  1.00  0.97           C  
ATOM    496  C   GLU A  60      -5.326  -4.202 -15.583  1.00  0.97           C  
ATOM    497  CB  GLU A  60      -4.416  -6.361 -14.694  1.00  0.97           C  
ATOM    498  O   GLU A  60      -4.946  -3.838 -16.698  1.00  0.97           O  
ATOM    499  CG  GLU A  60      -3.214  -7.070 -14.088  1.00  0.97           C  
ATOM    500  CD  GLU A  60      -3.288  -8.584 -14.208  1.00  0.97           C  
ATOM    501  OE1 GLU A  60      -2.327  -9.273 -13.796  1.00  0.97           O  
ATOM    502  OE2 GLU A  60      -4.314  -9.086 -14.718  1.00  0.97           O  
ATOM    503  N   GLU A  61      -6.599  -3.991 -15.178  1.00  0.95           N  
ATOM    504  CA  GLU A  61      -7.559  -3.333 -16.059  1.00  0.95           C  
ATOM    505  C   GLU A  61      -7.136  -1.900 -16.365  1.00  0.95           C  
ATOM    506  CB  GLU A  61      -8.958  -3.348 -15.435  1.00  0.95           C  
ATOM    507  O   GLU A  61      -7.488  -1.353 -17.412  1.00  0.95           O  
ATOM    508  CG  GLU A  61      -9.635  -4.710 -15.475  1.00  0.95           C  
ATOM    509  CD  GLU A  61     -11.040  -4.698 -14.895  1.00  0.95           C  
ATOM    510  OE1 GLU A  61     -11.749  -5.725 -15.001  1.00  0.95           O  
ATOM    511  OE2 GLU A  61     -11.436  -3.654 -14.331  1.00  0.95           O  
ATOM    512  N   GLU A  62      -6.305  -1.384 -15.575  1.00  0.94           N  
ATOM    513  CA  GLU A  62      -5.772  -0.040 -15.778  1.00  0.94           C  
ATOM    514  C   GLU A  62      -4.370  -0.086 -16.379  1.00  0.94           C  
ATOM    515  CB  GLU A  62      -5.754   0.737 -14.459  1.00  0.94           C  
ATOM    516  O   GLU A  62      -3.685   0.936 -16.448  1.00  0.94           O  
ATOM    517  CG  GLU A  62      -7.137   1.004 -13.883  1.00  0.94           C  
ATOM    518  CD  GLU A  62      -7.119   1.943 -12.688  1.00  0.94           C  
ATOM    519  OE1 GLU A  62      -8.204   2.276 -12.160  1.00  0.94           O  
ATOM    520  OE2 GLU A  62      -6.009   2.349 -12.276  1.00  0.94           O  
ATOM    521  N   GLY A  63      -3.906  -1.300 -16.705  1.00  0.96           N  
ATOM    522  CA  GLY A  63      -2.623  -1.491 -17.364  1.00  0.96           C  
ATOM    523  C   GLY A  63      -1.452  -1.493 -16.399  1.00  0.96           C  
ATOM    524  O   GLY A  63      -0.329  -1.155 -16.778  1.00  0.96           O  
ATOM    525  N   MET A  64      -1.747  -1.671 -15.146  1.00  0.94           N  
ATOM    526  CA  MET A  64      -0.709  -1.667 -14.120  1.00  0.94           C  
ATOM    527  C   MET A  64      -0.481  -3.071 -13.572  1.00  0.94           C  
ATOM    528  CB  MET A  64      -1.082  -0.715 -12.981  1.00  0.94           C  
ATOM    529  O   MET A  64      -1.432  -3.833 -13.387  1.00  0.94           O  
ATOM    530  CG  MET A  64      -1.114   0.748 -13.390  1.00  0.94           C  
ATOM    531  SD  MET A  64      -1.453   1.867 -11.976  1.00  0.94           S  
ATOM    532  CE  MET A  64      -3.193   1.463 -11.659  1.00  0.94           C  
ATOM    533  N   ARG A  65       0.877  -3.438 -13.386  1.00  0.96           N  
ATOM    534  CA  ARG A  65       1.261  -4.673 -12.709  1.00  0.96           C  
ATOM    535  C   ARG A  65       1.957  -4.377 -11.385  1.00  0.96           C  
ATOM    536  CB  ARG A  65       2.172  -5.516 -13.603  1.00  0.96           C  
ATOM    537  O   ARG A  65       2.879  -3.560 -11.331  1.00  0.96           O  
ATOM    538  CG  ARG A  65       1.475  -6.091 -14.825  1.00  0.96           C  
ATOM    539  CD  ARG A  65       2.355  -7.096 -15.556  1.00  0.96           C  
ATOM    540  NE  ARG A  65       1.609  -7.820 -16.581  1.00  0.96           N  
ATOM    541  NH1 ARG A  65       3.235  -7.604 -18.209  1.00  0.96           N  
ATOM    542  NH2 ARG A  65       1.284  -8.715 -18.671  1.00  0.96           N  
ATOM    543  CZ  ARG A  65       2.044  -8.045 -17.818  1.00  0.96           C  
ATOM    544  N   VAL A  66       1.349  -4.910 -10.313  1.00  0.97           N  
ATOM    545  CA  VAL A  66       1.903  -4.606  -8.998  1.00  0.97           C  
ATOM    546  C   VAL A  66       2.292  -5.902  -8.289  1.00  0.97           C  
ATOM    547  CB  VAL A  66       0.904  -3.805  -8.133  1.00  0.97           C  
ATOM    548  O   VAL A  66       1.768  -6.972  -8.606  1.00  0.97           O  
ATOM    549  CG1 VAL A  66       0.565  -2.471  -8.796  1.00  0.97           C  
ATOM    550  CG2 VAL A  66      -0.364  -4.621  -7.889  1.00  0.97           C  
ATOM    551  N   PRO A  67       3.438  -5.815  -7.434  1.00  0.98           N  
ATOM    552  CA  PRO A  67       3.780  -7.010  -6.658  1.00  0.98           C  
ATOM    553  C   PRO A  67       2.730  -7.348  -5.602  1.00  0.98           C  
ATOM    554  CB  PRO A  67       5.112  -6.636  -6.003  1.00  0.98           C  
ATOM    555  O   PRO A  67       1.872  -6.518  -5.292  1.00  0.98           O  
ATOM    556  CG  PRO A  67       5.061  -5.149  -5.854  1.00  0.98           C  
ATOM    557  CD  PRO A  67       4.313  -4.578  -7.025  1.00  0.98           C  
ATOM    558  N   THR A  68       2.671  -8.595  -5.063  1.00  0.97           N  
ATOM    559  CA  THR A  68       1.739  -9.087  -4.054  1.00  0.97           C  
ATOM    560  C   THR A  68       1.784  -8.211  -2.804  1.00  0.97           C  
ATOM    561  CB  THR A  68       2.047 -10.546  -3.672  1.00  0.97           C  
ATOM    562  O   THR A  68       0.750  -7.948  -2.187  1.00  0.97           O  
ATOM    563  CG2 THR A  68       1.068 -11.059  -2.621  1.00  0.97           C  
ATOM    564  OG1 THR A  68       1.951 -11.370  -4.841  1.00  0.97           O  
ATOM    565  N   ASN A  69       2.903  -7.710  -2.452  1.00  0.98           N  
ATOM    566  CA  ASN A  69       3.069  -6.860  -1.277  1.00  0.98           C  
ATOM    567  C   ASN A  69       2.173  -5.627  -1.346  1.00  0.98           C  
ATOM    568  CB  ASN A  69       4.533  -6.444  -1.118  1.00  0.98           C  
ATOM    569  O   ASN A  69       1.655  -5.173  -0.324  1.00  0.98           O  
ATOM    570  CG  ASN A  69       4.784  -5.668   0.159  1.00  0.98           C  
ATOM    571  ND2 ASN A  69       5.502  -4.557   0.047  1.00  0.98           N  
ATOM    572  OD1 ASN A  69       4.337  -6.064   1.239  1.00  0.98           O  
ATOM    573  N   THR A  70       2.044  -5.138  -2.596  1.00  0.98           N  
ATOM    574  CA  THR A  70       1.199  -3.967  -2.801  1.00  0.98           C  
ATOM    575  C   THR A  70      -0.251  -4.277  -2.443  1.00  0.98           C  
ATOM    576  CB  THR A  70       1.276  -3.470  -4.257  1.00  0.98           C  
ATOM    577  O   THR A  70      -0.926  -3.467  -1.804  1.00  0.98           O  
ATOM    578  CG2 THR A  70       0.392  -2.246  -4.468  1.00  0.98           C  
ATOM    579  OG1 THR A  70       2.632  -3.125  -4.567  1.00  0.98           O  
ATOM    580  N   LEU A  71      -0.732  -5.437  -2.769  1.00  0.98           N  
ATOM    581  CA  LEU A  71      -2.073  -5.889  -2.414  1.00  0.98           C  
ATOM    582  C   LEU A  71      -2.246  -5.940  -0.899  1.00  0.98           C  
ATOM    583  CB  LEU A  71      -2.351  -7.268  -3.018  1.00  0.98           C  
ATOM    584  O   LEU A  71      -3.218  -5.404  -0.362  1.00  0.98           O  
ATOM    585  CG  LEU A  71      -3.625  -7.971  -2.546  1.00  0.98           C  
ATOM    586  CD1 LEU A  71      -4.849  -7.119  -2.864  1.00  0.98           C  
ATOM    587  CD2 LEU A  71      -3.745  -9.349  -3.187  1.00  0.98           C  
ATOM    588  N   TYR A  72      -1.307  -6.478  -0.266  1.00  0.98           N  
ATOM    589  CA  TYR A  72      -1.380  -6.622   1.183  1.00  0.98           C  
ATOM    590  C   TYR A  72      -1.389  -5.261   1.868  1.00  0.98           C  
ATOM    591  CB  TYR A  72      -0.205  -7.458   1.701  1.00  0.98           C  
ATOM    592  O   TYR A  72      -2.114  -5.055   2.844  1.00  0.98           O  
ATOM    593  CG  TYR A  72      -0.394  -8.945   1.522  1.00  0.98           C  
ATOM    594  CD1 TYR A  72      -1.266  -9.660   2.341  1.00  0.98           C  
ATOM    595  CD2 TYR A  72       0.300  -9.639   0.537  1.00  0.98           C  
ATOM    596  CE1 TYR A  72      -1.441 -11.030   2.182  1.00  0.98           C  
ATOM    597  CE2 TYR A  72       0.132 -11.010   0.368  1.00  0.98           C  
ATOM    598  OH  TYR A  72      -0.909 -13.052   1.032  1.00  0.98           O  
ATOM    599  CZ  TYR A  72      -0.739 -11.695   1.194  1.00  0.98           C  
ATOM    600  N   GLN A  73      -0.600  -4.351   1.362  1.00  0.98           N  
ATOM    601  CA  GLN A  73      -0.568  -3.003   1.917  1.00  0.98           C  
ATOM    602  C   GLN A  73      -1.933  -2.329   1.804  1.00  0.98           C  
ATOM    603  CB  GLN A  73       0.495  -2.157   1.215  1.00  0.98           C  
ATOM    604  O   GLN A  73      -2.399  -1.695   2.753  1.00  0.98           O  
ATOM    605  CG  GLN A  73       1.924  -2.540   1.576  1.00  0.98           C  
ATOM    606  CD  GLN A  73       2.958  -1.763   0.784  1.00  0.98           C  
ATOM    607  NE2 GLN A  73       4.230  -1.965   1.111  1.00  0.98           N  
ATOM    608  OE1 GLN A  73       2.617  -0.988  -0.115  1.00  0.98           O  
ATOM    609  N   ASN A  74      -2.584  -2.513   0.637  1.00  0.99           N  
ATOM    610  CA  ASN A  74      -3.902  -1.923   0.429  1.00  0.99           C  
ATOM    611  C   ASN A  74      -4.948  -2.547   1.349  1.00  0.99           C  
ATOM    612  CB  ASN A  74      -4.330  -2.067  -1.034  1.00  0.99           C  
ATOM    613  O   ASN A  74      -5.806  -1.844   1.887  1.00  0.99           O  
ATOM    614  CG  ASN A  74      -3.693  -1.025  -1.933  1.00  0.99           C  
ATOM    615  ND2 ASN A  74      -2.670  -1.430  -2.677  1.00  0.99           N  
ATOM    616  OD1 ASN A  74      -4.116   0.133  -1.958  1.00  0.99           O  
ATOM    617  N   ILE A  75      -4.828  -3.860   1.636  1.00  0.98           N  
ATOM    618  CA  ILE A  75      -5.733  -4.519   2.571  1.00  0.98           C  
ATOM    619  C   ILE A  75      -5.493  -3.988   3.983  1.00  0.98           C  
ATOM    620  CB  ILE A  75      -5.559  -6.054   2.540  1.00  0.98           C  
ATOM    621  O   ILE A  75      -6.443  -3.729   4.725  1.00  0.98           O  
ATOM    622  CG1 ILE A  75      -5.969  -6.610   1.171  1.00  0.98           C  
ATOM    623  CG2 ILE A  75      -6.367  -6.712   3.663  1.00  0.98           C  
ATOM    624  CD1 ILE A  75      -7.404  -6.290   0.778  1.00  0.98           C  
ATOM    625  N   SER A  76      -4.258  -3.791   4.324  1.00  0.98           N  
ATOM    626  CA  SER A  76      -3.914  -3.239   5.631  1.00  0.98           C  
ATOM    627  C   SER A  76      -4.489  -1.838   5.807  1.00  0.98           C  
ATOM    628  CB  SER A  76      -2.397  -3.204   5.816  1.00  0.98           C  
ATOM    629  O   SER A  76      -4.960  -1.486   6.891  1.00  0.98           O  
ATOM    630  OG  SER A  76      -1.894  -4.499   6.098  1.00  0.98           O  
ATOM    631  N   ILE A  77      -4.416  -0.989   4.789  1.00  0.98           N  
ATOM    632  CA  ILE A  77      -4.976   0.358   4.807  1.00  0.98           C  
ATOM    633  C   ILE A  77      -6.472   0.291   5.105  1.00  0.98           C  
ATOM    634  CB  ILE A  77      -4.728   1.091   3.469  1.00  0.98           C  
ATOM    635  O   ILE A  77      -6.985   1.065   5.916  1.00  0.98           O  
ATOM    636  CG1 ILE A  77      -3.241   1.432   3.314  1.00  0.98           C  
ATOM    637  CG2 ILE A  77      -5.591   2.352   3.376  1.00  0.98           C  
ATOM    638  CD1 ILE A  77      -2.859   1.919   1.923  1.00  0.98           C  
ATOM    639  N   ILE A  78      -7.137  -0.650   4.544  1.00  0.98           N  
ATOM    640  CA  ILE A  78      -8.570  -0.829   4.751  1.00  0.98           C  
ATOM    641  C   ILE A  78      -8.835  -1.236   6.199  1.00  0.98           C  
ATOM    642  CB  ILE A  78      -9.154  -1.882   3.782  1.00  0.98           C  
ATOM    643  O   ILE A  78      -9.706  -0.666   6.861  1.00  0.98           O  
ATOM    644  CG1 ILE A  78      -8.999  -1.415   2.330  1.00  0.98           C  
ATOM    645  CG2 ILE A  78     -10.622  -2.165   4.114  1.00  0.98           C  
ATOM    646  CD1 ILE A  78      -9.291  -2.496   1.298  1.00  0.98           C  
ATOM    647  N   ARG A  79      -8.069  -2.197   6.719  1.00  0.98           N  
ATOM    648  CA  ARG A  79      -8.229  -2.658   8.095  1.00  0.98           C  
ATOM    649  C   ARG A  79      -8.049  -1.508   9.081  1.00  0.98           C  
ATOM    650  CB  ARG A  79      -7.233  -3.777   8.407  1.00  0.98           C  
ATOM    651  O   ARG A  79      -8.829  -1.365  10.025  1.00  0.98           O  
ATOM    652  CG  ARG A  79      -7.584  -5.110   7.766  1.00  0.98           C  
ATOM    653  CD  ARG A  79      -6.518  -6.163   8.035  1.00  0.98           C  
ATOM    654  NE  ARG A  79      -6.913  -7.472   7.523  1.00  0.98           N  
ATOM    655  NH1 ARG A  79      -4.786  -8.085   6.861  1.00  0.98           N  
ATOM    656  NH2 ARG A  79      -6.547  -9.517   6.544  1.00  0.98           N  
ATOM    657  CZ  ARG A  79      -6.081  -8.355   6.977  1.00  0.98           C  
ATOM    658  N   ARG A  80      -7.047  -0.685   8.821  1.00  0.96           N  
ATOM    659  CA  ARG A  80      -6.807   0.478   9.668  1.00  0.96           C  
ATOM    660  C   ARG A  80      -7.964   1.469   9.579  1.00  0.96           C  
ATOM    661  CB  ARG A  80      -5.497   1.166   9.280  1.00  0.96           C  
ATOM    662  O   ARG A  80      -8.369   2.050  10.587  1.00  0.96           O  
ATOM    663  CG  ARG A  80      -4.252   0.419   9.730  1.00  0.96           C  
ATOM    664  CD  ARG A  80      -2.999   1.271   9.583  1.00  0.96           C  
ATOM    665  NE  ARG A  80      -2.666   1.503   8.181  1.00  0.96           N  
ATOM    666  NH1 ARG A  80      -0.556   2.342   8.605  1.00  0.96           N  
ATOM    667  NH2 ARG A  80      -1.316   2.176   6.449  1.00  0.96           N  
ATOM    668  CZ  ARG A  80      -1.513   2.006   7.748  1.00  0.96           C  
ATOM    669  N   GLY A  81      -8.451   1.646   8.337  1.00  0.97           N  
ATOM    670  CA  GLY A  81      -9.604   2.510   8.136  1.00  0.97           C  
ATOM    671  C   GLY A  81     -10.825   2.066   8.920  1.00  0.97           C  
ATOM    672  O   GLY A  81     -11.497   2.886   9.549  1.00  0.97           O  
ATOM    673  N   PHE A  82     -11.051   0.755   8.961  1.00  0.97           N  
ATOM    674  CA  PHE A  82     -12.161   0.208   9.732  1.00  0.97           C  
ATOM    675  C   PHE A  82     -11.988   0.505  11.217  1.00  0.97           C  
ATOM    676  CB  PHE A  82     -12.279  -1.303   9.509  1.00  0.97           C  
ATOM    677  O   PHE A  82     -12.939   0.908  11.890  1.00  0.97           O  
ATOM    678  CG  PHE A  82     -12.935  -1.675   8.206  1.00  0.97           C  
ATOM    679  CD1 PHE A  82     -13.883  -0.840   7.627  1.00  0.97           C  
ATOM    680  CD2 PHE A  82     -12.604  -2.860   7.562  1.00  0.97           C  
ATOM    681  CE1 PHE A  82     -14.492  -1.182   6.421  1.00  0.97           C  
ATOM    682  CE2 PHE A  82     -13.209  -3.208   6.357  1.00  0.97           C  
ATOM    683  CZ  PHE A  82     -14.153  -2.368   5.789  1.00  0.97           C  
ATOM    684  N   ARG A  83     -10.810   0.369  11.741  1.00  0.95           N  
ATOM    685  CA  ARG A  83     -10.539   0.604  13.155  1.00  0.95           C  
ATOM    686  C   ARG A  83     -10.717   2.077  13.509  1.00  0.95           C  
ATOM    687  CB  ARG A  83      -9.125   0.146  13.516  1.00  0.95           C  
ATOM    688  O   ARG A  83     -11.220   2.406  14.586  1.00  0.95           O  
ATOM    689  CG  ARG A  83      -8.947  -1.364  13.514  1.00  0.95           C  
ATOM    690  CD  ARG A  83      -7.634  -1.779  14.163  1.00  0.95           C  
ATOM    691  NE  ARG A  83      -6.483  -1.326  13.388  1.00  0.95           N  
ATOM    692  NH1 ARG A  83      -6.421  -3.180  12.010  1.00  0.95           N  
ATOM    693  NH2 ARG A  83      -4.887  -1.498  11.745  1.00  0.95           N  
ATOM    694  CZ  ARG A  83      -5.933  -2.002  12.383  1.00  0.95           C  
ATOM    695  N   ALA A  84     -10.412   2.905  12.554  1.00  0.95           N  
ATOM    696  CA  ALA A  84     -10.449   4.346  12.793  1.00  0.95           C  
ATOM    697  C   ALA A  84     -11.887   4.855  12.854  1.00  0.95           C  
ATOM    698  CB  ALA A  84      -9.672   5.086  11.707  1.00  0.95           C  
ATOM    699  O   ALA A  84     -12.220   5.692  13.696  1.00  0.95           O  
ATOM    700  N   VAL A  85     -12.803   4.246  12.036  1.00  0.97           N  
ATOM    701  CA  VAL A  85     -14.143   4.809  11.918  1.00  0.97           C  
ATOM    702  C   VAL A  85     -15.137   3.944  12.691  1.00  0.97           C  
ATOM    703  CB  VAL A  85     -14.580   4.933  10.441  1.00  0.97           C  
ATOM    704  O   VAL A  85     -16.187   4.427  13.120  1.00  0.97           O  
ATOM    705  CG1 VAL A  85     -13.687   5.923   9.696  1.00  0.97           C  
ATOM    706  CG2 VAL A  85     -14.552   3.566   9.761  1.00  0.97           C  
ATOM    707  N   GLY A  86     -14.797   2.530  12.940  1.00  0.87           N  
ATOM    708  CA  GLY A  86     -15.759   1.559  13.436  1.00  0.87           C  
ATOM    709  C   GLY A  86     -15.363   0.954  14.769  1.00  0.87           C  
ATOM    710  O   GLY A  86     -14.181   0.708  15.019  1.00  0.87           O  
ATOM    711  N   ASP A  87     -15.375   1.713  15.803  1.00  0.77           N  
ATOM    712  CA  ASP A  87     -15.026   1.308  17.161  1.00  0.77           C  
ATOM    713  C   ASP A  87     -14.959  -0.213  17.281  1.00  0.77           C  
ATOM    714  CB  ASP A  87     -16.033   1.872  18.165  1.00  0.77           C  
ATOM    715  O   ASP A  87     -15.595  -0.800  18.159  1.00  0.77           O  
ATOM    716  CG  ASP A  87     -15.454   2.033  19.559  1.00  0.77           C  
ATOM    717  OD1 ASP A  87     -14.252   1.754  19.757  1.00  0.77           O  
ATOM    718  OD2 ASP A  87     -16.208   2.441  20.470  1.00  0.77           O  
ATOM    719  N   THR A  88     -14.409  -0.861  16.239  1.00  0.81           N  
ATOM    720  CA  THR A  88     -14.326  -2.315  16.328  1.00  0.81           C  
ATOM    721  C   THR A  88     -12.911  -2.755  16.691  1.00  0.81           C  
ATOM    722  CB  THR A  88     -14.750  -2.980  15.005  1.00  0.81           C  
ATOM    723  O   THR A  88     -11.934  -2.144  16.254  1.00  0.81           O  
ATOM    724  CG2 THR A  88     -16.184  -2.611  14.639  1.00  0.81           C  
ATOM    725  OG1 THR A  88     -13.874  -2.546  13.957  1.00  0.81           O  
ATOM    726  N   THR A  89     -12.744  -3.633  17.702  1.00  0.83           N  
ATOM    727  CA  THR A  89     -11.453  -4.163  18.126  1.00  0.83           C  
ATOM    728  C   THR A  89     -11.019  -5.316  17.225  1.00  0.83           C  
ATOM    729  CB  THR A  89     -11.498  -4.641  19.589  1.00  0.83           C  
ATOM    730  O   THR A  89      -9.824  -5.527  17.010  1.00  0.83           O  
ATOM    731  CG2 THR A  89     -11.644  -3.463  20.548  1.00  0.83           C  
ATOM    732  OG1 THR A  89     -12.613  -5.524  19.763  1.00  0.83           O  
ATOM    733  N   HIS A  90     -12.008  -5.833  16.501  1.00  0.89           N  
ATOM    734  CA  HIS A  90     -11.681  -7.006  15.698  1.00  0.89           C  
ATOM    735  C   HIS A  90     -11.565  -6.647  14.221  1.00  0.89           C  
ATOM    736  CB  HIS A  90     -12.734  -8.098  15.892  1.00  0.89           C  
ATOM    737  O   HIS A  90     -12.164  -5.670  13.766  1.00  0.89           O  
ATOM    738  CG  HIS A  90     -12.912  -8.514  17.318  1.00  0.89           C  
ATOM    739  CD2 HIS A  90     -13.972  -8.399  18.152  1.00  0.89           C  
ATOM    740  ND1 HIS A  90     -11.914  -9.129  18.043  1.00  0.89           N  
ATOM    741  CE1 HIS A  90     -12.355  -9.376  19.265  1.00  0.89           C  
ATOM    742  NE2 HIS A  90     -13.601  -8.943  19.358  1.00  0.89           N  
ATOM    743  N   SER A  91     -10.593  -7.331  13.601  1.00  0.92           N  
ATOM    744  CA  SER A  91     -10.393  -7.139  12.168  1.00  0.92           C  
ATOM    745  C   SER A  91     -11.585  -7.656  11.369  1.00  0.92           C  
ATOM    746  CB  SER A  91      -9.115  -7.842  11.706  1.00  0.92           C  
ATOM    747  O   SER A  91     -12.025  -8.791  11.565  1.00  0.92           O  
ATOM    748  OG  SER A  91      -8.970  -7.747  10.300  1.00  0.92           O  
ATOM    749  N   LEU A  92     -12.273  -6.808  10.633  1.00  0.95           N  
ATOM    750  CA  LEU A  92     -13.451  -7.114   9.829  1.00  0.95           C  
ATOM    751  C   LEU A  92     -13.074  -7.943   8.606  1.00  0.95           C  
ATOM    752  CB  LEU A  92     -14.151  -5.825   9.392  1.00  0.95           C  
ATOM    753  O   LEU A  92     -13.898  -8.697   8.084  1.00  0.95           O  
ATOM    754  CG  LEU A  92     -14.787  -4.988  10.502  1.00  0.95           C  
ATOM    755  CD1 LEU A  92     -15.288  -3.660   9.944  1.00  0.95           C  
ATOM    756  CD2 LEU A  92     -15.923  -5.757  11.168  1.00  0.95           C  
ATOM    757  N   ILE A  93     -11.860  -7.847   8.150  1.00  0.97           N  
ATOM    758  CA  ILE A  93     -11.376  -8.562   6.974  1.00  0.97           C  
ATOM    759  C   ILE A  93     -10.442  -9.691   7.405  1.00  0.97           C  
ATOM    760  CB  ILE A  93     -10.652  -7.613   5.994  1.00  0.97           C  
ATOM    761  O   ILE A  93      -9.494  -9.467   8.161  1.00  0.97           O  
ATOM    762  CG1 ILE A  93     -11.598  -6.498   5.532  1.00  0.97           C  
ATOM    763  CG2 ILE A  93     -10.098  -8.392   4.797  1.00  0.97           C  
ATOM    764  CD1 ILE A  93     -10.923  -5.419   4.698  1.00  0.97           C  
ATOM    765  N   ALA A  94     -10.678 -10.942   6.935  1.00  0.97           N  
ATOM    766  CA  ALA A  94      -9.846 -12.101   7.245  1.00  0.97           C  
ATOM    767  C   ALA A  94      -9.015 -12.520   6.035  1.00  0.97           C  
ATOM    768  CB  ALA A  94     -10.711 -13.265   7.722  1.00  0.97           C  
ATOM    769  O   ALA A  94      -9.474 -12.420   4.895  1.00  0.97           O  
ATOM    770  N   THR A  95      -7.789 -12.861   6.338  1.00  0.98           N  
ATOM    771  CA  THR A  95      -6.918 -13.438   5.320  1.00  0.98           C  
ATOM    772  C   THR A  95      -7.079 -14.954   5.267  1.00  0.98           C  
ATOM    773  CB  THR A  95      -5.443 -13.083   5.582  1.00  0.98           C  
ATOM    774  O   THR A  95      -6.992 -15.629   6.295  1.00  0.98           O  
ATOM    775  CG2 THR A  95      -4.539 -13.653   4.493  1.00  0.98           C  
ATOM    776  OG1 THR A  95      -5.297 -11.658   5.610  1.00  0.98           O  
ATOM    777  N   VAL A  96      -7.392 -15.415   4.052  1.00  0.97           N  
ATOM    778  CA  VAL A  96      -7.433 -16.855   3.820  1.00  0.97           C  
ATOM    779  C   VAL A  96      -6.152 -17.303   3.121  1.00  0.97           C  
ATOM    780  CB  VAL A  96      -8.667 -17.260   2.983  1.00  0.97           C  
ATOM    781  O   VAL A  96      -5.962 -17.038   1.931  1.00  0.97           O  
ATOM    782  CG1 VAL A  96      -8.753 -18.779   2.849  1.00  0.97           C  
ATOM    783  CG2 VAL A  96      -9.943 -16.702   3.611  1.00  0.97           C  
ATOM    784  N   PRO A  97      -5.259 -17.955   3.826  1.00  0.96           N  
ATOM    785  CA  PRO A  97      -3.964 -18.339   3.259  1.00  0.96           C  
ATOM    786  C   PRO A  97      -4.097 -19.064   1.922  1.00  0.96           C  
ATOM    787  CB  PRO A  97      -3.372 -19.264   4.326  1.00  0.96           C  
ATOM    788  O   PRO A  97      -4.934 -19.960   1.782  1.00  0.96           O  
ATOM    789  CG  PRO A  97      -4.069 -18.882   5.592  1.00  0.96           C  
ATOM    790  CD  PRO A  97      -5.460 -18.427   5.252  1.00  0.96           C  
ATOM    791  N   ARG A  98      -3.297 -18.522   0.889  1.00  0.94           N  
ATOM    792  CA  ARG A  98      -3.119 -19.096  -0.441  1.00  0.94           C  
ATOM    793  C   ARG A  98      -4.383 -18.939  -1.279  1.00  0.94           C  
ATOM    794  CB  ARG A  98      -2.735 -20.574  -0.342  1.00  0.94           C  
ATOM    795  O   ARG A  98      -4.498 -19.529  -2.356  1.00  0.94           O  
ATOM    796  CG  ARG A  98      -1.420 -20.822   0.380  1.00  0.94           C  
ATOM    797  CD  ARG A  98      -1.056 -22.300   0.396  1.00  0.94           C  
ATOM    798  NE  ARG A  98       0.242 -22.529   1.025  1.00  0.94           N  
ATOM    799  NH1 ARG A  98       0.284 -24.797   0.590  1.00  0.94           N  
ATOM    800  NH2 ARG A  98       2.029 -23.804   1.697  1.00  0.94           N  
ATOM    801  CZ  ARG A  98       0.849 -23.710   1.102  1.00  0.94           C  
ATOM    802  N   ARG A  99      -5.412 -18.351  -0.678  1.00  0.96           N  
ATOM    803  CA  ARG A  99      -6.657 -18.211  -1.427  1.00  0.96           C  
ATOM    804  C   ARG A  99      -6.981 -16.743  -1.680  1.00  0.96           C  
ATOM    805  CB  ARG A  99      -7.811 -18.882  -0.679  1.00  0.96           C  
ATOM    806  O   ARG A  99      -7.017 -16.299  -2.830  1.00  0.96           O  
ATOM    807  CG  ARG A  99      -7.722 -20.399  -0.641  1.00  0.96           C  
ATOM    808  CD  ARG A  99      -9.064 -21.035  -0.307  1.00  0.96           C  
ATOM    809  NE  ARG A  99      -9.000 -22.492  -0.370  1.00  0.96           N  
ATOM    810  NH1 ARG A  99     -11.150 -22.826   0.408  1.00  0.96           N  
ATOM    811  NH2 ARG A  99      -9.827 -24.621  -0.125  1.00  0.96           N  
ATOM    812  CZ  ARG A  99      -9.993 -23.310  -0.029  1.00  0.96           C  
ATOM    813  N   GLY A 100      -7.100 -15.900  -0.607  1.00  0.98           N  
ATOM    814  CA  GLY A 100      -7.454 -14.498  -0.757  1.00  0.98           C  
ATOM    815  C   GLY A 100      -7.935 -13.863   0.534  1.00  0.98           C  
ATOM    816  O   GLY A 100      -7.349 -14.083   1.596  1.00  0.98           O  
ATOM    817  N   PHE A 101      -8.973 -13.005   0.349  1.00  0.99           N  
ATOM    818  CA  PHE A 101      -9.484 -12.232   1.475  1.00  0.99           C  
ATOM    819  C   PHE A 101     -11.004 -12.312   1.543  1.00  0.99           C  
ATOM    820  CB  PHE A 101      -9.039 -10.770   1.370  1.00  0.99           C  
ATOM    821  O   PHE A 101     -11.668 -12.482   0.518  1.00  0.99           O  
ATOM    822  CG  PHE A 101      -7.549 -10.594   1.263  1.00  0.99           C  
ATOM    823  CD1 PHE A 101      -6.769 -10.436   2.402  1.00  0.99           C  
ATOM    824  CD2 PHE A 101      -6.926 -10.588   0.021  1.00  0.99           C  
ATOM    825  CE1 PHE A 101      -5.389 -10.274   2.306  1.00  0.99           C  
ATOM    826  CE2 PHE A 101      -5.547 -10.426  -0.083  1.00  0.99           C  
ATOM    827  CZ  PHE A 101      -4.781 -10.268   1.060  1.00  0.99           C  
ATOM    828  N   LYS A 102     -11.497 -12.314   2.739  1.00  0.98           N  
ATOM    829  CA  LYS A 102     -12.946 -12.329   2.919  1.00  0.98           C  
ATOM    830  C   LYS A 102     -13.359 -11.482   4.120  1.00  0.98           C  
ATOM    831  CB  LYS A 102     -13.451 -13.762   3.089  1.00  0.98           C  
ATOM    832  O   LYS A 102     -12.558 -11.251   5.028  1.00  0.98           O  
ATOM    833  CG  LYS A 102     -13.073 -14.398   4.419  1.00  0.98           C  
ATOM    834  CD  LYS A 102     -13.695 -15.780   4.574  1.00  0.98           C  
ATOM    835  CE  LYS A 102     -13.575 -16.291   6.004  1.00  0.98           C  
ATOM    836  NZ  LYS A 102     -14.225 -17.624   6.172  1.00  0.98           N  
ATOM    837  N   ILE A 103     -14.640 -10.974   4.068  1.00  0.98           N  
ATOM    838  CA  ILE A 103     -15.232 -10.267   5.198  1.00  0.98           C  
ATOM    839  C   ILE A 103     -15.891 -11.267   6.145  1.00  0.98           C  
ATOM    840  CB  ILE A 103     -16.261  -9.214   4.730  1.00  0.98           C  
ATOM    841  O   ILE A 103     -16.540 -12.218   5.701  1.00  0.98           O  
ATOM    842  CG1 ILE A 103     -15.576  -8.142   3.874  1.00  0.98           C  
ATOM    843  CG2 ILE A 103     -16.973  -8.584   5.930  1.00  0.98           C  
ATOM    844  CD1 ILE A 103     -16.539  -7.143   3.247  1.00  0.98           C  
ATOM    845  N   HIS A 104     -15.606 -11.121   7.508  1.00  0.96           N  
ATOM    846  CA  HIS A 104     -16.187 -12.040   8.479  1.00  0.96           C  
ATOM    847  C   HIS A 104     -17.690 -12.188   8.267  1.00  0.96           C  
ATOM    848  CB  HIS A 104     -15.903 -11.564   9.905  1.00  0.96           C  
ATOM    849  O   HIS A 104     -18.379 -11.209   7.970  1.00  0.96           O  
ATOM    850  CG  HIS A 104     -14.495 -11.803  10.348  1.00  0.96           C  
ATOM    851  CD2 HIS A 104     -13.488 -10.938  10.614  1.00  0.96           C  
ATOM    852  ND1 HIS A 104     -13.986 -13.065  10.561  1.00  0.96           N  
ATOM    853  CE1 HIS A 104     -12.723 -12.966  10.942  1.00  0.96           C  
ATOM    854  NE2 HIS A 104     -12.396 -11.686  10.982  1.00  0.96           N  
ATOM    855  N   ASN A 105     -18.234 -13.384   8.431  1.00  0.94           N  
ATOM    856  CA  ASN A 105     -19.634 -13.705   8.173  1.00  0.94           C  
ATOM    857  C   ASN A 105     -20.551 -13.107   9.236  1.00  0.94           C  
ATOM    858  CB  ASN A 105     -19.832 -15.220   8.091  1.00  0.94           C  
ATOM    859  O   ASN A 105     -21.752 -12.952   9.010  1.00  0.94           O  
ATOM    860  CG  ASN A 105     -19.150 -15.834   6.885  1.00  0.94           C  
ATOM    861  ND2 ASN A 105     -18.952 -17.146   6.920  1.00  0.94           N  
ATOM    862  OD1 ASN A 105     -18.804 -15.134   5.929  1.00  0.94           O  
ATOM    863  N   ASP A 106     -19.920 -12.622  10.348  1.00  0.93           N  
ATOM    864  CA  ASP A 106     -20.716 -12.086  11.448  1.00  0.93           C  
ATOM    865  C   ASP A 106     -21.025 -10.607  11.232  1.00  0.93           C  
ATOM    866  CB  ASP A 106     -19.991 -12.284  12.781  1.00  0.93           C  
ATOM    867  O   ASP A 106     -21.683  -9.977  12.063  1.00  0.93           O  
ATOM    868  CG  ASP A 106     -18.597 -11.681  12.792  1.00  0.93           C  
ATOM    869  OD1 ASP A 106     -17.978 -11.555  11.713  1.00  0.93           O  
ATOM    870  OD2 ASP A 106     -18.111 -11.332  13.890  1.00  0.93           O  
ATOM    871  N   ILE A 107     -20.659 -10.102  10.054  1.00  0.93           N  
ATOM    872  CA  ILE A 107     -20.836  -8.682   9.773  1.00  0.93           C  
ATOM    873  C   ILE A 107     -22.078  -8.478   8.908  1.00  0.93           C  
ATOM    874  CB  ILE A 107     -19.593  -8.084   9.076  1.00  0.93           C  
ATOM    875  O   ILE A 107     -22.355  -9.278   8.010  1.00  0.93           O  
ATOM    876  CG1 ILE A 107     -18.359  -8.223   9.974  1.00  0.93           C  
ATOM    877  CG2 ILE A 107     -19.837  -6.619   8.701  1.00  0.93           C  
ATOM    878  CD1 ILE A 107     -17.048  -7.878   9.281  1.00  0.93           C  
ATOM    879  N   ASN A 108     -22.958  -7.413   9.235  1.00  0.95           N  
ATOM    880  CA  ASN A 108     -24.136  -7.039   8.460  1.00  0.95           C  
ATOM    881  C   ASN A 108     -23.803  -5.989   7.404  1.00  0.95           C  
ATOM    882  CB  ASN A 108     -25.247  -6.531   9.382  1.00  0.95           C  
ATOM    883  O   ASN A 108     -23.258  -4.931   7.725  1.00  0.95           O  
ATOM    884  CG  ASN A 108     -26.544  -6.267   8.643  1.00  0.95           C  
ATOM    885  ND2 ASN A 108     -27.409  -5.454   9.237  1.00  0.95           N  
ATOM    886  OD1 ASN A 108     -26.766  -6.789   7.547  1.00  0.95           O  
ATOM    887  N   ILE A 109     -24.024  -6.375   6.077  1.00  0.95           N  
ATOM    888  CA  ILE A 109     -23.717  -5.456   4.987  1.00  0.95           C  
ATOM    889  C   ILE A 109     -25.004  -5.068   4.262  1.00  0.95           C  
ATOM    890  CB  ILE A 109     -22.707  -6.074   3.994  1.00  0.95           C  
ATOM    891  O   ILE A 109     -25.783  -5.935   3.859  1.00  0.95           O  
ATOM    892  CG1 ILE A 109     -21.398  -6.423   4.711  1.00  0.95           C  
ATOM    893  CG2 ILE A 109     -22.453  -5.122   2.821  1.00  0.95           C  
ATOM    894  CD1 ILE A 109     -20.413  -7.207   3.855  1.00  0.95           C  
ATOM    895  N   GLN A 110     -25.325  -3.665   4.172  1.00  0.95           N  
ATOM    896  CA  GLN A 110     -26.476  -3.147   3.439  1.00  0.95           C  
ATOM    897  C   GLN A 110     -26.036  -2.243   2.291  1.00  0.95           C  
ATOM    898  CB  GLN A 110     -27.412  -2.385   4.378  1.00  0.95           C  
ATOM    899  O   GLN A 110     -25.144  -1.408   2.458  1.00  0.95           O  
ATOM    900  CG  GLN A 110     -27.975  -3.235   5.509  1.00  0.95           C  
ATOM    901  CD  GLN A 110     -28.827  -2.436   6.477  1.00  0.95           C  
ATOM    902  NE2 GLN A 110     -29.005  -2.962   7.684  1.00  0.95           N  
ATOM    903  OE1 GLN A 110     -29.320  -1.354   6.143  1.00  0.95           O  
ATOM    904  N   ASN A 111     -26.505  -2.486   1.017  1.00  0.93           N  
ATOM    905  CA  ASN A 111     -26.251  -1.638  -0.143  1.00  0.93           C  
ATOM    906  C   ASN A 111     -27.397  -0.659  -0.383  1.00  0.93           C  
ATOM    907  CB  ASN A 111     -26.011  -2.490  -1.390  1.00  0.93           C  
ATOM    908  O   ASN A 111     -28.566  -1.013  -0.222  1.00  0.93           O  
ATOM    909  CG  ASN A 111     -25.589  -1.665  -2.590  1.00  0.93           C  
ATOM    910  ND2 ASN A 111     -25.106  -2.334  -3.630  1.00  0.93           N  
ATOM    911  OD1 ASN A 111     -25.695  -0.436  -2.581  1.00  0.93           O  
ATOM    912  N   HIS A 112     -27.069   0.664  -0.445  1.00  0.92           N  
ATOM    913  CA  HIS A 112     -28.079   1.688  -0.688  1.00  0.92           C  
ATOM    914  C   HIS A 112     -27.834   2.400  -2.014  1.00  0.92           C  
ATOM    915  CB  HIS A 112     -28.100   2.702   0.457  1.00  0.92           C  
ATOM    916  O   HIS A 112     -26.701   2.780  -2.319  1.00  0.92           O  
ATOM    917  CG  HIS A 112     -28.545   2.123   1.763  1.00  0.92           C  
ATOM    918  CD2 HIS A 112     -27.848   1.502   2.743  1.00  0.92           C  
ATOM    919  ND1 HIS A 112     -29.858   2.147   2.178  1.00  0.92           N  
ATOM    920  CE1 HIS A 112     -29.950   1.564   3.362  1.00  0.92           C  
ATOM    921  NE2 HIS A 112     -28.744   1.164   3.727  1.00  0.92           N  
ATOM    922  N   VAL A 113     -28.765   2.324  -2.950  1.00  0.87           N  
ATOM    923  CA  VAL A 113     -28.715   3.028  -4.227  1.00  0.87           C  
ATOM    924  C   VAL A 113     -29.324   4.420  -4.073  1.00  0.87           C  
ATOM    925  CB  VAL A 113     -29.452   2.244  -5.337  1.00  0.87           C  
ATOM    926  O   VAL A 113     -30.403   4.573  -3.497  1.00  0.87           O  
ATOM    927  CG1 VAL A 113     -29.359   2.982  -6.671  1.00  0.87           C  
ATOM    928  CG2 VAL A 113     -28.880   0.833  -5.462  1.00  0.87           C  
ATOM    929  N   ILE A 114     -28.545   5.474  -4.116  1.00  0.83           N  
ATOM    930  CA  ILE A 114     -29.038   6.844  -4.021  1.00  0.83           C  
ATOM    931  C   ILE A 114     -30.171   7.055  -5.022  1.00  0.83           C  
ATOM    932  CB  ILE A 114     -27.909   7.869  -4.265  1.00  0.83           C  
ATOM    933  O   ILE A 114     -29.994   6.843  -6.224  1.00  0.83           O  
ATOM    934  CG1 ILE A 114     -26.785   7.680  -3.240  1.00  0.83           C  
ATOM    935  CG2 ILE A 114     -28.457   9.298  -4.220  1.00  0.83           C  
ATOM    936  CD1 ILE A 114     -25.535   8.499  -3.533  1.00  0.83           C  
ATOM    937  N   ASN A 115     -31.441   6.623  -4.768  1.00  0.79           N  
ATOM    938  CA  ASN A 115     -32.538   6.935  -5.677  1.00  0.79           C  
ATOM    939  C   ASN A 115     -32.676   8.439  -5.894  1.00  0.79           C  
ATOM    940  CB  ASN A 115     -33.852   6.351  -5.154  1.00  0.79           C  
ATOM    941  O   ASN A 115     -32.884   9.191  -4.941  1.00  0.79           O  
ATOM    942  CG  ASN A 115     -33.860   4.835  -5.158  1.00  0.79           C  
ATOM    943  ND2 ASN A 115     -34.698   4.244  -4.314  1.00  0.79           N  
ATOM    944  OD1 ASN A 115     -33.118   4.200  -5.912  1.00  0.79           O  
ATOM    945  N   SER A 116     -31.733   9.021  -6.650  1.00  0.68           N  
ATOM    946  CA  SER A 116     -31.865  10.383  -7.157  1.00  0.68           C  
ATOM    947  C   SER A 116     -33.235  10.609  -7.787  1.00  0.68           C  
ATOM    948  CB  SER A 116     -30.768  10.683  -8.179  1.00  0.68           C  
ATOM    949  O   SER A 116     -33.532  11.707  -8.263  1.00  0.68           O  
ATOM    950  OG  SER A 116     -29.484  10.532  -7.599  1.00  0.68           O  
ATOM    951  N   SER A 117     -34.433  10.227  -7.128  1.00  0.59           N  
ATOM    952  CA  SER A 117     -35.711  10.599  -7.725  1.00  0.59           C  
ATOM    953  C   SER A 117     -36.651  11.204  -6.687  1.00  0.59           C  
ATOM    954  CB  SER A 117     -36.373   9.384  -8.377  1.00  0.59           C  
ATOM    955  O   SER A 117     -36.851  10.630  -5.614  1.00  0.59           O  
ATOM    956  OG  SER A 117     -35.889   8.181  -7.805  1.00  0.59           O  
ATOM    957  N   THR A 118     -36.579  12.503  -6.389  1.00  0.54           N  
ATOM    958  CA  THR A 118     -37.823  13.227  -6.154  1.00  0.54           C  
ATOM    959  C   THR A 118     -37.540  14.669  -5.740  1.00  0.54           C  
ATOM    960  CB  THR A 118     -38.675  12.538  -5.072  1.00  0.54           C  
ATOM    961  O   THR A 118     -36.798  14.912  -4.786  1.00  0.54           O  
ATOM    962  CG2 THR A 118     -40.146  12.499  -5.472  1.00  0.54           C  
ATOM    963  OG1 THR A 118     -38.206  11.197  -4.885  1.00  0.54           O  
ATOM    964  N   ASP A 119     -37.478  15.582  -6.753  1.00  0.50           N  
ATOM    965  CA  ASP A 119     -38.406  16.684  -6.989  1.00  0.50           C  
ATOM    966  C   ASP A 119     -37.678  18.026  -6.985  1.00  0.50           C  
ATOM    967  CB  ASP A 119     -39.517  16.684  -5.937  1.00  0.50           C  
ATOM    968  O   ASP A 119     -37.137  18.441  -5.958  1.00  0.50           O  
ATOM    969  CG  ASP A 119     -40.562  15.608  -6.176  1.00  0.50           C  
ATOM    970  OD1 ASP A 119     -40.720  15.159  -7.332  1.00  0.50           O  
ATOM    971  OD2 ASP A 119     -41.234  15.209  -5.201  1.00  0.50           O  
ATOM    972  N   ALA A 120     -36.910  18.344  -7.933  1.00  0.47           N  
ATOM    973  CA  ALA A 120     -36.903  19.689  -8.501  1.00  0.47           C  
ATOM    974  C   ALA A 120     -38.311  20.277  -8.538  1.00  0.47           C  
ATOM    975  CB  ALA A 120     -36.300  19.672  -9.904  1.00  0.47           C  
ATOM    976  O   ALA A 120     -39.187  19.762  -9.235  1.00  0.47           O  
ATOM    977  N   HIS A 121     -39.009  20.611  -7.378  1.00  0.56           N  
ATOM    978  CA  HIS A 121     -40.087  21.572  -7.175  1.00  0.56           C  
ATOM    979  C   HIS A 121     -39.771  22.519  -6.022  1.00  0.56           C  
ATOM    980  CB  HIS A 121     -41.409  20.848  -6.911  1.00  0.56           C  
ATOM    981  O   HIS A 121     -39.375  22.077  -4.941  1.00  0.56           O  
ATOM    982  CG  HIS A 121     -42.254  20.678  -8.133  1.00  0.56           C  
ATOM    983  CD2 HIS A 121     -43.009  19.636  -8.554  1.00  0.56           C  
ATOM    984  ND1 HIS A 121     -42.384  21.661  -9.090  1.00  0.56           N  
ATOM    985  CE1 HIS A 121     -43.186  21.230 -10.049  1.00  0.56           C  
ATOM    986  NE2 HIS A 121     -43.579  20.004  -9.748  1.00  0.56           N  
ATOM    987  N   THR A 122     -39.173  23.712  -6.227  1.00  0.46           N  
ATOM    988  CA  THR A 122     -39.684  25.065  -6.033  1.00  0.46           C  
ATOM    989  C   THR A 122     -38.863  25.808  -4.983  1.00  0.46           C  
ATOM    990  CB  THR A 122     -41.165  25.047  -5.612  1.00  0.46           C  
ATOM    991  O   THR A 122     -38.675  25.313  -3.870  1.00  0.46           O  
ATOM    992  CG2 THR A 122     -41.813  26.411  -5.822  1.00  0.46           C  
ATOM    993  OG1 THR A 122     -41.866  24.072  -6.394  1.00  0.46           O  
ATOM    994  N   HIS A 123     -37.793  26.414  -5.255  1.00  0.55           N  
ATOM    995  CA  HIS A 123     -37.327  27.765  -4.962  1.00  0.55           C  
ATOM    996  C   HIS A 123     -38.439  28.611  -4.351  1.00  0.55           C  
ATOM    997  CB  HIS A 123     -36.793  28.435  -6.229  1.00  0.55           C  
ATOM    998  O   HIS A 123     -39.447  28.884  -5.006  1.00  0.55           O  
ATOM    999  CG  HIS A 123     -35.332  28.211  -6.456  1.00  0.55           C  
ATOM   1000  CD2 HIS A 123     -34.678  27.483  -7.392  1.00  0.55           C  
ATOM   1001  ND1 HIS A 123     -34.360  28.774  -5.657  1.00  0.55           N  
ATOM   1002  CE1 HIS A 123     -33.169  28.401  -6.094  1.00  0.55           C  
ATOM   1003  NE2 HIS A 123     -33.334  27.617  -7.146  1.00  0.55           N  
ATOM   1004  N   ASN A 124     -38.806  28.378  -3.088  1.00  0.57           N  
ATOM   1005  CA  ASN A 124     -39.355  29.434  -2.244  1.00  0.57           C  
ATOM   1006  C   ASN A 124     -38.465  29.704  -1.033  1.00  0.57           C  
ATOM   1007  CB  ASN A 124     -40.773  29.078  -1.792  1.00  0.57           C  
ATOM   1008  O   ASN A 124     -38.073  28.774  -0.326  1.00  0.57           O  
ATOM   1009  CG  ASN A 124     -41.773  29.108  -2.930  1.00  0.57           C  
ATOM   1010  ND2 ASN A 124     -42.823  28.303  -2.819  1.00  0.57           N  
ATOM   1011  OD1 ASN A 124     -41.604  29.849  -3.902  1.00  0.57           O  
ATOM   1012  N   ALA A 125     -37.491  30.635  -1.095  1.00  0.53           N  
ATOM   1013  CA  ALA A 125     -37.130  31.790  -0.277  1.00  0.53           C  
ATOM   1014  C   ALA A 125     -37.612  31.616   1.161  1.00  0.53           C  
ATOM   1015  CB  ALA A 125     -37.709  33.069  -0.877  1.00  0.53           C  
ATOM   1016  O   ALA A 125     -38.740  31.176   1.395  1.00  0.53           O  
ATOM   1017  N   PRO A 126     -36.656  31.691   2.139  1.00  0.61           N  
ATOM   1018  CA  PRO A 126     -36.803  31.649   3.596  1.00  0.61           C  
ATOM   1019  C   PRO A 126     -37.805  32.677   4.117  1.00  0.61           C  
ATOM   1020  CB  PRO A 126     -35.391  31.957   4.102  1.00  0.61           C  
ATOM   1021  O   PRO A 126     -37.820  33.820   3.654  1.00  0.61           O  
ATOM   1022  CG  PRO A 126     -34.609  32.289   2.872  1.00  0.61           C  
ATOM   1023  CD  PRO A 126     -35.553  32.340   1.705  1.00  0.61           C  
ATOM   1024  N   PRO A 127     -39.005  32.299   4.631  1.00  0.59           N  
ATOM   1025  CA  PRO A 127     -39.681  33.304   5.454  1.00  0.59           C  
ATOM   1026  C   PRO A 127     -39.168  33.331   6.892  1.00  0.59           C  
ATOM   1027  CB  PRO A 127     -41.148  32.870   5.407  1.00  0.59           C  
ATOM   1028  O   PRO A 127     -38.756  32.297   7.424  1.00  0.59           O  
ATOM   1029  CG  PRO A 127     -41.104  31.404   5.121  1.00  0.59           C  
ATOM   1030  CD  PRO A 127     -39.675  31.007   4.885  1.00  0.59           C  
ATOM   1031  N   ALA A 128     -38.313  34.358   7.253  1.00  0.49           N  
ATOM   1032  CA  ALA A 128     -38.276  35.296   8.372  1.00  0.49           C  
ATOM   1033  C   ALA A 128     -39.043  34.748   9.572  1.00  0.49           C  
ATOM   1034  CB  ALA A 128     -38.848  36.648   7.952  1.00  0.49           C  
ATOM   1035  O   ALA A 128     -40.208  34.362   9.449  1.00  0.49           O  
ATOM   1036  N   ILE A 129     -38.423  33.945  10.433  1.00  0.54           N  
ATOM   1037  CA  ILE A 129     -38.653  33.614  11.835  1.00  0.54           C  
ATOM   1038  C   ILE A 129     -38.960  34.887  12.622  1.00  0.54           C  
ATOM   1039  CB  ILE A 129     -37.438  32.885  12.450  1.00  0.54           C  
ATOM   1040  O   ILE A 129     -38.178  35.840  12.602  1.00  0.54           O  
ATOM   1041  CG1 ILE A 129     -37.206  31.544  11.744  1.00  0.54           C  
ATOM   1042  CG2 ILE A 129     -37.634  32.683  13.956  1.00  0.54           C  
ATOM   1043  CD1 ILE A 129     -35.960  30.805  12.212  1.00  0.54           C  
ATOM   1044  N   LYS A 130     -40.248  35.301  12.749  1.00  0.48           N  
ATOM   1045  CA  LYS A 130     -41.025  36.035  13.744  1.00  0.48           C  
ATOM   1046  C   LYS A 130     -41.086  35.274  15.065  1.00  0.48           C  
ATOM   1047  CB  LYS A 130     -42.440  36.305  13.228  1.00  0.48           C  
ATOM   1048  O   LYS A 130     -41.526  34.123  15.104  1.00  0.48           O  
ATOM   1049  CG  LYS A 130     -42.514  37.389  12.164  1.00  0.48           C  
ATOM   1050  CD  LYS A 130     -43.954  37.809  11.893  1.00  0.48           C  
ATOM   1051  CE  LYS A 130     -44.034  38.856  10.791  1.00  0.48           C  
ATOM   1052  NZ  LYS A 130     -45.439  39.302  10.551  1.00  0.48           N  
ATOM   1053  N   VAL A 131     -40.193  35.442  15.964  1.00  0.50           N  
ATOM   1054  CA  VAL A 131     -40.121  35.179  17.398  1.00  0.50           C  
ATOM   1055  C   VAL A 131     -41.011  36.166  18.150  1.00  0.50           C  
ATOM   1056  CB  VAL A 131     -38.669  35.267  17.918  1.00  0.50           C  
ATOM   1057  O   VAL A 131     -40.867  37.382  17.998  1.00  0.50           O  
ATOM   1058  CG1 VAL A 131     -38.613  34.973  19.416  1.00  0.50           C  
ATOM   1059  CG2 VAL A 131     -37.767  34.304  17.148  1.00  0.50           C  
ATOM   1060  N   ASN A 132     -42.296  35.840  18.486  1.00  0.48           N  
ATOM   1061  CA  ASN A 132     -43.152  36.374  19.541  1.00  0.48           C  
ATOM   1062  C   ASN A 132     -43.482  35.312  20.586  1.00  0.48           C  
ATOM   1063  CB  ASN A 132     -44.437  36.953  18.947  1.00  0.48           C  
ATOM   1064  O   ASN A 132     -43.970  34.232  20.247  1.00  0.48           O  
ATOM   1065  CG  ASN A 132     -44.237  38.334  18.354  1.00  0.48           C  
ATOM   1066  ND2 ASN A 132     -45.199  38.782  17.557  1.00  0.48           N  
ATOM   1067  OD1 ASN A 132     -43.224  38.991  18.609  1.00  0.48           O  
ATOM   1068  N   ALA A 133     -42.881  35.270  21.756  1.00  0.47           N  
ATOM   1069  CA  ALA A 133     -43.638  34.932  22.958  1.00  0.47           C  
ATOM   1070  C   ALA A 133     -43.080  35.657  24.180  1.00  0.47           C  
ATOM   1071  CB  ALA A 133     -43.625  33.423  23.188  1.00  0.47           C  
ATOM   1072  O   ALA A 133     -41.884  35.572  24.467  1.00  0.47           O  
ATOM   1073  N   GLY A 134     -43.702  36.915  24.483  1.00  0.39           N  
ATOM   1074  CA  GLY A 134     -44.478  37.555  25.533  1.00  0.39           C  
ATOM   1075  C   GLY A 134     -44.533  36.743  26.814  1.00  0.39           C  
ATOM   1076  O   GLY A 134     -45.003  35.604  26.813  1.00  0.39           O  
ATOM   1077  N   TYR A 135     -43.645  36.943  27.780  1.00  0.47           N  
ATOM   1078  CA  TYR A 135     -43.855  36.717  29.206  1.00  0.47           C  
ATOM   1079  C   TYR A 135     -43.328  37.887  30.027  1.00  0.47           C  
ATOM   1080  CB  TYR A 135     -43.174  35.419  29.650  1.00  0.47           C  
ATOM   1081  O   TYR A 135     -42.206  38.351  29.810  1.00  0.47           O  
ATOM   1082  CG  TYR A 135     -43.686  34.884  30.965  1.00  0.47           C  
ATOM   1083  CD1 TYR A 135     -43.010  35.142  32.155  1.00  0.47           C  
ATOM   1084  CD2 TYR A 135     -44.846  34.118  31.019  1.00  0.47           C  
ATOM   1085  CE1 TYR A 135     -43.478  34.649  33.369  1.00  0.47           C  
ATOM   1086  CE2 TYR A 135     -45.323  33.620  32.227  1.00  0.47           C  
ATOM   1087  OH  TYR A 135     -45.101  33.400  34.594  1.00  0.47           O  
ATOM   1088  CZ  TYR A 135     -44.633  33.891  33.395  1.00  0.47           C  
ATOM   1089  N   LYS A 136     -44.220  38.742  30.591  1.00  0.48           N  
ATOM   1090  CA  LYS A 136     -44.772  39.442  31.747  1.00  0.48           C  
ATOM   1091  C   LYS A 136     -43.762  39.496  32.890  1.00  0.48           C  
ATOM   1092  CB  LYS A 136     -46.061  38.766  32.219  1.00  0.48           C  
ATOM   1093  O   LYS A 136     -43.165  38.478  33.247  1.00  0.48           O  
ATOM   1094  CG  LYS A 136     -47.328  39.377  31.638  1.00  0.48           C  
ATOM   1095  CD  LYS A 136     -48.578  38.776  32.269  1.00  0.48           C  
ATOM   1096  CE  LYS A 136     -49.847  39.369  31.672  1.00  0.48           C  
ATOM   1097  NZ  LYS A 136     -51.075  38.795  32.298  1.00  0.48           N  
ATOM   1098  N   GLU A 137     -43.305  40.726  33.193  1.00  0.48           N  
ATOM   1099  CA  GLU A 137     -43.156  41.831  34.137  1.00  0.48           C  
ATOM   1100  C   GLU A 137     -43.351  41.358  35.575  1.00  0.48           C  
ATOM   1101  CB  GLU A 137     -44.147  42.952  33.813  1.00  0.48           C  
ATOM   1102  O   GLU A 137     -44.349  40.707  35.890  1.00  0.48           O  
ATOM   1103  CG  GLU A 137     -43.544  44.347  33.889  1.00  0.48           C  
ATOM   1104  CD  GLU A 137     -44.505  45.441  33.452  1.00  0.48           C  
ATOM   1105  OE1 GLU A 137     -44.118  46.631  33.468  1.00  0.48           O  
ATOM   1106  OE2 GLU A 137     -45.655  45.105  33.091  1.00  0.48           O  
ATOM   1107  N   SER A 138     -42.302  41.245  36.360  1.00  0.54           N  
ATOM   1108  CA  SER A 138     -42.306  41.684  37.751  1.00  0.54           C  
ATOM   1109  C   SER A 138     -40.947  42.240  38.160  1.00  0.54           C  
ATOM   1110  CB  SER A 138     -42.693  40.529  38.676  1.00  0.54           C  
ATOM   1111  O   SER A 138     -39.910  41.652  37.847  1.00  0.54           O  
ATOM   1112  OG  SER A 138     -41.619  39.615  38.815  1.00  0.54           O  
ATOM   1113  N   ILE A 139     -40.825  43.563  38.312  1.00  0.46           N  
ATOM   1114  CA  ILE A 139     -40.448  44.728  39.106  1.00  0.46           C  
ATOM   1115  C   ILE A 139     -40.079  44.291  40.521  1.00  0.46           C  
ATOM   1116  CB  ILE A 139     -41.583  45.775  39.147  1.00  0.46           C  
ATOM   1117  O   ILE A 139     -40.841  43.575  41.175  1.00  0.46           O  
ATOM   1118  CG1 ILE A 139     -41.934  46.239  37.729  1.00  0.46           C  
ATOM   1119  CG2 ILE A 139     -41.190  46.963  40.030  1.00  0.46           C  
ATOM   1120  CD1 ILE A 139     -43.117  47.195  37.665  1.00  0.46           C  
ATOM   1121  N   GLY A 140     -38.804  44.108  40.779  1.00  0.42           N  
ATOM   1122  CA  GLY A 140     -38.361  44.676  42.042  1.00  0.42           C  
ATOM   1123  C   GLY A 140     -36.976  44.211  42.452  1.00  0.42           C  
ATOM   1124  O   GLY A 140     -36.646  43.031  42.315  1.00  0.42           O  
ATOM   1125  N   GLY A 141     -35.871  44.950  42.158  1.00  0.40           N  
ATOM   1126  CA  GLY A 141     -35.037  45.341  43.283  1.00  0.40           C  
ATOM   1127  C   GLY A 141     -33.554  45.313  42.964  1.00  0.40           C  
ATOM   1128  O   GLY A 141     -33.050  44.329  42.420  1.00  0.40           O  
ATOM   1129  N   ALA A 142     -32.957  46.464  42.517  1.00  0.42           N  
ATOM   1130  CA  ALA A 142     -31.946  47.515  42.604  1.00  0.42           C  
ATOM   1131  C   ALA A 142     -31.099  47.359  43.864  1.00  0.42           C  
ATOM   1132  CB  ALA A 142     -32.606  48.891  42.576  1.00  0.42           C  
ATOM   1133  O   ALA A 142     -31.633  47.140  44.954  1.00  0.42           O  
ATOM   1134  N   LYS A 143     -29.957  46.575  43.747  1.00  0.47           N  
ATOM   1135  CA  LYS A 143     -28.720  47.207  44.196  1.00  0.47           C  
ATOM   1136  C   LYS A 143     -27.680  46.162  44.591  1.00  0.47           C  
ATOM   1137  CB  LYS A 143     -28.993  48.145  45.373  1.00  0.47           C  
ATOM   1138  O   LYS A 143     -27.885  45.403  45.541  1.00  0.47           O  
ATOM   1139  CG  LYS A 143     -29.683  49.444  44.982  1.00  0.47           C  
ATOM   1140  CD  LYS A 143     -29.756  50.413  46.154  1.00  0.47           C  
ATOM   1141  CE  LYS A 143     -30.450  51.712  45.765  1.00  0.47           C  
ATOM   1142  NZ  LYS A 143     -30.568  52.646  46.925  1.00  0.47           N  
ATOM   1143  N   ASN A 144     -27.287  45.166  43.488  1.00  0.52           N  
ATOM   1144  CA  ASN A 144     -25.982  44.554  43.717  1.00  0.52           C  
ATOM   1145  C   ASN A 144     -25.450  43.880  42.456  1.00  0.52           C  
ATOM   1146  CB  ASN A 144     -26.057  43.547  44.867  1.00  0.52           C  
ATOM   1147  O   ASN A 144     -25.099  42.699  42.479  1.00  0.52           O  
ATOM   1148  CG  ASN A 144     -25.623  44.140  46.193  1.00  0.52           C  
ATOM   1149  ND2 ASN A 144     -26.029  43.508  47.287  1.00  0.52           N  
ATOM   1150  OD1 ASN A 144     -24.929  45.160  46.233  1.00  0.52           O  
ATOM   1151  N   PHE A 145     -25.473  44.369  41.073  1.00  0.54           N  
ATOM   1152  CA  PHE A 145     -25.285  43.647  39.820  1.00  0.54           C  
ATOM   1153  C   PHE A 145     -24.050  44.153  39.084  1.00  0.54           C  
ATOM   1154  CB  PHE A 145     -26.522  43.786  38.928  1.00  0.54           C  
ATOM   1155  O   PHE A 145     -23.839  43.822  37.915  1.00  0.54           O  
ATOM   1156  CG  PHE A 145     -26.792  42.578  38.072  1.00  0.54           C  
ATOM   1157  CD1 PHE A 145     -26.367  42.537  36.750  1.00  0.54           C  
ATOM   1158  CD2 PHE A 145     -27.472  41.484  38.590  1.00  0.54           C  
ATOM   1159  CE1 PHE A 145     -26.616  41.420  35.955  1.00  0.54           C  
ATOM   1160  CE2 PHE A 145     -27.724  40.364  37.802  1.00  0.54           C  
ATOM   1161  CZ  PHE A 145     -27.296  40.335  36.485  1.00  0.54           C  
ATOM   1162  N   ASN A 146     -23.105  44.885  39.751  1.00  0.56           N  
ATOM   1163  CA  ASN A 146     -22.002  45.447  38.980  1.00  0.56           C  
ATOM   1164  C   ASN A 146     -20.714  44.653  39.183  1.00  0.56           C  
ATOM   1165  CB  ASN A 146     -21.783  46.916  39.348  1.00  0.56           C  
ATOM   1166  O   ASN A 146     -19.860  44.610  38.296  1.00  0.56           O  
ATOM   1167  CG  ASN A 146     -22.201  47.864  38.241  1.00  0.56           C  
ATOM   1168  ND2 ASN A 146     -22.090  49.162  38.498  1.00  0.56           N  
ATOM   1169  OD1 ASN A 146     -22.620  47.433  37.163  1.00  0.56           O  
ATOM   1170  N   ASN A 147     -20.749  43.411  39.913  1.00  0.57           N  
ATOM   1171  CA  ASN A 147     -19.508  42.650  40.004  1.00  0.57           C  
ATOM   1172  C   ASN A 147     -19.652  41.265  39.381  1.00  0.57           C  
ATOM   1173  CB  ASN A 147     -19.055  42.533  41.461  1.00  0.57           C  
ATOM   1174  O   ASN A 147     -18.662  40.658  38.971  1.00  0.57           O  
ATOM   1175  CG  ASN A 147     -18.324  43.768  41.947  1.00  0.57           C  
ATOM   1176  ND2 ASN A 147     -18.018  43.806  43.239  1.00  0.57           N  
ATOM   1177  OD1 ASN A 147     -18.038  44.682  41.169  1.00  0.57           O  
ATOM   1178  N   LYS A 148     -20.863  40.931  38.819  1.00  0.55           N  
ATOM   1179  CA  LYS A 148     -21.087  39.617  38.224  1.00  0.55           C  
ATOM   1180  C   LYS A 148     -21.121  39.701  36.701  1.00  0.55           C  
ATOM   1181  CB  LYS A 148     -22.389  39.006  38.744  1.00  0.55           C  
ATOM   1182  O   LYS A 148     -20.674  38.782  36.013  1.00  0.55           O  
ATOM   1183  CG  LYS A 148     -22.265  37.549  39.163  1.00  0.55           C  
ATOM   1184  CD  LYS A 148     -23.591  37.000  39.675  1.00  0.55           C  
ATOM   1185  CE  LYS A 148     -23.457  35.556  40.141  1.00  0.55           C  
ATOM   1186  NZ  LYS A 148     -24.759  35.006  40.623  1.00  0.55           N  
ATOM   1187  N   ILE A 149     -21.183  40.907  36.109  1.00  0.56           N  
ATOM   1188  CA  ILE A 149     -21.222  41.159  34.673  1.00  0.56           C  
ATOM   1189  C   ILE A 149     -19.806  41.402  34.154  1.00  0.56           C  
ATOM   1190  CB  ILE A 149     -22.130  42.362  34.334  1.00  0.56           C  
ATOM   1191  O   ILE A 149     -19.462  40.976  33.049  1.00  0.56           O  
ATOM   1192  CG1 ILE A 149     -23.598  41.924  34.281  1.00  0.56           C  
ATOM   1193  CG2 ILE A 149     -21.703  43.007  33.012  1.00  0.56           C  
ATOM   1194  CD1 ILE A 149     -24.590  43.079  34.290  1.00  0.56           C  
ATOM   1195  N   LEU A 150     -18.859  41.674  35.064  1.00  0.60           N  
ATOM   1196  CA  LEU A 150     -17.455  41.853  34.711  1.00  0.60           C  
ATOM   1197  C   LEU A 150     -16.724  40.515  34.691  1.00  0.60           C  
ATOM   1198  CB  LEU A 150     -16.772  42.806  35.696  1.00  0.60           C  
ATOM   1199  O   LEU A 150     -15.831  40.303  33.868  1.00  0.60           O  
ATOM   1200  CG  LEU A 150     -15.490  43.481  35.208  1.00  0.60           C  
ATOM   1201  CD1 LEU A 150     -15.823  44.632  34.264  1.00  0.60           C  
ATOM   1202  CD2 LEU A 150     -14.662  43.974  36.389  1.00  0.60           C  
ATOM   1203  N   LYS A 151     -17.271  39.472  35.352  1.00  0.60           N  
ATOM   1204  CA  LYS A 151     -16.676  38.138  35.340  1.00  0.60           C  
ATOM   1205  C   LYS A 151     -17.142  37.340  34.126  1.00  0.60           C  
ATOM   1206  CB  LYS A 151     -17.020  37.385  36.626  1.00  0.60           C  
ATOM   1207  O   LYS A 151     -16.371  36.569  33.551  1.00  0.60           O  
ATOM   1208  CG  LYS A 151     -15.853  37.246  37.593  1.00  0.60           C  
ATOM   1209  CD  LYS A 151     -16.242  36.441  38.826  1.00  0.60           C  
ATOM   1210  CE  LYS A 151     -15.104  36.378  39.836  1.00  0.60           C  
ATOM   1211  NZ  LYS A 151     -15.481  35.591  41.048  1.00  0.60           N  
ATOM   1212  N   HIS A 152     -18.296  37.733  33.575  1.00  0.60           N  
ATOM   1213  CA  HIS A 152     -18.815  37.058  32.391  1.00  0.60           C  
ATOM   1214  C   HIS A 152     -18.238  37.663  31.115  1.00  0.60           C  
ATOM   1215  CB  HIS A 152     -20.343  37.129  32.361  1.00  0.60           C  
ATOM   1216  O   HIS A 152     -18.021  36.954  30.130  1.00  0.60           O  
ATOM   1217  CG  HIS A 152     -21.011  35.847  32.742  1.00  0.60           C  
ATOM   1218  CD2 HIS A 152     -21.916  35.569  33.710  1.00  0.60           C  
ATOM   1219  ND1 HIS A 152     -20.762  34.657  32.093  1.00  0.60           N  
ATOM   1220  CE1 HIS A 152     -21.490  33.700  32.646  1.00  0.60           C  
ATOM   1221  NE2 HIS A 152     -22.198  34.228  33.630  1.00  0.60           N  
ATOM   1222  N   ILE A 153     -17.694  38.896  31.203  1.00  0.65           N  
ATOM   1223  CA  ILE A 153     -17.060  39.551  30.065  1.00  0.65           C  
ATOM   1224  C   ILE A 153     -15.596  39.126  29.975  1.00  0.65           C  
ATOM   1225  CB  ILE A 153     -17.166  41.089  30.166  1.00  0.65           C  
ATOM   1226  O   ILE A 153     -15.074  38.904  28.880  1.00  0.65           O  
ATOM   1227  CG1 ILE A 153     -18.627  41.534  30.030  1.00  0.65           C  
ATOM   1228  CG2 ILE A 153     -16.289  41.762  29.106  1.00  0.65           C  
ATOM   1229  CD1 ILE A 153     -18.862  43.000  30.368  1.00  0.65           C  
ATOM   1230  N   LYS A 154     -14.970  38.712  31.160  1.00  0.66           N  
ATOM   1231  CA  LYS A 154     -13.594  38.225  31.131  1.00  0.66           C  
ATOM   1232  C   LYS A 154     -13.533  36.774  30.663  1.00  0.66           C  
ATOM   1233  CB  LYS A 154     -12.949  38.357  32.512  1.00  0.66           C  
ATOM   1234  O   LYS A 154     -12.612  36.387  29.941  1.00  0.66           O  
ATOM   1235  CG  LYS A 154     -12.443  39.757  32.827  1.00  0.66           C  
ATOM   1236  CD  LYS A 154     -11.651  39.786  34.128  1.00  0.66           C  
ATOM   1237  CE  LYS A 154     -11.194  41.196  34.475  1.00  0.66           C  
ATOM   1238  NZ  LYS A 154     -10.410  41.228  35.745  1.00  0.66           N  
ATOM   1239  N   SER A 155     -14.661  36.088  30.815  1.00  0.69           N  
ATOM   1240  CA  SER A 155     -14.719  34.695  30.387  1.00  0.69           C  
ATOM   1241  C   SER A 155     -15.011  34.587  28.894  1.00  0.69           C  
ATOM   1242  CB  SER A 155     -15.782  33.934  31.179  1.00  0.69           C  
ATOM   1243  O   SER A 155     -14.433  33.745  28.202  1.00  0.69           O  
ATOM   1244  OG  SER A 155     -15.928  32.613  30.686  1.00  0.69           O  
ATOM   1245  N   HIS A 156     -15.648  35.601  28.319  1.00  0.72           N  
ATOM   1246  CA  HIS A 156     -15.906  35.600  26.884  1.00  0.72           C  
ATOM   1247  C   HIS A 156     -14.700  36.117  26.107  1.00  0.72           C  
ATOM   1248  CB  HIS A 156     -17.140  36.446  26.561  1.00  0.72           C  
ATOM   1249  O   HIS A 156     -14.428  35.655  24.996  1.00  0.72           O  
ATOM   1250  CG  HIS A 156     -18.429  35.698  26.686  1.00  0.72           C  
ATOM   1251  CD2 HIS A 156     -19.491  35.888  27.505  1.00  0.72           C  
ATOM   1252  ND1 HIS A 156     -18.734  34.605  25.905  1.00  0.72           N  
ATOM   1253  CE1 HIS A 156     -19.931  34.153  26.239  1.00  0.72           C  
ATOM   1254  NE2 HIS A 156     -20.412  34.914  27.207  1.00  0.72           N  
ATOM   1255  N   LEU A 157     -13.831  36.893  26.775  1.00  0.72           N  
ATOM   1256  CA  LEU A 157     -12.636  37.400  26.109  1.00  0.72           C  
ATOM   1257  C   LEU A 157     -11.565  36.318  26.017  1.00  0.72           C  
ATOM   1258  CB  LEU A 157     -12.085  38.619  26.853  1.00  0.72           C  
ATOM   1259  O   LEU A 157     -10.861  36.220  25.010  1.00  0.72           O  
ATOM   1260  CG  LEU A 157     -12.352  39.982  26.213  1.00  0.72           C  
ATOM   1261  CD1 LEU A 157     -12.591  41.035  27.289  1.00  0.72           C  
ATOM   1262  CD2 LEU A 157     -11.191  40.386  25.310  1.00  0.72           C  
ATOM   1263  N   ILE A 158     -11.625  35.280  26.930  1.00  0.73           N  
ATOM   1264  CA  ILE A 158     -10.663  34.183  26.892  1.00  0.73           C  
ATOM   1265  C   ILE A 158     -11.090  33.158  25.844  1.00  0.73           C  
ATOM   1266  CB  ILE A 158     -10.519  33.510  28.275  1.00  0.73           C  
ATOM   1267  O   ILE A 158     -10.254  32.623  25.112  1.00  0.73           O  
ATOM   1268  CG1 ILE A 158      -9.946  34.500  29.294  1.00  0.73           C  
ATOM   1269  CG2 ILE A 158      -9.643  32.257  28.177  1.00  0.73           C  
ATOM   1270  CD1 ILE A 158      -9.974  33.996  30.731  1.00  0.73           C  
ATOM   1271  N   MET A 159     -12.413  33.051  25.521  1.00  0.75           N  
ATOM   1272  CA  MET A 159     -12.907  32.109  24.521  1.00  0.75           C  
ATOM   1273  C   MET A 159     -12.721  32.663  23.112  1.00  0.75           C  
ATOM   1274  CB  MET A 159     -14.382  31.787  24.765  1.00  0.75           C  
ATOM   1275  O   MET A 159     -12.373  31.923  22.190  1.00  0.75           O  
ATOM   1276  CG  MET A 159     -14.608  30.698  25.802  1.00  0.75           C  
ATOM   1277  SD  MET A 159     -14.251  29.021  25.149  1.00  0.75           S  
ATOM   1278  CE  MET A 159     -15.896  28.560  24.536  1.00  0.75           C  
ATOM   1279  N   LEU A 160     -12.666  33.989  22.950  1.00  0.78           N  
ATOM   1280  CA  LEU A 160     -12.482  34.589  21.633  1.00  0.78           C  
ATOM   1281  C   LEU A 160     -11.012  34.568  21.226  1.00  0.78           C  
ATOM   1282  CB  LEU A 160     -13.006  36.028  21.621  1.00  0.78           C  
ATOM   1283  O   LEU A 160     -10.690  34.333  20.060  1.00  0.78           O  
ATOM   1284  CG  LEU A 160     -14.477  36.210  21.244  1.00  0.78           C  
ATOM   1285  CD1 LEU A 160     -15.038  37.472  21.891  1.00  0.78           C  
ATOM   1286  CD2 LEU A 160     -14.638  36.264  19.728  1.00  0.78           C  
ATOM   1287  N   SER A 161     -10.042  34.593  22.181  1.00  0.81           N  
ATOM   1288  CA  SER A 161      -8.618  34.537  21.867  1.00  0.81           C  
ATOM   1289  C   SER A 161      -8.191  33.124  21.486  1.00  0.81           C  
ATOM   1290  CB  SER A 161      -7.787  35.027  23.055  1.00  0.81           C  
ATOM   1291  O   SER A 161      -7.361  32.940  20.593  1.00  0.81           O  
ATOM   1292  OG  SER A 161      -7.896  34.131  24.148  1.00  0.81           O  
ATOM   1293  N   ALA A 162      -8.907  32.079  22.023  1.00  0.85           N  
ATOM   1294  CA  ALA A 162      -8.573  30.695  21.695  1.00  0.85           C  
ATOM   1295  C   ALA A 162      -9.069  30.327  20.300  1.00  0.85           C  
ATOM   1296  CB  ALA A 162      -9.163  29.744  22.734  1.00  0.85           C  
ATOM   1297  O   ALA A 162      -8.395  29.601  19.566  1.00  0.85           O  
ATOM   1298  N   PHE A 163     -10.125  30.968  19.891  1.00  0.86           N  
ATOM   1299  CA  PHE A 163     -10.671  30.700  18.566  1.00  0.86           C  
ATOM   1300  C   PHE A 163      -9.809  31.339  17.485  1.00  0.86           C  
ATOM   1301  CB  PHE A 163     -12.111  31.214  18.462  1.00  0.86           C  
ATOM   1302  O   PHE A 163      -9.516  30.712  16.465  1.00  0.86           O  
ATOM   1303  CG  PHE A 163     -12.884  30.626  17.313  1.00  0.86           C  
ATOM   1304  CD1 PHE A 163     -13.039  31.332  16.127  1.00  0.86           C  
ATOM   1305  CD2 PHE A 163     -13.458  29.366  17.420  1.00  0.86           C  
ATOM   1306  CE1 PHE A 163     -13.754  30.790  15.062  1.00  0.86           C  
ATOM   1307  CE2 PHE A 163     -14.175  28.817  16.361  1.00  0.86           C  
ATOM   1308  CZ  PHE A 163     -14.323  29.532  15.183  1.00  0.86           C  
ATOM   1309  N   VAL A 164      -9.252  32.576  17.771  1.00  0.89           N  
ATOM   1310  CA  VAL A 164      -8.433  33.283  16.791  1.00  0.89           C  
ATOM   1311  C   VAL A 164      -7.088  32.577  16.635  1.00  0.89           C  
ATOM   1312  CB  VAL A 164      -8.217  34.760  17.192  1.00  0.89           C  
ATOM   1313  O   VAL A 164      -6.613  32.373  15.516  1.00  0.89           O  
ATOM   1314  CG1 VAL A 164      -7.260  35.448  16.221  1.00  0.89           C  
ATOM   1315  CG2 VAL A 164      -9.553  35.499  17.246  1.00  0.89           C  
ATOM   1316  N   ILE A 165      -6.551  32.039  17.761  1.00  0.90           N  
ATOM   1317  CA  ILE A 165      -5.279  31.326  17.722  1.00  0.90           C  
ATOM   1318  C   ILE A 165      -5.463  29.979  17.028  1.00  0.90           C  
ATOM   1319  CB  ILE A 165      -4.701  31.124  19.141  1.00  0.90           C  
ATOM   1320  O   ILE A 165      -4.633  29.577  16.210  1.00  0.90           O  
ATOM   1321  CG1 ILE A 165      -4.359  32.476  19.777  1.00  0.90           C  
ATOM   1322  CG2 ILE A 165      -3.472  30.211  19.099  1.00  0.90           C  
ATOM   1323  CD1 ILE A 165      -3.997  32.393  21.253  1.00  0.90           C  
ATOM   1324  N   GLY A 166      -6.582  29.301  17.240  1.00  0.90           N  
ATOM   1325  CA  GLY A 166      -6.892  28.043  16.579  1.00  0.90           C  
ATOM   1326  C   GLY A 166      -7.111  28.193  15.085  1.00  0.90           C  
ATOM   1327  O   GLY A 166      -6.599  27.397  14.295  1.00  0.90           O  
ATOM   1328  N   ALA A 167      -7.801  29.277  14.700  1.00  0.91           N  
ATOM   1329  CA  ALA A 167      -8.038  29.526  13.281  1.00  0.91           C  
ATOM   1330  C   ALA A 167      -6.741  29.886  12.563  1.00  0.91           C  
ATOM   1331  CB  ALA A 167      -9.068  30.639  13.101  1.00  0.91           C  
ATOM   1332  O   ALA A 167      -6.494  29.426  11.445  1.00  0.91           O  
ATOM   1333  N   TYR A 168      -5.886  30.653  13.210  1.00  0.91           N  
ATOM   1334  CA  TYR A 168      -4.599  31.036  12.641  1.00  0.91           C  
ATOM   1335  C   TYR A 168      -3.686  29.824  12.493  1.00  0.91           C  
ATOM   1336  CB  TYR A 168      -3.920  32.097  13.512  1.00  0.91           C  
ATOM   1337  O   TYR A 168      -3.042  29.647  11.456  1.00  0.91           O  
ATOM   1338  CG  TYR A 168      -2.705  32.722  12.870  1.00  0.91           C  
ATOM   1339  CD1 TYR A 168      -1.421  32.294  13.200  1.00  0.91           C  
ATOM   1340  CD2 TYR A 168      -2.838  33.742  11.934  1.00  0.91           C  
ATOM   1341  CE1 TYR A 168      -0.298  32.868  12.613  1.00  0.91           C  
ATOM   1342  CE2 TYR A 168      -1.722  34.324  11.341  1.00  0.91           C  
ATOM   1343  OH  TYR A 168       0.649  34.452  11.101  1.00  0.91           O  
ATOM   1344  CZ  TYR A 168      -0.459  33.880  11.685  1.00  0.91           C  
ATOM   1345  N   SER A 169      -3.676  28.889  13.451  1.00  0.88           N  
ATOM   1346  CA  SER A 169      -2.853  27.686  13.386  1.00  0.88           C  
ATOM   1347  C   SER A 169      -3.353  26.731  12.309  1.00  0.88           C  
ATOM   1348  CB  SER A 169      -2.834  26.976  14.740  1.00  0.88           C  
ATOM   1349  O   SER A 169      -2.556  26.129  11.586  1.00  0.88           O  
ATOM   1350  OG  SER A 169      -4.141  26.581  15.120  1.00  0.88           O  
ATOM   1351  N   ALA A 170      -4.683  26.575  12.206  1.00  0.89           N  
ATOM   1352  CA  ALA A 170      -5.264  25.742  11.156  1.00  0.89           C  
ATOM   1353  C   ALA A 170      -4.957  26.310   9.773  1.00  0.89           C  
ATOM   1354  CB  ALA A 170      -6.772  25.613  11.353  1.00  0.89           C  
ATOM   1355  O   ALA A 170      -4.648  25.561   8.843  1.00  0.89           O  
ATOM   1356  N   TYR A 171      -5.057  27.660   9.666  1.00  0.90           N  
ATOM   1357  CA  TYR A 171      -4.738  28.339   8.415  1.00  0.90           C  
ATOM   1358  C   TYR A 171      -3.271  28.147   8.049  1.00  0.90           C  
ATOM   1359  CB  TYR A 171      -5.060  29.833   8.516  1.00  0.90           C  
ATOM   1360  O   TYR A 171      -2.946  27.845   6.898  1.00  0.90           O  
ATOM   1361  CG  TYR A 171      -4.700  30.616   7.277  1.00  0.90           C  
ATOM   1362  CD1 TYR A 171      -3.551  31.403   7.236  1.00  0.90           C  
ATOM   1363  CD2 TYR A 171      -5.508  30.572   6.146  1.00  0.90           C  
ATOM   1364  CE1 TYR A 171      -3.217  32.128   6.097  1.00  0.90           C  
ATOM   1365  CE2 TYR A 171      -5.184  31.293   5.002  1.00  0.90           C  
ATOM   1366  OH  TYR A 171      -3.712  32.783   3.856  1.00  0.90           O  
ATOM   1367  CZ  TYR A 171      -4.038  32.067   4.987  1.00  0.90           C  
ATOM   1368  N   TRP A 172      -2.391  28.286   9.068  1.00  0.88           N  
ATOM   1369  CA  TRP A 172      -0.959  28.076   8.880  1.00  0.88           C  
ATOM   1370  C   TRP A 172      -0.668  26.634   8.478  1.00  0.88           C  
ATOM   1371  CB  TRP A 172      -0.191  28.428  10.157  1.00  0.88           C  
ATOM   1372  O   TRP A 172       0.103  26.386   7.548  1.00  0.88           O  
ATOM   1373  CG  TRP A 172       1.290  28.551   9.962  1.00  0.88           C  
ATOM   1374  CD1 TRP A 172       1.964  29.603   9.406  1.00  0.88           C  
ATOM   1375  CD2 TRP A 172       2.282  27.584  10.319  1.00  0.88           C  
ATOM   1376  CE2 TRP A 172       3.537  28.116   9.951  1.00  0.88           C  
ATOM   1377  CE3 TRP A 172       2.231  26.317  10.916  1.00  0.88           C  
ATOM   1378  NE1 TRP A 172       3.315  29.348   9.396  1.00  0.88           N  
ATOM   1379  CH2 TRP A 172       4.654  26.187  10.747  1.00  0.88           C  
ATOM   1380  CZ2 TRP A 172       4.732  27.424  10.161  1.00  0.88           C  
ATOM   1381  CZ3 TRP A 172       3.421  25.630  11.125  1.00  0.88           C  
ATOM   1382  N   LEU A 173      -1.345  25.652   9.064  1.00  0.85           N  
ATOM   1383  CA  LEU A 173      -1.161  24.243   8.734  1.00  0.85           C  
ATOM   1384  C   LEU A 173      -1.701  23.937   7.341  1.00  0.85           C  
ATOM   1385  CB  LEU A 173      -1.854  23.354   9.770  1.00  0.85           C  
ATOM   1386  O   LEU A 173      -1.094  23.169   6.590  1.00  0.85           O  
ATOM   1387  CG  LEU A 173      -1.086  23.101  11.068  1.00  0.85           C  
ATOM   1388  CD1 LEU A 173      -2.039  22.635  12.165  1.00  0.85           C  
ATOM   1389  CD2 LEU A 173       0.021  22.077  10.844  1.00  0.85           C  
ATOM   1390  N   TRP A 174      -2.839  24.554   7.038  1.00  0.79           N  
ATOM   1391  CA  TRP A 174      -3.428  24.362   5.716  1.00  0.79           C  
ATOM   1392  C   TRP A 174      -2.524  24.933   4.629  1.00  0.79           C  
ATOM   1393  CB  TRP A 174      -4.811  25.015   5.644  1.00  0.79           C  
ATOM   1394  O   TRP A 174      -2.321  24.304   3.588  1.00  0.79           O  
ATOM   1395  CG  TRP A 174      -5.538  24.761   4.357  1.00  0.79           C  
ATOM   1396  CD1 TRP A 174      -5.374  25.425   3.173  1.00  0.79           C  
ATOM   1397  CD2 TRP A 174      -6.547  23.773   4.127  1.00  0.79           C  
ATOM   1398  CE2 TRP A 174      -6.952  23.895   2.779  1.00  0.79           C  
ATOM   1399  CE3 TRP A 174      -7.149  22.795   4.930  1.00  0.79           C  
ATOM   1400  NE1 TRP A 174      -6.222  24.909   2.220  1.00  0.79           N  
ATOM   1401  CH2 TRP A 174      -8.505  22.126   3.024  1.00  0.79           C  
ATOM   1402  CZ2 TRP A 174      -7.932  23.074   2.217  1.00  0.79           C  
ATOM   1403  CZ3 TRP A 174      -8.124  21.980   4.369  1.00  0.79           C  
ATOM   1404  N   ASN A 175      -1.944  26.074   4.849  1.00  0.81           N  
ATOM   1405  CA  ASN A 175      -1.134  26.706   3.812  1.00  0.81           C  
ATOM   1406  C   ASN A 175       0.208  26.000   3.642  1.00  0.81           C  
ATOM   1407  CB  ASN A 175      -0.919  28.188   4.128  1.00  0.81           C  
ATOM   1408  O   ASN A 175       0.745  25.937   2.535  1.00  0.81           O  
ATOM   1409  CG  ASN A 175      -0.681  29.021   2.884  1.00  0.81           C  
ATOM   1410  ND2 ASN A 175       0.196  30.012   2.993  1.00  0.81           N  
ATOM   1411  OD1 ASN A 175      -1.282  28.777   1.834  1.00  0.81           O  
ATOM   1412  N   ASN A 176       0.741  25.421   4.736  1.00  0.78           N  
ATOM   1413  CA  ASN A 176       2.050  24.778   4.672  1.00  0.78           C  
ATOM   1414  C   ASN A 176       1.946  23.346   4.157  1.00  0.78           C  
ATOM   1415  CB  ASN A 176       2.726  24.802   6.044  1.00  0.78           C  
ATOM   1416  O   ASN A 176       2.929  22.786   3.667  1.00  0.78           O  
ATOM   1417  CG  ASN A 176       3.992  25.636   6.057  1.00  0.78           C  
ATOM   1418  ND2 ASN A 176       4.812  25.454   7.086  1.00  0.78           N  
ATOM   1419  OD1 ASN A 176       4.230  26.439   5.151  1.00  0.78           O  
ATOM   1420  N   ASN A 177       0.756  22.782   4.104  1.00  0.73           N  
ATOM   1421  CA  ASN A 177       0.594  21.398   3.673  1.00  0.73           C  
ATOM   1422  C   ASN A 177       0.118  21.313   2.226  1.00  0.73           C  
ATOM   1423  CB  ASN A 177      -0.378  20.658   4.596  1.00  0.73           C  
ATOM   1424  O   ASN A 177      -0.270  20.242   1.757  1.00  0.73           O  
ATOM   1425  CG  ASN A 177       0.325  19.941   5.731  1.00  0.73           C  
ATOM   1426  ND2 ASN A 177      -0.448  19.456   6.695  1.00  0.73           N  
ATOM   1427  OD1 ASN A 177       1.553  19.824   5.741  1.00  0.73           O  
ATOM   1428  N   GLN A 178       0.167  22.408   1.531  1.00  0.68           N  
ATOM   1429  CA  GLN A 178      -0.230  22.250   0.136  1.00  0.68           C  
ATOM   1430  C   GLN A 178       0.862  21.556  -0.672  1.00  0.68           C  
ATOM   1431  CB  GLN A 178      -0.561  23.608  -0.486  1.00  0.68           C  
ATOM   1432  O   GLN A 178       2.049  21.837  -0.491  1.00  0.68           O  
ATOM   1433  CG  GLN A 178      -1.781  24.284   0.124  1.00  0.68           C  
ATOM   1434  CD  GLN A 178      -3.088  23.701  -0.380  1.00  0.68           C  
ATOM   1435  NE2 GLN A 178      -4.150  23.862   0.402  1.00  0.68           N  
ATOM   1436  OE1 GLN A 178      -3.143  23.112  -1.464  1.00  0.68           O  
ATOM   1437  N   PRO A 179       0.616  20.378  -1.232  1.00  0.66           N  
ATOM   1438  CA  PRO A 179       1.578  19.639  -2.052  1.00  0.66           C  
ATOM   1439  C   PRO A 179       2.279  20.525  -3.080  1.00  0.66           C  
ATOM   1440  CB  PRO A 179       0.714  18.581  -2.742  1.00  0.66           C  
ATOM   1441  O   PRO A 179       1.649  21.403  -3.676  1.00  0.66           O  
ATOM   1442  CG  PRO A 179      -0.689  19.073  -2.589  1.00  0.66           C  
ATOM   1443  CD  PRO A 179      -0.713  20.115  -1.508  1.00  0.66           C  
ATOM   1444  N   LYS A 180       3.528  20.918  -2.859  1.00  0.68           N  
ATOM   1445  CA  LYS A 180       4.316  21.599  -3.881  1.00  0.68           C  
ATOM   1446  C   LYS A 180       4.168  20.916  -5.237  1.00  0.68           C  
ATOM   1447  CB  LYS A 180       5.791  21.648  -3.478  1.00  0.68           C  
ATOM   1448  O   LYS A 180       3.995  19.697  -5.308  1.00  0.68           O  
ATOM   1449  CG  LYS A 180       6.066  22.488  -2.239  1.00  0.68           C  
ATOM   1450  CD  LYS A 180       7.550  22.510  -1.897  1.00  0.68           C  
ATOM   1451  CE  LYS A 180       7.819  23.289  -0.617  1.00  0.68           C  
ATOM   1452  NZ  LYS A 180       9.268  23.278  -0.254  1.00  0.68           N  
ATOM   1453  N   PRO A 181       3.749  21.605  -6.300  1.00  0.74           N  
ATOM   1454  CA  PRO A 181       3.625  21.001  -7.629  1.00  0.74           C  
ATOM   1455  C   PRO A 181       4.823  20.127  -7.994  1.00  0.74           C  
ATOM   1456  CB  PRO A 181       3.530  22.213  -8.560  1.00  0.74           C  
ATOM   1457  O   PRO A 181       5.970  20.519  -7.768  1.00  0.74           O  
ATOM   1458  CG  PRO A 181       4.067  23.354  -7.758  1.00  0.74           C  
ATOM   1459  CD  PRO A 181       4.001  22.987  -6.303  1.00  0.74           C  
ATOM   1460  N   PHE A 182       4.730  18.799  -7.973  1.00  0.73           N  
ATOM   1461  CA  PHE A 182       5.703  17.745  -8.238  1.00  0.73           C  
ATOM   1462  C   PHE A 182       6.724  18.200  -9.275  1.00  0.73           C  
ATOM   1463  CB  PHE A 182       5.001  16.471  -8.716  1.00  0.73           C  
ATOM   1464  O   PHE A 182       7.920  17.942  -9.130  1.00  0.73           O  
ATOM   1465  CG  PHE A 182       5.931  15.305  -8.918  1.00  0.73           C  
ATOM   1466  CD1 PHE A 182       6.425  15.004 -10.181  1.00  0.73           C  
ATOM   1467  CD2 PHE A 182       6.310  14.510  -7.845  1.00  0.73           C  
ATOM   1468  CE1 PHE A 182       7.286  13.925 -10.372  1.00  0.73           C  
ATOM   1469  CE2 PHE A 182       7.170  13.430  -8.027  1.00  0.73           C  
ATOM   1470  CZ  PHE A 182       7.656  13.139  -9.292  1.00  0.73           C  
ATOM   1471  N   PHE A 183       6.405  19.084 -10.312  1.00  0.81           N  
ATOM   1472  CA  PHE A 183       7.269  19.338 -11.459  1.00  0.81           C  
ATOM   1473  C   PHE A 183       7.960  20.690 -11.327  1.00  0.81           C  
ATOM   1474  CB  PHE A 183       6.465  19.284 -12.762  1.00  0.81           C  
ATOM   1475  O   PHE A 183       8.637  21.140 -12.254  1.00  0.81           O  
ATOM   1476  CG  PHE A 183       5.893  17.925 -13.066  1.00  0.81           C  
ATOM   1477  CD1 PHE A 183       6.710  16.898 -13.522  1.00  0.81           C  
ATOM   1478  CD2 PHE A 183       4.537  17.676 -12.896  1.00  0.81           C  
ATOM   1479  CE1 PHE A 183       6.183  15.640 -13.804  1.00  0.81           C  
ATOM   1480  CE2 PHE A 183       4.004  16.422 -13.176  1.00  0.81           C  
ATOM   1481  CZ  PHE A 183       4.828  15.405 -13.631  1.00  0.81           C  
ATOM   1482  N   LYS A 184       7.698  21.351 -10.237  1.00  0.81           N  
ATOM   1483  CA  LYS A 184       8.241  22.693 -10.050  1.00  0.81           C  
ATOM   1484  C   LYS A 184       9.767  22.673 -10.046  1.00  0.81           C  
ATOM   1485  CB  LYS A 184       7.722  23.306  -8.748  1.00  0.81           C  
ATOM   1486  O   LYS A 184      10.406  23.589 -10.567  1.00  0.81           O  
ATOM   1487  CG  LYS A 184       8.088  24.772  -8.566  1.00  0.81           C  
ATOM   1488  CD  LYS A 184       7.541  25.325  -7.256  1.00  0.81           C  
ATOM   1489  CE  LYS A 184       7.999  26.758  -7.019  1.00  0.81           C  
ATOM   1490  NZ  LYS A 184       7.468  27.304  -5.734  1.00  0.81           N  
ATOM   1491  N   ASP A 185      10.290  21.563  -9.752  1.00  0.85           N  
ATOM   1492  CA  ASP A 185      11.737  21.507  -9.567  1.00  0.85           C  
ATOM   1493  C   ASP A 185      12.428  20.952 -10.811  1.00  0.85           C  
ATOM   1494  CB  ASP A 185      12.089  20.656  -8.346  1.00  0.85           C  
ATOM   1495  O   ASP A 185      13.652  20.808 -10.835  1.00  0.85           O  
ATOM   1496  CG  ASP A 185      11.594  21.256  -7.042  1.00  0.85           C  
ATOM   1497  OD1 ASP A 185      11.553  22.499  -6.919  1.00  0.85           O  
ATOM   1498  OD2 ASP A 185      11.244  20.479  -6.127  1.00  0.85           O  
ATOM   1499  N   TYR A 186      11.752  20.696 -11.869  1.00  0.89           N  
ATOM   1500  CA  TYR A 186      12.362  20.147 -13.075  1.00  0.89           C  
ATOM   1501  C   TYR A 186      12.854  21.261 -13.992  1.00  0.89           C  
ATOM   1502  CB  TYR A 186      11.366  19.256 -13.824  1.00  0.89           C  
ATOM   1503  O   TYR A 186      12.178  22.278 -14.163  1.00  0.89           O  
ATOM   1504  CG  TYR A 186      11.247  17.865 -13.252  1.00  0.89           C  
ATOM   1505  CD1 TYR A 186      11.819  16.773 -13.900  1.00  0.89           C  
ATOM   1506  CD2 TYR A 186      10.561  17.640 -12.063  1.00  0.89           C  
ATOM   1507  CE1 TYR A 186      11.710  15.488 -13.377  1.00  0.89           C  
ATOM   1508  CE2 TYR A 186      10.446  16.360 -11.531  1.00  0.89           C  
ATOM   1509  OH  TYR A 186      10.912  14.023 -11.671  1.00  0.89           O  
ATOM   1510  CZ  TYR A 186      11.023  15.292 -12.194  1.00  0.89           C  
ATOM   1511  N   LYS A 187      14.039  21.058 -14.479  1.00  0.90           N  
ATOM   1512  CA  LYS A 187      14.632  22.001 -15.423  1.00  0.90           C  
ATOM   1513  C   LYS A 187      15.029  21.304 -16.721  1.00  0.90           C  
ATOM   1514  CB  LYS A 187      15.850  22.687 -14.803  1.00  0.90           C  
ATOM   1515  O   LYS A 187      15.471  20.153 -16.703  1.00  0.90           O  
ATOM   1516  CG  LYS A 187      15.524  23.556 -13.596  1.00  0.90           C  
ATOM   1517  CD  LYS A 187      16.758  24.289 -13.085  1.00  0.90           C  
ATOM   1518  CE  LYS A 187      16.433  25.157 -11.878  1.00  0.90           C  
ATOM   1519  NZ  LYS A 187      17.637  25.886 -11.380  1.00  0.90           N  
ATOM   1520  N   THR A 188      14.726  21.966 -17.774  1.00  0.92           N  
ATOM   1521  CA  THR A 188      15.111  21.411 -19.067  1.00  0.92           C  
ATOM   1522  C   THR A 188      16.624  21.474 -19.253  1.00  0.92           C  
ATOM   1523  CB  THR A 188      14.417  22.154 -20.224  1.00  0.92           C  
ATOM   1524  O   THR A 188      17.210  22.559 -19.252  1.00  0.92           O  
ATOM   1525  CG2 THR A 188      14.759  21.520 -21.568  1.00  0.92           C  
ATOM   1526  OG1 THR A 188      12.998  22.105 -20.032  1.00  0.92           O  
ATOM   1527  N   VAL A 189      17.258  20.391 -19.452  1.00  0.92           N  
ATOM   1528  CA  VAL A 189      18.716  20.331 -19.477  1.00  0.92           C  
ATOM   1529  C   VAL A 189      19.200  20.114 -20.909  1.00  0.92           C  
ATOM   1530  CB  VAL A 189      19.254  19.212 -18.557  1.00  0.92           C  
ATOM   1531  O   VAL A 189      20.339  20.448 -21.243  1.00  0.92           O  
ATOM   1532  CG1 VAL A 189      19.000  19.551 -17.089  1.00  0.92           C  
ATOM   1533  CG2 VAL A 189      18.614  17.873 -18.918  1.00  0.92           C  
ATOM   1534  N   ALA A 190      18.335  19.531 -21.783  1.00  0.94           N  
ATOM   1535  CA  ALA A 190      18.756  19.237 -23.150  1.00  0.94           C  
ATOM   1536  C   ALA A 190      17.552  19.074 -24.072  1.00  0.94           C  
ATOM   1537  CB  ALA A 190      19.621  17.978 -23.181  1.00  0.94           C  
ATOM   1538  O   ALA A 190      16.451  18.757 -23.616  1.00  0.94           O  
ATOM   1539  N   GLU A 191      17.780  19.439 -25.319  1.00  0.96           N  
ATOM   1540  CA  GLU A 191      16.825  19.218 -26.401  1.00  0.96           C  
ATOM   1541  C   GLU A 191      17.475  18.478 -27.567  1.00  0.96           C  
ATOM   1542  CB  GLU A 191      16.241  20.549 -26.882  1.00  0.96           C  
ATOM   1543  O   GLU A 191      18.372  19.010 -28.224  1.00  0.96           O  
ATOM   1544  CG  GLU A 191      15.127  20.396 -27.908  1.00  0.96           C  
ATOM   1545  CD  GLU A 191      14.524  21.723 -28.341  1.00  0.96           C  
ATOM   1546  OE1 GLU A 191      13.714  21.739 -29.295  1.00  0.96           O  
ATOM   1547  OE2 GLU A 191      14.865  22.755 -27.721  1.00  0.96           O  
ATOM   1548  N   ILE A 192      16.970  17.206 -27.711  1.00  0.95           N  
ATOM   1549  CA  ILE A 192      17.589  16.369 -28.733  1.00  0.95           C  
ATOM   1550  C   ILE A 192      16.507  15.714 -29.589  1.00  0.95           C  
ATOM   1551  CB  ILE A 192      18.500  15.291 -28.104  1.00  0.95           C  
ATOM   1552  O   ILE A 192      15.624  15.029 -29.067  1.00  0.95           O  
ATOM   1553  CG1 ILE A 192      19.556  15.943 -27.204  1.00  0.95           C  
ATOM   1554  CG2 ILE A 192      19.160  14.440 -29.193  1.00  0.95           C  
ATOM   1555  CD1 ILE A 192      20.319  14.957 -26.331  1.00  0.95           C  
ATOM   1556  N   ASN A 193      16.535  15.883 -30.881  1.00  0.94           N  
ATOM   1557  CA  ASN A 193      15.616  15.284 -31.842  1.00  0.94           C  
ATOM   1558  C   ASN A 193      14.162  15.585 -31.491  1.00  0.94           C  
ATOM   1559  CB  ASN A 193      15.839  13.772 -31.928  1.00  0.94           C  
ATOM   1560  O   ASN A 193      13.308  14.699 -31.549  1.00  0.94           O  
ATOM   1561  CG  ASN A 193      17.179  13.413 -32.540  1.00  0.94           C  
ATOM   1562  ND2 ASN A 193      17.694  12.240 -32.193  1.00  0.94           N  
ATOM   1563  OD1 ASN A 193      17.747  14.185 -33.316  1.00  0.94           O  
ATOM   1564  N   GLY A 194      13.891  16.800 -30.914  1.00  0.95           N  
ATOM   1565  CA  GLY A 194      12.536  17.225 -30.602  1.00  0.95           C  
ATOM   1566  C   GLY A 194      12.100  16.849 -29.198  1.00  0.95           C  
ATOM   1567  O   GLY A 194      10.970  17.133 -28.796  1.00  0.95           O  
ATOM   1568  N   CYS A 195      12.936  16.135 -28.493  1.00  0.97           N  
ATOM   1569  CA  CYS A 195      12.632  15.752 -27.119  1.00  0.97           C  
ATOM   1570  C   CYS A 195      13.242  16.739 -26.130  1.00  0.97           C  
ATOM   1571  CB  CYS A 195      13.146  14.342 -26.829  1.00  0.97           C  
ATOM   1572  O   CYS A 195      14.426  17.067 -26.225  1.00  0.97           O  
ATOM   1573  SG  CYS A 195      12.314  13.054 -27.783  1.00  0.97           S  
ATOM   1574  N   HIS A 196      12.338  17.134 -25.209  1.00  0.96           N  
ATOM   1575  CA  HIS A 196      12.802  18.004 -24.134  1.00  0.96           C  
ATOM   1576  C   HIS A 196      13.062  17.212 -22.857  1.00  0.96           C  
ATOM   1577  CB  HIS A 196      11.782  19.113 -23.865  1.00  0.96           C  
ATOM   1578  O   HIS A 196      12.132  16.665 -22.260  1.00  0.96           O  
ATOM   1579  CG  HIS A 196      11.484  19.957 -25.063  1.00  0.96           C  
ATOM   1580  CD2 HIS A 196      10.531  19.841 -26.017  1.00  0.96           C  
ATOM   1581  ND1 HIS A 196      12.219  21.078 -25.385  1.00  0.96           N  
ATOM   1582  CE1 HIS A 196      11.729  21.616 -26.489  1.00  0.96           C  
ATOM   1583  NE2 HIS A 196      10.704  20.885 -26.893  1.00  0.96           N  
ATOM   1584  N   PHE A 197      14.362  17.156 -22.407  1.00  0.95           N  
ATOM   1585  CA  PHE A 197      14.741  16.398 -21.221  1.00  0.95           C  
ATOM   1586  C   PHE A 197      14.736  17.289 -19.984  1.00  0.95           C  
ATOM   1587  CB  PHE A 197      16.124  15.764 -21.405  1.00  0.95           C  
ATOM   1588  O   PHE A 197      15.527  18.229 -19.887  1.00  0.95           O  
ATOM   1589  CG  PHE A 197      16.156  14.668 -22.435  1.00  0.95           C  
ATOM   1590  CD1 PHE A 197      16.099  13.333 -22.052  1.00  0.95           C  
ATOM   1591  CD2 PHE A 197      16.243  14.972 -23.788  1.00  0.95           C  
ATOM   1592  CE1 PHE A 197      16.129  12.316 -23.004  1.00  0.95           C  
ATOM   1593  CE2 PHE A 197      16.274  13.961 -24.744  1.00  0.95           C  
ATOM   1594  CZ  PHE A 197      16.217  12.634 -24.350  1.00  0.95           C  
ATOM   1595  N   ASN A 198      13.766  16.895 -19.111  1.00  0.94           N  
ATOM   1596  CA  ASN A 198      13.606  17.655 -17.876  1.00  0.94           C  
ATOM   1597  C   ASN A 198      14.010  16.832 -16.656  1.00  0.94           C  
ATOM   1598  CB  ASN A 198      12.164  18.146 -17.731  1.00  0.94           C  
ATOM   1599  O   ASN A 198      13.490  15.736 -16.441  1.00  0.94           O  
ATOM   1600  CG  ASN A 198      11.731  19.034 -18.882  1.00  0.94           C  
ATOM   1601  ND2 ASN A 198      11.081  18.442 -19.876  1.00  0.94           N  
ATOM   1602  OD1 ASN A 198      11.981  20.243 -18.877  1.00  0.94           O  
ATOM   1603  N   VAL A 199      14.958  17.356 -15.884  1.00  0.92           N  
ATOM   1604  CA  VAL A 199      15.474  16.589 -14.755  1.00  0.92           C  
ATOM   1605  C   VAL A 199      15.435  17.443 -13.489  1.00  0.92           C  
ATOM   1606  CB  VAL A 199      16.913  16.092 -15.018  1.00  0.92           C  
ATOM   1607  O   VAL A 199      15.340  18.670 -13.563  1.00  0.92           O  
ATOM   1608  CG1 VAL A 199      16.945  15.135 -16.209  1.00  0.92           C  
ATOM   1609  CG2 VAL A 199      17.852  17.274 -15.254  1.00  0.92           C  
ATOM   1610  N   THR A 200      15.318  16.738 -12.377  1.00  0.87           N  
ATOM   1611  CA  THR A 200      15.392  17.423 -11.091  1.00  0.87           C  
ATOM   1612  C   THR A 200      16.844  17.600 -10.655  1.00  0.87           C  
ATOM   1613  CB  THR A 200      14.617  16.656 -10.004  1.00  0.87           C  
ATOM   1614  O   THR A 200      17.694  16.758 -10.953  1.00  0.87           O  
ATOM   1615  CG2 THR A 200      13.141  16.529 -10.366  1.00  0.87           C  
ATOM   1616  OG1 THR A 200      15.177  15.345  -9.861  1.00  0.87           O  
ATOM   1617  N   GLU A 201      17.343  18.827 -10.635  1.00  0.73           N  
ATOM   1618  CA  GLU A 201      18.678  19.244 -10.218  1.00  0.73           C  
ATOM   1619  C   GLU A 201      19.217  18.343  -9.110  1.00  0.73           C  
ATOM   1620  CB  GLU A 201      18.664  20.702  -9.750  1.00  0.73           C  
ATOM   1621  O   GLU A 201      18.625  18.253  -8.033  1.00  0.73           O  
ATOM   1622  CG  GLU A 201      20.049  21.319  -9.621  1.00  0.73           C  
ATOM   1623  CD  GLU A 201      20.105  22.769 -10.077  1.00  0.73           C  
ATOM   1624  OE1 GLU A 201      21.214  23.271 -10.368  1.00  0.73           O  
ATOM   1625  OE2 GLU A 201      19.031  23.407 -10.143  1.00  0.73           O  
ATOM   1626  N   ASP A 202      20.114  17.343  -9.529  1.00  0.64           N  
ATOM   1627  CA  ASP A 202      20.829  16.632  -8.474  1.00  0.64           C  
ATOM   1628  C   ASP A 202      22.327  16.578  -8.765  1.00  0.64           C  
ATOM   1629  CB  ASP A 202      20.273  15.216  -8.310  1.00  0.64           C  
ATOM   1630  O   ASP A 202      22.755  16.838  -9.891  1.00  0.64           O  
ATOM   1631  CG  ASP A 202      20.341  14.400  -9.589  1.00  0.64           C  
ATOM   1632  OD1 ASP A 202      20.659  14.967 -10.657  1.00  0.64           O  
ATOM   1633  OD2 ASP A 202      20.072  13.181  -9.529  1.00  0.64           O  
ATOM   1634  N   THR A 203      23.208  17.486  -8.284  1.00  0.66           N  
ATOM   1635  CA  THR A 203      24.641  17.642  -8.059  1.00  0.66           C  
ATOM   1636  C   THR A 203      25.420  17.410  -9.350  1.00  0.66           C  
ATOM   1637  CB  THR A 203      25.145  16.675  -6.972  1.00  0.66           C  
ATOM   1638  O   THR A 203      24.882  16.863 -10.316  1.00  0.66           O  
ATOM   1639  CG2 THR A 203      24.488  16.969  -5.627  1.00  0.66           C  
ATOM   1640  OG1 THR A 203      24.836  15.330  -7.357  1.00  0.66           O  
ATOM   1641  N   ILE A 204      26.421  18.264  -9.760  1.00  0.65           N  
ATOM   1642  CA  ILE A 204      27.406  18.192 -10.834  1.00  0.65           C  
ATOM   1643  C   ILE A 204      27.634  16.734 -11.228  1.00  0.65           C  
ATOM   1644  CB  ILE A 204      28.741  18.851 -10.421  1.00  0.65           C  
ATOM   1645  O   ILE A 204      27.718  16.412 -12.415  1.00  0.65           O  
ATOM   1646  CG1 ILE A 204      28.534  20.342 -10.134  1.00  0.65           C  
ATOM   1647  CG2 ILE A 204      29.803  18.644 -11.505  1.00  0.65           C  
ATOM   1648  CD1 ILE A 204      29.759  21.037  -9.556  1.00  0.65           C  
ATOM   1649  N   ASP A 205      27.428  15.814 -10.249  1.00  0.70           N  
ATOM   1650  CA  ASP A 205      27.640  14.392 -10.501  1.00  0.70           C  
ATOM   1651  C   ASP A 205      26.459  13.786 -11.254  1.00  0.70           C  
ATOM   1652  CB  ASP A 205      27.867  13.642  -9.186  1.00  0.70           C  
ATOM   1653  O   ASP A 205      26.635  12.878 -12.069  1.00  0.70           O  
ATOM   1654  CG  ASP A 205      29.281  13.792  -8.654  1.00  0.70           C  
ATOM   1655  OD1 ASP A 205      30.187  14.171  -9.427  1.00  0.70           O  
ATOM   1656  OD2 ASP A 205      29.492  13.526  -7.451  1.00  0.70           O  
ATOM   1657  N   GLY A 206      25.340  14.397 -11.149  1.00  0.71           N  
ATOM   1658  CA  GLY A 206      24.117  13.947 -11.795  1.00  0.71           C  
ATOM   1659  C   GLY A 206      24.132  14.139 -13.300  1.00  0.71           C  
ATOM   1660  O   GLY A 206      23.613  13.303 -14.043  1.00  0.71           O  
ATOM   1661  N   LEU A 207      24.917  15.081 -13.741  1.00  0.76           N  
ATOM   1662  CA  LEU A 207      24.953  15.380 -15.168  1.00  0.76           C  
ATOM   1663  C   LEU A 207      25.738  14.315 -15.927  1.00  0.76           C  
ATOM   1664  CB  LEU A 207      25.573  16.759 -15.412  1.00  0.76           C  
ATOM   1665  O   LEU A 207      25.450  14.040 -17.094  1.00  0.76           O  
ATOM   1666  CG  LEU A 207      24.660  17.963 -15.182  1.00  0.76           C  
ATOM   1667  CD1 LEU A 207      25.485  19.242 -15.080  1.00  0.76           C  
ATOM   1668  CD2 LEU A 207      23.628  18.074 -16.299  1.00  0.76           C  
ATOM   1669  N   LYS A 208      26.704  13.720 -15.208  1.00  0.79           N  
ATOM   1670  CA  LYS A 208      27.453  12.627 -15.822  1.00  0.79           C  
ATOM   1671  C   LYS A 208      26.547  11.433 -16.110  1.00  0.79           C  
ATOM   1672  CB  LYS A 208      28.613  12.199 -14.921  1.00  0.79           C  
ATOM   1673  O   LYS A 208      26.661  10.801 -17.162  1.00  0.79           O  
ATOM   1674  CG  LYS A 208      29.797  13.154 -14.942  1.00  0.79           C  
ATOM   1675  CD  LYS A 208      30.966  12.613 -14.128  1.00  0.79           C  
ATOM   1676  CE  LYS A 208      32.119  13.605 -14.076  1.00  0.79           C  
ATOM   1677  NZ  LYS A 208      33.275  13.072 -13.294  1.00  0.79           N  
ATOM   1678  N   GLU A 209      25.544  11.253 -15.263  1.00  0.83           N  
ATOM   1679  CA  GLU A 209      24.617  10.135 -15.415  1.00  0.83           C  
ATOM   1680  C   GLU A 209      23.546  10.444 -16.458  1.00  0.83           C  
ATOM   1681  CB  GLU A 209      23.963   9.792 -14.075  1.00  0.83           C  
ATOM   1682  O   GLU A 209      22.930   9.532 -17.012  1.00  0.83           O  
ATOM   1683  CG  GLU A 209      24.926   9.207 -13.052  1.00  0.83           C  
ATOM   1684  CD  GLU A 209      25.397   7.805 -13.405  1.00  0.83           C  
ATOM   1685  OE1 GLU A 209      26.503   7.410 -12.972  1.00  0.83           O  
ATOM   1686  OE2 GLU A 209      24.655   7.097 -14.121  1.00  0.83           O  
ATOM   1687  N   PHE A 210      23.439  11.701 -16.699  1.00  0.89           N  
ATOM   1688  CA  PHE A 210      22.430  12.150 -17.651  1.00  0.89           C  
ATOM   1689  C   PHE A 210      22.666  11.531 -19.023  1.00  0.89           C  
ATOM   1690  CB  PHE A 210      22.431  13.679 -17.757  1.00  0.89           C  
ATOM   1691  O   PHE A 210      21.734  11.025 -19.651  1.00  0.89           O  
ATOM   1692  CG  PHE A 210      21.566  14.211 -18.868  1.00  0.89           C  
ATOM   1693  CD1 PHE A 210      22.134  14.673 -20.049  1.00  0.89           C  
ATOM   1694  CD2 PHE A 210      20.185  14.249 -18.730  1.00  0.89           C  
ATOM   1695  CE1 PHE A 210      21.336  15.166 -21.078  1.00  0.89           C  
ATOM   1696  CE2 PHE A 210      19.381  14.740 -19.755  1.00  0.89           C  
ATOM   1697  CZ  PHE A 210      19.958  15.199 -20.927  1.00  0.89           C  
ATOM   1698  N   ASP A 211      23.951  11.527 -19.395  1.00  0.89           N  
ATOM   1699  CA  ASP A 211      24.278  11.003 -20.718  1.00  0.89           C  
ATOM   1700  C   ASP A 211      23.917   9.524 -20.827  1.00  0.89           C  
ATOM   1701  CB  ASP A 211      25.763  11.207 -21.025  1.00  0.89           C  
ATOM   1702  O   ASP A 211      23.419   9.075 -21.862  1.00  0.89           O  
ATOM   1703  CG  ASP A 211      26.103  12.643 -21.384  1.00  0.89           C  
ATOM   1704  OD1 ASP A 211      25.210  13.383 -21.848  1.00  0.89           O  
ATOM   1705  OD2 ASP A 211      27.276  13.036 -21.204  1.00  0.89           O  
ATOM   1706  N   LYS A 212      24.158   8.823 -19.771  1.00  0.88           N  
ATOM   1707  CA  LYS A 212      23.833   7.402 -19.705  1.00  0.88           C  
ATOM   1708  C   LYS A 212      22.332   7.173 -19.854  1.00  0.88           C  
ATOM   1709  CB  LYS A 212      24.327   6.799 -18.388  1.00  0.88           C  
ATOM   1710  O   LYS A 212      21.901   6.353 -20.667  1.00  0.88           O  
ATOM   1711  CG  LYS A 212      24.058   5.308 -18.250  1.00  0.88           C  
ATOM   1712  CD  LYS A 212      24.540   4.775 -16.908  1.00  0.88           C  
ATOM   1713  CE  LYS A 212      24.169   3.310 -16.721  1.00  0.88           C  
ATOM   1714  NZ  LYS A 212      24.608   2.792 -15.390  1.00  0.88           N  
ATOM   1715  N   TYR A 213      21.498   7.888 -19.164  1.00  0.89           N  
ATOM   1716  CA  TYR A 213      20.046   7.750 -19.166  1.00  0.89           C  
ATOM   1717  C   TYR A 213      19.453   8.255 -20.476  1.00  0.89           C  
ATOM   1718  CB  TYR A 213      19.431   8.511 -17.988  1.00  0.89           C  
ATOM   1719  O   TYR A 213      18.522   7.652 -21.017  1.00  0.89           O  
ATOM   1720  CG  TYR A 213      19.758   7.912 -16.642  1.00  0.89           C  
ATOM   1721  CD1 TYR A 213      19.526   6.562 -16.384  1.00  0.89           C  
ATOM   1722  CD2 TYR A 213      20.297   8.693 -15.625  1.00  0.89           C  
ATOM   1723  CE1 TYR A 213      19.824   6.006 -15.144  1.00  0.89           C  
ATOM   1724  CE2 TYR A 213      20.599   8.147 -14.382  1.00  0.89           C  
ATOM   1725  OH  TYR A 213      20.656   6.259 -12.922  1.00  0.89           O  
ATOM   1726  CZ  TYR A 213      20.359   6.804 -14.151  1.00  0.89           C  
ATOM   1727  N   LYS A 214      20.008   9.258 -20.853  1.00  0.92           N  
ATOM   1728  CA  LYS A 214      19.594   9.847 -22.124  1.00  0.92           C  
ATOM   1729  C   LYS A 214      19.678   8.827 -23.256  1.00  0.92           C  
ATOM   1730  CB  LYS A 214      20.452  11.069 -22.455  1.00  0.92           C  
ATOM   1731  O   LYS A 214      18.722   8.652 -24.013  1.00  0.92           O  
ATOM   1732  CG  LYS A 214      20.143  11.694 -23.807  1.00  0.92           C  
ATOM   1733  CD  LYS A 214      21.071  12.865 -24.106  1.00  0.92           C  
ATOM   1734  CE  LYS A 214      22.473  12.391 -24.462  1.00  0.92           C  
ATOM   1735  NZ  LYS A 214      23.410  13.536 -24.667  1.00  0.92           N  
ATOM   1736  N   THR A 215      20.747   8.188 -23.440  1.00  0.92           N  
ATOM   1737  CA  THR A 215      20.970   7.198 -24.488  1.00  0.92           C  
ATOM   1738  C   THR A 215      20.004   6.026 -24.341  1.00  0.92           C  
ATOM   1739  CB  THR A 215      22.420   6.678 -24.465  1.00  0.92           C  
ATOM   1740  O   THR A 215      19.448   5.545 -25.330  1.00  0.92           O  
ATOM   1741  CG2 THR A 215      22.683   5.731 -25.631  1.00  0.92           C  
ATOM   1742  OG1 THR A 215      23.321   7.788 -24.553  1.00  0.92           O  
ATOM   1743  N   ARG A 216      19.715   5.662 -23.187  1.00  0.91           N  
ATOM   1744  CA  ARG A 216      18.806   4.554 -22.914  1.00  0.91           C  
ATOM   1745  C   ARG A 216      17.377   4.907 -23.315  1.00  0.91           C  
ATOM   1746  CB  ARG A 216      18.855   4.170 -21.434  1.00  0.91           C  
ATOM   1747  O   ARG A 216      16.671   4.086 -23.904  1.00  0.91           O  
ATOM   1748  CG  ARG A 216      20.037   3.288 -21.065  1.00  0.91           C  
ATOM   1749  CD  ARG A 216      19.939   2.784 -19.632  1.00  0.91           C  
ATOM   1750  NE  ARG A 216      21.178   2.144 -19.200  1.00  0.91           N  
ATOM   1751  NH1 ARG A 216      20.542   1.935 -16.989  1.00  0.91           N  
ATOM   1752  NH2 ARG A 216      22.597   1.182 -17.671  1.00  0.91           N  
ATOM   1753  CZ  ARG A 216      21.436   1.755 -17.955  1.00  0.91           C  
ATOM   1754  N   ILE A 217      17.049   6.071 -23.005  1.00  0.93           N  
ATOM   1755  CA  ILE A 217      15.696   6.528 -23.301  1.00  0.93           C  
ATOM   1756  C   ILE A 217      15.498   6.610 -24.813  1.00  0.93           C  
ATOM   1757  CB  ILE A 217      15.406   7.898 -22.647  1.00  0.93           C  
ATOM   1758  O   ILE A 217      14.489   6.134 -25.340  1.00  0.93           O  
ATOM   1759  CG1 ILE A 217      15.387   7.768 -21.120  1.00  0.93           C  
ATOM   1760  CG2 ILE A 217      14.085   8.475 -23.164  1.00  0.93           C  
ATOM   1761  CD1 ILE A 217      15.383   9.101 -20.385  1.00  0.93           C  
ATOM   1762  N   LEU A 218      16.508   7.131 -25.432  1.00  0.93           N  
ATOM   1763  CA  LEU A 218      16.413   7.270 -26.881  1.00  0.93           C  
ATOM   1764  C   LEU A 218      16.459   5.906 -27.562  1.00  0.93           C  
ATOM   1765  CB  LEU A 218      17.544   8.156 -27.409  1.00  0.93           C  
ATOM   1766  O   LEU A 218      15.797   5.694 -28.581  1.00  0.93           O  
ATOM   1767  CG  LEU A 218      17.457   9.644 -27.065  1.00  0.93           C  
ATOM   1768  CD1 LEU A 218      18.705  10.374 -27.552  1.00  0.93           C  
ATOM   1769  CD2 LEU A 218      16.200  10.260 -27.670  1.00  0.93           C  
ATOM   1770  N   ASP A 219      17.106   4.930 -26.994  1.00  0.93           N  
ATOM   1771  CA  ASP A 219      17.228   3.580 -27.536  1.00  0.93           C  
ATOM   1772  C   ASP A 219      15.939   2.787 -27.333  1.00  0.93           C  
ATOM   1773  CB  ASP A 219      18.404   2.846 -26.889  1.00  0.93           C  
ATOM   1774  O   ASP A 219      15.697   1.797 -28.025  1.00  0.93           O  
ATOM   1775  CG  ASP A 219      19.753   3.323 -27.397  1.00  0.93           C  
ATOM   1776  OD1 ASP A 219      19.798   4.073 -28.397  1.00  0.93           O  
ATOM   1777  OD2 ASP A 219      20.781   2.944 -26.795  1.00  0.93           O  
ATOM   1778  N   SER A 220      15.084   3.283 -26.429  1.00  0.92           N  
ATOM   1779  CA  SER A 220      13.832   2.601 -26.121  1.00  0.92           C  
ATOM   1780  C   SER A 220      12.820   2.763 -27.251  1.00  0.92           C  
ATOM   1781  CB  SER A 220      13.239   3.132 -24.815  1.00  0.92           C  
ATOM   1782  O   SER A 220      11.816   2.050 -27.299  1.00  0.92           O  
ATOM   1783  OG  SER A 220      12.757   4.454 -24.983  1.00  0.92           O  
ATOM   1784  N   GLY A 221      13.112   3.682 -28.271  1.00  0.94           N  
ATOM   1785  CA  GLY A 221      12.224   3.890 -29.403  1.00  0.94           C  
ATOM   1786  C   GLY A 221      11.131   4.905 -29.126  1.00  0.94           C  
ATOM   1787  O   GLY A 221      10.082   4.888 -29.773  1.00  0.94           O  
ATOM   1788  N   ILE A 222      11.349   5.726 -28.137  1.00  0.93           N  
ATOM   1789  CA  ILE A 222      10.344   6.725 -27.791  1.00  0.93           C  
ATOM   1790  C   ILE A 222      10.148   7.686 -28.962  1.00  0.93           C  
ATOM   1791  CB  ILE A 222      10.738   7.506 -26.518  1.00  0.93           C  
ATOM   1792  O   ILE A 222      11.112   8.063 -29.632  1.00  0.93           O  
ATOM   1793  CG1 ILE A 222       9.546   8.318 -25.999  1.00  0.93           C  
ATOM   1794  CG2 ILE A 222      11.941   8.414 -26.791  1.00  0.93           C  
ATOM   1795  CD1 ILE A 222       9.687   8.769 -24.551  1.00  0.93           C  
ATOM   1796  N   ASN A 223       8.863   7.932 -29.339  1.00  0.96           N  
ATOM   1797  CA  ASN A 223       8.499   8.869 -30.397  1.00  0.96           C  
ATOM   1798  C   ASN A 223       8.397  10.297 -29.870  1.00  0.96           C  
ATOM   1799  CB  ASN A 223       7.182   8.450 -31.055  1.00  0.96           C  
ATOM   1800  O   ASN A 223       7.404  10.660 -29.237  1.00  0.96           O  
ATOM   1801  CG  ASN A 223       6.883   9.237 -32.316  1.00  0.96           C  
ATOM   1802  ND2 ASN A 223       6.168   8.616 -33.247  1.00  0.96           N  
ATOM   1803  OD1 ASN A 223       7.292  10.393 -32.453  1.00  0.96           O  
ATOM   1804  N   CYS A 224       9.399  11.117 -30.105  1.00  0.96           N  
ATOM   1805  CA  CYS A 224       9.472  12.461 -29.545  1.00  0.96           C  
ATOM   1806  C   CYS A 224       8.500  13.400 -30.250  1.00  0.96           C  
ATOM   1807  CB  CYS A 224      10.894  13.011 -29.654  1.00  0.96           C  
ATOM   1808  O   CYS A 224       8.221  14.495 -29.759  1.00  0.96           O  
ATOM   1809  SG  CYS A 224      12.096  12.125 -28.637  1.00  0.96           S  
ATOM   1810  N   LYS A 225       7.934  12.937 -31.272  1.00  0.96           N  
ATOM   1811  CA  LYS A 225       6.882  13.701 -31.936  1.00  0.96           C  
ATOM   1812  C   LYS A 225       5.572  13.625 -31.158  1.00  0.96           C  
ATOM   1813  CB  LYS A 225       6.673  13.197 -33.365  1.00  0.96           C  
ATOM   1814  O   LYS A 225       4.897  14.639 -30.968  1.00  0.96           O  
ATOM   1815  CG  LYS A 225       7.771  13.611 -34.334  1.00  0.96           C  
ATOM   1816  CD  LYS A 225       7.444  13.189 -35.761  1.00  0.96           C  
ATOM   1817  CE  LYS A 225       8.586  13.512 -36.715  1.00  0.96           C  
ATOM   1818  NZ  LYS A 225       8.273  13.094 -38.115  1.00  0.96           N  
ATOM   1819  N   LYS A 226       5.375  12.380 -30.653  1.00  0.96           N  
ATOM   1820  CA  LYS A 226       4.154  12.134 -29.891  1.00  0.96           C  
ATOM   1821  C   LYS A 226       4.307  12.594 -28.444  1.00  0.96           C  
ATOM   1822  CB  LYS A 226       3.784  10.651 -29.933  1.00  0.96           C  
ATOM   1823  O   LYS A 226       3.387  13.185 -27.874  1.00  0.96           O  
ATOM   1824  CG  LYS A 226       2.399  10.342 -29.385  1.00  0.96           C  
ATOM   1825  CD  LYS A 226       2.040   8.873 -29.566  1.00  0.96           C  
ATOM   1826  CE  LYS A 226       0.664   8.558 -28.996  1.00  0.96           C  
ATOM   1827  NZ  LYS A 226       0.284   7.131 -29.222  1.00  0.96           N  
ATOM   1828  N   HIS A 227       5.491  12.416 -27.811  1.00  0.96           N  
ATOM   1829  CA  HIS A 227       5.770  12.781 -26.426  1.00  0.96           C  
ATOM   1830  C   HIS A 227       7.076  13.561 -26.315  1.00  0.96           C  
ATOM   1831  CB  HIS A 227       5.827  11.533 -25.544  1.00  0.96           C  
ATOM   1832  O   HIS A 227       8.117  12.992 -25.977  1.00  0.96           O  
ATOM   1833  CG  HIS A 227       4.555  10.747 -25.534  1.00  0.96           C  
ATOM   1834  CD2 HIS A 227       3.480  10.806 -24.713  1.00  0.96           C  
ATOM   1835  ND1 HIS A 227       4.285   9.756 -26.453  1.00  0.96           N  
ATOM   1836  CE1 HIS A 227       3.095   9.239 -26.197  1.00  0.96           C  
ATOM   1837  NE2 HIS A 227       2.585   9.858 -25.146  1.00  0.96           N  
ATOM   1838  N   PRO A 228       7.035  14.875 -26.589  1.00  0.97           N  
ATOM   1839  CA  PRO A 228       8.255  15.679 -26.694  1.00  0.97           C  
ATOM   1840  C   PRO A 228       8.843  16.040 -25.332  1.00  0.97           C  
ATOM   1841  CB  PRO A 228       7.788  16.932 -27.438  1.00  0.97           C  
ATOM   1842  O   PRO A 228      10.031  16.356 -25.233  1.00  0.97           O  
ATOM   1843  CG  PRO A 228       6.317  17.000 -27.187  1.00  0.97           C  
ATOM   1844  CD  PRO A 228       5.795  15.600 -27.031  1.00  0.97           C  
ATOM   1845  N   TRP A 229       8.084  15.823 -24.259  1.00  0.96           N  
ATOM   1846  CA  TRP A 229       8.547  16.281 -22.954  1.00  0.96           C  
ATOM   1847  C   TRP A 229       8.850  15.100 -22.038  1.00  0.96           C  
ATOM   1848  CB  TRP A 229       7.504  17.194 -22.303  1.00  0.96           C  
ATOM   1849  O   TRP A 229       7.940  14.373 -21.631  1.00  0.96           O  
ATOM   1850  CG  TRP A 229       7.200  18.431 -23.092  1.00  0.96           C  
ATOM   1851  CD1 TRP A 229       6.292  18.559 -24.107  1.00  0.96           C  
ATOM   1852  CD2 TRP A 229       7.809  19.716 -22.935  1.00  0.96           C  
ATOM   1853  CE2 TRP A 229       7.221  20.577 -23.888  1.00  0.96           C  
ATOM   1854  CE3 TRP A 229       8.795  20.224 -22.079  1.00  0.96           C  
ATOM   1855  NE1 TRP A 229       6.300  19.847 -24.589  1.00  0.96           N  
ATOM   1856  CH2 TRP A 229       8.556  22.391 -23.158  1.00  0.96           C  
ATOM   1857  CZ2 TRP A 229       7.588  21.920 -24.008  1.00  0.96           C  
ATOM   1858  CZ3 TRP A 229       9.159  21.560 -22.200  1.00  0.96           C  
ATOM   1859  N   LEU A 230      10.082  14.951 -21.685  1.00  0.96           N  
ATOM   1860  CA  LEU A 230      10.526  13.832 -20.860  1.00  0.96           C  
ATOM   1861  C   LEU A 230      11.005  14.318 -19.496  1.00  0.96           C  
ATOM   1862  CB  LEU A 230      11.647  13.060 -21.562  1.00  0.96           C  
ATOM   1863  O   LEU A 230      11.830  15.230 -19.413  1.00  0.96           O  
ATOM   1864  CG  LEU A 230      11.340  12.551 -22.971  1.00  0.96           C  
ATOM   1865  CD1 LEU A 230      12.592  11.952 -23.603  1.00  0.96           C  
ATOM   1866  CD2 LEU A 230      10.210  11.527 -22.936  1.00  0.96           C  
ATOM   1867  N   TYR A 231      10.405  13.654 -18.429  1.00  0.94           N  
ATOM   1868  CA  TYR A 231      10.743  14.034 -17.062  1.00  0.94           C  
ATOM   1869  C   TYR A 231      11.323  12.851 -16.295  1.00  0.94           C  
ATOM   1870  CB  TYR A 231       9.508  14.573 -16.333  1.00  0.94           C  
ATOM   1871  O   TYR A 231      10.727  11.772 -16.262  1.00  0.94           O  
ATOM   1872  CG  TYR A 231       8.858  15.745 -17.027  1.00  0.94           C  
ATOM   1873  CD1 TYR A 231       9.216  17.054 -16.709  1.00  0.94           C  
ATOM   1874  CD2 TYR A 231       7.884  15.547 -17.999  1.00  0.94           C  
ATOM   1875  CE1 TYR A 231       8.618  18.137 -17.344  1.00  0.94           C  
ATOM   1876  CE2 TYR A 231       7.279  16.623 -18.641  1.00  0.94           C  
ATOM   1877  OH  TYR A 231       7.057  18.981 -18.939  1.00  0.94           O  
ATOM   1878  CZ  TYR A 231       7.652  17.912 -18.308  1.00  0.94           C  
ATOM   1879  N   PHE A 232      12.456  13.052 -15.690  1.00  0.92           N  
ATOM   1880  CA  PHE A 232      12.969  11.969 -14.860  1.00  0.92           C  
ATOM   1881  C   PHE A 232      13.949  12.499 -13.820  1.00  0.92           C  
ATOM   1882  CB  PHE A 232      13.648  10.902 -15.725  1.00  0.92           C  
ATOM   1883  O   PHE A 232      14.609  13.516 -14.044  1.00  0.92           O  
ATOM   1884  CG  PHE A 232      14.778  11.433 -16.565  1.00  0.92           C  
ATOM   1885  CD1 PHE A 232      14.527  12.051 -17.784  1.00  0.92           C  
ATOM   1886  CD2 PHE A 232      16.094  11.312 -16.136  1.00  0.92           C  
ATOM   1887  CE1 PHE A 232      15.571  12.543 -18.564  1.00  0.92           C  
ATOM   1888  CE2 PHE A 232      17.143  11.801 -16.910  1.00  0.92           C  
ATOM   1889  CZ  PHE A 232      16.879  12.415 -18.124  1.00  0.92           C  
ATOM   1890  N   PRO A 233      13.925  11.843 -12.633  1.00  0.88           N  
ATOM   1891  CA  PRO A 233      14.837  12.269 -11.569  1.00  0.88           C  
ATOM   1892  C   PRO A 233      16.243  11.698 -11.733  1.00  0.88           C  
ATOM   1893  CB  PRO A 233      14.173  11.731 -10.299  1.00  0.88           C  
ATOM   1894  O   PRO A 233      16.408  10.594 -12.258  1.00  0.88           O  
ATOM   1895  CG  PRO A 233      13.424  10.517 -10.745  1.00  0.88           C  
ATOM   1896  CD  PRO A 233      12.961  10.734 -12.157  1.00  0.88           C  
ATOM   1897  N   LEU A 234      17.340  12.496 -11.414  1.00  0.85           N  
ATOM   1898  CA  LEU A 234      18.720  12.033 -11.507  1.00  0.85           C  
ATOM   1899  C   LEU A 234      19.193  11.460 -10.176  1.00  0.85           C  
ATOM   1900  CB  LEU A 234      19.641  13.178 -11.939  1.00  0.85           C  
ATOM   1901  O   LEU A 234      20.377  11.156 -10.011  1.00  0.85           O  
ATOM   1902  CG  LEU A 234      19.506  13.647 -13.389  1.00  0.85           C  
ATOM   1903  CD1 LEU A 234      20.349  14.896 -13.622  1.00  0.85           C  
ATOM   1904  CD2 LEU A 234      19.911  12.535 -14.350  1.00  0.85           C  
ATOM   1905  N   ALA A 235      18.305  10.982  -9.297  1.00  0.77           N  
ATOM   1906  CA  ALA A 235      18.739  10.519  -7.982  1.00  0.77           C  
ATOM   1907  C   ALA A 235      19.399   9.146  -8.073  1.00  0.77           C  
ATOM   1908  CB  ALA A 235      17.556  10.475  -7.017  1.00  0.77           C  
ATOM   1909  O   ALA A 235      18.935   8.276  -8.813  1.00  0.77           O  
ATOM   1910  N   LYS A 236      20.602   8.932  -7.512  1.00  0.70           N  
ATOM   1911  CA  LYS A 236      21.456   7.748  -7.486  1.00  0.70           C  
ATOM   1912  C   LYS A 236      20.836   6.641  -6.638  1.00  0.70           C  
ATOM   1913  CB  LYS A 236      22.846   8.099  -6.954  1.00  0.70           C  
ATOM   1914  O   LYS A 236      21.045   5.456  -6.904  1.00  0.70           O  
ATOM   1915  CG  LYS A 236      23.958   7.210  -7.493  1.00  0.70           C  
ATOM   1916  CD  LYS A 236      25.323   7.651  -6.982  1.00  0.70           C  
ATOM   1917  CE  LYS A 236      26.429   6.723  -7.466  1.00  0.70           C  
ATOM   1918  NZ  LYS A 236      27.777   7.186  -7.020  1.00  0.70           N  
ATOM   1919  N   SER A 237      19.772   6.980  -5.889  1.00  0.66           N  
ATOM   1920  CA  SER A 237      19.366   6.045  -4.844  1.00  0.66           C  
ATOM   1921  C   SER A 237      18.239   5.136  -5.324  1.00  0.66           C  
ATOM   1922  CB  SER A 237      18.924   6.801  -3.591  1.00  0.66           C  
ATOM   1923  O   SER A 237      17.900   4.156  -4.658  1.00  0.66           O  
ATOM   1924  OG  SER A 237      17.800   7.620  -3.867  1.00  0.66           O  
ATOM   1925  N   SER A 238      17.924   5.105  -6.701  1.00  0.63           N  
ATOM   1926  CA  SER A 238      16.827   4.209  -7.051  1.00  0.63           C  
ATOM   1927  C   SER A 238      17.257   3.196  -8.107  1.00  0.63           C  
ATOM   1928  CB  SER A 238      15.624   5.006  -7.557  1.00  0.63           C  
ATOM   1929  O   SER A 238      17.961   3.544  -9.058  1.00  0.63           O  
ATOM   1930  OG  SER A 238      14.636   4.142  -8.092  1.00  0.63           O  
ATOM   1931  N   PRO A 239      17.250   1.846  -7.769  1.00  0.71           N  
ATOM   1932  CA  PRO A 239      17.646   0.735  -8.638  1.00  0.71           C  
ATOM   1933  C   PRO A 239      16.953   0.774  -9.998  1.00  0.71           C  
ATOM   1934  CB  PRO A 239      17.222  -0.503  -7.844  1.00  0.71           C  
ATOM   1935  O   PRO A 239      17.471   0.226 -10.975  1.00  0.71           O  
ATOM   1936  CG  PRO A 239      16.310   0.019  -6.781  1.00  0.71           C  
ATOM   1937  CD  PRO A 239      16.495   1.506  -6.682  1.00  0.71           C  
ATOM   1938  N   GLY A 240      16.115   1.663 -10.209  1.00  0.78           N  
ATOM   1939  CA  GLY A 240      15.334   1.789 -11.429  1.00  0.78           C  
ATOM   1940  C   GLY A 240      14.996   3.227 -11.775  1.00  0.78           C  
ATOM   1941  O   GLY A 240      15.212   4.132 -10.967  1.00  0.78           O  
ATOM   1942  N   MET A 241      15.013   3.459 -13.136  1.00  0.86           N  
ATOM   1943  CA  MET A 241      14.716   4.804 -13.621  1.00  0.86           C  
ATOM   1944  C   MET A 241      13.295   4.883 -14.170  1.00  0.86           C  
ATOM   1945  CB  MET A 241      15.717   5.221 -14.699  1.00  0.86           C  
ATOM   1946  O   MET A 241      12.865   4.005 -14.919  1.00  0.86           O  
ATOM   1947  CG  MET A 241      15.515   6.639 -15.208  1.00  0.86           C  
ATOM   1948  SD  MET A 241      16.543   7.010 -16.682  1.00  0.86           S  
ATOM   1949  CE  MET A 241      18.100   6.218 -16.194  1.00  0.86           C  
ATOM   1950  N   ILE A 242      12.519   5.852 -13.602  1.00  0.90           N  
ATOM   1951  CA  ILE A 242      11.177   6.095 -14.119  1.00  0.90           C  
ATOM   1952  C   ILE A 242      11.169   7.371 -14.957  1.00  0.90           C  
ATOM   1953  CB  ILE A 242      10.141   6.197 -12.977  1.00  0.90           C  
ATOM   1954  O   ILE A 242      11.649   8.416 -14.512  1.00  0.90           O  
ATOM   1955  CG1 ILE A 242      10.121   4.902 -12.156  1.00  0.90           C  
ATOM   1956  CG2 ILE A 242       8.751   6.513 -13.535  1.00  0.90           C  
ATOM   1957  CD1 ILE A 242       9.289   4.989 -10.884  1.00  0.90           C  
ATOM   1958  N   VAL A 243      10.760   7.196 -16.165  1.00  0.93           N  
ATOM   1959  CA  VAL A 243      10.685   8.346 -17.060  1.00  0.93           C  
ATOM   1960  C   VAL A 243       9.227   8.638 -17.406  1.00  0.93           C  
ATOM   1961  CB  VAL A 243      11.502   8.113 -18.351  1.00  0.93           C  
ATOM   1962  O   VAL A 243       8.478   7.734 -17.784  1.00  0.93           O  
ATOM   1963  CG1 VAL A 243      11.416   9.329 -19.272  1.00  0.93           C  
ATOM   1964  CG2 VAL A 243      12.958   7.800 -18.011  1.00  0.93           C  
ATOM   1965  N   MET A 244       8.881   9.876 -17.238  1.00  0.94           N  
ATOM   1966  CA  MET A 244       7.546  10.324 -17.625  1.00  0.94           C  
ATOM   1967  C   MET A 244       7.585  11.063 -18.958  1.00  0.94           C  
ATOM   1968  CB  MET A 244       6.946  11.225 -16.544  1.00  0.94           C  
ATOM   1969  O   MET A 244       8.238  12.101 -19.078  1.00  0.94           O  
ATOM   1970  CG  MET A 244       5.442  11.406 -16.663  1.00  0.94           C  
ATOM   1971  SD  MET A 244       4.712  12.209 -15.183  1.00  0.94           S  
ATOM   1972  CE  MET A 244       2.955  12.174 -15.634  1.00  0.94           C  
ATOM   1973  N   ALA A 245       6.909  10.525 -19.961  1.00  0.95           N  
ATOM   1974  CA  ALA A 245       6.852  11.129 -21.289  1.00  0.95           C  
ATOM   1975  C   ALA A 245       5.486  11.759 -21.547  1.00  0.95           C  
ATOM   1976  CB  ALA A 245       7.164  10.087 -22.361  1.00  0.95           C  
ATOM   1977  O   ALA A 245       4.462  11.071 -21.517  1.00  0.95           O  
ATOM   1978  N   CYS A 246       5.496  13.006 -21.862  1.00  0.95           N  
ATOM   1979  CA  CYS A 246       4.237  13.735 -21.969  1.00  0.95           C  
ATOM   1980  C   CYS A 246       4.102  14.391 -23.338  1.00  0.95           C  
ATOM   1981  CB  CYS A 246       4.135  14.794 -20.873  1.00  0.95           C  
ATOM   1982  O   CYS A 246       5.105  14.694 -23.987  1.00  0.95           O  
ATOM   1983  SG  CYS A 246       4.268  14.126 -19.200  1.00  0.95           S  
ATOM   1984  N   ASN A 247       2.889  14.578 -23.766  1.00  0.94           N  
ATOM   1985  CA  ASN A 247       2.636  15.180 -25.070  1.00  0.94           C  
ATOM   1986  C   ASN A 247       2.689  16.704 -25.004  1.00  0.94           C  
ATOM   1987  CB  ASN A 247       1.285  14.719 -25.622  1.00  0.94           C  
ATOM   1988  O   ASN A 247       2.784  17.371 -26.035  1.00  0.94           O  
ATOM   1989  CG  ASN A 247       0.117  15.202 -24.785  1.00  0.94           C  
ATOM   1990  ND2 ASN A 247      -1.093  15.040 -25.306  1.00  0.94           N  
ATOM   1991  OD1 ASN A 247       0.301  15.717 -23.679  1.00  0.94           O  
ATOM   1992  N   LYS A 248       2.676  17.283 -23.837  1.00  0.92           N  
ATOM   1993  CA  LYS A 248       2.783  18.723 -23.618  1.00  0.92           C  
ATOM   1994  C   LYS A 248       3.649  19.031 -22.400  1.00  0.92           C  
ATOM   1995  CB  LYS A 248       1.396  19.344 -23.446  1.00  0.92           C  
ATOM   1996  O   LYS A 248       3.862  18.166 -21.548  1.00  0.92           O  
ATOM   1997  CG  LYS A 248       0.512  19.237 -24.680  1.00  0.92           C  
ATOM   1998  CD  LYS A 248      -0.849  19.880 -24.450  1.00  0.92           C  
ATOM   1999  CE  LYS A 248      -1.752  19.730 -25.666  1.00  0.92           C  
ATOM   2000  NZ  LYS A 248      -3.091  20.353 -25.443  1.00  0.92           N  
ATOM   2001  N   ASN A 249       4.154  20.243 -22.378  1.00  0.90           N  
ATOM   2002  CA  ASN A 249       4.926  20.725 -21.238  1.00  0.90           C  
ATOM   2003  C   ASN A 249       4.053  20.884 -19.996  1.00  0.90           C  
ATOM   2004  CB  ASN A 249       5.612  22.050 -21.577  1.00  0.90           C  
ATOM   2005  O   ASN A 249       2.905  21.323 -20.091  1.00  0.90           O  
ATOM   2006  CG  ASN A 249       6.570  22.506 -20.493  1.00  0.90           C  
ATOM   2007  ND2 ASN A 249       7.641  23.180 -20.894  1.00  0.90           N  
ATOM   2008  OD1 ASN A 249       6.349  22.253 -19.306  1.00  0.90           O  
ATOM   2009  N   TYR A 250       4.502  20.449 -18.937  1.00  0.79           N  
ATOM   2010  CA  TYR A 250       3.754  20.410 -17.686  1.00  0.79           C  
ATOM   2011  C   TYR A 250       3.745  21.778 -17.013  1.00  0.79           C  
ATOM   2012  CB  TYR A 250       4.347  19.365 -16.736  1.00  0.79           C  
ATOM   2013  O   TYR A 250       4.750  22.197 -16.433  1.00  0.79           O  
ATOM   2014  CG  TYR A 250       3.448  19.021 -15.574  1.00  0.79           C  
ATOM   2015  CD1 TYR A 250       3.614  19.634 -14.334  1.00  0.79           C  
ATOM   2016  CD2 TYR A 250       2.432  18.082 -15.712  1.00  0.79           C  
ATOM   2017  CE1 TYR A 250       2.789  19.319 -13.259  1.00  0.79           C  
ATOM   2018  CE2 TYR A 250       1.601  17.759 -14.644  1.00  0.79           C  
ATOM   2019  OH  TYR A 250       0.967  18.066 -12.364  1.00  0.79           O  
ATOM   2020  CZ  TYR A 250       1.786  18.382 -13.424  1.00  0.79           C  
ATOM   2021  N   ASN A 251       3.434  22.864 -17.696  1.00  0.71           N  
ATOM   2022  CA  ASN A 251       3.266  24.187 -17.104  1.00  0.71           C  
ATOM   2023  C   ASN A 251       1.792  24.545 -16.940  1.00  0.71           C  
ATOM   2024  CB  ASN A 251       3.980  25.247 -17.945  1.00  0.71           C  
ATOM   2025  O   ASN A 251       0.982  24.283 -17.832  1.00  0.71           O  
ATOM   2026  CG  ASN A 251       5.474  25.283 -17.694  1.00  0.71           C  
ATOM   2027  ND2 ASN A 251       6.220  25.850 -18.635  1.00  0.71           N  
ATOM   2028  OD1 ASN A 251       5.955  24.804 -16.663  1.00  0.71           O  
ATOM   2029  N   GLN A 252       1.125  24.286 -15.799  1.00  0.57           N  
ATOM   2030  CA  GLN A 252       0.123  24.793 -14.867  1.00  0.57           C  
ATOM   2031  C   GLN A 252      -1.198  25.074 -15.577  1.00  0.57           C  
ATOM   2032  CB  GLN A 252       0.627  26.060 -14.174  1.00  0.57           C  
ATOM   2033  O   GLN A 252      -1.220  25.737 -16.616  1.00  0.57           O  
ATOM   2034  CG  GLN A 252       1.636  25.795 -13.065  1.00  0.57           C  
ATOM   2035  CD  GLN A 252       2.097  27.065 -12.374  1.00  0.57           C  
ATOM   2036  NE2 GLN A 252       2.678  26.918 -11.189  1.00  0.57           N  
ATOM   2037  OE1 GLN A 252       1.932  28.169 -12.902  1.00  0.57           O  
ATOM   2038  N   HIS A 253      -2.027  24.016 -15.787  1.00  0.63           N  
ATOM   2039  CA  HIS A 253      -3.479  23.927 -15.673  1.00  0.63           C  
ATOM   2040  C   HIS A 253      -4.062  23.026 -16.756  1.00  0.63           C  
ATOM   2041  CB  HIS A 253      -4.109  25.319 -15.751  1.00  0.63           C  
ATOM   2042  O   HIS A 253      -5.274  22.804 -16.799  1.00  0.63           O  
ATOM   2043  CG  HIS A 253      -3.761  26.201 -14.595  1.00  0.63           C  
ATOM   2044  CD2 HIS A 253      -3.015  27.328 -14.530  1.00  0.63           C  
ATOM   2045  ND1 HIS A 253      -4.199  25.953 -13.312  1.00  0.63           N  
ATOM   2046  CE1 HIS A 253      -3.736  26.893 -12.505  1.00  0.63           C  
ATOM   2047  NE2 HIS A 253      -3.014  27.740 -13.220  1.00  0.63           N  
ATOM   2048  N   GLU A 254      -3.198  22.230 -17.386  1.00  0.70           N  
ATOM   2049  CA  GLU A 254      -3.817  21.353 -18.376  1.00  0.70           C  
ATOM   2050  C   GLU A 254      -3.333  19.915 -18.219  1.00  0.70           C  
ATOM   2051  CB  GLU A 254      -3.529  21.854 -19.793  1.00  0.70           C  
ATOM   2052  O   GLU A 254      -2.183  19.679 -17.844  1.00  0.70           O  
ATOM   2053  CG  GLU A 254      -4.536  21.379 -20.830  1.00  0.70           C  
ATOM   2054  CD  GLU A 254      -4.316  21.991 -22.204  1.00  0.70           C  
ATOM   2055  OE1 GLU A 254      -5.014  21.594 -23.165  1.00  0.70           O  
ATOM   2056  OE2 GLU A 254      -3.438  22.875 -22.322  1.00  0.70           O  
ATOM   2057  N   VAL A 255      -4.271  18.967 -18.138  1.00  0.72           N  
ATOM   2058  CA  VAL A 255      -4.029  17.533 -18.017  1.00  0.72           C  
ATOM   2059  C   VAL A 255      -3.202  17.046 -19.204  1.00  0.72           C  
ATOM   2060  CB  VAL A 255      -5.351  16.739 -17.927  1.00  0.72           C  
ATOM   2061  O   VAL A 255      -3.590  17.238 -20.359  1.00  0.72           O  
ATOM   2062  CG1 VAL A 255      -5.075  15.253 -17.705  1.00  0.72           C  
ATOM   2063  CG2 VAL A 255      -6.231  17.295 -16.808  1.00  0.72           C  
ATOM   2064  N   ALA A 256      -1.904  16.892 -19.041  1.00  0.78           N  
ATOM   2065  CA  ALA A 256      -1.041  16.345 -20.085  1.00  0.78           C  
ATOM   2066  C   ALA A 256      -1.141  14.823 -20.137  1.00  0.78           C  
ATOM   2067  CB  ALA A 256       0.406  16.772 -19.857  1.00  0.78           C  
ATOM   2068  O   ALA A 256      -1.346  14.173 -19.109  1.00  0.78           O  
ATOM   2069  N   ASN A 257      -1.491  14.235 -21.316  1.00  0.89           N  
ATOM   2070  CA  ASN A 257      -1.403  12.798 -21.548  1.00  0.89           C  
ATOM   2071  C   ASN A 257       0.034  12.297 -21.429  1.00  0.89           C  
ATOM   2072  CB  ASN A 257      -1.979  12.439 -22.919  1.00  0.89           C  
ATOM   2073  O   ASN A 257       0.882  12.633 -22.257  1.00  0.89           O  
ATOM   2074  CG  ASN A 257      -3.493  12.361 -22.915  1.00  0.89           C  
ATOM   2075  ND2 ASN A 257      -4.093  12.410 -24.098  1.00  0.89           N  
ATOM   2076  OD1 ASN A 257      -4.118  12.258 -21.856  1.00  0.89           O  
ATOM   2077  N   CYS A 258       0.291  11.628 -20.355  1.00  0.92           N  
ATOM   2078  CA  CYS A 258       1.655  11.184 -20.090  1.00  0.92           C  
ATOM   2079  C   CYS A 258       1.733   9.662 -20.043  1.00  0.92           C  
ATOM   2080  CB  CYS A 258       2.163  11.770 -18.773  1.00  0.92           C  
ATOM   2081  O   CYS A 258       0.740   8.994 -19.753  1.00  0.92           O  
ATOM   2082  SG  CYS A 258       2.142  13.575 -18.723  1.00  0.92           S  
ATOM   2083  N   LEU A 259       2.799   9.140 -20.472  1.00  0.93           N  
ATOM   2084  CA  LEU A 259       3.124   7.722 -20.353  1.00  0.93           C  
ATOM   2085  C   LEU A 259       4.327   7.515 -19.438  1.00  0.93           C  
ATOM   2086  CB  LEU A 259       3.407   7.120 -21.731  1.00  0.93           C  
ATOM   2087  O   LEU A 259       5.238   8.346 -19.406  1.00  0.93           O  
ATOM   2088  CG  LEU A 259       3.872   5.663 -21.752  1.00  0.93           C  
ATOM   2089  CD1 LEU A 259       2.670   4.723 -21.760  1.00  0.93           C  
ATOM   2090  CD2 LEU A 259       4.767   5.404 -22.958  1.00  0.93           C  
ATOM   2091  N   THR A 260       4.242   6.511 -18.612  1.00  0.93           N  
ATOM   2092  CA  THR A 260       5.333   6.212 -17.692  1.00  0.93           C  
ATOM   2093  C   THR A 260       6.188   5.063 -18.220  1.00  0.93           C  
ATOM   2094  CB  THR A 260       4.801   5.856 -16.291  1.00  0.93           C  
ATOM   2095  O   THR A 260       5.665   4.003 -18.569  1.00  0.93           O  
ATOM   2096  CG2 THR A 260       5.945   5.622 -15.311  1.00  0.93           C  
ATOM   2097  OG1 THR A 260       3.986   6.932 -15.809  1.00  0.93           O  
ATOM   2098  N   LEU A 261       7.460   5.325 -18.357  1.00  0.91           N  
ATOM   2099  CA  LEU A 261       8.411   4.299 -18.771  1.00  0.91           C  
ATOM   2100  C   LEU A 261       9.300   3.879 -17.605  1.00  0.91           C  
ATOM   2101  CB  LEU A 261       9.275   4.803 -19.930  1.00  0.91           C  
ATOM   2102  O   LEU A 261       9.788   4.728 -16.855  1.00  0.91           O  
ATOM   2103  CG  LEU A 261       8.525   5.321 -21.159  1.00  0.91           C  
ATOM   2104  CD1 LEU A 261       9.491   6.005 -22.120  1.00  0.91           C  
ATOM   2105  CD2 LEU A 261       7.787   4.182 -21.854  1.00  0.91           C  
ATOM   2106  N   SER A 262       9.357   2.600 -17.362  1.00  0.90           N  
ATOM   2107  CA  SER A 262      10.189   2.102 -16.271  1.00  0.90           C  
ATOM   2108  C   SER A 262      11.369   1.293 -16.801  1.00  0.90           C  
ATOM   2109  CB  SER A 262       9.361   1.243 -15.314  1.00  0.90           C  
ATOM   2110  O   SER A 262      11.200   0.435 -17.670  1.00  0.90           O  
ATOM   2111  OG  SER A 262      10.172   0.725 -14.274  1.00  0.90           O  
ATOM   2112  N   TYR A 263      12.551   1.754 -16.386  1.00  0.86           N  
ATOM   2113  CA  TYR A 263      13.774   1.061 -16.775  1.00  0.86           C  
ATOM   2114  C   TYR A 263      14.415   0.372 -15.577  1.00  0.86           C  
ATOM   2115  CB  TYR A 263      14.768   2.040 -17.408  1.00  0.86           C  
ATOM   2116  O   TYR A 263      14.604   0.989 -14.526  1.00  0.86           O  
ATOM   2117  CG  TYR A 263      14.244   2.717 -18.652  1.00  0.86           C  
ATOM   2118  CD1 TYR A 263      14.472   2.172 -19.913  1.00  0.86           C  
ATOM   2119  CD2 TYR A 263      13.523   3.903 -18.567  1.00  0.86           C  
ATOM   2120  CE1 TYR A 263      13.993   2.794 -21.062  1.00  0.86           C  
ATOM   2121  CE2 TYR A 263      13.039   4.533 -19.709  1.00  0.86           C  
ATOM   2122  OH  TYR A 263      12.802   4.591 -22.084  1.00  0.86           O  
ATOM   2123  CZ  TYR A 263      13.279   3.972 -20.950  1.00  0.86           C  
ATOM   2124  N   ARG A 264      14.447  -0.978 -15.590  1.00  0.82           N  
ATOM   2125  CA  ARG A 264      15.084  -1.729 -14.514  1.00  0.82           C  
ATOM   2126  C   ARG A 264      16.484  -2.181 -14.916  1.00  0.82           C  
ATOM   2127  CB  ARG A 264      14.233  -2.941 -14.127  1.00  0.82           C  
ATOM   2128  O   ARG A 264      16.706  -2.592 -16.056  1.00  0.82           O  
ATOM   2129  CG  ARG A 264      14.517  -3.473 -12.731  1.00  0.82           C  
ATOM   2130  CD  ARG A 264      13.556  -4.589 -12.347  1.00  0.82           C  
ATOM   2131  NE  ARG A 264      13.475  -4.755 -10.898  1.00  0.82           N  
ATOM   2132  NH1 ARG A 264      11.552  -6.035 -10.946  1.00  0.82           N  
ATOM   2133  NH2 ARG A 264      12.546  -5.526  -8.944  1.00  0.82           N  
ATOM   2134  CZ  ARG A 264      12.525  -5.438 -10.266  1.00  0.82           C  
ATOM   2135  N   GLU A 265      17.507  -1.766 -14.081  1.00  0.75           N  
ATOM   2136  CA  GLU A 265      18.866  -2.245 -14.313  1.00  0.75           C  
ATOM   2137  C   GLU A 265      18.944  -3.764 -14.188  1.00  0.75           C  
ATOM   2138  CB  GLU A 265      19.843  -1.586 -13.335  1.00  0.75           C  
ATOM   2139  O   GLU A 265      18.480  -4.336 -13.198  1.00  0.75           O  
ATOM   2140  CG  GLU A 265      21.165  -1.180 -13.968  1.00  0.75           C  
ATOM   2141  CD  GLU A 265      21.981  -0.236 -13.099  1.00  0.75           C  
ATOM   2142  OE1 GLU A 265      23.056   0.225 -13.547  1.00  0.75           O  
ATOM   2143  OE2 GLU A 265      21.542   0.045 -11.962  1.00  0.75           O  
ATOM   2144  N   VAL A 266      18.954  -4.503 -15.261  1.00  0.74           N  
ATOM   2145  CA  VAL A 266      19.159  -5.945 -15.174  1.00  0.74           C  
ATOM   2146  C   VAL A 266      20.622  -6.241 -14.850  1.00  0.74           C  
ATOM   2147  CB  VAL A 266      18.749  -6.657 -16.483  1.00  0.74           C  
ATOM   2148  O   VAL A 266      21.526  -5.758 -15.536  1.00  0.74           O  
ATOM   2149  CG1 VAL A 266      18.916  -8.169 -16.350  1.00  0.74           C  
ATOM   2150  CG2 VAL A 266      17.309  -6.305 -16.852  1.00  0.74           C  
ATOM   2151  N   ASN A 267      21.031  -6.220 -13.603  1.00  0.69           N  
ATOM   2152  CA  ASN A 267      22.379  -6.637 -13.231  1.00  0.69           C  
ATOM   2153  C   ASN A 267      22.776  -7.936 -13.925  1.00  0.69           C  
ATOM   2154  CB  ASN A 267      22.493  -6.789 -11.712  1.00  0.69           C  
ATOM   2155  O   ASN A 267      22.133  -8.970 -13.732  1.00  0.69           O  
ATOM   2156  CG  ASN A 267      22.807  -5.480 -11.016  1.00  0.69           C  
ATOM   2157  ND2 ASN A 267      22.410  -5.370  -9.753  1.00  0.69           N  
ATOM   2158  OD1 ASN A 267      23.400  -4.574 -11.607  1.00  0.69           O  
ATOM   2159  N   ARG A 268      23.142  -7.868 -15.172  1.00  0.62           N  
ATOM   2160  CA  ARG A 268      23.659  -9.083 -15.793  1.00  0.62           C  
ATOM   2161  C   ARG A 268      24.967  -9.517 -15.140  1.00  0.62           C  
ATOM   2162  CB  ARG A 268      23.868  -8.873 -17.295  1.00  0.62           C  
ATOM   2163  O   ARG A 268      25.907  -8.726 -15.034  1.00  0.62           O  
ATOM   2164  CG  ARG A 268      22.652  -9.218 -18.139  1.00  0.62           C  
ATOM   2165  CD  ARG A 268      22.992  -9.270 -19.622  1.00  0.62           C  
ATOM   2166  NE  ARG A 268      21.989  -8.582 -20.430  1.00  0.62           N  
ATOM   2167  NH1 ARG A 268      23.185  -8.715 -22.402  1.00  0.62           N  
ATOM   2168  NH2 ARG A 268      21.131  -7.699 -22.369  1.00  0.62           N  
ATOM   2169  CZ  ARG A 268      22.104  -8.334 -21.732  1.00  0.62           C  
ATOM   2170  N   ASP A 269      24.991 -10.171 -13.898  1.00  0.61           N  
ATOM   2171  CA  ASP A 269      26.159 -10.899 -13.411  1.00  0.61           C  
ATOM   2172  C   ASP A 269      26.761 -11.770 -14.510  1.00  0.61           C  
ATOM   2173  CB  ASP A 269      25.788 -11.760 -12.201  1.00  0.61           C  
ATOM   2174  O   ASP A 269      26.034 -12.345 -15.322  1.00  0.61           O  
ATOM   2175  CG  ASP A 269      25.381 -10.938 -10.991  1.00  0.61           C  
ATOM   2176  OD1 ASP A 269      25.826  -9.776 -10.865  1.00  0.61           O  
ATOM   2177  OD2 ASP A 269      24.611 -11.457 -10.154  1.00  0.61           O  
