# Supplementary material for: Escherichia coli transcription factors of unknown function: sequence features and possible evolutionary relationships
Source: PeerJ. 2022 Jul 20;10:e13772. doi: 10.7717/peerj.13772 (PMC9308461; doi:10.7717/peerj.13772)
Supplement: Supplemental Information 18 [file peerj-10-13772-s018.zip › Raw Data/PDB files/YtfH_b4212_unrelaxed_model_1.pdb]

ATOM      1  N   MET A   1     -26.295  15.134  -3.711  1.00  0.44           N  
ATOM      2  CA  MET A   1     -25.707  14.320  -4.770  1.00  0.44           C  
ATOM      3  C   MET A   1     -25.058  15.198  -5.835  1.00  0.44           C  
ATOM      4  CB  MET A   1     -26.766  13.420  -5.409  1.00  0.44           C  
ATOM      5  O   MET A   1     -25.738  15.987  -6.494  1.00  0.44           O  
ATOM      6  CG  MET A   1     -27.246  12.299  -4.502  1.00  0.44           C  
ATOM      7  SD  MET A   1     -28.453  11.192  -5.330  1.00  0.44           S  
ATOM      8  CE  MET A   1     -27.766   9.575  -4.878  1.00  0.44           C  
ATOM      9  N   SER A   2     -23.989  15.952  -5.537  1.00  0.56           N  
ATOM     10  CA  SER A   2     -23.149  16.876  -6.292  1.00  0.56           C  
ATOM     11  C   SER A   2     -22.937  16.388  -7.721  1.00  0.56           C  
ATOM     12  CB  SER A   2     -21.797  17.059  -5.601  1.00  0.56           C  
ATOM     13  O   SER A   2     -22.615  15.219  -7.942  1.00  0.56           O  
ATOM     14  OG  SER A   2     -21.228  18.313  -5.933  1.00  0.56           O  
ATOM     15  N   GLN A   3     -23.800  16.707  -8.691  1.00  0.52           N  
ATOM     16  CA  GLN A   3     -23.721  16.641 -10.147  1.00  0.52           C  
ATOM     17  C   GLN A   3     -22.280  16.792 -10.627  1.00  0.52           C  
ATOM     18  CB  GLN A   3     -24.602  17.717 -10.783  1.00  0.52           C  
ATOM     19  O   GLN A   3     -21.622  17.790 -10.328  1.00  0.52           O  
ATOM     20  CG  GLN A   3     -26.066  17.318 -10.908  1.00  0.52           C  
ATOM     21  CD  GLN A   3     -26.932  18.433 -11.464  1.00  0.52           C  
ATOM     22  NE2 GLN A   3     -28.235  18.185 -11.549  1.00  0.52           N  
ATOM     23  OE1 GLN A   3     -26.435  19.509 -11.813  1.00  0.52           O  
ATOM     24  N   VAL A   4     -21.408  15.877 -10.465  1.00  0.59           N  
ATOM     25  CA  VAL A   4     -20.093  15.866 -11.098  1.00  0.59           C  
ATOM     26  C   VAL A   4     -20.209  16.358 -12.539  1.00  0.59           C  
ATOM     27  CB  VAL A   4     -19.459  14.457 -11.065  1.00  0.59           C  
ATOM     28  O   VAL A   4     -21.077  15.906 -13.288  1.00  0.59           O  
ATOM     29  CG1 VAL A   4     -18.078  14.471 -11.718  1.00  0.59           C  
ATOM     30  CG2 VAL A   4     -19.369  13.946  -9.628  1.00  0.59           C  
ATOM     31  N   SER A   5     -19.792  17.596 -12.847  1.00  0.68           N  
ATOM     32  CA  SER A   5     -19.754  18.232 -14.160  1.00  0.68           C  
ATOM     33  C   SER A   5     -19.164  17.297 -15.211  1.00  0.68           C  
ATOM     34  CB  SER A   5     -18.942  19.527 -14.105  1.00  0.68           C  
ATOM     35  O   SER A   5     -18.285  16.488 -14.906  1.00  0.68           O  
ATOM     36  OG  SER A   5     -18.227  19.723 -15.313  1.00  0.68           O  
ATOM     37  N   LEU A   6     -19.828  17.011 -16.322  1.00  0.63           N  
ATOM     38  CA  LEU A   6     -19.366  16.265 -17.488  1.00  0.63           C  
ATOM     39  C   LEU A   6     -17.885  16.522 -17.745  1.00  0.63           C  
ATOM     40  CB  LEU A   6     -20.184  16.643 -18.725  1.00  0.63           C  
ATOM     41  O   LEU A   6     -17.134  15.593 -18.052  1.00  0.63           O  
ATOM     42  CG  LEU A   6     -19.937  15.808 -19.983  1.00  0.63           C  
ATOM     43  CD1 LEU A   6     -20.355  14.360 -19.749  1.00  0.63           C  
ATOM     44  CD2 LEU A   6     -20.683  16.400 -21.173  1.00  0.63           C  
ATOM     45  N   SER A   7     -17.439  17.844 -17.516  1.00  0.64           N  
ATOM     46  CA  SER A   7     -16.030  18.154 -17.731  1.00  0.64           C  
ATOM     47  C   SER A   7     -15.143  17.418 -16.732  1.00  0.64           C  
ATOM     48  CB  SER A   7     -15.789  19.660 -17.626  1.00  0.64           C  
ATOM     49  O   SER A   7     -14.062  16.943 -17.086  1.00  0.64           O  
ATOM     50  OG  SER A   7     -16.225  20.152 -16.370  1.00  0.64           O  
ATOM     51  N   GLN A   8     -15.669  17.327 -15.485  1.00  0.60           N  
ATOM     52  CA  GLN A   8     -14.906  16.621 -14.462  1.00  0.60           C  
ATOM     53  C   GLN A   8     -14.823  15.129 -14.770  1.00  0.60           C  
ATOM     54  CB  GLN A   8     -15.527  16.838 -13.082  1.00  0.60           C  
ATOM     55  O   GLN A   8     -13.792  14.496 -14.531  1.00  0.60           O  
ATOM     56  CG  GLN A   8     -15.146  18.164 -12.437  1.00  0.60           C  
ATOM     57  CD  GLN A   8     -15.805  18.371 -11.086  1.00  0.60           C  
ATOM     58  NE2 GLN A   8     -15.350  19.382 -10.353  1.00  0.60           N  
ATOM     59  OE1 GLN A   8     -16.715  17.628 -10.704  1.00  0.60           O  
ATOM     60  N   GLN A   9     -15.923  14.678 -15.467  1.00  0.58           N  
ATOM     61  CA  GLN A   9     -15.957  13.270 -15.849  1.00  0.58           C  
ATOM     62  C   GLN A   9     -15.016  12.994 -17.019  1.00  0.58           C  
ATOM     63  CB  GLN A   9     -17.381  12.844 -16.209  1.00  0.58           C  
ATOM     64  O   GLN A   9     -14.417  11.920 -17.101  1.00  0.58           O  
ATOM     65  CG  GLN A   9     -18.289  12.653 -15.002  1.00  0.58           C  
ATOM     66  CD  GLN A   9     -19.725  12.352 -15.390  1.00  0.58           C  
ATOM     67  NE2 GLN A   9     -20.390  11.517 -14.599  1.00  0.58           N  
ATOM     68  OE1 GLN A   9     -20.232  12.867 -16.392  1.00  0.58           O  
ATOM     69  N   LEU A  10     -14.733  14.111 -17.769  1.00  0.64           N  
ATOM     70  CA  LEU A  10     -13.975  13.884 -18.994  1.00  0.64           C  
ATOM     71  C   LEU A  10     -12.509  14.257 -18.804  1.00  0.64           C  
ATOM     72  CB  LEU A  10     -14.572  14.688 -20.152  1.00  0.64           C  
ATOM     73  O   LEU A  10     -11.723  14.207 -19.753  1.00  0.64           O  
ATOM     74  CG  LEU A  10     -15.916  14.200 -20.695  1.00  0.64           C  
ATOM     75  CD1 LEU A  10     -16.545  15.264 -21.588  1.00  0.64           C  
ATOM     76  CD2 LEU A  10     -15.741  12.890 -21.457  1.00  0.64           C  
ATOM     77  N   LYS A  11     -12.060  14.563 -17.569  1.00  0.67           N  
ATOM     78  CA  LYS A  11     -10.663  14.978 -17.490  1.00  0.67           C  
ATOM     79  C   LYS A  11      -9.728  13.845 -17.903  1.00  0.67           C  
ATOM     80  CB  LYS A  11     -10.322  15.450 -16.076  1.00  0.67           C  
ATOM     81  O   LYS A  11      -9.833  12.729 -17.390  1.00  0.67           O  
ATOM     82  CG  LYS A  11     -10.863  16.830 -15.736  1.00  0.67           C  
ATOM     83  CD  LYS A  11     -10.397  17.291 -14.361  1.00  0.67           C  
ATOM     84  CE  LYS A  11     -11.011  18.632 -13.981  1.00  0.67           C  
ATOM     85  NZ  LYS A  11     -10.572  19.078 -12.625  1.00  0.67           N  
ATOM     86  N   GLU A  12      -9.300  13.806 -19.095  1.00  0.79           N  
ATOM     87  CA  GLU A  12      -8.184  12.953 -19.494  1.00  0.79           C  
ATOM     88  C   GLU A  12      -6.936  13.256 -18.670  1.00  0.79           C  
ATOM     89  CB  GLU A  12      -7.884  13.124 -20.986  1.00  0.79           C  
ATOM     90  O   GLU A  12      -6.640  14.418 -18.386  1.00  0.79           O  
ATOM     91  CG  GLU A  12      -8.993  12.619 -21.897  1.00  0.79           C  
ATOM     92  CD  GLU A  12      -8.668  12.767 -23.375  1.00  0.79           C  
ATOM     93  OE1 GLU A  12      -9.478  12.325 -24.222  1.00  0.79           O  
ATOM     94  OE2 GLU A  12      -7.596  13.330 -23.689  1.00  0.79           O  
ATOM     95  N   GLY A  13      -6.569  12.391 -17.851  1.00  0.86           N  
ATOM     96  CA  GLY A  13      -5.339  12.564 -17.096  1.00  0.86           C  
ATOM     97  C   GLY A  13      -4.152  12.933 -17.966  1.00  0.86           C  
ATOM     98  O   GLY A  13      -4.076  12.526 -19.127  1.00  0.86           O  
ATOM     99  N   ASN A  14      -3.368  13.889 -17.523  1.00  0.91           N  
ATOM    100  CA  ASN A  14      -2.099  14.278 -18.128  1.00  0.91           C  
ATOM    101  C   ASN A  14      -0.970  14.293 -17.101  1.00  0.91           C  
ATOM    102  CB  ASN A  14      -2.222  15.646 -18.802  1.00  0.91           C  
ATOM    103  O   ASN A  14      -0.814  15.264 -16.358  1.00  0.91           O  
ATOM    104  CG  ASN A  14      -0.946  16.068 -19.503  1.00  0.91           C  
ATOM    105  ND2 ASN A  14      -0.952  17.267 -20.074  1.00  0.91           N  
ATOM    106  OD1 ASN A  14       0.037  15.323 -19.533  1.00  0.91           O  
ATOM    107  N   LEU A  15      -0.241  13.203 -17.062  1.00  0.90           N  
ATOM    108  CA  LEU A  15       0.804  13.032 -16.058  1.00  0.90           C  
ATOM    109  C   LEU A  15       1.888  14.092 -16.215  1.00  0.90           C  
ATOM    110  CB  LEU A  15       1.422  11.635 -16.160  1.00  0.90           C  
ATOM    111  O   LEU A  15       2.554  14.455 -15.242  1.00  0.90           O  
ATOM    112  CG  LEU A  15       0.666  10.506 -15.457  1.00  0.90           C  
ATOM    113  CD1 LEU A  15       1.280   9.156 -15.812  1.00  0.90           C  
ATOM    114  CD2 LEU A  15       0.670  10.720 -13.947  1.00  0.90           C  
ATOM    115  N   PHE A  16       1.986  14.615 -17.352  1.00  0.94           N  
ATOM    116  CA  PHE A  16       3.065  15.560 -17.614  1.00  0.94           C  
ATOM    117  C   PHE A  16       2.642  16.979 -17.255  1.00  0.94           C  
ATOM    118  CB  PHE A  16       3.492  15.496 -19.084  1.00  0.94           C  
ATOM    119  O   PHE A  16       3.483  17.871 -17.129  1.00  0.94           O  
ATOM    120  CG  PHE A  16       4.249  14.246 -19.443  1.00  0.94           C  
ATOM    121  CD1 PHE A  16       5.587  14.104 -19.097  1.00  0.94           C  
ATOM    122  CD2 PHE A  16       3.622  13.213 -20.126  1.00  0.94           C  
ATOM    123  CE1 PHE A  16       6.291  12.948 -19.428  1.00  0.94           C  
ATOM    124  CE2 PHE A  16       4.318  12.054 -20.460  1.00  0.94           C  
ATOM    125  CZ  PHE A  16       5.652  11.925 -20.111  1.00  0.94           C  
ATOM    126  N   ALA A  17       1.403  17.154 -17.076  1.00  0.93           N  
ATOM    127  CA  ALA A  17       0.936  18.459 -16.614  1.00  0.93           C  
ATOM    128  C   ALA A  17       1.150  18.617 -15.111  1.00  0.93           C  
ATOM    129  CB  ALA A  17      -0.539  18.649 -16.961  1.00  0.93           C  
ATOM    130  O   ALA A  17       0.742  17.758 -14.326  1.00  0.93           O  
ATOM    131  N   GLU A  18       1.819  19.718 -14.657  1.00  0.91           N  
ATOM    132  CA  GLU A  18       2.265  19.936 -13.284  1.00  0.91           C  
ATOM    133  C   GLU A  18       1.091  19.907 -12.310  1.00  0.91           C  
ATOM    134  CB  GLU A  18       3.014  21.266 -13.167  1.00  0.91           C  
ATOM    135  O   GLU A  18       1.205  19.370 -11.207  1.00  0.91           O  
ATOM    136  CG  GLU A  18       3.664  21.488 -11.809  1.00  0.91           C  
ATOM    137  CD  GLU A  18       4.423  22.802 -11.714  1.00  0.91           C  
ATOM    138  OE1 GLU A  18       4.958  23.117 -10.627  1.00  0.91           O  
ATOM    139  OE2 GLU A  18       4.483  23.522 -12.736  1.00  0.91           O  
ATOM    140  N   GLN A  19      -0.039  20.316 -12.675  1.00  0.90           N  
ATOM    141  CA  GLN A  19      -1.145  20.462 -11.734  1.00  0.90           C  
ATOM    142  C   GLN A  19      -2.200  19.382 -11.953  1.00  0.90           C  
ATOM    143  CB  GLN A  19      -1.779  21.849 -11.861  1.00  0.90           C  
ATOM    144  O   GLN A  19      -3.291  19.447 -11.382  1.00  0.90           O  
ATOM    145  CG  GLN A  19      -0.837  22.990 -11.502  1.00  0.90           C  
ATOM    146  CD  GLN A  19      -1.449  24.356 -11.752  1.00  0.90           C  
ATOM    147  NE2 GLN A  19      -0.680  25.407 -11.487  1.00  0.90           N  
ATOM    148  OE1 GLN A  19      -2.602  24.465 -12.180  1.00  0.90           O  
ATOM    149  N   CYS A  20      -1.822  18.360 -12.690  1.00  0.89           N  
ATOM    150  CA  CYS A  20      -2.798  17.312 -12.972  1.00  0.89           C  
ATOM    151  C   CYS A  20      -2.914  16.346 -11.799  1.00  0.89           C  
ATOM    152  CB  CYS A  20      -2.413  16.548 -14.238  1.00  0.89           C  
ATOM    153  O   CYS A  20      -1.903  15.899 -11.254  1.00  0.89           O  
ATOM    154  SG  CYS A  20      -3.619  15.296 -14.728  1.00  0.89           S  
ATOM    155  N   PRO A  21      -4.065  16.015 -11.417  1.00  0.91           N  
ATOM    156  CA  PRO A  21      -4.304  15.110 -10.290  1.00  0.91           C  
ATOM    157  C   PRO A  21      -3.693  13.727 -10.504  1.00  0.91           C  
ATOM    158  CB  PRO A  21      -5.831  15.028 -10.221  1.00  0.91           C  
ATOM    159  O   PRO A  21      -3.466  12.992  -9.539  1.00  0.91           O  
ATOM    160  CG  PRO A  21      -6.310  16.304 -10.835  1.00  0.91           C  
ATOM    161  CD  PRO A  21      -5.345  16.706 -11.914  1.00  0.91           C  
ATOM    162  N   SER A  22      -3.422  13.387 -11.769  1.00  0.94           N  
ATOM    163  CA  SER A  22      -2.794  12.098 -12.044  1.00  0.94           C  
ATOM    164  C   SER A  22      -1.444  11.982 -11.344  1.00  0.94           C  
ATOM    165  CB  SER A  22      -2.616  11.898 -13.549  1.00  0.94           C  
ATOM    166  O   SER A  22      -1.032  10.886 -10.958  1.00  0.94           O  
ATOM    167  OG  SER A  22      -1.825  12.935 -14.105  1.00  0.94           O  
ATOM    168  N   ARG A  23      -0.686  13.084 -11.086  1.00  0.94           N  
ATOM    169  CA  ARG A  23       0.618  13.039 -10.432  1.00  0.94           C  
ATOM    170  C   ARG A  23       0.483  12.630  -8.969  1.00  0.94           C  
ATOM    171  CB  ARG A  23       1.318  14.396 -10.534  1.00  0.94           C  
ATOM    172  O   ARG A  23       1.346  11.932  -8.432  1.00  0.94           O  
ATOM    173  CG  ARG A  23       1.919  14.678 -11.902  1.00  0.94           C  
ATOM    174  CD  ARG A  23       2.823  15.902 -11.879  1.00  0.94           C  
ATOM    175  NE  ARG A  23       3.435  16.145 -13.182  1.00  0.94           N  
ATOM    176  NH1 ARG A  23       4.869  17.794 -12.433  1.00  0.94           N  
ATOM    177  NH2 ARG A  23       4.879  17.176 -14.641  1.00  0.94           N  
ATOM    178  CZ  ARG A  23       4.393  17.038 -13.416  1.00  0.94           C  
ATOM    179  N   GLU A  24      -0.614  13.127  -8.429  1.00  0.96           N  
ATOM    180  CA  GLU A  24      -0.826  12.742  -7.036  1.00  0.96           C  
ATOM    181  C   GLU A  24      -1.061  11.240  -6.909  1.00  0.96           C  
ATOM    182  CB  GLU A  24      -2.008  13.511  -6.440  1.00  0.96           C  
ATOM    183  O   GLU A  24      -0.509  10.594  -6.015  1.00  0.96           O  
ATOM    184  CG  GLU A  24      -2.106  13.410  -4.925  1.00  0.96           C  
ATOM    185  CD  GLU A  24      -3.314  14.134  -4.352  1.00  0.96           C  
ATOM    186  OE1 GLU A  24      -3.609  13.963  -3.147  1.00  0.96           O  
ATOM    187  OE2 GLU A  24      -3.971  14.878  -5.114  1.00  0.96           O  
ATOM    188  N   VAL A  25      -1.866  10.717  -7.769  1.00  0.97           N  
ATOM    189  CA  VAL A  25      -2.113   9.279  -7.764  1.00  0.97           C  
ATOM    190  C   VAL A  25      -0.809   8.530  -8.030  1.00  0.97           C  
ATOM    191  CB  VAL A  25      -3.178   8.882  -8.810  1.00  0.97           C  
ATOM    192  O   VAL A  25      -0.516   7.528  -7.374  1.00  0.97           O  
ATOM    193  CG1 VAL A  25      -3.353   7.365  -8.854  1.00  0.97           C  
ATOM    194  CG2 VAL A  25      -4.508   9.567  -8.502  1.00  0.97           C  
ATOM    195  N   LEU A  26      -0.078   9.028  -9.007  1.00  0.97           N  
ATOM    196  CA  LEU A  26       1.219   8.430  -9.303  1.00  0.97           C  
ATOM    197  C   LEU A  26       2.113   8.431  -8.068  1.00  0.97           C  
ATOM    198  CB  LEU A  26       1.907   9.181 -10.446  1.00  0.97           C  
ATOM    199  O   LEU A  26       2.767   7.430  -7.769  1.00  0.97           O  
ATOM    200  CG  LEU A  26       3.254   8.625 -10.909  1.00  0.97           C  
ATOM    201  CD1 LEU A  26       3.063   7.274 -11.591  1.00  0.97           C  
ATOM    202  CD2 LEU A  26       3.946   9.609 -11.846  1.00  0.97           C  
ATOM    203  N   LYS A  27       2.136   9.503  -7.375  1.00  0.98           N  
ATOM    204  CA  LYS A  27       2.922   9.606  -6.149  1.00  0.98           C  
ATOM    205  C   LYS A  27       2.507   8.540  -5.139  1.00  0.98           C  
ATOM    206  CB  LYS A  27       2.775  10.997  -5.532  1.00  0.98           C  
ATOM    207  O   LYS A  27       3.359   7.887  -4.532  1.00  0.98           O  
ATOM    208  CG  LYS A  27       3.546  11.184  -4.234  1.00  0.98           C  
ATOM    209  CD  LYS A  27       3.309  12.565  -3.636  1.00  0.98           C  
ATOM    210  CE  LYS A  27       3.971  12.705  -2.272  1.00  0.98           C  
ATOM    211  NZ  LYS A  27       3.720  14.049  -1.670  1.00  0.98           N  
ATOM    212  N   HIS A  28       1.288   8.348  -4.956  1.00  0.99           N  
ATOM    213  CA  HIS A  28       0.774   7.407  -3.967  1.00  0.99           C  
ATOM    214  C   HIS A  28       1.145   5.973  -4.327  1.00  0.99           C  
ATOM    215  CB  HIS A  28      -0.744   7.541  -3.839  1.00  0.99           C  
ATOM    216  O   HIS A  28       1.651   5.228  -3.484  1.00  0.99           O  
ATOM    217  CG  HIS A  28      -1.189   8.875  -3.330  1.00  0.99           C  
ATOM    218  CD2 HIS A  28      -0.503   9.863  -2.709  1.00  0.99           C  
ATOM    219  ND1 HIS A  28      -2.490   9.316  -3.437  1.00  0.99           N  
ATOM    220  CE1 HIS A  28      -2.585  10.522  -2.902  1.00  0.99           C  
ATOM    221  NE2 HIS A  28      -1.393  10.877  -2.453  1.00  0.99           N  
ATOM    222  N   VAL A  29       0.948   5.598  -5.626  1.00  0.98           N  
ATOM    223  CA  VAL A  29       1.072   4.190  -5.987  1.00  0.98           C  
ATOM    224  C   VAL A  29       2.540   3.845  -6.228  1.00  0.98           C  
ATOM    225  CB  VAL A  29       0.232   3.848  -7.238  1.00  0.98           C  
ATOM    226  O   VAL A  29       2.908   2.669  -6.277  1.00  0.98           O  
ATOM    227  CG1 VAL A  29      -1.257   4.043  -6.958  1.00  0.98           C  
ATOM    228  CG2 VAL A  29       0.672   4.703  -8.425  1.00  0.98           C  
ATOM    229  N   THR A  30       3.383   4.899  -6.303  1.00  0.98           N  
ATOM    230  CA  THR A  30       4.796   4.629  -6.544  1.00  0.98           C  
ATOM    231  C   THR A  30       5.631   4.979  -5.315  1.00  0.98           C  
ATOM    232  CB  THR A  30       5.316   5.416  -7.761  1.00  0.98           C  
ATOM    233  O   THR A  30       6.862   4.949  -5.365  1.00  0.98           O  
ATOM    234  CG2 THR A  30       4.593   4.995  -9.037  1.00  0.98           C  
ATOM    235  OG1 THR A  30       5.102   6.816  -7.544  1.00  0.98           O  
ATOM    236  N   SER A  31       5.010   5.440  -4.297  1.00  0.98           N  
ATOM    237  CA  SER A  31       5.774   5.729  -3.087  1.00  0.98           C  
ATOM    238  C   SER A  31       6.405   4.464  -2.516  1.00  0.98           C  
ATOM    239  CB  SER A  31       4.880   6.384  -2.033  1.00  0.98           C  
ATOM    240  O   SER A  31       5.938   3.355  -2.786  1.00  0.98           O  
ATOM    241  OG  SER A  31       4.003   5.432  -1.456  1.00  0.98           O  
ATOM    242  N   ARG A  32       7.457   4.599  -1.803  1.00  0.97           N  
ATOM    243  CA  ARG A  32       8.146   3.462  -1.201  1.00  0.97           C  
ATOM    244  C   ARG A  32       7.163   2.544  -0.482  1.00  0.97           C  
ATOM    245  CB  ARG A  32       9.225   3.941  -0.227  1.00  0.97           C  
ATOM    246  O   ARG A  32       7.148   1.334  -0.721  1.00  0.97           O  
ATOM    247  CG  ARG A  32       9.933   2.815   0.510  1.00  0.97           C  
ATOM    248  CD  ARG A  32      11.003   3.344   1.454  1.00  0.97           C  
ATOM    249  NE  ARG A  32      11.593   2.275   2.254  1.00  0.97           N  
ATOM    250  NH1 ARG A  32      13.167   3.624   3.273  1.00  0.97           N  
ATOM    251  NH2 ARG A  32      13.065   1.390   3.779  1.00  0.97           N  
ATOM    252  CZ  ARG A  32      12.607   2.432   3.100  1.00  0.97           C  
ATOM    253  N   TRP A  33       6.257   3.112   0.328  1.00  0.99           N  
ATOM    254  CA  TRP A  33       5.379   2.279   1.143  1.00  0.99           C  
ATOM    255  C   TRP A  33       4.135   1.870   0.360  1.00  0.99           C  
ATOM    256  CB  TRP A  33       4.972   3.016   2.422  1.00  0.99           C  
ATOM    257  O   TRP A  33       3.610   0.770   0.547  1.00  0.99           O  
ATOM    258  CG  TRP A  33       6.129   3.571   3.198  1.00  0.99           C  
ATOM    259  CD1 TRP A  33       6.303   4.864   3.606  1.00  0.99           C  
ATOM    260  CD2 TRP A  33       7.276   2.848   3.656  1.00  0.99           C  
ATOM    261  CE2 TRP A  33       8.105   3.767   4.336  1.00  0.99           C  
ATOM    262  CE3 TRP A  33       7.683   1.511   3.558  1.00  0.99           C  
ATOM    263  NE1 TRP A  33       7.489   4.989   4.291  1.00  0.99           N  
ATOM    264  CH2 TRP A  33       9.694   2.076   4.805  1.00  0.99           C  
ATOM    265  CZ2 TRP A  33       9.319   3.391   4.915  1.00  0.99           C  
ATOM    266  CZ3 TRP A  33       8.891   1.138   4.135  1.00  0.99           C  
ATOM    267  N   GLY A  34       3.654   2.725  -0.535  1.00  0.99           N  
ATOM    268  CA  GLY A  34       2.524   2.380  -1.384  1.00  0.99           C  
ATOM    269  C   GLY A  34       2.752   1.119  -2.196  1.00  0.99           C  
ATOM    270  O   GLY A  34       1.878   0.252  -2.263  1.00  0.99           O  
ATOM    271  N   VAL A  35       3.918   1.056  -2.740  1.00  0.99           N  
ATOM    272  CA  VAL A  35       4.265  -0.106  -3.553  1.00  0.99           C  
ATOM    273  C   VAL A  35       4.220  -1.368  -2.695  1.00  0.99           C  
ATOM    274  CB  VAL A  35       5.659   0.050  -4.201  1.00  0.99           C  
ATOM    275  O   VAL A  35       3.581  -2.356  -3.066  1.00  0.99           O  
ATOM    276  CG1 VAL A  35       6.118  -1.269  -4.818  1.00  0.99           C  
ATOM    277  CG2 VAL A  35       5.637   1.158  -5.253  1.00  0.99           C  
ATOM    278  N   LEU A  36       4.816  -1.307  -1.550  1.00  0.99           N  
ATOM    279  CA  LEU A  36       4.908  -2.478  -0.685  1.00  0.99           C  
ATOM    280  C   LEU A  36       3.534  -2.870  -0.153  1.00  0.99           C  
ATOM    281  CB  LEU A  36       5.862  -2.208   0.482  1.00  0.99           C  
ATOM    282  O   LEU A  36       3.209  -4.057  -0.076  1.00  0.99           O  
ATOM    283  CG  LEU A  36       7.321  -1.935   0.115  1.00  0.99           C  
ATOM    284  CD1 LEU A  36       8.145  -1.680   1.373  1.00  0.99           C  
ATOM    285  CD2 LEU A  36       7.899  -3.100  -0.681  1.00  0.99           C  
ATOM    286  N   ILE A  37       2.731  -1.931   0.175  1.00  0.99           N  
ATOM    287  CA  ILE A  37       1.379  -2.198   0.653  1.00  0.99           C  
ATOM    288  C   ILE A  37       0.572  -2.893  -0.441  1.00  0.99           C  
ATOM    289  CB  ILE A  37       0.670  -0.898   1.098  1.00  0.99           C  
ATOM    290  O   ILE A  37      -0.052  -3.928  -0.197  1.00  0.99           O  
ATOM    291  CG1 ILE A  37       1.260  -0.394   2.420  1.00  0.99           C  
ATOM    292  CG2 ILE A  37      -0.840  -1.122   1.222  1.00  0.99           C  
ATOM    293  CD1 ILE A  37       0.895   1.046   2.751  1.00  0.99           C  
ATOM    294  N   LEU A  38       0.550  -2.321  -1.635  1.00  0.99           N  
ATOM    295  CA  LEU A  38      -0.215  -2.877  -2.746  1.00  0.99           C  
ATOM    296  C   LEU A  38       0.240  -4.297  -3.063  1.00  0.99           C  
ATOM    297  CB  LEU A  38      -0.074  -1.994  -3.989  1.00  0.99           C  
ATOM    298  O   LEU A  38      -0.588  -5.181  -3.298  1.00  0.99           O  
ATOM    299  CG  LEU A  38      -0.795  -0.646  -3.948  1.00  0.99           C  
ATOM    300  CD1 LEU A  38      -0.297   0.256  -5.073  1.00  0.99           C  
ATOM    301  CD2 LEU A  38      -2.305  -0.844  -4.043  1.00  0.99           C  
ATOM    302  N   VAL A  39       1.516  -4.536  -3.010  1.00  0.98           N  
ATOM    303  CA  VAL A  39       2.047  -5.867  -3.282  1.00  0.98           C  
ATOM    304  C   VAL A  39       1.657  -6.819  -2.153  1.00  0.98           C  
ATOM    305  CB  VAL A  39       3.583  -5.842  -3.451  1.00  0.98           C  
ATOM    306  O   VAL A  39       1.249  -7.956  -2.405  1.00  0.98           O  
ATOM    307  CG1 VAL A  39       4.144  -7.262  -3.494  1.00  0.98           C  
ATOM    308  CG2 VAL A  39       3.967  -5.074  -4.715  1.00  0.98           C  
ATOM    309  N   ALA A  40       1.751  -6.396  -0.931  1.00  0.99           N  
ATOM    310  CA  ALA A  40       1.415  -7.230   0.220  1.00  0.99           C  
ATOM    311  C   ALA A  40      -0.056  -7.635   0.193  1.00  0.99           C  
ATOM    312  CB  ALA A  40       1.737  -6.497   1.520  1.00  0.99           C  
ATOM    313  O   ALA A  40      -0.393  -8.792   0.457  1.00  0.99           O  
ATOM    314  N   LEU A  41      -0.910  -6.767  -0.139  1.00  0.99           N  
ATOM    315  CA  LEU A  41      -2.347  -6.998  -0.040  1.00  0.99           C  
ATOM    316  C   LEU A  41      -2.835  -7.881  -1.184  1.00  0.99           C  
ATOM    317  CB  LEU A  41      -3.106  -5.669  -0.045  1.00  0.99           C  
ATOM    318  O   LEU A  41      -3.989  -8.315  -1.189  1.00  0.99           O  
ATOM    319  CG  LEU A  41      -3.058  -4.855   1.249  1.00  0.99           C  
ATOM    320  CD1 LEU A  41      -3.757  -3.514   1.058  1.00  0.99           C  
ATOM    321  CD2 LEU A  41      -3.691  -5.636   2.395  1.00  0.99           C  
ATOM    322  N   ARG A  42      -1.955  -8.092  -2.159  1.00  0.98           N  
ATOM    323  CA  ARG A  42      -2.317  -9.057  -3.192  1.00  0.98           C  
ATOM    324  C   ARG A  42      -2.486 -10.454  -2.602  1.00  0.98           C  
ATOM    325  CB  ARG A  42      -1.262  -9.080  -4.300  1.00  0.98           C  
ATOM    326  O   ARG A  42      -3.150 -11.307  -3.194  1.00  0.98           O  
ATOM    327  CG  ARG A  42      -1.250  -7.830  -5.165  1.00  0.98           C  
ATOM    328  CD  ARG A  42      -0.345  -7.992  -6.378  1.00  0.98           C  
ATOM    329  NE  ARG A  42      -0.927  -8.894  -7.368  1.00  0.98           N  
ATOM    330  NH1 ARG A  42       0.684 -10.532  -7.127  1.00  0.98           N  
ATOM    331  NH2 ARG A  42      -1.037 -10.820  -8.615  1.00  0.98           N  
ATOM    332  CZ  ARG A  42      -0.425 -10.080  -7.701  1.00  0.98           C  
ATOM    333  N   GLU A  43      -1.885 -10.704  -1.442  1.00  0.98           N  
ATOM    334  CA  GLU A  43      -1.961 -12.008  -0.791  1.00  0.98           C  
ATOM    335  C   GLU A  43      -3.256 -12.154   0.002  1.00  0.98           C  
ATOM    336  CB  GLU A  43      -0.755 -12.221   0.128  1.00  0.98           C  
ATOM    337  O   GLU A  43      -3.535 -13.220   0.555  1.00  0.98           O  
ATOM    338  CG  GLU A  43       0.580 -12.240  -0.603  1.00  0.98           C  
ATOM    339  CD  GLU A  43       1.777 -12.245   0.334  1.00  0.98           C  
ATOM    340  OE1 GLU A  43       2.927 -12.145  -0.150  1.00  0.98           O  
ATOM    341  OE2 GLU A  43       1.563 -12.349   1.563  1.00  0.98           O  
ATOM    342  N   GLY A  44      -3.962 -11.155   0.014  1.00  0.98           N  
ATOM    343  CA  GLY A  44      -5.219 -11.171   0.746  1.00  0.98           C  
ATOM    344  C   GLY A  44      -5.321 -10.067   1.781  1.00  0.98           C  
ATOM    345  O   GLY A  44      -4.616  -9.060   1.693  1.00  0.98           O  
ATOM    346  N   THR A  45      -6.273 -10.260   2.648  1.00  0.99           N  
ATOM    347  CA  THR A  45      -6.594  -9.292   3.691  1.00  0.99           C  
ATOM    348  C   THR A  45      -5.539  -9.314   4.793  1.00  0.99           C  
ATOM    349  CB  THR A  45      -7.982  -9.566   4.300  1.00  0.99           C  
ATOM    350  O   THR A  45      -5.088 -10.384   5.206  1.00  0.99           O  
ATOM    351  CG2 THR A  45      -8.299  -8.574   5.414  1.00  0.99           C  
ATOM    352  OG1 THR A  45      -8.978  -9.453   3.276  1.00  0.99           O  
ATOM    353  N   HIS A  46      -5.157  -8.089   5.241  1.00  0.99           N  
ATOM    354  CA  HIS A  46      -4.174  -7.964   6.311  1.00  0.99           C  
ATOM    355  C   HIS A  46      -4.617  -6.937   7.349  1.00  0.99           C  
ATOM    356  CB  HIS A  46      -2.808  -7.578   5.741  1.00  0.99           C  
ATOM    357  O   HIS A  46      -5.251  -5.936   7.006  1.00  0.99           O  
ATOM    358  CG  HIS A  46      -2.128  -8.690   5.009  1.00  0.99           C  
ATOM    359  CD2 HIS A  46      -1.129  -9.523   5.386  1.00  0.99           C  
ATOM    360  ND1 HIS A  46      -2.462  -9.047   3.720  1.00  0.99           N  
ATOM    361  CE1 HIS A  46      -1.696 -10.054   3.336  1.00  0.99           C  
ATOM    362  NE2 HIS A  46      -0.879 -10.362   4.329  1.00  0.99           N  
ATOM    363  N   ARG A  47      -4.240  -7.289   8.608  1.00  0.99           N  
ATOM    364  CA  ARG A  47      -4.363  -6.279   9.654  1.00  0.99           C  
ATOM    365  C   ARG A  47      -3.231  -5.260   9.567  1.00  0.99           C  
ATOM    366  CB  ARG A  47      -4.372  -6.935  11.036  1.00  0.99           C  
ATOM    367  O   ARG A  47      -2.194  -5.527   8.956  1.00  0.99           O  
ATOM    368  CG  ARG A  47      -5.553  -7.864  11.269  1.00  0.99           C  
ATOM    369  CD  ARG A  47      -5.475  -8.544  12.629  1.00  0.99           C  
ATOM    370  NE  ARG A  47      -6.584  -9.471  12.832  1.00  0.99           N  
ATOM    371  NH1 ARG A  47      -5.780 -10.324  14.822  1.00  0.99           N  
ATOM    372  NH2 ARG A  47      -7.755 -11.098  13.954  1.00  0.99           N  
ATOM    373  CZ  ARG A  47      -6.704 -10.296  13.869  1.00  0.99           C  
ATOM    374  N   PHE A  48      -3.488  -4.171  10.233  1.00  0.98           N  
ATOM    375  CA  PHE A  48      -2.478  -3.119  10.246  1.00  0.98           C  
ATOM    376  C   PHE A  48      -1.143  -3.656  10.748  1.00  0.98           C  
ATOM    377  CB  PHE A  48      -2.933  -1.945  11.118  1.00  0.98           C  
ATOM    378  O   PHE A  48      -0.107  -3.452  10.113  1.00  0.98           O  
ATOM    379  CG  PHE A  48      -1.981  -0.780  11.114  1.00  0.98           C  
ATOM    380  CD1 PHE A  48      -0.910  -0.736  11.998  1.00  0.98           C  
ATOM    381  CD2 PHE A  48      -2.157   0.272  10.224  1.00  0.98           C  
ATOM    382  CE1 PHE A  48      -0.027   0.342  11.996  1.00  0.98           C  
ATOM    383  CE2 PHE A  48      -1.279   1.352  10.215  1.00  0.98           C  
ATOM    384  CZ  PHE A  48      -0.215   1.385  11.103  1.00  0.98           C  
ATOM    385  N   SER A  49      -1.188  -4.403  11.817  1.00  0.97           N  
ATOM    386  CA  SER A  49       0.031  -4.914  12.436  1.00  0.97           C  
ATOM    387  C   SER A  49       0.717  -5.941  11.542  1.00  0.97           C  
ATOM    388  CB  SER A  49      -0.281  -5.538  13.797  1.00  0.97           C  
ATOM    389  O   SER A  49       1.947  -5.994  11.479  1.00  0.97           O  
ATOM    390  OG  SER A  49      -1.248  -6.566  13.670  1.00  0.97           O  
ATOM    391  N   ASP A  50      -0.089  -6.680  10.858  1.00  0.98           N  
ATOM    392  CA  ASP A  50       0.479  -7.657   9.933  1.00  0.98           C  
ATOM    393  C   ASP A  50       1.206  -6.966   8.782  1.00  0.98           C  
ATOM    394  CB  ASP A  50      -0.615  -8.578   9.387  1.00  0.98           C  
ATOM    395  O   ASP A  50       2.296  -7.386   8.388  1.00  0.98           O  
ATOM    396  CG  ASP A  50      -1.221  -9.475  10.452  1.00  0.98           C  
ATOM    397  OD1 ASP A  50      -0.542  -9.771  11.459  1.00  0.98           O  
ATOM    398  OD2 ASP A  50      -2.387  -9.891  10.282  1.00  0.98           O  
ATOM    399  N   LEU A  51       0.583  -5.940   8.286  1.00  0.99           N  
ATOM    400  CA  LEU A  51       1.207  -5.187   7.204  1.00  0.99           C  
ATOM    401  C   LEU A  51       2.525  -4.569   7.662  1.00  0.99           C  
ATOM    402  CB  LEU A  51       0.265  -4.091   6.700  1.00  0.99           C  
ATOM    403  O   LEU A  51       3.526  -4.629   6.944  1.00  0.99           O  
ATOM    404  CG  LEU A  51      -0.862  -4.542   5.769  1.00  0.99           C  
ATOM    405  CD1 LEU A  51      -1.865  -3.411   5.564  1.00  0.99           C  
ATOM    406  CD2 LEU A  51      -0.297  -5.011   4.433  1.00  0.99           C  
ATOM    407  N   ARG A  52       2.512  -4.012   8.794  1.00  0.98           N  
ATOM    408  CA  ARG A  52       3.712  -3.377   9.330  1.00  0.98           C  
ATOM    409  C   ARG A  52       4.841  -4.389   9.491  1.00  0.98           C  
ATOM    410  CB  ARG A  52       3.412  -2.706  10.672  1.00  0.98           C  
ATOM    411  O   ARG A  52       5.992  -4.101   9.157  1.00  0.98           O  
ATOM    412  CG  ARG A  52       4.571  -1.893  11.227  1.00  0.98           C  
ATOM    413  CD  ARG A  52       4.206  -1.213  12.539  1.00  0.98           C  
ATOM    414  NE  ARG A  52       5.374  -0.615  13.180  1.00  0.98           N  
ATOM    415  NH1 ARG A  52       5.470  -2.150  14.904  1.00  0.98           N  
ATOM    416  NH2 ARG A  52       7.007  -0.453  14.786  1.00  0.98           N  
ATOM    417  CZ  ARG A  52       5.948  -1.074  14.288  1.00  0.98           C  
ATOM    418  N   ARG A  53       4.527  -5.498  10.020  1.00  0.98           N  
ATOM    419  CA  ARG A  53       5.520  -6.551  10.208  1.00  0.98           C  
ATOM    420  C   ARG A  53       6.042  -7.057   8.868  1.00  0.98           C  
ATOM    421  CB  ARG A  53       4.929  -7.711  11.012  1.00  0.98           C  
ATOM    422  O   ARG A  53       7.251  -7.219   8.688  1.00  0.98           O  
ATOM    423  CG  ARG A  53       5.932  -8.803  11.347  1.00  0.98           C  
ATOM    424  CD  ARG A  53       5.348  -9.830  12.307  1.00  0.98           C  
ATOM    425  NE  ARG A  53       4.180 -10.496  11.739  1.00  0.98           N  
ATOM    426  NH1 ARG A  53       2.936 -10.426  13.684  1.00  0.98           N  
ATOM    427  NH2 ARG A  53       2.059 -11.375  11.791  1.00  0.98           N  
ATOM    428  CZ  ARG A  53       3.061 -10.764  12.406  1.00  0.98           C  
ATOM    429  N   LYS A  54       5.191  -7.282   7.990  1.00  0.98           N  
ATOM    430  CA  LYS A  54       5.572  -7.795   6.677  1.00  0.98           C  
ATOM    431  C   LYS A  54       6.454  -6.797   5.932  1.00  0.98           C  
ATOM    432  CB  LYS A  54       4.329  -8.118   5.846  1.00  0.98           C  
ATOM    433  O   LYS A  54       7.458  -7.180   5.327  1.00  0.98           O  
ATOM    434  CG  LYS A  54       4.634  -8.745   4.494  1.00  0.98           C  
ATOM    435  CD  LYS A  54       3.363  -9.205   3.792  1.00  0.98           C  
ATOM    436  CE  LYS A  54       3.664  -9.804   2.424  1.00  0.98           C  
ATOM    437  NZ  LYS A  54       3.882 -11.279   2.502  1.00  0.98           N  
ATOM    438  N   ILE A  55       6.075  -5.588   5.902  1.00  0.98           N  
ATOM    439  CA  ILE A  55       6.791  -4.556   5.159  1.00  0.98           C  
ATOM    440  C   ILE A  55       8.103  -4.227   5.867  1.00  0.98           C  
ATOM    441  CB  ILE A  55       5.935  -3.280   4.996  1.00  0.98           C  
ATOM    442  O   ILE A  55       9.143  -4.076   5.221  1.00  0.98           O  
ATOM    443  CG1 ILE A  55       4.771  -3.537   4.032  1.00  0.98           C  
ATOM    444  CG2 ILE A  55       6.797  -2.110   4.513  1.00  0.98           C  
ATOM    445  CD1 ILE A  55       3.736  -2.421   3.999  1.00  0.98           C  
ATOM    446  N   GLY A  56       8.213  -4.313   7.027  1.00  0.97           N  
ATOM    447  CA  GLY A  56       9.424  -3.998   7.767  1.00  0.97           C  
ATOM    448  C   GLY A  56       9.974  -2.619   7.452  1.00  0.97           C  
ATOM    449  O   GLY A  56       9.894  -2.160   6.311  1.00  0.97           O  
ATOM    450  N   GLY A  57      10.494  -1.889   8.522  1.00  0.97           N  
ATOM    451  CA  GLY A  57      11.204  -0.629   8.370  1.00  0.97           C  
ATOM    452  C   GLY A  57      10.278   0.567   8.245  1.00  0.97           C  
ATOM    453  O   GLY A  57      10.738   1.703   8.110  1.00  0.97           O  
ATOM    454  N   VAL A  58       9.000   0.367   8.187  1.00  0.98           N  
ATOM    455  CA  VAL A  58       8.048   1.468   8.095  1.00  0.98           C  
ATOM    456  C   VAL A  58       7.567   1.855   9.491  1.00  0.98           C  
ATOM    457  CB  VAL A  58       6.843   1.104   7.199  1.00  0.98           C  
ATOM    458  O   VAL A  58       7.296   0.987  10.324  1.00  0.98           O  
ATOM    459  CG1 VAL A  58       6.120  -0.128   7.740  1.00  0.98           C  
ATOM    460  CG2 VAL A  58       5.882   2.286   7.090  1.00  0.98           C  
ATOM    461  N   SER A  59       7.564   3.175   9.715  1.00  0.98           N  
ATOM    462  CA  SER A  59       6.980   3.634  10.971  1.00  0.98           C  
ATOM    463  C   SER A  59       5.461   3.501  10.956  1.00  0.98           C  
ATOM    464  CB  SER A  59       7.370   5.087  11.244  1.00  0.98           C  
ATOM    465  O   SER A  59       4.852   3.407   9.888  1.00  0.98           O  
ATOM    466  OG  SER A  59       6.686   5.965  10.368  1.00  0.98           O  
ATOM    467  N   GLU A  60       4.837   3.483  12.088  1.00  0.98           N  
ATOM    468  CA  GLU A  60       3.382   3.445  12.198  1.00  0.98           C  
ATOM    469  C   GLU A  60       2.744   4.647  11.506  1.00  0.98           C  
ATOM    470  CB  GLU A  60       2.954   3.397  13.667  1.00  0.98           C  
ATOM    471  O   GLU A  60       1.746   4.504  10.797  1.00  0.98           O  
ATOM    472  CG  GLU A  60       3.222   2.060  14.342  1.00  0.98           C  
ATOM    473  CD  GLU A  60       2.618   1.958  15.733  1.00  0.98           C  
ATOM    474  OE1 GLU A  60       2.807   0.917  16.402  1.00  0.98           O  
ATOM    475  OE2 GLU A  60       1.951   2.927  16.158  1.00  0.98           O  
ATOM    476  N   LYS A  61       3.349   5.799  11.772  1.00  0.98           N  
ATOM    477  CA  LYS A  61       2.822   7.031  11.194  1.00  0.98           C  
ATOM    478  C   LYS A  61       2.841   6.975   9.669  1.00  0.98           C  
ATOM    479  CB  LYS A  61       3.622   8.239  11.683  1.00  0.98           C  
ATOM    480  O   LYS A  61       1.844   7.294   9.018  1.00  0.98           O  
ATOM    481  CG  LYS A  61       3.130   9.571  11.135  1.00  0.98           C  
ATOM    482  CD  LYS A  61       3.991  10.729  11.623  1.00  0.98           C  
ATOM    483  CE  LYS A  61       3.555  12.050  11.005  1.00  0.98           C  
ATOM    484  NZ  LYS A  61       4.374  13.194  11.507  1.00  0.98           N  
ATOM    485  N   MET A  62       3.883   6.531   9.099  1.00  0.99           N  
ATOM    486  CA  MET A  62       4.031   6.490   7.647  1.00  0.99           C  
ATOM    487  C   MET A  62       3.130   5.421   7.037  1.00  0.99           C  
ATOM    488  CB  MET A  62       5.488   6.228   7.262  1.00  0.99           C  
ATOM    489  O   MET A  62       2.541   5.631   5.976  1.00  0.99           O  
ATOM    490  CG  MET A  62       6.429   7.371   7.608  1.00  0.99           C  
ATOM    491  SD  MET A  62       6.030   8.911   6.694  1.00  0.99           S  
ATOM    492  CE  MET A  62       5.436   8.210   5.129  1.00  0.99           C  
ATOM    493  N   LEU A  63       3.067   4.304   7.717  1.00  0.99           N  
ATOM    494  CA  LEU A  63       2.165   3.268   7.226  1.00  0.99           C  
ATOM    495  C   LEU A  63       0.724   3.768   7.205  1.00  0.99           C  
ATOM    496  CB  LEU A  63       2.269   2.011   8.094  1.00  0.99           C  
ATOM    497  O   LEU A  63       0.019   3.599   6.208  1.00  0.99           O  
ATOM    498  CG  LEU A  63       1.372   0.838   7.698  1.00  0.99           C  
ATOM    499  CD1 LEU A  63       1.627   0.442   6.247  1.00  0.99           C  
ATOM    500  CD2 LEU A  63       1.600  -0.348   8.629  1.00  0.99           C  
ATOM    501  N   ALA A  64       0.313   4.389   8.250  1.00  0.99           N  
ATOM    502  CA  ALA A  64      -1.046   4.917   8.336  1.00  0.99           C  
ATOM    503  C   ALA A  64      -1.306   5.943   7.237  1.00  0.99           C  
ATOM    504  CB  ALA A  64      -1.288   5.539   9.709  1.00  0.99           C  
ATOM    505  O   ALA A  64      -2.362   5.924   6.599  1.00  0.99           O  
ATOM    506  N   GLN A  65      -0.406   6.750   7.025  1.00  0.99           N  
ATOM    507  CA  GLN A  65      -0.544   7.785   6.007  1.00  0.99           C  
ATOM    508  C   GLN A  65      -0.673   7.173   4.615  1.00  0.99           C  
ATOM    509  CB  GLN A  65       0.648   8.744   6.050  1.00  0.99           C  
ATOM    510  O   GLN A  65      -1.513   7.600   3.819  1.00  0.99           O  
ATOM    511  CG  GLN A  65       0.602   9.729   7.210  1.00  0.99           C  
ATOM    512  CD  GLN A  65       1.815  10.640   7.254  1.00  0.99           C  
ATOM    513  NE2 GLN A  65       1.725  11.710   8.037  1.00  0.99           N  
ATOM    514  OE1 GLN A  65       2.825  10.383   6.591  1.00  0.99           O  
ATOM    515  N   SER A  66       0.142   6.236   4.377  1.00  0.99           N  
ATOM    516  CA  SER A  66       0.108   5.579   3.074  1.00  0.99           C  
ATOM    517  C   SER A  66      -1.198   4.816   2.874  1.00  0.99           C  
ATOM    518  CB  SER A  66       1.293   4.625   2.923  1.00  0.99           C  
ATOM    519  O   SER A  66      -1.802   4.880   1.802  1.00  0.99           O  
ATOM    520  OG  SER A  66       2.518   5.338   2.948  1.00  0.99           O  
ATOM    521  N   LEU A  67      -1.656   4.116   3.839  1.00  0.99           N  
ATOM    522  CA  LEU A  67      -2.930   3.408   3.775  1.00  0.99           C  
ATOM    523  C   LEU A  67      -4.082   4.382   3.549  1.00  0.99           C  
ATOM    524  CB  LEU A  67      -3.165   2.609   5.059  1.00  0.99           C  
ATOM    525  O   LEU A  67      -4.976   4.116   2.742  1.00  0.99           O  
ATOM    526  CG  LEU A  67      -2.354   1.322   5.215  1.00  0.99           C  
ATOM    527  CD1 LEU A  67      -2.349   0.872   6.672  1.00  0.99           C  
ATOM    528  CD2 LEU A  67      -2.912   0.226   4.313  1.00  0.99           C  
ATOM    529  N   GLN A  68      -4.041   5.472   4.232  1.00  0.99           N  
ATOM    530  CA  GLN A  68      -5.080   6.486   4.082  1.00  0.99           C  
ATOM    531  C   GLN A  68      -5.109   7.037   2.660  1.00  0.99           C  
ATOM    532  CB  GLN A  68      -4.868   7.624   5.082  1.00  0.99           C  
ATOM    533  O   GLN A  68      -6.180   7.190   2.069  1.00  0.99           O  
ATOM    534  CG  GLN A  68      -5.971   8.674   5.061  1.00  0.99           C  
ATOM    535  CD  GLN A  68      -5.774   9.753   6.109  1.00  0.99           C  
ATOM    536  NE2 GLN A  68      -6.858  10.426   6.478  1.00  0.99           N  
ATOM    537  OE1 GLN A  68      -4.656   9.980   6.584  1.00  0.99           O  
ATOM    538  N   ALA A  69      -3.956   7.334   2.136  1.00  0.99           N  
ATOM    539  CA  ALA A  69      -3.878   7.858   0.775  1.00  0.99           C  
ATOM    540  C   ALA A  69      -4.440   6.858  -0.231  1.00  0.99           C  
ATOM    541  CB  ALA A  69      -2.435   8.209   0.422  1.00  0.99           C  
ATOM    542  O   ALA A  69      -5.234   7.223  -1.101  1.00  0.99           O  
ATOM    543  N   LEU A  70      -4.040   5.604  -0.057  1.00  0.99           N  
ATOM    544  CA  LEU A  70      -4.503   4.567  -0.972  1.00  0.99           C  
ATOM    545  C   LEU A  70      -5.997   4.316  -0.798  1.00  0.99           C  
ATOM    546  CB  LEU A  70      -3.726   3.267  -0.747  1.00  0.99           C  
ATOM    547  O   LEU A  70      -6.705   4.058  -1.774  1.00  0.99           O  
ATOM    548  CG  LEU A  70      -2.247   3.285  -1.138  1.00  0.99           C  
ATOM    549  CD1 LEU A  70      -1.568   1.991  -0.703  1.00  0.99           C  
ATOM    550  CD2 LEU A  70      -2.093   3.497  -2.640  1.00  0.99           C  
ATOM    551  N   GLU A  71      -6.450   4.410   0.378  1.00  0.99           N  
ATOM    552  CA  GLU A  71      -7.884   4.305   0.630  1.00  0.99           C  
ATOM    553  C   GLU A  71      -8.645   5.453  -0.028  1.00  0.99           C  
ATOM    554  CB  GLU A  71      -8.165   4.282   2.135  1.00  0.99           C  
ATOM    555  O   GLU A  71      -9.666   5.233  -0.682  1.00  0.99           O  
ATOM    556  CG  GLU A  71      -9.633   4.080   2.483  1.00  0.99           C  
ATOM    557  CD  GLU A  71      -9.927   4.251   3.965  1.00  0.99           C  
ATOM    558  OE1 GLU A  71     -11.101   4.099   4.372  1.00  0.99           O  
ATOM    559  OE2 GLU A  71      -8.976   4.542   4.724  1.00  0.99           O  
ATOM    560  N   GLN A  72      -8.182   6.653   0.126  1.00  0.99           N  
ATOM    561  CA  GLN A  72      -8.811   7.833  -0.456  1.00  0.99           C  
ATOM    562  C   GLN A  72      -8.846   7.743  -1.979  1.00  0.99           C  
ATOM    563  CB  GLN A  72      -8.077   9.103  -0.022  1.00  0.99           C  
ATOM    564  O   GLN A  72      -9.774   8.247  -2.615  1.00  0.99           O  
ATOM    565  CG  GLN A  72      -8.336   9.499   1.425  1.00  0.99           C  
ATOM    566  CD  GLN A  72      -7.503  10.687   1.867  1.00  0.99           C  
ATOM    567  NE2 GLN A  72      -7.784  11.198   3.061  1.00  0.99           N  
ATOM    568  OE1 GLN A  72      -6.612  11.142   1.141  1.00  0.99           O  
ATOM    569  N   ASP A  73      -7.823   7.083  -2.536  1.00  0.98           N  
ATOM    570  CA  ASP A  73      -7.785   6.895  -3.983  1.00  0.98           C  
ATOM    571  C   ASP A  73      -8.762   5.806  -4.421  1.00  0.98           C  
ATOM    572  CB  ASP A  73      -6.368   6.545  -4.442  1.00  0.98           C  
ATOM    573  O   ASP A  73      -9.024   5.643  -5.614  1.00  0.98           O  
ATOM    574  CG  ASP A  73      -5.416   7.726  -4.379  1.00  0.98           C  
ATOM    575  OD1 ASP A  73      -5.883   8.882  -4.291  1.00  0.98           O  
ATOM    576  OD2 ASP A  73      -4.187   7.499  -4.422  1.00  0.98           O  
ATOM    577  N   GLY A  74      -9.213   5.033  -3.471  1.00  0.99           N  
ATOM    578  CA  GLY A  74     -10.177   3.988  -3.778  1.00  0.99           C  
ATOM    579  C   GLY A  74      -9.531   2.644  -4.055  1.00  0.99           C  
ATOM    580  O   GLY A  74     -10.158   1.755  -4.636  1.00  0.99           O  
ATOM    581  N   PHE A  75      -8.319   2.513  -3.640  1.00  0.99           N  
ATOM    582  CA  PHE A  75      -7.590   1.286  -3.941  1.00  0.99           C  
ATOM    583  C   PHE A  75      -7.761   0.266  -2.821  1.00  0.99           C  
ATOM    584  CB  PHE A  75      -6.103   1.582  -4.159  1.00  0.99           C  
ATOM    585  O   PHE A  75      -7.581  -0.934  -3.035  1.00  0.99           O  
ATOM    586  CG  PHE A  75      -5.830   2.490  -5.328  1.00  0.99           C  
ATOM    587  CD1 PHE A  75      -6.585   2.396  -6.490  1.00  0.99           C  
ATOM    588  CD2 PHE A  75      -4.818   3.439  -5.263  1.00  0.99           C  
ATOM    589  CE1 PHE A  75      -6.334   3.235  -7.573  1.00  0.99           C  
ATOM    590  CE2 PHE A  75      -4.561   4.281  -6.341  1.00  0.99           C  
ATOM    591  CZ  PHE A  75      -5.320   4.177  -7.496  1.00  0.99           C  
ATOM    592  N   LEU A  76      -8.120   0.781  -1.665  1.00  0.99           N  
ATOM    593  CA  LEU A  76      -8.165  -0.123  -0.521  1.00  0.99           C  
ATOM    594  C   LEU A  76      -9.541  -0.099   0.137  1.00  0.99           C  
ATOM    595  CB  LEU A  76      -7.090   0.253   0.502  1.00  0.99           C  
ATOM    596  O   LEU A  76     -10.200   0.943   0.168  1.00  0.99           O  
ATOM    597  CG  LEU A  76      -5.660   0.369  -0.028  1.00  0.99           C  
ATOM    598  CD1 LEU A  76      -4.694   0.667   1.113  1.00  0.99           C  
ATOM    599  CD2 LEU A  76      -5.256  -0.907  -0.759  1.00  0.99           C  
ATOM    600  N   ASN A  77      -9.972  -1.261   0.652  1.00  0.99           N  
ATOM    601  CA  ASN A  77     -11.037  -1.393   1.640  1.00  0.99           C  
ATOM    602  C   ASN A  77     -10.479  -1.471   3.058  1.00  0.99           C  
ATOM    603  CB  ASN A  77     -11.899  -2.621   1.340  1.00  0.99           C  
ATOM    604  O   ASN A  77      -9.521  -2.202   3.313  1.00  0.99           O  
ATOM    605  CG  ASN A  77     -12.787  -2.430   0.127  1.00  0.99           C  
ATOM    606  ND2 ASN A  77     -13.097  -3.523  -0.560  1.00  0.99           N  
ATOM    607  OD1 ASN A  77     -13.190  -1.308  -0.192  1.00  0.99           O  
ATOM    608  N   ARG A  78     -11.110  -0.630   3.903  1.00  0.99           N  
ATOM    609  CA  ARG A  78     -10.758  -0.619   5.319  1.00  0.99           C  
ATOM    610  C   ARG A  78     -11.961  -0.981   6.185  1.00  0.99           C  
ATOM    611  CB  ARG A  78     -10.212   0.751   5.727  1.00  0.99           C  
ATOM    612  O   ARG A  78     -13.011  -0.341   6.097  1.00  0.99           O  
ATOM    613  CG  ARG A  78      -9.813   0.844   7.191  1.00  0.99           C  
ATOM    614  CD  ARG A  78      -9.314   2.236   7.553  1.00  0.99           C  
ATOM    615  NE  ARG A  78      -8.860   2.303   8.939  1.00  0.99           N  
ATOM    616  NH1 ARG A  78     -10.973   2.568   9.835  1.00  0.99           N  
ATOM    617  NH2 ARG A  78      -9.139   2.507  11.209  1.00  0.99           N  
ATOM    618  CZ  ARG A  78      -9.658   2.459   9.991  1.00  0.99           C  
ATOM    619  N   ILE A  79     -11.770  -2.027   6.994  1.00  0.98           N  
ATOM    620  CA  ILE A  79     -12.863  -2.417   7.879  1.00  0.98           C  
ATOM    621  C   ILE A  79     -12.365  -2.469   9.321  1.00  0.98           C  
ATOM    622  CB  ILE A  79     -13.463  -3.780   7.469  1.00  0.98           C  
ATOM    623  O   ILE A  79     -11.409  -3.185   9.629  1.00  0.98           O  
ATOM    624  CG1 ILE A  79     -13.945  -3.736   6.014  1.00  0.98           C  
ATOM    625  CG2 ILE A  79     -14.603  -4.174   8.412  1.00  0.98           C  
ATOM    626  CD1 ILE A  79     -14.416  -5.080   5.477  1.00  0.98           C  
ATOM    627  N   ALA A  80     -13.071  -1.740  10.205  1.00  0.97           N  
ATOM    628  CA  ALA A  80     -12.745  -1.742  11.629  1.00  0.97           C  
ATOM    629  C   ALA A  80     -13.605  -2.750  12.387  1.00  0.97           C  
ATOM    630  CB  ALA A  80     -12.924  -0.345  12.218  1.00  0.97           C  
ATOM    631  O   ALA A  80     -14.822  -2.806  12.193  1.00  0.97           O  
ATOM    632  N   TYR A  81     -12.934  -3.514  13.133  1.00  0.98           N  
ATOM    633  CA  TYR A  81     -13.618  -4.496  13.966  1.00  0.98           C  
ATOM    634  C   TYR A  81     -13.545  -4.109  15.438  1.00  0.98           C  
ATOM    635  CB  TYR A  81     -13.014  -5.889  13.761  1.00  0.98           C  
ATOM    636  O   TYR A  81     -12.474  -4.164  16.048  1.00  0.98           O  
ATOM    637  CG  TYR A  81     -13.219  -6.442  12.372  1.00  0.98           C  
ATOM    638  CD1 TYR A  81     -14.348  -7.198  12.062  1.00  0.98           C  
ATOM    639  CD2 TYR A  81     -12.286  -6.212  11.367  1.00  0.98           C  
ATOM    640  CE1 TYR A  81     -14.541  -7.711  10.784  1.00  0.98           C  
ATOM    641  CE2 TYR A  81     -12.469  -6.720  10.086  1.00  0.98           C  
ATOM    642  OH  TYR A  81     -13.784  -7.973   8.537  1.00  0.98           O  
ATOM    643  CZ  TYR A  81     -13.598  -7.467   9.804  1.00  0.98           C  
ATOM    644  N   PRO A  82     -14.694  -3.770  16.041  1.00  0.96           N  
ATOM    645  CA  PRO A  82     -14.726  -3.356  17.446  1.00  0.96           C  
ATOM    646  C   PRO A  82     -14.788  -4.539  18.408  1.00  0.96           C  
ATOM    647  CB  PRO A  82     -15.999  -2.511  17.536  1.00  0.96           C  
ATOM    648  O   PRO A  82     -15.733  -4.653  19.193  1.00  0.96           O  
ATOM    649  CG  PRO A  82     -16.924  -3.105  16.522  1.00  0.96           C  
ATOM    650  CD  PRO A  82     -16.105  -3.618  15.373  1.00  0.96           C  
ATOM    651  N   VAL A  83     -13.976  -5.454  18.166  1.00  0.96           N  
ATOM    652  CA  VAL A  83     -13.866  -6.602  19.060  1.00  0.96           C  
ATOM    653  C   VAL A  83     -12.648  -6.436  19.966  1.00  0.96           C  
ATOM    654  CB  VAL A  83     -13.768  -7.927  18.272  1.00  0.96           C  
ATOM    655  O   VAL A  83     -11.836  -5.530  19.766  1.00  0.96           O  
ATOM    656  CG1 VAL A  83     -15.020  -8.145  17.425  1.00  0.96           C  
ATOM    657  CG2 VAL A  83     -12.518  -7.935  17.395  1.00  0.96           C  
ATOM    658  N   VAL A  84     -12.556  -7.231  20.977  1.00  0.93           N  
ATOM    659  CA  VAL A  84     -11.430  -7.182  21.904  1.00  0.93           C  
ATOM    660  C   VAL A  84     -10.482  -8.347  21.626  1.00  0.93           C  
ATOM    661  CB  VAL A  84     -11.903  -7.219  23.374  1.00  0.93           C  
ATOM    662  O   VAL A  84     -10.863  -9.512  21.762  1.00  0.93           O  
ATOM    663  CG1 VAL A  84     -10.715  -7.105  24.327  1.00  0.93           C  
ATOM    664  CG2 VAL A  84     -12.912  -6.103  23.638  1.00  0.93           C  
ATOM    665  N   PRO A  85      -9.337  -7.956  21.140  1.00  0.93           N  
ATOM    666  CA  PRO A  85      -8.840  -6.596  20.915  1.00  0.93           C  
ATOM    667  C   PRO A  85      -9.292  -6.017  19.576  1.00  0.93           C  
ATOM    668  CB  PRO A  85      -7.319  -6.766  20.951  1.00  0.93           C  
ATOM    669  O   PRO A  85      -9.509  -6.764  18.618  1.00  0.93           O  
ATOM    670  CG  PRO A  85      -7.078  -8.158  20.464  1.00  0.93           C  
ATOM    671  CD  PRO A  85      -8.219  -9.025  20.913  1.00  0.93           C  
ATOM    672  N   PRO A  86      -9.676  -4.619  19.588  1.00  0.95           N  
ATOM    673  CA  PRO A  86     -10.039  -4.044  18.290  1.00  0.95           C  
ATOM    674  C   PRO A  86      -8.922  -4.169  17.257  1.00  0.95           C  
ATOM    675  CB  PRO A  86     -10.315  -2.575  18.620  1.00  0.95           C  
ATOM    676  O   PRO A  86      -7.741  -4.140  17.612  1.00  0.95           O  
ATOM    677  CG  PRO A  86      -9.467  -2.286  19.816  1.00  0.95           C  
ATOM    678  CD  PRO A  86      -9.391  -3.527  20.658  1.00  0.95           C  
ATOM    679  N   HIS A  87      -9.463  -4.335  16.035  1.00  0.96           N  
ATOM    680  CA  HIS A  87      -8.465  -4.326  14.972  1.00  0.96           C  
ATOM    681  C   HIS A  87      -9.061  -3.824  13.661  1.00  0.96           C  
ATOM    682  CB  HIS A  87      -7.875  -5.724  14.779  1.00  0.96           C  
ATOM    683  O   HIS A  87     -10.279  -3.673  13.545  1.00  0.96           O  
ATOM    684  CG  HIS A  87      -8.866  -6.732  14.292  1.00  0.96           C  
ATOM    685  CD2 HIS A  87      -9.106  -7.215  13.051  1.00  0.96           C  
ATOM    686  ND1 HIS A  87      -9.759  -7.363  15.131  1.00  0.96           N  
ATOM    687  CE1 HIS A  87     -10.507  -8.193  14.424  1.00  0.96           C  
ATOM    688  NE2 HIS A  87     -10.131  -8.123  13.159  1.00  0.96           N  
ATOM    689  N   VAL A  88      -8.119  -3.471  12.720  1.00  0.98           N  
ATOM    690  CA  VAL A  88      -8.504  -3.008  11.390  1.00  0.98           C  
ATOM    691  C   VAL A  88      -7.935  -3.949  10.331  1.00  0.98           C  
ATOM    692  CB  VAL A  88      -8.024  -1.562  11.132  1.00  0.98           C  
ATOM    693  O   VAL A  88      -6.793  -4.401  10.442  1.00  0.98           O  
ATOM    694  CG1 VAL A  88      -8.428  -1.101   9.733  1.00  0.98           C  
ATOM    695  CG2 VAL A  88      -8.585  -0.617  12.193  1.00  0.98           C  
ATOM    696  N   GLU A  89      -8.767  -4.156   9.394  1.00  0.99           N  
ATOM    697  CA  GLU A  89      -8.324  -4.979   8.273  1.00  0.99           C  
ATOM    698  C   GLU A  89      -8.355  -4.192   6.965  1.00  0.99           C  
ATOM    699  CB  GLU A  89      -9.190  -6.235   8.152  1.00  0.99           C  
ATOM    700  O   GLU A  89      -9.224  -3.341   6.767  1.00  0.99           O  
ATOM    701  CG  GLU A  89      -9.057  -7.190   9.329  1.00  0.99           C  
ATOM    702  CD  GLU A  89      -9.843  -8.479   9.148  1.00  0.99           C  
ATOM    703  OE1 GLU A  89      -9.674  -9.412   9.966  1.00  0.99           O  
ATOM    704  OE2 GLU A  89     -10.633  -8.556   8.181  1.00  0.99           O  
ATOM    705  N   TYR A  90      -7.328  -4.556   6.096  1.00  0.99           N  
ATOM    706  CA  TYR A  90      -7.227  -3.912   4.791  1.00  0.99           C  
ATOM    707  C   TYR A  90      -7.242  -4.944   3.670  1.00  0.99           C  
ATOM    708  CB  TYR A  90      -5.953  -3.066   4.706  1.00  0.99           C  
ATOM    709  O   TYR A  90      -6.637  -6.011   3.793  1.00  0.99           O  
ATOM    710  CG  TYR A  90      -5.912  -1.929   5.697  1.00  0.99           C  
ATOM    711  CD1 TYR A  90      -6.394  -0.667   5.360  1.00  0.99           C  
ATOM    712  CD2 TYR A  90      -5.389  -2.114   6.973  1.00  0.99           C  
ATOM    713  CE1 TYR A  90      -6.356   0.385   6.269  1.00  0.99           C  
ATOM    714  CE2 TYR A  90      -5.346  -1.070   7.891  1.00  0.99           C  
ATOM    715  OH  TYR A  90      -5.792   1.212   8.435  1.00  0.99           O  
ATOM    716  CZ  TYR A  90      -5.832   0.174   7.530  1.00  0.99           C  
ATOM    717  N   SER A  91      -7.919  -4.630   2.620  1.00  0.99           N  
ATOM    718  CA  SER A  91      -7.943  -5.432   1.402  1.00  0.99           C  
ATOM    719  C   SER A  91      -8.029  -4.550   0.160  1.00  0.99           C  
ATOM    720  CB  SER A  91      -9.119  -6.409   1.426  1.00  0.99           C  
ATOM    721  O   SER A  91      -8.356  -3.366   0.256  1.00  0.99           O  
ATOM    722  OG  SER A  91     -10.350  -5.712   1.512  1.00  0.99           O  
ATOM    723  N   LEU A  92      -7.649  -5.179  -0.982  1.00  0.99           N  
ATOM    724  CA  LEU A  92      -7.723  -4.429  -2.231  1.00  0.99           C  
ATOM    725  C   LEU A  92      -9.164  -4.327  -2.720  1.00  0.99           C  
ATOM    726  CB  LEU A  92      -6.853  -5.088  -3.304  1.00  0.99           C  
ATOM    727  O   LEU A  92      -9.938  -5.277  -2.586  1.00  0.99           O  
ATOM    728  CG  LEU A  92      -5.343  -5.067  -3.061  1.00  0.99           C  
ATOM    729  CD1 LEU A  92      -4.624  -5.903  -4.115  1.00  0.99           C  
ATOM    730  CD2 LEU A  92      -4.821  -3.635  -3.060  1.00  0.99           C  
ATOM    731  N   THR A  93      -9.550  -3.195  -3.216  1.00  0.99           N  
ATOM    732  CA  THR A  93     -10.750  -3.066  -4.034  1.00  0.99           C  
ATOM    733  C   THR A  93     -10.506  -3.600  -5.442  1.00  0.99           C  
ATOM    734  CB  THR A  93     -11.219  -1.601  -4.112  1.00  0.99           C  
ATOM    735  O   THR A  93      -9.371  -3.923  -5.801  1.00  0.99           O  
ATOM    736  CG2 THR A  93     -11.382  -1.001  -2.719  1.00  0.99           C  
ATOM    737  OG1 THR A  93     -10.251  -0.834  -4.840  1.00  0.99           O  
ATOM    738  N   PRO A  94     -11.582  -3.666  -6.284  1.00  0.99           N  
ATOM    739  CA  PRO A  94     -11.339  -4.051  -7.676  1.00  0.99           C  
ATOM    740  C   PRO A  94     -10.381  -3.102  -8.393  1.00  0.99           C  
ATOM    741  CB  PRO A  94     -12.733  -3.998  -8.305  1.00  0.99           C  
ATOM    742  O   PRO A  94      -9.499  -3.549  -9.130  1.00  0.99           O  
ATOM    743  CG  PRO A  94     -13.665  -4.378  -7.201  1.00  0.99           C  
ATOM    744  CD  PRO A  94     -13.165  -3.768  -5.923  1.00  0.99           C  
ATOM    745  N   LEU A  95     -10.571  -1.774  -8.193  1.00  0.99           N  
ATOM    746  CA  LEU A  95      -9.641  -0.792  -8.740  1.00  0.99           C  
ATOM    747  C   LEU A  95      -8.241  -0.993  -8.171  1.00  0.99           C  
ATOM    748  CB  LEU A  95     -10.126   0.629  -8.444  1.00  0.99           C  
ATOM    749  O   LEU A  95      -7.253  -0.942  -8.908  1.00  0.99           O  
ATOM    750  CG  LEU A  95      -9.316   1.767  -9.068  1.00  0.99           C  
ATOM    751  CD1 LEU A  95      -9.267   1.612 -10.585  1.00  0.99           C  
ATOM    752  CD2 LEU A  95      -9.906   3.119  -8.682  1.00  0.99           C  
ATOM    753  N   GLY A  96      -8.094  -1.270  -6.898  1.00  0.99           N  
ATOM    754  CA  GLY A  96      -6.825  -1.565  -6.253  1.00  0.99           C  
ATOM    755  C   GLY A  96      -6.136  -2.790  -6.823  1.00  0.99           C  
ATOM    756  O   GLY A  96      -4.910  -2.815  -6.956  1.00  0.99           O  
ATOM    757  N   GLU A  97      -6.899  -3.821  -7.151  1.00  0.99           N  
ATOM    758  CA  GLU A  97      -6.338  -5.018  -7.771  1.00  0.99           C  
ATOM    759  C   GLU A  97      -5.703  -4.694  -9.120  1.00  0.99           C  
ATOM    760  CB  GLU A  97      -7.416  -6.091  -7.941  1.00  0.99           C  
ATOM    761  O   GLU A  97      -4.626  -5.199  -9.442  1.00  0.99           O  
ATOM    762  CG  GLU A  97      -7.127  -7.378  -7.181  1.00  0.99           C  
ATOM    763  CD  GLU A  97      -7.420  -7.275  -5.693  1.00  0.99           C  
ATOM    764  OE1 GLU A  97      -6.908  -8.110  -4.914  1.00  0.99           O  
ATOM    765  OE2 GLU A  97      -8.168  -6.351  -5.302  1.00  0.99           O  
ATOM    766  N   GLN A  98      -6.379  -3.844  -9.885  1.00  0.99           N  
ATOM    767  CA  GLN A  98      -5.854  -3.452 -11.189  1.00  0.99           C  
ATOM    768  C   GLN A  98      -4.508  -2.745 -11.050  1.00  0.99           C  
ATOM    769  CB  GLN A  98      -6.848  -2.548 -11.919  1.00  0.99           C  
ATOM    770  O   GLN A  98      -3.543  -3.097 -11.731  1.00  0.99           O  
ATOM    771  CG  GLN A  98      -8.135  -3.253 -12.328  1.00  0.99           C  
ATOM    772  CD  GLN A  98      -9.125  -2.323 -13.003  1.00  0.99           C  
ATOM    773  NE2 GLN A  98     -10.408  -2.511 -12.712  1.00  0.99           N  
ATOM    774  OE1 GLN A  98      -8.741  -1.442 -13.778  1.00  0.99           O  
ATOM    775  N   VAL A  99      -4.452  -1.824 -10.172  1.00  0.99           N  
ATOM    776  CA  VAL A  99      -3.221  -1.049 -10.051  1.00  0.99           C  
ATOM    777  C   VAL A  99      -2.143  -1.894  -9.376  1.00  0.99           C  
ATOM    778  CB  VAL A  99      -3.448   0.258  -9.259  1.00  0.99           C  
ATOM    779  O   VAL A  99      -0.959  -1.776  -9.701  1.00  0.99           O  
ATOM    780  CG1 VAL A  99      -3.787  -0.047  -7.801  1.00  0.99           C  
ATOM    781  CG2 VAL A  99      -2.217   1.156  -9.348  1.00  0.99           C  
ATOM    782  N   SER A 100      -2.536  -2.714  -8.433  1.00  0.99           N  
ATOM    783  CA  SER A 100      -1.553  -3.551  -7.754  1.00  0.99           C  
ATOM    784  C   SER A 100      -0.850  -4.485  -8.734  1.00  0.99           C  
ATOM    785  CB  SER A 100      -2.218  -4.369  -6.646  1.00  0.99           C  
ATOM    786  O   SER A 100       0.328  -4.804  -8.560  1.00  0.99           O  
ATOM    787  OG  SER A 100      -2.967  -5.441  -7.192  1.00  0.99           O  
ATOM    788  N   GLU A 101      -1.553  -4.961  -9.718  1.00  0.99           N  
ATOM    789  CA  GLU A 101      -0.954  -5.806 -10.747  1.00  0.99           C  
ATOM    790  C   GLU A 101       0.155  -5.068 -11.491  1.00  0.99           C  
ATOM    791  CB  GLU A 101      -2.020  -6.288 -11.735  1.00  0.99           C  
ATOM    792  O   GLU A 101       1.218  -5.635 -11.753  1.00  0.99           O  
ATOM    793  CG  GLU A 101      -2.928  -7.375 -11.178  1.00  0.99           C  
ATOM    794  CD  GLU A 101      -4.064  -7.747 -12.118  1.00  0.99           C  
ATOM    795  OE1 GLU A 101      -4.959  -8.522 -11.711  1.00  0.99           O  
ATOM    796  OE2 GLU A 101      -4.057  -7.261 -13.271  1.00  0.99           O  
ATOM    797  N   LYS A 102      -0.054  -3.875 -11.814  1.00  0.98           N  
ATOM    798  CA  LYS A 102       0.937  -3.075 -12.529  1.00  0.98           C  
ATOM    799  C   LYS A 102       2.153  -2.794 -11.652  1.00  0.98           C  
ATOM    800  CB  LYS A 102       0.321  -1.760 -13.008  1.00  0.98           C  
ATOM    801  O   LYS A 102       3.293  -2.947 -12.095  1.00  0.98           O  
ATOM    802  CG  LYS A 102      -0.857  -1.937 -13.955  1.00  0.98           C  
ATOM    803  CD  LYS A 102      -1.494  -0.599 -14.310  1.00  0.98           C  
ATOM    804  CE  LYS A 102      -2.784  -0.785 -15.099  1.00  0.98           C  
ATOM    805  NZ  LYS A 102      -2.538  -1.449 -16.414  1.00  0.98           N  
ATOM    806  N   VAL A 103       1.879  -2.444 -10.466  1.00  0.98           N  
ATOM    807  CA  VAL A 103       2.945  -2.139  -9.517  1.00  0.98           C  
ATOM    808  C   VAL A 103       3.751  -3.401  -9.222  1.00  0.98           C  
ATOM    809  CB  VAL A 103       2.383  -1.546  -8.205  1.00  0.98           C  
ATOM    810  O   VAL A 103       4.983  -3.361  -9.172  1.00  0.98           O  
ATOM    811  CG1 VAL A 103       3.468  -1.489  -7.131  1.00  0.98           C  
ATOM    812  CG2 VAL A 103       1.801  -0.155  -8.455  1.00  0.98           C  
ATOM    813  N   ALA A 104       3.086  -4.495  -9.095  1.00  0.98           N  
ATOM    814  CA  ALA A 104       3.761  -5.760  -8.816  1.00  0.98           C  
ATOM    815  C   ALA A 104       4.656  -6.173  -9.981  1.00  0.98           C  
ATOM    816  CB  ALA A 104       2.739  -6.855  -8.520  1.00  0.98           C  
ATOM    817  O   ALA A 104       5.733  -6.737  -9.775  1.00  0.98           O  
ATOM    818  N   ALA A 105       4.137  -5.901 -11.109  1.00  0.98           N  
ATOM    819  CA  ALA A 105       4.956  -6.203 -12.280  1.00  0.98           C  
ATOM    820  C   ALA A 105       6.276  -5.440 -12.238  1.00  0.98           C  
ATOM    821  CB  ALA A 105       4.194  -5.873 -13.561  1.00  0.98           C  
ATOM    822  O   ALA A 105       7.337  -6.007 -12.511  1.00  0.98           O  
ATOM    823  N   LEU A 106       6.239  -4.196 -11.964  1.00  0.98           N  
ATOM    824  CA  LEU A 106       7.458  -3.405 -11.842  1.00  0.98           C  
ATOM    825  C   LEU A 106       8.339  -3.933 -10.714  1.00  0.98           C  
ATOM    826  CB  LEU A 106       7.119  -1.932 -11.593  1.00  0.98           C  
ATOM    827  O   LEU A 106       9.549  -4.093 -10.888  1.00  0.98           O  
ATOM    828  CG  LEU A 106       8.305  -0.992 -11.369  1.00  0.98           C  
ATOM    829  CD1 LEU A 106       9.236  -1.016 -12.577  1.00  0.98           C  
ATOM    830  CD2 LEU A 106       7.818   0.426 -11.092  1.00  0.98           C  
ATOM    831  N   ALA A 107       7.747  -4.185  -9.572  1.00  0.97           N  
ATOM    832  CA  ALA A 107       8.494  -4.704  -8.429  1.00  0.97           C  
ATOM    833  C   ALA A 107       9.187  -6.018  -8.778  1.00  0.97           C  
ATOM    834  CB  ALA A 107       7.568  -4.897  -7.231  1.00  0.97           C  
ATOM    835  O   ALA A 107      10.355  -6.220  -8.437  1.00  0.97           O  
ATOM    836  N   ASP A 108       8.491  -6.835  -9.448  1.00  0.98           N  
ATOM    837  CA  ASP A 108       9.050  -8.122  -9.852  1.00  0.98           C  
ATOM    838  C   ASP A 108      10.241  -7.932 -10.789  1.00  0.98           C  
ATOM    839  CB  ASP A 108       7.981  -8.984 -10.527  1.00  0.98           C  
ATOM    840  O   ASP A 108      11.256  -8.620 -10.658  1.00  0.98           O  
ATOM    841  CG  ASP A 108       6.967  -9.547  -9.547  1.00  0.98           C  
ATOM    842  OD1 ASP A 108       7.215  -9.506  -8.322  1.00  0.98           O  
ATOM    843  OD2 ASP A 108       5.913 -10.039 -10.003  1.00  0.98           O  
ATOM    844  N   TRP A 109      10.091  -7.066 -11.731  1.00  0.99           N  
ATOM    845  CA  TRP A 109      11.183  -6.778 -12.655  1.00  0.99           C  
ATOM    846  C   TRP A 109      12.425  -6.313 -11.902  1.00  0.99           C  
ATOM    847  CB  TRP A 109      10.760  -5.717 -13.674  1.00  0.99           C  
ATOM    848  O   TRP A 109      13.538  -6.757 -12.194  1.00  0.99           O  
ATOM    849  CG  TRP A 109      11.803  -5.416 -14.709  1.00  0.99           C  
ATOM    850  CD1 TRP A 109      11.946  -6.011 -15.931  1.00  0.99           C  
ATOM    851  CD2 TRP A 109      12.851  -4.448 -14.608  1.00  0.99           C  
ATOM    852  CE2 TRP A 109      13.594  -4.509 -15.808  1.00  0.99           C  
ATOM    853  CE3 TRP A 109      13.235  -3.532 -13.619  1.00  0.99           C  
ATOM    854  NE1 TRP A 109      13.021  -5.470 -16.597  1.00  0.99           N  
ATOM    855  CH2 TRP A 109      15.054  -2.803 -15.061  1.00  0.99           C  
ATOM    856  CZ2 TRP A 109      14.700  -3.689 -16.045  1.00  0.99           C  
ATOM    857  CZ3 TRP A 109      14.336  -2.717 -13.856  1.00  0.99           C  
ATOM    858  N   ILE A 110      12.183  -5.438 -10.926  1.00  0.98           N  
ATOM    859  CA  ILE A 110      13.287  -4.917 -10.127  1.00  0.98           C  
ATOM    860  C   ILE A 110      13.985  -6.064  -9.401  1.00  0.98           C  
ATOM    861  CB  ILE A 110      12.799  -3.858  -9.113  1.00  0.98           C  
ATOM    862  O   ILE A 110      15.214  -6.166  -9.424  1.00  0.98           O  
ATOM    863  CG1 ILE A 110      12.379  -2.576  -9.841  1.00  0.98           C  
ATOM    864  CG2 ILE A 110      13.885  -3.566  -8.073  1.00  0.98           C  
ATOM    865  CD1 ILE A 110      11.596  -1.600  -8.973  1.00  0.98           C  
ATOM    866  N   GLU A 111      13.256  -6.902  -8.852  1.00  0.97           N  
ATOM    867  CA  GLU A 111      13.825  -8.032  -8.125  1.00  0.97           C  
ATOM    868  C   GLU A 111      14.603  -8.955  -9.059  1.00  0.97           C  
ATOM    869  CB  GLU A 111      12.726  -8.818  -7.405  1.00  0.97           C  
ATOM    870  O   GLU A 111      15.701  -9.404  -8.724  1.00  0.97           O  
ATOM    871  CG  GLU A 111      12.134  -8.090  -6.207  1.00  0.97           C  
ATOM    872  CD  GLU A 111      11.126  -8.927  -5.435  1.00  0.97           C  
ATOM    873  OE1 GLU A 111      10.506  -8.404  -4.482  1.00  0.97           O  
ATOM    874  OE2 GLU A 111      10.956 -10.116  -5.786  1.00  0.97           O  
ATOM    875  N   LEU A 112      14.067  -9.110 -10.113  1.00  0.99           N  
ATOM    876  CA  LEU A 112      14.670 -10.006 -11.093  1.00  0.99           C  
ATOM    877  C   LEU A 112      15.967  -9.421 -11.640  1.00  0.99           C  
ATOM    878  CB  LEU A 112      13.695 -10.278 -12.242  1.00  0.99           C  
ATOM    879  O   LEU A 112      16.924 -10.154 -11.899  1.00  0.99           O  
ATOM    880  CG  LEU A 112      14.196 -11.203 -13.352  1.00  0.99           C  
ATOM    881  CD1 LEU A 112      14.476 -12.595 -12.796  1.00  0.99           C  
ATOM    882  CD2 LEU A 112      13.184 -11.270 -14.491  1.00  0.99           C  
ATOM    883  N   ASN A 113      16.031  -8.177 -11.735  1.00  0.99           N  
ATOM    884  CA  ASN A 113      17.146  -7.549 -12.437  1.00  0.99           C  
ATOM    885  C   ASN A 113      18.089  -6.838 -11.470  1.00  0.99           C  
ATOM    886  CB  ASN A 113      16.632  -6.569 -13.493  1.00  0.99           C  
ATOM    887  O   ASN A 113      18.994  -6.118 -11.895  1.00  0.99           O  
ATOM    888  CG  ASN A 113      16.017  -7.269 -14.689  1.00  0.99           C  
ATOM    889  ND2 ASN A 113      14.692  -7.356 -14.709  1.00  0.99           N  
ATOM    890  OD1 ASN A 113      16.727  -7.728 -15.588  1.00  0.99           O  
ATOM    891  N   LEU A 114      17.937  -7.039 -10.282  1.00  0.99           N  
ATOM    892  CA  LEU A 114      18.712  -6.368  -9.244  1.00  0.99           C  
ATOM    893  C   LEU A 114      20.197  -6.686  -9.383  1.00  0.99           C  
ATOM    894  CB  LEU A 114      18.217  -6.780  -7.855  1.00  0.99           C  
ATOM    895  O   LEU A 114      21.038  -5.789  -9.302  1.00  0.99           O  
ATOM    896  CG  LEU A 114      18.920  -6.126  -6.664  1.00  0.99           C  
ATOM    897  CD1 LEU A 114      18.772  -4.610  -6.728  1.00  0.99           C  
ATOM    898  CD2 LEU A 114      18.363  -6.668  -5.352  1.00  0.99           C  
ATOM    899  N   PRO A 115      20.579  -7.933  -9.622  1.00  0.99           N  
ATOM    900  CA  PRO A 115      22.008  -8.215  -9.781  1.00  0.99           C  
ATOM    901  C   PRO A 115      22.650  -7.393 -10.897  1.00  0.99           C  
ATOM    902  CB  PRO A 115      22.037  -9.708 -10.117  1.00  0.99           C  
ATOM    903  O   PRO A 115      23.764  -6.888 -10.733  1.00  0.99           O  
ATOM    904  CG  PRO A 115      20.817 -10.271  -9.463  1.00  0.99           C  
ATOM    905  CD  PRO A 115      19.705  -9.269  -9.587  1.00  0.99           C  
ATOM    906  N   GLU A 116      21.951  -7.308 -11.960  1.00  0.99           N  
ATOM    907  CA  GLU A 116      22.472  -6.521 -13.073  1.00  0.99           C  
ATOM    908  C   GLU A 116      22.598  -5.048 -12.697  1.00  0.99           C  
ATOM    909  CB  GLU A 116      21.578  -6.675 -14.306  1.00  0.99           C  
ATOM    910  O   GLU A 116      23.595  -4.401 -13.023  1.00  0.99           O  
ATOM    911  CG  GLU A 116      22.145  -6.029 -15.562  1.00  0.99           C  
ATOM    912  CD  GLU A 116      21.325  -6.318 -16.808  1.00  0.99           C  
ATOM    913  OE1 GLU A 116      21.638  -5.760 -17.884  1.00  0.99           O  
ATOM    914  OE2 GLU A 116      20.360  -7.109 -16.708  1.00  0.99           O  
ATOM    915  N   VAL A 117      21.612  -4.507 -12.104  1.00  0.98           N  
ATOM    916  CA  VAL A 117      21.627  -3.110 -11.685  1.00  0.98           C  
ATOM    917  C   VAL A 117      22.805  -2.865 -10.744  1.00  0.98           C  
ATOM    918  CB  VAL A 117      20.303  -2.708 -10.997  1.00  0.98           C  
ATOM    919  O   VAL A 117      23.544  -1.891 -10.905  1.00  0.98           O  
ATOM    920  CG1 VAL A 117      20.418  -1.319 -10.373  1.00  0.98           C  
ATOM    921  CG2 VAL A 117      19.148  -2.755 -11.996  1.00  0.98           C  
ATOM    922  N   LEU A 118      23.018  -3.757  -9.784  1.00  0.98           N  
ATOM    923  CA  LEU A 118      24.095  -3.609  -8.811  1.00  0.98           C  
ATOM    924  C   LEU A 118      25.457  -3.743  -9.483  1.00  0.98           C  
ATOM    925  CB  LEU A 118      23.957  -4.651  -7.697  1.00  0.98           C  
ATOM    926  O   LEU A 118      26.408  -3.052  -9.111  1.00  0.98           O  
ATOM    927  CG  LEU A 118      22.752  -4.495  -6.768  1.00  0.98           C  
ATOM    928  CD1 LEU A 118      22.750  -5.597  -5.714  1.00  0.98           C  
ATOM    929  CD2 LEU A 118      22.758  -3.119  -6.111  1.00  0.98           C  
ATOM    930  N   ALA A 119      25.658  -4.609 -10.454  1.00  0.98           N  
ATOM    931  CA  ALA A 119      26.895  -4.754 -11.216  1.00  0.98           C  
ATOM    932  C   ALA A 119      27.259  -3.452 -11.925  1.00  0.98           C  
ATOM    933  CB  ALA A 119      26.767  -5.889 -12.229  1.00  0.98           C  
ATOM    934  O   ALA A 119      28.422  -3.041 -11.922  1.00  0.98           O  
ATOM    935  N   VAL A 120      26.274  -2.846 -12.489  1.00  0.98           N  
ATOM    936  CA  VAL A 120      26.502  -1.582 -13.182  1.00  0.98           C  
ATOM    937  C   VAL A 120      26.959  -0.520 -12.184  1.00  0.98           C  
ATOM    938  CB  VAL A 120      25.234  -1.105 -13.924  1.00  0.98           C  
ATOM    939  O   VAL A 120      27.893   0.237 -12.458  1.00  0.98           O  
ATOM    940  CG1 VAL A 120      25.421   0.315 -14.456  1.00  0.98           C  
ATOM    941  CG2 VAL A 120      24.890  -2.064 -15.062  1.00  0.98           C  
ATOM    942  N   ARG A 121      26.326  -0.463 -11.000  1.00  0.97           N  
ATOM    943  CA  ARG A 121      26.691   0.517  -9.983  1.00  0.97           C  
ATOM    944  C   ARG A 121      28.138   0.332  -9.537  1.00  0.97           C  
ATOM    945  CB  ARG A 121      25.754   0.415  -8.777  1.00  0.97           C  
ATOM    946  O   ARG A 121      28.868   1.309  -9.361  1.00  0.97           O  
ATOM    947  CG  ARG A 121      24.355   0.950  -9.037  1.00  0.97           C  
ATOM    948  CD  ARG A 121      23.481   0.871  -7.793  1.00  0.97           C  
ATOM    949  NE  ARG A 121      22.117   1.316  -8.063  1.00  0.97           N  
ATOM    950  NH1 ARG A 121      21.366   1.003  -5.901  1.00  0.97           N  
ATOM    951  NH2 ARG A 121      19.938   1.789  -7.513  1.00  0.97           N  
ATOM    952  CZ  ARG A 121      21.143   1.368  -7.158  1.00  0.97           C  
ATOM    953  N   ASP A 122      28.471  -0.914  -9.404  1.00  0.97           N  
ATOM    954  CA  ASP A 122      29.822  -1.241  -8.958  1.00  0.97           C  
ATOM    955  C   ASP A 122      30.861  -0.812  -9.991  1.00  0.97           C  
ATOM    956  CB  ASP A 122      29.947  -2.740  -8.678  1.00  0.97           C  
ATOM    957  O   ASP A 122      31.911  -0.273  -9.636  1.00  0.97           O  
ATOM    958  CG  ASP A 122      29.213  -3.172  -7.420  1.00  0.97           C  
ATOM    959  OD1 ASP A 122      28.863  -2.305  -6.590  1.00  0.97           O  
ATOM    960  OD2 ASP A 122      28.986  -4.390  -7.256  1.00  0.97           O  
ATOM    961  N   GLU A 123      30.569  -0.980 -11.263  1.00  0.96           N  
ATOM    962  CA  GLU A 123      31.471  -0.597 -12.344  1.00  0.96           C  
ATOM    963  C   GLU A 123      31.643   0.918 -12.409  1.00  0.96           C  
ATOM    964  CB  GLU A 123      30.958  -1.126 -13.686  1.00  0.96           C  
ATOM    965  O   GLU A 123      32.751   1.414 -12.620  1.00  0.96           O  
ATOM    966  CG  GLU A 123      31.058  -2.638 -13.829  1.00  0.96           C  
ATOM    967  CD  GLU A 123      30.428  -3.162 -15.110  1.00  0.96           C  
ATOM    968  OE1 GLU A 123      30.309  -4.399 -15.266  1.00  0.96           O  
ATOM    969  OE2 GLU A 123      30.050  -2.329 -15.964  1.00  0.96           O  
ATOM    970  N   ARG A 124      30.603   1.664 -12.172  1.00  0.95           N  
ATOM    971  CA  ARG A 124      30.613   3.120 -12.278  1.00  0.95           C  
ATOM    972  C   ARG A 124      31.278   3.753 -11.061  1.00  0.95           C  
ATOM    973  CB  ARG A 124      29.189   3.658 -12.437  1.00  0.95           C  
ATOM    974  O   ARG A 124      31.816   4.859 -11.146  1.00  0.95           O  
ATOM    975  CG  ARG A 124      28.576   3.385 -13.801  1.00  0.95           C  
ATOM    976  CD  ARG A 124      27.227   4.071 -13.960  1.00  0.95           C  
ATOM    977  NE  ARG A 124      26.723   3.961 -15.327  1.00  0.95           N  
ATOM    978  NH1 ARG A 124      24.608   4.747 -14.831  1.00  0.95           N  
ATOM    979  NH2 ARG A 124      25.138   4.144 -16.979  1.00  0.95           N  
ATOM    980  CZ  ARG A 124      25.491   4.284 -15.709  1.00  0.95           C  
ATOM    981  N   ALA A 125      31.142   2.962  -9.951  1.00  0.91           N  
ATOM    982  CA  ALA A 125      31.794   3.457  -8.741  1.00  0.91           C  
ATOM    983  C   ALA A 125      33.300   3.214  -8.791  1.00  0.91           C  
ATOM    984  CB  ALA A 125      31.193   2.796  -7.504  1.00  0.91           C  
ATOM    985  O   ALA A 125      34.072   3.928  -8.148  1.00  0.91           O  
ATOM    986  N   ALA A 126      33.832   2.276  -9.549  1.00  0.83           N  
ATOM    987  CA  ALA A 126      35.248   1.956  -9.711  1.00  0.83           C  
ATOM    988  C   ALA A 126      35.930   2.948 -10.649  1.00  0.83           C  
ATOM    989  CB  ALA A 126      35.415   0.532 -10.236  1.00  0.83           C  
ATOM    990  O   ALA A 126      37.069   3.356 -10.408  1.00  0.83           O  
