# Supplementary material for: Escherichia coli transcription factors of unknown function: sequence features and possible evolutionary relationships
Source: PeerJ. 2022 Jul 20;10:e13772. doi: 10.7717/peerj.13772 (PMC9308461; doi:10.7717/peerj.13772)
Supplement: Supplemental Information 18 [file peerj-10-13772-s018.zip › Raw Data/Sequence files/string_interactions.tsv]

#node1	node2	node1_string_id	node2_string_id	neighborhood_on_chromosome	gene_fusion	phylogenetic_cooccurrence	homology	coexpression	experimentally_determined_interaction	database_annotated	automated_textmining	combined_score
sfmZ	yhjB	511145.b0535	511145.b3520	0	0	0.456	0	0	0	0	0	0.456
yafC	ynfL	511145.b0208	511145.b1595	0	0	0.457	0.592	0.058	0	0	0.686	0.437
yafC	ybdO	511145.b0208	511145.b0603	0	0	0	0	0	0	0	0.515	0.515
yafC	yieP	511145.b0208	511145.b3755	0	0	0	0	0	0	0	0.595	0.595
yagA	yagI	511145.b0267	511145.b0272	0	0	0	0	0	0	0	0.827	0.827
yagI	yagA	511145.b0272	511145.b0267	0	0	0	0	0	0	0	0.827	0.827
yagI	yiaG	511145.b0272	511145.b3555	0	0	0	0	0	0	0	0.474	0.474
yagI	yihW	511145.b0272	511145.b3884	0	0	0	0	0	0	0	0.520	0.520
yagI	yjdC	511145.b0272	511145.b4135	0	0	0	0	0	0	0	0.560	0.560
yagI	ybaO	511145.b0272	511145.b0447	0	0	0	0	0.055	0	0	0.602	0.607
yagI	ybiH	511145.b0272	511145.b0796	0	0	0	0	0	0	0	0.705	0.705
yaiV	yfeD	511145.b0375	511145.b2399	0	0	0.435	0	0	0	0	0	0.435
ybaO	yagI	511145.b0447	511145.b0272	0	0	0	0	0.055	0	0	0.602	0.607
ybaO	ybdO	511145.b0447	511145.b0603	0	0	0	0	0	0	0	0.426	0.426
ybaO	yphH	511145.b0447	511145.b2550	0	0	0	0	0	0	0	0.619	0.619
ybaO	ybiH	511145.b0447	511145.b0796	0	0	0	0	0.053	0	0	0.790	0.793
ybaQ	ydcI	511145.b0483	511145.b1422	0	0	0	0	0	0	0	0.574	0.574
ybaQ	yieP	511145.b0483	511145.b3755	0	0	0	0	0	0	0	0.682	0.682
ybaQ	ybiH	511145.b0483	511145.b0796	0	0	0	0	0	0	0	0.731	0.731
ybaQ	yfeD	511145.b0483	511145.b2399	0	0	0	0	0	0	0	0.733	0.733
ybaQ	yfeC	511145.b0483	511145.b2398	0	0	0	0	0	0	0	0.737	0.737
ybdO	yafC	511145.b0603	511145.b0208	0	0	0	0	0	0	0	0.515	0.515
ybdO	ybaO	511145.b0603	511145.b0447	0	0	0	0	0	0	0	0.426	0.426
ybdO	yijO	511145.b0603	511145.b3954	0	0	0.324	0	0.135	0	0	0.117	0.438
ybeF	yqeI	511145.b0629	511145.b2847	0	0	0.409	0	0	0	0	0	0.409
ybeF	yneJ	511145.b0629	511145.b1526	0	0	0	0	0	0	0	0.609	0.609
ybeF	yiaU	511145.b0629	511145.b3585	0	0	0.198	0	0	0	0	0.734	0.777
ybiH	yagI	511145.b0796	511145.b0272	0	0	0	0	0	0	0	0.705	0.705
ybiH	ybaO	511145.b0796	511145.b0447	0	0	0	0	0.053	0	0	0.790	0.793
ybiH	ybaQ	511145.b0796	511145.b0483	0	0	0	0	0	0	0	0.731	0.731
ybiH	ycfQ	511145.b0796	511145.b1111	0	0	0	0	0	0	0	0.489	0.489
ybiH	yjiR	511145.b0796	511145.b4340	0	0	0	0	0.056	0	0	0.609	0.615
ybiH	yieP	511145.b0796	511145.b3755	0	0	0.323	0	0	0	0	0.621	0.732
ybiH	yhjC	511145.b0796	511145.b3521	0	0	0	0	0	0	0	0.732	0.732
ybiH	yiaU	511145.b0796	511145.b3585	0	0	0	0	0	0	0	0.737	0.737
ybiH	ydcI	511145.b0796	511145.b1422	0	0	0.160	0	0	0	0	0.736	0.768
ybiH	yjdC	511145.b0796	511145.b4135	0	0	0.230	0	0	0	0	0.731	0.784
ybiH	yddM	511145.b0796	511145.b1477	0	0	0	0	0	0	0	0.815	0.815
ycfQ	ybiH	511145.b1111	511145.b0796	0	0	0	0	0	0	0	0.489	0.489
ycfQ	yjdC	511145.b1111	511145.b4135	0	0	0.154	0	0	0	0	0.424	0.491
ycjW	ydjF	511145.b1320	511145.b1770	0	0	0.365	0	0	0.110	0	0	0.410
ydcI	ybaQ	511145.b1422	511145.b0483	0	0	0	0	0	0	0	0.574	0.574
ydcI	ybiH	511145.b1422	511145.b0796	0	0	0.160	0	0	0	0	0.736	0.768
ydcI	yfeC	511145.b1422	511145.b2398	0	0	0.473	0	0	0	0	0	0.473
ydcI	yieP	511145.b1422	511145.b3755	0	0	0	0	0	0	0	0.473	0.473
ydcI	yiaU	511145.b1422	511145.b3585	0	0	0	0	0	0	0	0.605	0.605
ydcI	yddM	511145.b1422	511145.b1477	0	0	0	0	0	0	0	0.678	0.678
ydcI	yjiR	511145.b1422	511145.b4340	0	0	0	0	0	0	0	0.732	0.732
ydcI	yhjC	511145.b1422	511145.b3521	0	0	0.353	0	0.054	0	0	0.601	0.734
yddM	ybiH	511145.b1477	511145.b0796	0	0	0	0	0	0	0	0.815	0.815
yddM	ydcI	511145.b1477	511145.b1422	0	0	0	0	0	0	0	0.678	0.678
yddM	yieP	511145.b1477	511145.b3755	0	0	0	0	0	0	0	0.782	0.782
ydjF	ycjW	511145.b1770	511145.b1320	0	0	0.365	0	0	0.110	0	0	0.410
yeeY	yhjC	511145.b2015	511145.b3521	0	0	0.393	0	0.058	0	0	0	0.403
yegW	yihW	511145.b2101	511145.b3884	0	0	0	0	0	0	0	0.811	0.811
yfeC	ybaQ	511145.b2398	511145.b0483	0	0	0	0	0	0	0	0.737	0.737
yfeC	ydcI	511145.b2398	511145.b1422	0	0	0.473	0	0	0	0	0	0.473
yfeC	yiaG	511145.b2398	511145.b3555	0	0	0.686	0	0	0	0	0	0.686
yfeC	yfeD	511145.b2398	511145.b2399	0.850	0	0.783	0.849	0.330	0	0	0.737	0.918
yfeD	yaiV	511145.b2399	511145.b0375	0	0	0.435	0	0	0	0	0	0.435
yfeD	ybaQ	511145.b2399	511145.b0483	0	0	0	0	0	0	0	0.733	0.733
yfeD	yfeC	511145.b2399	511145.b2398	0.850	0	0.783	0.849	0.330	0	0	0.737	0.918
yfeD	yiaG	511145.b2399	511145.b3555	0	0	0.632	0	0	0	0	0	0.632
yfeD	yfjR	511145.b2399	511145.b2634	0.045	0	0	0	0	0	0	0.732	0.733
yfiE	ygfI	511145.b2577	511145.b2921	0	0	0.583	0	0	0	0	0	0.583
yfjR	yfeD	511145.b2634	511145.b2399	0.045	0	0	0	0	0	0	0.732	0.733
ygfI	yfiE	511145.b2921	511145.b2577	0	0	0.583	0	0	0	0	0	0.583
yhaJ	yijO	511145.b3105	511145.b3954	0	0	0	0	0.135	0	0	0.606	0.644
yhjB	sfmZ	511145.b3520	511145.b0535	0	0	0.456	0	0	0	0	0	0.456
yhjC	ybiH	511145.b3521	511145.b0796	0	0	0	0	0	0	0	0.732	0.732
yhjC	ydcI	511145.b3521	511145.b1422	0	0	0.353	0	0.054	0	0	0.601	0.734
yhjC	yeeY	511145.b3521	511145.b2015	0	0	0.393	0	0.058	0	0	0	0.403
yhjC	yiaU	511145.b3521	511145.b3585	0	0	0.233	0.601	0	0	0	0.821	0.403
yhjC	yjiR	511145.b3521	511145.b4340	0	0.006	0	0	0	0	0	0.731	0.731
yiaG	yagI	511145.b3555	511145.b0272	0	0	0	0	0	0	0	0.474	0.474
yiaG	yfeC	511145.b3555	511145.b2398	0	0	0.686	0	0	0	0	0	0.686
yiaG	yfeD	511145.b3555	511145.b2399	0	0	0.632	0	0	0	0	0	0.632
yiaG	yjdC	511145.b3555	511145.b4135	0	0	0	0	0.193	0	0	0.482	0.564
yiaU	ybeF	511145.b3585	511145.b0629	0	0	0.198	0	0	0	0	0.734	0.777
yiaU	ybiH	511145.b3585	511145.b0796	0	0	0	0	0	0	0	0.737	0.737
yiaU	ydcI	511145.b3585	511145.b1422	0	0	0	0	0	0	0	0.605	0.605
yiaU	yneJ	511145.b3585	511145.b1526	0	0	0	0	0	0	0	0.735	0.735
yiaU	ynfL	511145.b3585	511145.b1595	0	0	0.156	0	0	0	0	0.784	0.809
yiaU	yhjC	511145.b3585	511145.b3521	0	0	0.233	0.601	0	0	0	0.821	0.403
yiaU	yiiF	511145.b3585	511145.b3890	0	0	0.555	0	0	0	0	0	0.555
yiaU	yjiR	511145.b3585	511145.b4340	0	0	0.269	0	0	0	0	0.732	0.795
yidL	yijO	511145.b3680	511145.b3954	0	0	0	0	0	0	0	0.731	0.731
yieP	yafC	511145.b3755	511145.b0208	0	0	0	0	0	0	0	0.595	0.595
yieP	ybaQ	511145.b3755	511145.b0483	0	0	0	0	0	0	0	0.682	0.682
yieP	ybiH	511145.b3755	511145.b0796	0	0	0.323	0	0	0	0	0.621	0.732
yieP	ydcI	511145.b3755	511145.b1422	0	0	0	0	0	0	0	0.473	0.473
yieP	yddM	511145.b3755	511145.b1477	0	0	0	0	0	0	0	0.782	0.782
yihW	yagI	511145.b3884	511145.b0272	0	0	0	0	0	0	0	0.520	0.520
yihW	yegW	511145.b3884	511145.b2101	0	0	0	0	0	0	0	0.811	0.811
yiiF	yqeH	511145.b3890	511145.b2846	0	0	0.545	0	0	0	0	0	0.545
yiiF	yiaU	511145.b3890	511145.b3585	0	0	0.555	0	0	0	0	0	0.555
yijO	ybdO	511145.b3954	511145.b0603	0	0	0.324	0	0.135	0	0	0.117	0.438
yijO	yhaJ	511145.b3954	511145.b3105	0	0	0	0	0.135	0	0	0.606	0.644
yijO	yidL	511145.b3954	511145.b3680	0	0	0	0	0	0	0	0.731	0.731
yjdC	yagI	511145.b4135	511145.b0272	0	0	0	0	0	0	0	0.560	0.560
yjdC	ybiH	511145.b4135	511145.b0796	0	0	0.230	0	0	0	0	0.731	0.784
yjdC	ycfQ	511145.b4135	511145.b1111	0	0	0.154	0	0	0	0	0.424	0.491
yjdC	yiaG	511145.b4135	511145.b3555	0	0	0	0	0.193	0	0	0.482	0.564
yjiR	ybiH	511145.b4340	511145.b0796	0	0	0	0	0.056	0	0	0.609	0.615
yjiR	ydcI	511145.b4340	511145.b1422	0	0	0	0	0	0	0	0.732	0.732
yjiR	yhjC	511145.b4340	511145.b3521	0	0.006	0	0	0	0	0	0.731	0.731
yjiR	yiaU	511145.b4340	511145.b3585	0	0	0.269	0	0	0	0	0.732	0.795
yneJ	ybeF	511145.b1526	511145.b0629	0	0	0	0	0	0	0	0.609	0.609
yneJ	yiaU	511145.b1526	511145.b3585	0	0	0	0	0	0	0	0.735	0.735
ynfL	yafC	511145.b1595	511145.b0208	0	0	0.457	0.592	0.058	0	0	0.686	0.437
ynfL	yiaU	511145.b1595	511145.b3585	0	0	0.156	0	0	0	0	0.784	0.809
yphH	ybaO	511145.b2550	511145.b0447	0	0	0	0	0	0	0	0.619	0.619
yqeH	yiiF	511145.b2846	511145.b3890	0	0	0.545	0	0	0	0	0	0.545
yqeH	yqeI	511145.b2846	511145.b2847	0.404	0	0.769	0	0	0	0	0.103	0.865
yqeI	ybeF	511145.b2847	511145.b0629	0	0	0.409	0	0	0	0	0	0.409
yqeI	yqeH	511145.b2847	511145.b2846	0.404	0	0.769	0	0	0	0	0.103	0.865
